# Supplementary material for: Integrative analysis of fitness and metabolic effects of plasmids in Pseudomonas aeruginosa PAO1
Source: ISME J. 2018 Aug 10;12(12):3014–24. doi: 10.1038/s41396-018-0224-8 (PMC6246594; doi:10.1038/s41396-018-0224-8)
Supplement: Supplementary file 1 — Supplementary Table S1 [file 41396_2018_224_MOESM1_ESM.xls]

## Sheet: pAMBL1
gene	N reads Replicate 1	N reads Replicate 2	average	Average/N copies	start gene	end gene	gene length	gc content	Rep1 expression (tpm)	Rep2 expression (tpm)	Average tpm
aadB	9398	9357	9377.5	5683.33	22537	23070	534	0.576779	15812.7	15559.8	15686.3
blaVim1	11226	11020	11123	6741.21	23163	23963	801	0.558052	12584.4	12209.2	12396.8
MFSlike	1496	1459	1477.5	895.455	19747	21258	1512	0.637566	887.902	855.826	871.864
intI1	970	921	945.5	573.03	24130	25143	1014	0.612426	858.737	805.833	832.285
tniC	476	517	496.5	300.909	21748	22386	639	0.632238	669.089	718.232	693.661
traC	200	163	181.5	110	13410	13661	252	0.559524	714.585	575.584	645.085
pilT	246	283	264.5	160.303	9724	10134	411	0.632603	538.083	611.783	574.933
delta_traG2	757	784	770.5	466.97	11428	13134	1707	0.643234	397.937	407.316	402.627
tnpR	387	383	385	233.333	10575	11504	930	0.648387	373.588	365.408	369.498
tetRlike	203	185	194	117.576	19170	19736	567	0.636684	321.646	289.701	305.673
parA	184	184	184	111.515	38	670	633	0.649289	261.095	258.045	259.57
hypothetical_protein5	60	159	109.5	66.3636	17235	17624	390	0.646154	138.325	362.278	250.301
repA	277	281	279	169.091	969	1982	1014	0.643984	245.227	245.862	245.545
kfrA	173	227	200	121.212	2976	3845	870	0.727586	178.535	231.527	205.031
traA	730	801	765.5	463.939	13855	17205	3351	0.67174	195.423	211.925	203.674
traD	55	43	49	29.697	13166	13387	222	0.594595	223.187	172.453	197.82
res	144	147	145.5	88.1818	25441	26106	666	0.701201	194.195	195.925	195.06
merR	66	87	76.5	46.3636	5383	5781	399	0.611529	148.716	193.745	171.231
tnpA	592	538	565	342.424	6727	9720	2994	0.647629	177.383	159.32	168.352
parB	39	44	41.5	25.1515	691	915	225	0.644444	156.14	174.1	165.12
merT	35	58	46.5	28.1818	5856	6206	351	0.635328	89.6805	146.877	118.279
degPlike	130	198	164	99.3939	17915	19150	1236	0.676375	94.4005	142.1	118.25
hypothetical_protein3	22	29	25.5	15.4545	6502	6714	213	0.615023	93.0646	121.243	107.154
hypothetical_protein7	21	36	28.5	17.2727	26103	26396	294	0.636054	64.2761	108.9	86.5883
merP	8	28	18	10.9091	6219	6494	276	0.615942	26.0889	90.2444	58.1666
hypothetical_protein6	13	13	13	7.87879	17697	17918	222	0.635135	52.7532	52.137	52.4451
hypothetical_protein1	15	9	12	7.27273	2298	2561	264	0.715909	51.1486	30.3306	40.7396
delta_traG1	39	45	42	25.4545	4351	5271	921	0.621064	38.0167	43.353	40.6849
hypothetical_protein2	14	13	13.5	8.18182	3948	4340	393	0.704835	32.0287	29.3936	30.7111
hypothetical_protein4	8	5	6.5	3.93939	10134	10373	240	0.620833	30.0186	18.5424	24.2805

## Sheet: pAKD1
gene	N reads Replicate 1	N reads Replicate 2	average	Average/N copies	start gene	end gene	gene length	gc content	Rep1 expression (tpm)	Rep2 expression (tpm)	Average tpm
korB	5378	4089	4733.5	2022.86	46566	47615	1050	0.672381	4432.06	4968.14	4700.1
tnpA2	3796	2472	3134	1339.32	25870	26664	795	0.610063	4133.01	3968.08	4050.54
sul1	1658	1140	1399	597.863	23926	24765	840	0.616667	1708.37	1731.79	1720.08
aadA	1764	928	1346	575.214	22631	23428	798	0.515038	1913.38	1484.03	1698.7
kfrB	416	359	387.5	165.598	44837	45184	348	0.583333	1036.39	1318.61	1177.5
ssb	431	230	330.5	141.239	1268	1609	342	0.596491	1092.66	859.657	976.157
trbA	288	202	245	104.701	1724	2086	363	0.595041	687.772	711.205	699.488
orf27	334	284	309	132.051	24893	25393	501	0.650699	577.48	723.936	650.708
merR	361	170	265.5	113.462	54137	54571	435	0.609195	719.081	499.242	609.162
tnpR	397	212	304.5	130.128	20134	20691	558	0.62724	616.163	485.102	550.632
kfrC	324	302	313	133.761	44155	44808	654	0.69419	428.936	589.448	509.192
incC1	521	433	477	203.846	47612	48688	1077	0.638812	418.587	512.894	465.741
int1	495	377	436	186.325	21152	22165	1014	0.61144	422.432	474.334	448.383
tnpA1	1285	1142	1213.5	518.59	17165	20131	2967	0.639703	374.535	490.735	432.635
kleA	106	62	84	35.8974	50069	50305	237	0.64135	388.288	334.836	361.562
klcA	112	122	117	50	51996	52424	429	0.685315	226.222	363.302	294.762
trbB	248	204	226	96.5812	2398	3360	963	0.624091	222.863	270.276	246.569
merP	62	51	56.5	24.1453	55007	55282	276	0.586957	194.903	236.368	215.636
trfA1	296	181	238.5	101.923	1	1221	1221	0.660115	209.745	189.091	199.418
kleE	75	68	71.5	30.5556	49321	49734	414	0.635266	156.99	209.851	183.42
kleF	101	81	91	38.8889	48789	49319	531	0.685499	164.743	194.788	179.765
kfrA	182	153	167.5	71.5812	45355	46386	1032	0.748062	152.607	189.141	170.874
trbC	97	58	77.5	33.1197	3377	3841	465	0.668817	180.723	159.317	170.02
merA	296	242	269	114.957	55354	57039	1686	0.652432	151.863	183.049	167.456
kleB	30	28	29	12.3932	49795	50010	216	0.625	120.627	165.986	143.306
korC	35	28	31.5	13.4615	50465	50722	258	0.697674	117.732	138.86	128.296
klcB	168	125	146.5	62.6068	50739	51944	1206	0.696517	120.527	132.213	126.37
traM	60	41	50.5	21.5812	43512	43952	441	0.675737	117.885	118.764	118.324
parA1	61	43	52	22.2222	16607	17065	459	0.675381	115.14	119.662	117.401
kluA	19	23	21	8.97436	52593	52862	270	0.666667	61.0607	108.975	85.0179
merT	32	21	26.5	11.3248	54643	54993	351	0.615385	79.0392	76.4721	77.7557
kluB	31	17	24	10.2564	52859	53173	315	0.653968	85.3479	69.0035	77.1757
urf2	13	9	11	4.70085	57652	57855	204	0.686275	55.3615	56.5065	55.934
merD	20	9	14.5	6.19658	57057	57422	366	0.696721	47.3694	31.4269	39.3981
merE	3	3	3	1.28205	57419	57655	237	0.64557	10.9893	16.2017	13.5955
traL	1	6	3.5	1.49573	42787	43512	726	0.629477	1.1924	10.5479	5.87014
trbD	0	0	0	0	3845	4156	312	0.63141	0	0	0
trbE	0	0	0	0	4153	6711	2559	0.642438	0	0	0
trbF	0	0	0	0	6708	7490	783	0.662835	0	0	0
trbG	0	0	0	0	7508	8407	900	0.646667	0	0	0
trbH	0	0	0	0	8410	8901	492	0.705285	0	0	0
trbI	0	0	0	0	8906	10327	1422	0.677215	0	0	0
trbJ	0	0	0	0	10345	11109	765	0.620915	0	0	0
trbK	0	0	0	0	11119	11346	228	0.631579	0	0	0
trbL	0	0	0	0	11348	13093	1746	0.688431	0	0	0
trbM	0	0	0	0	13111	13695	585	0.671795	0	0	0
trbN	0	0	0	0	13709	14353	645	0.682171	0	0	0
trbO	0	0	0	0	14350	14616	267	0.666667	0	0	0
trbP	0	0	0	0	14597	15328	732	0.698087	0	0	0
upf30.5	0	0	0	0	15344	15775	432	0.68287	0	0	0
upf31.0	0	0	0	0	15931	16605	675	0.662222	0	0	0
orf29	0	0	0	0	26706	28127	1422	0.57384	0	0	0
uspA	0	0	0	0	28141	29004	864	0.559028	0	0	0
parA2	0	0	0	0	29233	29409	177	0.644068	0	0	0
traC	0	0	0	0	30090	34436	4347	0.688521	0	0	0
traD	0	0	0	0	34440	34826	387	0.726098	0	0	0
traE	0	0	0	0	34848	36911	2064	0.673934	0	0	0
traF	0	0	0	0	36923	37459	537	0.662942	0	0	0
traG	0	0	0	0	37456	39369	1914	0.660397	0	0	0
traI	0	0	0	0	39366	41606	2241	0.669344	0	0	0
traH	0	0	0	0	39668	40060	393	0.676845	0	0	0
traJ	0	0	0	0	41641	42015	375	0.661333	0	0	0
traK	0	0	0	0	42389	42787	399	0.629073	0	0	0
korA	0	0	0	0	48373	48675	303	0.623762	0	0	0

## Sheet: pAMBL2
gene	N reads Replicate 1	N reads Replicate 2	average	Average/N copies	start gene	end gene	gene length	gc content	Rep1 expression (tpm)	Rep2 expression (tpm)	Average tpm
blaVIM1-1	4971	5335	5153	1922.76	18728	19528	801	0.558052	5585.95	5614.52	5600.24
blaVIM1-2	4971	5335	5153	1922.76	19642	20442	801	0.558052	5585.95	5614.52	5600.24
blaVIM1-3	4971	5335	5153	1922.76	21195	21995	801	0.558052	5585.95	5614.52	5600.24
aac6-Ib	2638	3209	2923.5	1090.86	20533	21051	519	0.543353	4595.3	5235.21	4915.26
aadA1	2237	2433	2335	871.269	17905	18684	780	0.529487	2591.18	2639.36	2615.27
sul1	2172	2412	2292	855.224	16601	17440	840	0.616667	2335.97	2429.46	2382.71
qacEdelta1	910	864	887	330.97	17434	17781	348	0.5	2366.36	2104.16	2235.26
puromycin_N-acetyltransferase-like_protein	665	815	740	276.119	15973	16473	501	0.650699	1200.11	1377.47	1288.79
hypothetical_protein3	294	309	301.5	112.5	5004	5216	213	0.535211	1251.35	1231.73	1241.54
rep	1266	1278	1272	474.627	2289	3425	1137	0.605981	1005.6	950.707	978.152
hypothetical_protein10	151	168	159.5	59.5149	10212	10397	186	0.61828	736.502	767.417	751.96
tat2	180	210	195	72.7612	396	647	252	0.615079	647.094	707.033	677.064
kfrA	429	510	469.5	175.187	4271	4921	651	0.625192	595.543	663.057	629.3
tnp	314	373	343.5	128.172	23589	24125	537	0.633147	528.608	588.082	558.345
intI1	574	686	630	235.075	22162	23175	1014	0.612426	511.295	572.28	541.788
inv1	290	368	329	122.761	829	1395	567	0.673721	462.328	549.447	505.887
tat1	232	198	215	80.2239	4	399	396	0.623737	529.98	423.606	476.793
inv2	304	315	309.5	115.485	1685	2302	618	0.618123	444.588	431.439	438.013
hypothetical_protein14	126	112	119	44.403	12870	13130	261	0.578544	437.287	364.031	400.659
hypothetical_protein9	123	188	155.5	58.0224	9787	10137	351	0.618234	317.107	453.925	385.516
hypothetical_protein1	79	80	79.5	29.6642	1486	1692	207	0.618357	346.042	328.184	337.113
tniA	572	702	637	237.687	13335	15014	1680	0.647024	307.407	353.33	330.369
hypothetical_protein5	55	50	52.5	19.5896	6945	7205	261	0.613027	190.879	162.514	176.697
tniBdelta4	142	139	140.5	52.4254	15017	15916	900	0.652222	142.527	130.662	136.595
putative_exported_protein	57	71	64	23.8806	5544	5969	426	0.612676	121.019	141.177	131.098
hypothetical_protein6	65	83	74	27.6119	7886	8722	837	0.605735	70.1578	83.9008	77.0293
hypothetical_protein8	37	49	43	16.0448	9223	9726	504	0.615079	66.3747	82.3232	74.349
hypothetical_protein11	27	29	28	10.4478	11049	11417	369	0.552846	66.2041	66.5954	66.3998
hypothetical_protein4	7	11	9	3.35821	6656	6817	162	0.598765	39.2321	57.7379	48.485
vagC	10	13	11.5	4.29104	5979	6215	237	0.586498	38.2346	46.5506	42.3926
hypothetical_protein13	42	53	47.5	17.7239	11771	12859	1089	0.640955	34.8329	41.1662	37.9996
vagD	18	15	16.5	6.15672	6212	6649	438	0.600457	37.1672	29.0071	33.0871
hypothetical_protein7	12	20	16	5.97015	8778	9206	429	0.641026	25.2992	39.4894	32.3943
hypothetical_protein12	4	9	6.5	2.42537	11543	11767	225	0.653333	16.1132	33.9538	25.0335
hypothetical_protein2	5	4	4.5	1.6791	3864	4076	213	0.605634	21.2815	15.9448	18.6132

## Sheet: pBS228
gene	N reads Replicate 1	N reads Replicate 2	average	Average/N copies	start gene	end gene	gene length	gc content	Rep1 expression (tpm)	Rep2 expression (tpm)	Average tpm
bla	2918	3525	3221.5	2876.34	5639	6499	861	0.492451	3208.71	3787.62	3498.16
merR	897	1212	1054.5	941.518	42924	43358	435	0.609195	1693.16	2235.48	1964.32
korC	418	431	424.5	379.018	4533	4790	258	0.666667	1538.11	1549.71	1543.91
tnsB	2977	3071	3024	2700	55065	57173	2109	0.440019	1335.52	1346.22	1340.87
trbJ	1013	993	1003	895.536	34465	35241	777	0.619048	1234.5	1182.48	1208.49
parC	230	284	257	229.464	42481	42741	261	0.662835	836.562	1009.37	922.966
tnsA	742	814	778	694.643	54257	55078	822	0.402676	854.681	916.192	885.437
parA1	557	625	591	527.679	41331	41990	660	0.659091	799.306	876.395	837.851
istB	555	602	578.5	516.518	52464	53261	798	0.526316	658.534	697.981	678.257
tnsC	1146	1219	1182.5	1055.8	57170	58837	1668	0.436451	650.118	675.73	662.924
tetR	442	475	458.5	409.375	13295	13945	651	0.639017	643.061	675.283	659.172
ssb	224	220	222	198.214	17720	18070	351	0.524217	605.234	580.845	593.039
trbA	221	235	228	203.571	18191	18556	366	0.540984	572.589	594.95	583.769
parB	314	346	330	294.643	41951	42484	534	0.696629	557.116	599.866	578.491
klaC	334	272	303	270.536	88563/1	89147/3691	954	0.65304	597.878	472.183	535.031
trbC	238	257	247.5	220.982	19799	20236	438	0.639269	515.038	543.447	529.242
trbM	289	302	295.5	263.839	37079	37678	600	0.66	456.262	465.892	461.077
trbD	143	161	152	135.714	20239	20550	312	0.602564	434.83	478.378	456.604
traK	194	195	194.5	173.661	80516	80920	405	0.664198	454.113	446.024	450.069
traL	319	365	342	305.357	80920	81645	726	0.61157	416.098	465.222	440.66
kfrC	568	700	634	566.071	82132	83478	1347	0.62732	399.068	480.572	439.82
upf32.8	287	325	306	273.214	40645	41307	663	0.660633	409.984	453.66	431.822
upf31.7	179	200	189.5	169.196	39480	39899	420	0.62619	404.001	441.084	422.542
fiwA	307	318	312.5	279.018	39914	40609	696	0.679598	417.731	422.812	420.272
parE	127	143	135	120.536	50352	50663	312	0.647436	386.177	424.894	405.536
korG	222	224	223	199.107	85124	85651	528	0.647727	398.369	392.774	395.572
pecM	372	508	440	392.857	15282	16367	1086	0.597606	324.233	432.653	378.443
tniA	556	660	608	542.857	48179	49858	1680	0.640476	313.161	363.244	338.202
kfrA	311	333	322	287.5	84012	84938	927	0.687163	317.609	332.306	324.958
trbB	304	357	330.5	295.089	18827	19786	960	0.607292	299.777	343.997	321.887
korB	362	352	357	318.75	86235	87311	1077	0.64624	318.156	302.298	310.227
traM	144	145	144.5	129.018	81642	82079	438	0.657534	311.619	306.614	309.117
parD	95	67	81	72.3214	50104	50355	252	0.583333	357.926	246.664	302.295
trbI	418	443	430.5	384.375	33057	34448	1392	0.642241	284.179	294.294	289.237
kleA	77	62	69.5	62.0536	4074	4307	234	0.636752	312.52	245.89	279.205
tnsE	410	509	459.5	410.268	60367	61983	1617	0.421769	239.931	291.059	265.495
tnsD	377	406	391.5	349.554	58840	60366	1527	0.451866	233.631	245.854	239.742
klaB	311	241	276	246.429	366	1502	1137	0.640281	258.896	196.04	227.468
tniR	138	156	147	131.25	45379	45993	615	0.647154	212.547	234.78	223.663
kleB	53	49	51	45.5357	3810	4025	216	0.648148	233.121	210.602	221.861
trbN	167	164	165.5	147.768	37694	38398	705	0.64539	224.33	215.267	219.798
traA	72	64	68	60.7143	68667	68957	291	0.632302	234.789	203.933	219.361
tnpA-1	639	726	682.5	609.375	7402	10407	3006	0.516966	201.094	223.253	212.174
korF	97	125	111	99.1071	85661	86164	504	0.680556	182.367	229.64	206.004
klaA	150	189	169.5	151.339	1520	2293	774	0.633075	183.508	225.937	204.723
merB	111	165	138	123.214	43656	44294	639	0.564945	164.53	238.984	201.757
traB	91	97	94	83.9286	68965	69405	441	0.612245	195.583	203.716	199.65
trbG	211	167	189	168.75	31673	32566	894	0.634228	223.447	172.811	198.129
trbF	162	152	157	140.179	30903	31661	759	0.641634	202.111	185.302	193.706
tniB	141	229	185	165.179	47268	48176	909	0.653465	146.851	233.053	189.952
tnpR-1	129	119	124	110.714	6682	7239	558	0.532258	194.876	175.662	185.269
kfrB	61	76	68.5	61.1607	83507	83854	348	0.531609	166.243	202.39	184.317
trfA1	209	241	225	200.893	16523	17671	1149	0.610966	172.166	193.99	183.078
trbL	296	291	293.5	262.054	35469	37055	1587	0.659735	176.495	169.549	173.022
aadA1	129	158	143.5	128.125	64006	64794	789	0.531052	154.813	185.283	170.048
trbH	80	76	78	69.6429	32570	33052	483	0.650104	156.959	145.704	151.332
ybgA	36	69	52.5	46.875	62214	62591	378	0.481481	90.3035	169.127	129.715
trbP	99	100	99.5	88.8393	38729	39463	735	0.640816	127.551	125.895	126.723
merD	42	53	47.5	42.4107	44406	44771	366	0.674863	108.818	134.18	121.499
kleE	35	43	39	34.8214	2758	3081	324	0.595679	102.473	123.019	112.746
kleD	24	26	25	22.3214	3193	3411	219	0.593607	104.111	110.21	107.161
trbO	32	28	30	26.7857	38429	38692	264	0.655303	115.064	98.3802	106.722
dfrA1	48	60	54	48.2143	65471	65944	474	0.396624	95.9674	117.218	106.593
tniM	35	37	36	32.1429	45020	45340	321	0.619938	103.434	106.846	105.14
tetA	110	133	121.5	108.482	14051	15250	1200	0.634167	86.7595	102.503	94.6314
traG	178	199	188.5	168.304	75640	77547	1908	0.637317	88.2699	96.429	92.3495
incC1	110	101	105.5	94.1964	87308	88402	1095	0.630137	95.0865	85.3118	90.1992
ybeA	44	49	46.5	41.5179	63433	63930	498	0.47992	83.722	91.1056	87.4138
tniQ	97	130	113.5	101.339	46054	47271	1218	0.622332	75.3745	98.7093	87.0419
sat2	44	50	47	41.9643	64852	65376	525	0.48381	79.4081	88.1747	83.7914
ybfA	27	35	31	27.6786	63001	63372	372	0.516129	68.823	87.1765	77.9997
kleF1	20	31	25.5	22.7679	2416	2730	315	0.634921	60.2343	91.2299	75.7321
kleC	19	18	18.5	16.5179	3427	3657	231	0.606061	78.1213	72.3186	75.2199
istA1	74	92	83	74.1071	51292	52464	1173	0.530264	59.7101	72.538	66.124
ybfB	19	25	22	19.6429	62645	62968	324	0.472222	55.6281	71.5225	63.5753
traE	110	155	132.5	118.304	72882	75095	2214	0.633243	47.0062	64.7225	55.8643
traJ	30	14	22	19.6429	79777	80148	372	0.642473	76.47	34.8706	55.6703
trbK	9	10	9.5	8.48214	35253	35462	210	0.62381	40.723	44.2139	42.4685
traF	23	20	21.5	19.1964	75110	75643	534	0.629213	40.8079	34.6743	37.7411
klcA	16	13	14.5	12.9464	11198	11638	441	0.680272	34.3883	27.3021	30.8452
traI	61	81	71	63.3929	77544	79742	2199	0.652115	26.2449	34.0536	30.1493
traC1	62	102	82	73.2143	69421	72606	3186	0.667294	18.4088	29.5935	24.0011
traD	7	5	6	5.35714	72613	72876	264	0.666667	25.1701	17.5679	21.369
merE	3	6	4.5	4.01786	44768	45004	237	0.637131	12.0213	23.4933	17.7573
trfA2	0	0	0	0	16523	17380	858	0.601399	0	0	0
tnpA-2	0	0	0	0	21704	24670	2967	0.649815	0	0	0
tnpR-2	0	0	0	0	24674	25234	561	0.643494	0	0	0
taoA	0	0	0	0	25744	27231	1488	0.577957	0	0	0
taoB	0	0	0	0	27246	28097	852	0.615023	0	0	0
taoC'	0	0	0	0	28097	28300	204	0.553922	0	0	0
taoD	0	0	0	0	28422	29384	963	0.55244	0	0	0
istA2	0	0	0	0	51316	52464	1149	0.531767	0	0	0
traC2	0	0	0	0	69421	71661	2241	0.676037	0	0	0
traH	0	0	0	0	77843	78202	360	0.644444	0	0	0
incC2	0	0	0	0	87308	88087	780	0.638462	0	0	0
korA	0	0	0	0	88084	88389	306	0.611111	0	0	0

## Sheet: Rms149
gene	N reads Replicate 1	N reads Replicate 2	average	Average/N copies	start gene	end gene	gene length	gc content	Rep1 expression (tpm)	Rep2 expression (tpm)	Average tpm
aac(3)-I	2571	2488	2529.5	1317.45	5293	5757	465	0.554839	4206.23	4375.08	4290.65
mobB	561	497	529	275.521	32542	32853	312	0.583333	1369.34	1303.92	1336.63
aafa5	1081	1104	1092.5	569.01	4400	5188	789	0.583016	1041.38	1143.13	1092.25
gipA	1597	1478	1537.5	800.781	41987	43105	1119	0.553172	1084.36	1078.66	1081.51
qacEdelta1	496	334	415	216.146	3847	4194	348	0.5	1085.08	785.363	935.221
ofn12	553	535	544	283.333	8766	9248	483	0.556936	870.937	905.65	888.294
ofn34	312	327	319.5	166.406	40615	40905	291	0.628866	816.705	920.033	868.369
tnpA-5	941	837	889	463.021	44471	45298	828	0.641304	863.76	825.797	844.779
mobD	713	693	703	366.146	33534	34217	684	0.533626	792.461	827.877	810.169
ofn47	292	357	324.5	169.01	49863	50186	324	0.592593	686.261	901.819	794.04
sul1	798	675	736.5	383.594	3014	3853	840	0.616667	722.021	656.44	689.231
blaA	719	732	725.5	377.865	43233	44114	882	0.596372	619.529	677.936	648.733
mobC	273	297	285	148.438	33165	33521	357	0.546218	582.132	680.707	631.419
ofn32	218	178	198	103.125	39481	39732	252	0.615079	659.313	578.628	618.971
ofxX	360	372	366	190.625	34848	35339	492	0.536585	556.583	618.18	587.381
invA	380	412	396	206.25	41333	41890	558	0.62724	517.89	603.525	560.708
ofn46	219	242	230.5	120.052	49547	49882	336	0.583333	496.259	589.419	542.839
intI1	776	613	694.5	361.719	5909	6922	1014	0.612426	581.515	493.747	537.631
mobA	1246	1199	1222.5	636.719	30687	32492	1806	0.605759	524.022	541.995	533.009
ofn35	275	306	290.5	151.302	40902	41339	438	0.605023	477.705	571.339	524.522
ofn30	293	340	316.5	164.844	38541	39077	537	0.633147	414.965	517.568	466.267
ofn45	211	184	197.5	102.865	49197	49532	336	0.58631	478.131	448.153	463.142
ofn43	201	231	216	112.5	48470	48850	381	0.635171	401.533	496	448.767
ofn41	475	421	448	233.333	47109	48023	915	0.615301	394.508	375.828	385.168
ofn15	486	480	483	251.562	13350	14351	1002	0.577844	368.562	391.256	379.909
ofn11	169	228	198.5	103.385	8347	8769	423	0.628842	304.007	440.835	372.421
mobE	284	298	291	151.562	34210	34851	642	0.596573	336.333	379.325	357.829
parC	228	122	175	91.1458	56086	56472	387	0.542636	448.39	257.885	353.138
orf5	221	186	203.5	105.99	2386	2886	501	0.650699	335.53	303.526	319.528
ofn42	116	119	117.5	61.1979	48062	48352	291	0.594502	303.647	334.813	319.23
parA	129	120	124.5	64.8438	5679/1	57121/266	51709	0.640063	301.144	293.315	297.229
ofn44	126	120	123	64.0625	48847	49173	327	0.633028	293.401	300.343	296.872
tnpR-6	237	241	239	124.479	50399	51034	636	0.638365	283.324	309.668	296.496
ofn31	140	148	144	75	39089	39484	396	0.623737	269.054	305.716	287.385
tnpA-6	1032	1070	1051	547.396	51018	54047	3030	0.606601	258.636	288.229	273.433
hlyJ	2484	2075	2279.5	1187.24	21414	30608	9195	0.584992	205.095	184.148	194.622
istB-1	148	137	142.5	74.2188	1425	2210	786	0.501272	143.12	142.398	142.759
tnpA-3	394	417	405.5	211.198	35336	38305	2970	0.646465	100.738	114.599	107.668
tnpA-1	67	87	77	40.1042	7270	7836	567	0.673721	89.8602	125.417	107.639
tnpA-2	93	131	112	58.3333	14727	15707	981	0.59735	72.0387	109.068	90.5535
kfrA	94	113	103.5	53.9062	45684	46574	891	0.72615	75.0337	96.9508	85.9922
ofn10	35	20	27.5	14.3229	7935	8186	252	0.630952	105.853	65.0144	85.4337
istB-2	68	80	74	38.5417	10370	11110	741	0.5722	69.7567	88.2088	78.9827
istA-1	100	90	95	49.4792					75.6093	73.1412	74.3753
parB	20	18	19	9.89583	56506	56727	222	0.608108	68.6984	66.4559	67.5772
repA	112	130	121	63.0208	54559	55920	1362	0.655653	59.1657	73.8142	66.49
tnpA-4	32	54	43	22.3958	39914	40480	567	0.673721	42.9183	77.845	60.3817
istA-2	75	86	80.5	41.9271	11107	12657	1551	0.586074	36.7315	45.271	41.0012
hlyH	26	10	18	9.375	19362	20669	1308	0.555046	15.101	6.24278	10.6719
hlyI	12	7	9.5	4.94792	20656	21429	774	0.434109	11.7845	7.38877	9.58663
hlyD	4	4	4	2.08333	17911	19326	1416	0.634181	2.14591	2.30652	2.22622
rpxB	0	0	0	0	30687	30944	258	0.562016	0	0	0
