# Supplementary material for: Integrative analysis of fitness and metabolic effects of plasmids in Pseudomonas aeruginosa PAO1
Source: ISME J. 2018 Aug 10;12(12):3014–24. doi: 10.1038/s41396-018-0224-8 (PMC6246594; doi:10.1038/s41396-018-0224-8)
Supplement: Supplementary file 2 — Supplementary Table S2 [file 41396_2018_224_MOESM2_ESM.xls]

## Sheet: pAMBL1
Gene	start gene	end gene	gc content	COG	Descritpion	baseMean	log2FoldChange	lfcSE	stat	pvalue	padj
Over
PA3568	3999208	4001094	0.698993	COG0365I	acetyl-coa synthetase	313.14	4.77332	0.355866	13.4133	5.05681e-41	2.81552e-38
PA3569	4001196	4002092	0.707915	COG2084I	3-hydroxyisobutyrate dehydrogenase	363.309	4.55759	0.348141	13.0912	3.69706e-39	1.68418e-36
PA5082	5720950	5721849	0.633333	COG0834ET	ABC transporter	389.651	4.54634	0.390435	11.6443	2.45343e-31	8.78152e-29
PA3570	4002108	4003601	0.67336	COG1012C	methylmalonate-semialdehyde dehydrogenase	1165.62	3.84141	0.360816	10.6465	1.81121e-26	4.77683e-24
PA0446	501376	502599	0.691993	COG1804C	hypothetical protein	243.178	3.02841	0.360423	8.40236	4.37576e-17	8.12109e-15
PA5421	6101884	6103083	0.678333	COG1063ER	glutathione-independent formaldehyde dehydrogenase	206.954	2.90443	0.36958	7.85871	3.88106e-15	6.7062e-13
PA5398	6075880	6077940	0.662785	COG1902C	dimethylglycine catabolism protein DgcA	155.876	2.45578	0.328179	7.48305	7.26196e-14	1.21299e-11
PA1202	1302696	1303313	0.63754	COG1335Q	hydrolase	399.871	2.32631	0.326707	7.12046	1.0757e-12	1.73882e-10
PA3049	3414401	3414613	0.568075	COG3130J	ribosome modulation factor	560.099	2.1706	0.308751	7.03026	2.06148e-12	3.07324e-10
PA5418	6097024	6100041	0.693174	COG0404E	sarcosine oxidase subunit alpha	208.329	2.47367	0.35194	7.02866	2.08522e-12	3.07324e-10
PA5399	6078044	6080005	0.694699	COG0247C	dimethylglycine catabolism protein DgcB	83.361	2.80382	0.398841	7.02992	2.06646e-12	3.07324e-10
PA3710	4154339	4156012	0.691159	COG2303E	GMC-type oxidoreductase	126.24	2.58716	0.369853	6.99509	2.65086e-12	3.79528e-10
PA3922	4394694	4396061	0.644737	-	hypothetical protein	227.06	2.29327	0.330252	6.94401	3.81121e-12	5.16161e-10
PA5083	5721892	5722242	0.68661	COG0251J	hypothetical protein	40.875	3.52744	0.512044	6.88893	5.62144e-12	7.22283e-10
PA5410	6085385	6086674	0.648062	COG4638PR	protein GbcA	283.016	2.14212	0.31467	6.80753	9.92902e-12	1.21352e-09
PA0049	63068	64729	0.712395	-	hypothetical protein	246.564	2.26629	0.337394	6.71703	1.8546e-11	2.21272e-09
PA3923	4396122	4398047	0.648494	-	hypothetical protein	266.862	2.21834	0.33408	6.64014	3.13387e-11	3.56905e-09
PA3709	4152611	4154230	0.661111	COG2814G	major facilitator superfamily (MFS) transporter	42.9315	2.9584	0.456076	6.48664	8.77741e-11	9.56165e-09
PA2040	2230689	2232065	0.639797	COG0174E	glutamine synthetase	349.692	2.07059	0.322305	6.42432	1.32457e-10	1.41222e-08
PA3441	3847718	3847933	0.578704	COG3585H	molybdopterin-binding protein	59.8609	2.87712	0.448492	6.4151	1.40729e-10	1.43917e-08
PA3236	3623686	3624543	0.645688	COG2113E	glycine betaine-binding protein	94.6215	2.43832	0.385461	6.32572	2.52054e-10	2.47656e-08
PA5415	6094024	6095277	0.675439	COG0112E	serine hydroxymethyltransferase	85.3197	2.36322	0.374241	6.3147	2.70685e-10	2.60846e-08
PA4913	5511988	5513112	0.652444	COG0683E	ABC transporter	72.6262	2.39207	0.384515	6.22102	4.93933e-10	4.67e-08
PA4501	5038901	5040355	0.658419	-	glycine-glutamate dipeptide porin OpdP	512.906	1.75907	0.289952	6.06677	1.30512e-09	1.18931e-07
PA2000	2186260	2186916	0.665145	COG2057I	dehydrocarnitine CoA transferase subunit B	415.22	1.87788	0.309538	6.06674	1.30536e-09	1.18931e-07
PA3186	3575912	3577276	0.651282	COG3659M	glucose/carbohydrate outer membrane porin OprB	1456.6	1.74157	0.288437	6.03795	1.56084e-09	1.39667e-07
PA2007	2195494	2196132	0.716745	COG0625O	maleylacetoacetate isomerase	251.601	1.91034	0.319939	5.97094	2.35894e-09	2.0738e-07
PA2041	2232222	2233592	0.625091	COG0531E	amino acid permease	71.681	2.67407	0.450332	5.93799	2.88535e-09	2.45059e-07
PA5411	6087099	6088199	0.654859	COG1018C	protein GbcB	85.0216	2.26571	0.382131	5.92914	3.04526e-09	2.5433e-07
PA2009	2197432	2198730	0.677444	COG3508Q	homogentisate 1,2-dioxygenase	726.195	1.69456	0.288498	5.87373	4.26105e-09	3.50035e-07
PA0865	945834	946907	0.614525	COG3185ER	4-hydroxyphenylpyruvate dioxygenase	2309.85	2.03966	0.348864	5.84657	5.01805e-09	4.05572e-07
PA5312	5982097	5983590	0.661312	COG1012C	aldehyde dehydrogenase	808.378	1.66826	0.287778	5.79704	6.74961e-09	5.36862e-07
PA1999	2185527	2186225	0.659514	COG1788I	dehydrocarnitine CoA transferase subunit A	507.217	1.67062	0.293027	5.70124	1.18939e-08	9.16929e-07
PA5396	6074230	6075207	0.628834	COG2355E	hypothetical protein	82.4173	2.14943	0.376868	5.7034	1.17443e-08	9.16929e-07
PA2002	2188459	2189883	0.681404	COG2031I	hypothetical protein	212.537	1.93755	0.341094	5.68038	1.34394e-08	1.00515e-06
PA0744	811283	812386	0.692029	COG1024I	enoyl-CoA hydratase	521.275	1.73773	0.307601	5.64932	1.61086e-08	1.18706e-06
PA2001	2187065	2188246	0.719966	COG0183I	acetyl-CoA acetyltransferase	753.258	1.64438	0.291369	5.64363	1.66498e-08	1.20916e-06
PA4502	5040405	5042000	0.661028	COG0747E	ABC transporter	605.696	1.62874	0.289101	5.6338	1.76286e-08	1.26196e-06
PA0588	646730	648652	0.601664	COG2766T	hypothetical protein	782.458	1.68719	0.305028	5.53127	3.17922e-08	2.24382e-06
PA4496	5031488	5033101	0.628253	COG0747E	ABC transporter	401.091	1.70651	0.310127	5.50261	3.74209e-08	2.60439e-06
PA5416	6095363	6096613	0.670663	COG0665E	sarcosine oxidase subunit beta	64.7129	2.12174	0.392215	5.40962	6.31573e-08	4.33536e-06
PA2247	2473213	2474445	0.667478	COG1071C	2-oxoisovalerate dehydrogenase subunit alpha	1300.71	1.44033	0.266581	5.40298	6.55423e-08	4.43828e-06
PA1947	2131835	2133367	0.708415	COG1129G	ribose transporter RbsA	163.091	1.78922	0.332914	5.37442	7.68294e-08	5.13323e-06
PA0266	301218	302498	0.674473	COG0160E	4-aminobutyrate aminotransferase	806.263	1.46875	0.274185	5.3568	8.4711e-08	5.58535e-06
PA3445	3850830	3851801	0.676955	COG0715P	hypothetical protein	32.3561	2.60878	0.493968	5.28128	1.28283e-07	8.24136e-06
PA2008	2196129	2197427	0.707467	COG0179Q	fumarylacetoacetase	464.165	1.71132	0.325399	5.25914	1.44733e-07	9.18044e-06
PA3416	3822515	3823516	0.705589	COG0022C	pyruvate dehydrogenase E1 component, subunit beta	24.8096	2.64809	0.505419	5.23939	1.61106e-07	1.00913e-05
PA5420	6100820	6101677	0.668998	COG0788F	formyltetrahydrofolate deformylase	49.1619	2.1793	0.418221	5.21089	1.87935e-07	1.16264e-05
PA3584	4016441	4017979	0.68551	COG0578C	glycerol-3-phosphate dehydrogenase	74.4887	2.03607	0.392856	5.18273	2.18657e-07	1.33621e-05
PA0534	593273	594562	0.697674	COG0665E	hypothetical protein	73.3241	1.97963	0.382981	5.16901	2.35334e-07	1.42079e-05
PA2248	2474442	2475494	0.679012	COG0022C	2-oxoisovalerate dehydrogenase subunit beta	735.503	1.44902	0.281278	5.15155	2.58343e-07	1.54114e-05
PA2776	3133710	3134993	0.655763	COG0665E	hypothetical protein	214.298	1.61653	0.31717	5.09672	3.45586e-07	2.03733e-05
PA0745	812445	813263	0.69475	COG1024I	enoyl-CoA hydratase	663.742	1.65529	0.32508	5.09196	3.54377e-07	2.04771e-05
PA2762	3121921	3122265	0.626087	COG3450R	hypothetical protein	27.3525	2.47651	0.48879	5.06661	4.04955e-07	2.28004e-05
PA4147	4639502	4641379	0.7082	COG3284QK	transcriptional regulator AcoR	114.255	1.76632	0.351338	5.02741	4.97151e-07	2.76803e-05
PA0586	643808	645361	0.618404	COG2719S	SpoVR family protein	190.984	1.59833	0.318433	5.01938	5.18384e-07	2.85453e-05
PA5419	6100135	6100770	0.680818	COG4583E	sarcosine oxidase subunit gamma	31.0829	2.42475	0.483559	5.01439	5.32011e-07	2.89772e-05
PA2862	3214282	3215217	0.657051	COG1075R	lactonizing lipase	35.9176	2.29652	0.45832	5.01074	5.42201e-07	2.92147e-05
PA2444	2742401	2743657	0.670644	COG0112E	serine hydroxymethyltransferase	200.636	1.60534	0.321438	4.99425	5.90637e-07	3.1486e-05
PA5397	6075334	6075864	0.645951	-	hypothetical protein	34.9336	2.30322	0.464664	4.95673	7.16891e-07	3.78141e-05
PA5348	6017150	6017422	0.630037	COG0776L	DNA-binding protein	1183.16	1.48863	0.30273	4.91736	8.77196e-07	4.57878e-05
PA3356	3766617	3767858	0.677939	COG0174E	hypothetical protein	378.821	1.55946	0.317445	4.91253	8.99071e-07	4.64458e-05
PA3723	4167711	4168817	0.684734	COG1902C	FMN oxidoreductase	87.8584	1.87848	0.385308	4.87528	1.08653e-06	5.55572e-05
PA0743	810275	811171	0.697882	COG2084I	3-hydroxyisobutyrate dehydrogenase	117.562	1.72852	0.356251	4.85197	1.22244e-06	6.12566e-05
PA2445	2743800	2746679	0.688542	COG1003E	glycine dehydrogenase	1082.06	1.46748	0.303625	4.83319	1.34361e-06	6.66618e-05
PA2249	2475495	2476781	0.700078	COG0508C	branched-chain alpha-keto acid dehydrogenase subunit E2	897.078	1.40013	0.289923	4.82932	1.36999e-06	6.73042e-05
PA0746	813329	814492	0.689003	COG1960I	acyl-CoA dehydrogenase	371.15	1.51496	0.314631	4.81504	1.47168e-06	7.15977e-05
PA2114	2324808	2326079	0.673742	COG2814G	major facilitator superfamily (MFS) transporter	860.598	1.28985	0.270382	4.77048	1.83785e-06	8.85527e-05
PA2250	2476785	2478179	0.705376	COG1249C	dihydrolipoamide dehydrogenase	1226.31	1.2958	0.271755	4.76826	1.85821e-06	8.86806e-05
PA5313	5983820	5985154	0.68015	COG0161H	omega amino acid--pyruvate transaminase	157.207	1.59048	0.337524	4.71221	2.45049e-06	0.000115843
PA3444	3849604	3850752	0.708442	COG2141C	alkanesulfonate monooxygenase	31.6563	2.38176	0.511011	4.66087	3.14871e-06	0.000146094
PA4022	4502271	4503791	0.665352	COG1012C	aldehyde dehydrogenase	706.963	1.38339	0.3019	4.5823	4.59893e-06	0.000211424
PA5100	5743074	5744753	0.679762	COG2987E	urocanate hydratase	57.0867	1.83181	0.401054	4.5675	4.93587e-06	0.000224851
PA1617	1760713	1762380	0.67506	COG1022I	AMP-binding protein	104.595	1.61695	0.35587	4.54364	5.52903e-06	0.000249603
PA2432	2728542	2729456	0.665574	COG0583K	bistable expression regulator, BexR	75.3572	1.69477	0.374872	4.52094	6.15669e-06	0.000275457
PA5376	6053412	6054590	0.654792	COG4175E	ABC transporter ATP-binding protein	184.485	1.38024	0.308687	4.47133	7.77364e-06	0.000344723
PA1041	1126969	1127601	0.658768	COG2885M	hypothetical protein	126.997	1.73309	0.390175	4.44182	8.92025e-06	0.0003921
PA3189	3579351	3580283	0.659164	COG1175G	sugar ABC transporter permease	333.236	1.36855	0.311202	4.39762	1.09446e-05	0.0004769
PA1746	1888407	1888913	0.676529	COG2110R	hypothetical protein	613.901	1.21245	0.277583	4.36788	1.25459e-05	0.000541962
PA0265	299522	300973	0.665289	COG1012C	succinate-semialdehyde dehydrogenase I	478.609	1.24275	0.285617	4.35111	1.35449e-05	0.000580116
PA5378	6055475	6056413	0.626198	COG2113E	hypothetical protein	168.061	1.35283	0.314027	4.30801	1.64733e-05	0.000693676
PA5400	6080124	6081356	0.726683	-	electron transfer flavoprotein subunit alpha	41.5642	1.88234	0.438035	4.29724	1.72942e-05	0.000722175
PA0587	645358	646629	0.638365	COG2718S	hypothetical protein	180.76	1.41381	0.329893	4.28567	1.8219e-05	0.000754507
PA1174	1273309	1275798	0.668675	COG0243C	nitrate reductase catalytic subunit	73.27	1.59543	0.372504	4.28299	1.84397e-05	0.000757388
PA3450	3855493	3856131	0.636933	COG0450O	antioxidant protein	187.966	1.3801	0.322891	4.27419	1.91831e-05	0.000781518
PA4503	5042068	5043078	0.622156	COG0601EP	ABC transporter permease	259.022	1.36105	0.323277	4.21018	2.55171e-05	0.00103118
PA2446	2746690	2747073	0.684896	COG0509E	glycine cleavage system protein H	177.552	1.4778	0.354338	4.17061	3.03789e-05	0.00121783
PA4504	5043090	5044001	0.6875	COG1173EP	ABC transporter permease	186.44	1.3846	0.333735	4.1488	3.34218e-05	0.00130841
PA2062	2259478	2260659	0.712352	COG1104E	pyridoxal-phosphate dependent protein	62.0372	1.59673	0.384734	4.15021	3.3217e-05	0.00130841
PA1984	2169988	2171508	0.668639	COG1012C	NAD+ dependent aldehyde dehydrogenase ExaC	16.0485	2.28959	0.552896	4.14109	3.45666e-05	0.00134274
PA0298	335527	336885	0.632082	COG0174E	glutamine synthetase	320.703	1.28515	0.312357	4.11435	3.8828e-05	0.00149667
PA5153	5801315	5802067	0.620186	COG0834ET	amino acid ABC transporter substrate-binding protein	785.981	1.28051	0.312021	4.10391	4.0623e-05	0.00155391
PA4506	5045028	5045999	0.679012	COG4608E	peptide ABC transporter ATP-binding protein	325.927	1.22083	0.298468	4.09032	4.30773e-05	0.00162682
PA3418	3824748	3825773	0.711501	COG0334E	leucine dehydrogenase	67.2781	1.60844	0.394331	4.07892	4.52455e-05	0.00169198
PA3365	3775761	3776876	0.69086	COG0542O	chaperone	75.1844	1.50472	0.370293	4.06359	4.8324e-05	0.00178053
PA2553	2885362	2886552	0.716205	COG0183I	acyl-CoA thiolase	582.959	1.20421	0.297199	4.05187	5.08104e-05	0.00185847
PA5401	6081392	6082165	0.711886	COG2086C	hypothetical protein	28.5766	1.90523	0.471077	4.04441	5.24548e-05	0.00190472
PA2204	2422819	2423625	0.653036	COG0834ET	ABC transporter	276.5	1.44697	0.359151	4.02887	5.60451e-05	0.00202045
PA1950	2135460	2136386	0.722762	COG0524G	ribokinase	153.384	1.29549	0.3218	4.02576	5.67922e-05	0.00203275
PA0754	821902	822885	0.67378	COG3181S	hypothetical protein	145.817	1.32888	0.333537	3.98422	6.77017e-05	0.00238911
PA2113	2323554	2324783	0.686992	-	pyroglutatmate porin OpdO	319.061	1.18262	0.297356	3.97711	6.97583e-05	0.00241075
PA3924	4398259	4399941	0.651812	COG0318IQ	long-chain-fatty-acid--CoA ligase	51.5185	1.65264	0.415316	3.97924	6.91364e-05	0.00241075
PA4624	5184642	5186348	0.647335	COG2831U	hypothetical protein	173.709	1.57199	0.395883	3.97084	7.16197e-05	0.00245601
PA0871	952158	952514	0.619048	COG2154H	pterin-4-alpha-carbinolamine dehydratase	345.264	1.1122	0.284537	3.9088	9.27559e-05	0.00311946
PA0447	502719	503900	0.65736	COG1960I	glutaryl-CoA dehydrogenase	528.294	2.14323	0.548756	3.90561	9.39863e-05	0.00313977
PA2552	2884206	2885333	0.687943	COG1960I	acyl-CoA dehydrogenase	585.266	1.20563	0.308906	3.9029	9.50488e-05	0.00315424
PA3442	3847974	3848798	0.724848	COG1116P	aliphatic sulfonates transport ATP-binding subunit	16.4459	2.06473	0.530226	3.89406	9.85783e-05	0.0032286
PA1946	2130854	2131813	0.653125	COG1879G	ribose ABC transporter substrate-binding protein	249.631	1.27863	0.328603	3.89111	9.97853e-05	0.00324691
PA3366	3776959	3777999	0.642651	COG0388R	acylamide amidohydrolase	130.579	1.34742	0.348111	3.87068	0.000108533	0.00348627
PA5314	5985219	5985581	0.644628	COG3450R	hypothetical protein	44.8206	1.71533	0.44371	3.86588	0.00011069	0.0035329
PA5544	6236226	6238250	0.668642	COG4666R	hypothetical protein	67.9442	1.47283	0.381324	3.86242	0.000112269	0.00356063
PA0792	867324	868808	0.677441	COG2079R	2-methylcitrate dehydratase	115.851	1.5665	0.409039	3.82972	0.00012829	0.0040179
PA5084	5722267	5723517	0.717826	COG0665E	oxidoreductase	140.349	2.19167	0.57296	3.82518	0.000130678	0.00406724
PA5436	6118332	6119747	0.669492	COG0439I	acetyl-CoA carboxylase subunit A	670.497	1.1633	0.305006	3.81402	0.000136726	0.00420219
PA4505	5044054	5045028	0.689231	COG0444EP	ABC transporter ATP-binding protein	237.01	1.21322	0.31944	3.79795	0.000145899	0.00440499
PA2443	2740977	2742353	0.690632	COG1760E	L-serine dehydratase	208.916	1.2631	0.335675	3.76285	0.000167988	0.00497861
PA5106	5749453	5750814	0.696769	COG0402FR	N-formimino-L-glutamate deiminase	35.2599	1.66646	0.443032	3.76149	0.000168901	0.00497861
PA0752	819855	821372	0.66996	COG3333S	hypothetical protein	74.375	1.45707	0.388699	3.74858	0.000177837	0.00521136
PA1949	2134393	2135406	0.688363	COG1609K	ribose operon repressor RbsR	78.5549	1.36399	0.365229	3.73461	0.000188006	0.00547732
PA0506	564914	566719	0.654485	COG1960I	acyl-CoA dehydrogenase	150.819	1.25601	0.339237	3.70245	0.00021353	0.00618498
PA1761	1904479	1904916	0.641553	-	hypothetical protein	34.8071	1.63654	0.444715	3.67998	0.00023325	0.00667895
PA0048	62403	62786	0.6875	COG1396K	transcriptional regulator	59.9043	1.47432	0.400938	3.67718	0.000235826	0.00671435
PA0459	518083	520635	0.677634	COG0542O	ClpA/B protease ATP binding subunit	292.594	1.19736	0.32609	3.67186	0.00024079	0.00681695
PA5377	6054594	6055433	0.64881	COG4176E	ABC transporter permease	82.9599	1.39691	0.382351	3.65346	0.000258725	0.00728355
PA4911	5509551	5510828	0.676839	COG4177E	branched-chain amino acid ABC transporter permease	13.1396	1.9924	0.548963	3.62938	0.000284101	0.00786535
PA2014	2203460	2205067	0.689055	COG4799I	methylcrotonyl-CoA carboxylase subunit beta	607.88	1.09632	0.303693	3.60995	0.000306251	0.00829527
PA0747	814504	816012	0.67992	COG1012C	aldehyde dehydrogenase	494.396	1.14468	0.317089	3.60996	0.00030625	0.00829527
PA1646	1791080	1793038	0.694742	COG0840NT	chemotaxis transducer	57.4694	1.43687	0.397905	3.61109	0.000304908	0.00829527
PA5435	6116493	6118316	0.660636	COG5016C	pyruvate carboxylase subunit B	927.224	1.14036	0.317046	3.59683	0.000322116	0.00867807
PA3183	3572324	3573793	0.653061	COG0364G	glucose-6-phosphate 1-dehydrogenase	546.752	1.08751	0.30347	3.5836	0.000338894	0.00903571
PA1948	2133391	2134389	0.668669	COG1172G	ribose ABC transporter membrane protein	75.5321	1.34474	0.375257	3.58352	0.000338997	0.00903571
PA2006	2194058	2195410	0.697709	COG2271G	major facilitator superfamily (MFS) transporter	58.711	1.55597	0.436941	3.56105	0.000369376	0.00979336
PA4228	4742424	4744067	0.703771	COG1021Q	pyochelin biosynthesis protein PchD	136.465	1.46093	0.412897	3.53824	0.000402806	0.0104584
PA1742	1886278	1887000	0.648686	COG0518F	amidotransferase	413.202	1.05481	0.298487	3.53386	0.000409532	0.0105782
PA3919	4387336	4388727	0.650862	COG1875T	hypothetical protein	396.238	1.13337	0.322852	3.5105	0.000447263	0.0114935
PA3190	3580384	3581646	0.658749	COG1653G	sugar ABC transporter substrate-binding protein	2194.1	0.95875	0.273635	3.50376	0.000458741	0.0117283
PA2111	2322068	2322781	0.719888	COG2049E	hypothetical protein	377.864	0.993278	0.283664	3.50161	0.000462462	0.0117353
PA2557	2890356	2892050	0.673746	COG0318IQ	AMP-binding protein	311.864	1.21258	0.346363	3.5009	0.000463698	0.0117353
PA0299	336951	338321	0.646244	COG0161H	aminotransferase	832.717	1.01685	0.291776	3.48502	0.000492105	0.0123342
PA2013	2202649	2203446	0.68797	COG1024I	gamma-carboxygeranoyl-CoA hydratase	195.328	1.09171	0.313794	3.47908	0.000503133	0.0125335
PA5542	6234500	6235744	0.66747	COG1680V	hypothetical protein	35.2988	1.5927	0.458206	3.47595	0.000509045	0.0125656
PA3417	3823509	3824606	0.714026	COG1071C	pyruvate dehydrogenase E1 component subunit alpha	30.6972	1.63712	0.471185	3.47448	0.000511841	0.0125727
PA3195	3587433	3588437	0.667662	COG0057G	glyceraldehyde 3-phosphate dehydrogenase	519.047	1.06566	0.308198	3.45772	0.000544767	0.0133162
PA5409	6084550	6085110	0.670232	COG3247S	hypothetical protein	104.869	1.18037	0.345824	3.41322	0.000641994	0.0153192
PA0646	701477	702529	0.582146	-	hypothetical protein	76.7924	1.36121	0.401047	3.39413	0.000688471	0.0163504
PA2112	2322778	2323521	0.724462	COG1540R	LamB/YcsF family protein	270.169	1.00296	0.297118	3.37562	0.000736494	0.0173266
PA5167	5817191	5818186	0.629518	COG1638G	c4-dicarboxylate-binding protein	217.075	1.13651	0.337506	3.36739	0.000758823	0.0177685
PA3415	3821385	3822497	0.718778	COG0508C	branched-chain alpha-keto acid dehydrogenase subunit E2	29.1564	1.58718	0.481887	3.29368	0.000988852	0.0228347
PA3182	3571621	3572337	0.723849	COG0363G	6-phosphogluconolactonase	168.212	1.10787	0.342537	3.2343	0.00121939	0.0279012
PA2442	2739762	2740883	0.708556	COG0404E	glycine cleavage system protein T2	259.681	1.02223	0.316497	3.22983	0.00123863	0.0282126
PA3187	3577320	3578480	0.671835	COG3839G	ABC transporter ATP-binding protein	785.309	0.908903	0.281755	3.22586	0.00125595	0.0284777
PA4500	5037074	5038675	0.634207	COG0747E	ABC transporter	1428.1	0.940118	0.293157	3.20688	0.00134184	0.0302403
PA0280	313938	314927	0.662626	COG1118P	sulfate transporter CysA	87.5653	1.12397	0.351775	3.19513	0.00139766	0.0312665
PA0322	361463	362857	0.678136	COG0531E	transporter	32.2524	1.65374	0.518368	3.19029	0.0014213	0.031654
PA2110	2321130	2322071	0.742038	COG1984E	hypothetical protein	288.243	0.918919	0.288886	3.18091	0.00146815	0.0325526
PA2431	2725967	2728141	0.69931	COG1289S	hypothetical protein	55.1023	1.24257	0.391883	3.17077	0.00152036	0.0334145
PA0788	860175	863300	0.680742	COG0744M	hypothetical protein	39.6751	1.37439	0.434422	3.16372	0.00155765	0.0339365
PA3443	3848795	3849583	0.684411	COG0600P	ABC transporter permease	19.0234	1.68562	0.533535	3.15935	0.00158122	0.0343009
PA4607	5166191	5166697	0.658777	-	hypothetical protein	397.374	1.13848	0.360826	3.15521	0.00160384	0.0346415
PA5380	6058673	6059776	0.67663	COG4977K	protein GbdR	141.621	1.0448	0.331617	3.15061	0.00162929	0.0348905
PA2003	2190084	2190854	0.700389	COG1028IQR	3-hydroxybutyrate dehydrogenase	79.7606	1.18705	0.380085	3.12312	0.00178942	0.0376756
PA2081	2290339	2290980	0.700935	COG1878R	kynurenine formamidase, KynB	64.6478	1.18636	0.380416	3.11858	0.00181726	0.0380866
PA5311	5980787	5981950	0.691581	COG2807P	major facilitator superfamily (MFS) transporter	29.3473	1.42336	0.458065	3.10733	0.00188786	0.0392533
PA0755	822915	824198	0.647196	-	cis-aconitate porin OpdH	91.5227	1.12889	0.363866	3.10248	0.00191908	0.0394119
PA1327	1438706	1440676	0.685439	COG1864F	protease	40.5809	1.32885	0.428052	3.10442	0.00190651	0.0394119
PA5099	5741524	5742966	0.676369	COG1457F	transporter	7.55844	1.77474	0.571845	3.10353	0.00191228	0.0394119
PA2573	2909010	2910617	0.660448	COG0840NT	chemotaxis transducer	51.3016	1.23734	0.400084	3.0927	0.00198347	0.0405644
PA1524	1657738	1659192	0.680412	COG4630F	xanthine dehydrogenase	31.8075	1.39029	0.450153	3.08848	0.00201186	0.0406509
PA0753	821383	821853	0.70913	-	hypothetical protein	9.0445	1.74921	0.568795	3.0753	0.00210293	0.0421512
PA3467	3879559	3880926	0.690058	COG2814G	major facilitator superfamily (MFS) transporter	20.4334	1.52728	0.49686	3.07387	0.002113	0.0421842
PA5381	6059823	6060200	0.701058	-	hypothetical protein	71.845	1.19961	0.390973	3.06827	0.00215302	0.0426433
PA3188	3578513	3579358	0.644208	COG0395G	sugar ABC transporter permease	239.891	0.978914	0.319217	3.06661	0.00216502	0.0427124
PA3936	4414132	4414950	0.708181	COG0600P	taurine ABC transporter permease	14.4405	1.62986	0.53407	3.05177	0.00227497	0.0447054
PA3284	3676767	3677081	0.644444	COG3767S	hypothetical protein	41.9456	1.28298	0.420771	3.04911	0.00229523	0.0447526
PA2012	2200685	2202652	0.710366	COG4770I	methylcrotonyl-CoA carboxylase subunit alpha	699.918	0.904203	0.297025	3.04419	0.00233306	0.0453139
PA4025	4506913	4507734	0.717762	COG4302E	ethanolamine ammonia-lyase small subunit	34.7189	1.3495	0.443664	3.04171	0.00235236	0.0455122
PA5545	6238325	6239284	0.648958	COG2358R	hypothetical protein	137.69	0.999358	0.329811	3.03009	0.00244477	0.0469378
PA3938	4415796	4416809	0.67357	COG4521P	periplasmic taurine-binding protein	46.7751	1.22275	0.405165	3.01789	0.00254538	0.0486829
Under
PA3115	3495446	3498205	0.671739	COG3170NU	Motility protein FimV	311.03	-4.15366	0.395246	-10.5091	7.84786e-26	1.96628e-23
PA2664	3012592	3013773	0.670897	COG1017C	nitric oxide dioxygenase	610.981	-3.53083	0.380763	-9.27303	1.80936e-20	3.94205e-18
PA4307	4831372	4833270	0.647183	COG0840NT	chemotactic transducer PctC	159.212	-3.01131	0.352893	-8.5332	1.42357e-17	2.74365e-15
PA5429	6109260	6110684	0.661053	COG1027E	aspartate ammonia-lyase	594.014	-2.28285	0.327787	-6.96445	3.29684e-12	4.58902e-10
PA3875	4338261	4342046	0.672742	COG5013C	respiratory nitrate reductase subunit alpha	319.322	-2.20756	0.320093	-6.89662	5.32561e-12	7.0228e-10
PA2662	3011100	3012293	0.695142	COG3213P	hypothetical protein	424.69	-2.33213	0.347593	-6.70937	1.95461e-11	2.2778e-09
PA3912	4382010	4382900	0.679012	COG0826O	hypothetical protein	169.579	-2.04571	0.344421	-5.93956	2.85788e-09	2.45059e-07
PA3874	4336708	4338249	0.654345	COG1140C	respiratory nitrate reductase subunit beta	204.243	-1.78719	0.314472	-5.68313	1.32249e-08	1.00409e-06
PA3914	4384022	4385245	0.728758	COG0303H	molybdenum cofactor biosynthetic protein A1	29.9281	-2.57103	0.50498	-5.09135	3.5552e-07	2.04771e-05
PA3913	4382912	4383907	0.698795	COG0826O	protease	189.105	-1.70488	0.349871	-4.8729	1.09973e-06	5.56639e-05
PA3116	3498374	3499384	0.65183	COG0136E	aspartate-semialdehyde dehydrogenase	11.033	-2.67531	0.569174	-4.70034	2.5973e-06	0.000121636
PA4525	5069082	5069531	0.488889	COG4969NU	type 4 fimbrial PilA	1541.6	-1.15578	0.277284	-4.1682	3.07014e-05	0.00122099
PA0521	581133	581660	0.681818	COG1845C	cytochrome C oxidase subunit	60.7272	-1.92765	0.471335	-4.08978	4.31783e-05	0.00162682
PA3871	4334403	4335221	0.695971	COG0760O	PpiC-type peptidyl-prolyl cis-trans isomerase	76.3691	-1.57341	0.38656	-4.07029	4.69549e-05	0.0017429
PA2663	3012280	3012537	0.655039	-	psl and pyoverdine operon regulator, PpyR	23.6382	-1.95965	0.492688	-3.97747	6.96523e-05	0.00241075
PA3873	4335962	4336702	0.697706	COG2180C	respiratory nitrate reductase subunit delta	42.3029	-1.69256	0.426401	-3.96942	7.20483e-05	0.00245601
PA0024	25736	26653	0.667756	COG0408H	coproporphyrinogen III oxidase	411.645	-1.2036	0.304893	-3.94762	7.89305e-05	0.00267244
PA2195	2414254	2415507	0.691388	COG0665E	hydrogen cyanide synthase HcnC	24.3606	-1.95465	0.501901	-3.8945	9.84033e-05	0.0032286
PA5023	5652945	5654405	0.675565	COG0397S	hypothetical protein	41.5452	-1.74835	0.451248	-3.87448	0.000106854	0.0034545
PA3872	4335276	4335959	0.649123	COG2181C	respiratory nitrate reductase subunit gamma	67.9012	-1.51478	0.39363	-3.84824	0.000118969	0.0037494
PA3114	3494567	3495424	0.66317	COG0101J	tRNA pseudouridine synthase A	20.6597	-1.93296	0.506772	-3.81426	0.000136593	0.00420219
PA3397	3802567	3803343	0.642214	COG1018C	ferredoxin-NADP reductase	524.205	-1.17148	0.307269	-3.81257	0.000137529	0.00420219
PA3911	4381501	4382016	0.732558	COG3154I	hypothetical protein	86.0216	-1.50295	0.395731	-3.7979	0.000145925	0.00440499
PA3385	3791347	3791673	0.636086	-	alginate and motility regulator Z	364.395	-1.21981	0.322332	-3.78435	0.000154113	0.00459677
PA2194	2412857	2414251	0.696057	COG0446R	hydrogen cyanide synthase HcnB	20.7694	-1.85954	0.504904	-3.68296	0.000230543	0.00663937
PA3810	4267717	4269576	0.677957	COG0443O	chaperone protein HscA	353.26	-1.09756	0.301684	-3.63812	0.00027464	0.00768838
PA5497	6188872	6191076	0.649887	COG0209F	NrdJa protein	416.962	-1.02916	0.284664	-3.61533	0.000299961	0.00825883
PA5496	6188166	6188855	0.630435	COG0209F	NrdJb protein	132.018	-1.15388	0.324747	-3.55315	0.000380651	0.0099866
PA3814	4270921	4272135	0.641152	COG1104E	cysteine desulfurase	639.829	-1.12358	0.322413	-3.48492	0.000492285	0.0123342
PA3915	4385242	4385799	0.698925	COG0521H	molybdopterin biosynthetic protein B1	18.7712	-1.90462	0.547627	-3.47796	0.000505243	0.0125335
PA1913	2086021	2086701	0.675477	-	hypothetical protein	49.445	-1.45863	0.424736	-3.43421	0.000594275	0.0144559
PA2462	2761921	2778804	0.650794	COG3210U	hypothetical protein	689.101	-0.935858	0.27298	-3.4283	0.000607375	0.0147032
PA3876	4342122	4343528	0.676617	COG2223P	nitrite extrusion protein 2	69.5319	-1.52019	0.443932	-3.42437	0.000616231	0.0147748
PA0607	669415	670089	0.642963	COG0036G	ribulose-phosphate 3-epimerase	82.4675	-1.23536	0.360754	-3.42437	0.000616221	0.0147748
PA3393	3798916	3800202	0.699301	COG3420P	NosD protein	139.644	-1.20316	0.358786	-3.35341	0.000798229	0.0186043
PA0047	61879	62388	0.690196	COG4380S	hypothetical protein	95.3379	-1.16459	0.352831	-3.3007	0.000964432	0.0223739
PA4271	4780839	4781207	0.588076	COG0222J	50S ribosomal protein L7/L12	1741.17	-0.972947	0.2962	-3.28476	0.0010207	0.023462
PA3811	4269619	4270140	0.659004	COG1076O	co-chaperone HscB	132.287	-1.08362	0.337995	-3.20604	0.00134575	0.0302403
PA0046	61373	61726	0.649718	COG4259S	hypothetical protein	69.6528	-1.22313	0.385029	-3.17671	0.00148957	0.032882
PA3395	3801104	3801931	0.718599	COG1277R	NosY protein	43.7828	-1.3954	0.440459	-3.16806	0.00153461	0.0335805
PA0522	581668	581925	0.717054	-	hypothetical protein	14.3662	-1.73903	0.551518	-3.15316	0.00161511	0.0347352
PA0316	355248	356477	0.631707	COG0111HE	D-3-phosphoglycerate dehydrogenase	536.837	-0.879075	0.279234	-3.14816	0.00164302	0.0350347
PA4003	4483396	4485336	0.676455	COG0768M	penicillin-binding protein 2	103.253	-1.06466	0.340432	-3.12738	0.00176375	0.0372917
PA4843	5436079	5437707	0.669736	COG3706T	two-component response regulator	300.608	-1.02822	0.328729	-3.12787	0.00176075	0.0372917
PA0045	60656	61342	0.643377	COG1462M	hypothetical protein	117.484	-1.07314	0.344236	-3.11746	0.00182414	0.0380866
PA4933	5536153	5537022	0.671264	-	hypothetical protein	813.906	-0.897404	0.29028	-3.09151	0.00199139	0.0405644
PA3813	4270499	4270885	0.620155	COG0822C	scaffold protein	123.58	-1.10603	0.358058	-3.08897	0.0020085	0.0406509
PA5555	6249685	6250545	0.590012	COG0224C	ATP synthase F0F1 subunit gamma	700.542	-0.893997	0.293057	-3.05059	0.00228394	0.0447063
PA5556	6250596	6252140	0.626537	COG0056C	ATP synthase F0F1 subunit alpha	2087.3	-0.819609	0.270148	-3.03392	0.00241395	0.0465243
PA4272	4781286	4781786	0.596806	COG0244J	50S ribosomal protein L10	2310.7	-0.94208	0.31257	-3.01399	0.0025784	0.0491269
PA3126	3508717	3509166	0.622222	COG0071O	heat-shock protein IbpA	241.016	0.951532	0.317209	2.9997	0.00270248	0.0512959
PA3391	3794819	3796966	0.676909	COG3901K	regulatory protein NosR	290.744	-0.94812	0.316863	-2.99221	0.00276964	0.0523724
PA4571	5118538	5120565	0.66568	COG3258C	cytochrome C	905.236	-0.80274	0.268418	-2.99063	0.002784	0.0524459
PA0795	872986	874113	0.649823	COG0372C	methylcitrate synthase	860.287	1.08342	0.362463	2.98905	0.00279848	0.0525214
PA1370	1483898	1485763	0.510182	-	hypothetical protein	116.862	1.01828	0.34127	2.98381	0.00284683	0.0532293
PA2079	2287523	2288929	0.668088	COG1113E	amino acid permease	25.5778	1.39834	0.47203	2.9624	0.00305255	0.0568636
PA3181	3570941	3571603	0.704374	COG0800G	keto-hydroxyglutarate-aldolase/keto-deoxy-phosphogluconate aldolase	170.207	1.01871	0.344842	2.95415	0.00313534	0.0581896
PA0132	149425	150771	0.67706	COG0161H	beta alanine--pyruvate transaminase	130.652	0.957185	0.324259	2.95191	0.00315811	0.0583959
PA1728	1871116	1871457	0.637427	-	hypothetical protein	79.0917	1.06554	0.363193	2.9338	0.00334837	0.0615293
PA4497	5033194	5034792	0.664165	COG0747E	ABC transporter	64.2535	1.16302	0.396467	2.93345	0.00335212	0.0615293
PA4932	5535685	5536131	0.642058	COG0359J	50S ribosomal protein L9	732.306	-0.83643	0.285771	-2.92693	0.00342328	0.0626061
PA0105	127378	128502	0.643556	COG1622C	cytochrome C oxidase subunit II	30.9185	1.32794	0.454013	2.9249	0.00344565	0.0626825
PA3614	4048519	4049922	0.669516	COG1236J	hypothetical protein	458.758	0.809522	0.276827	2.92429	0.00345248	0.0626825
PA0283	316791	317789	0.655656	COG1613P	sulfate-binding protein	125.377	0.991373	0.339978	2.91599	0.00354558	0.0640013
PA3355	3765129	3766433	0.681226	COG2814G	hypothetical protein	61.5269	1.12172	0.384738	2.91555	0.00355066	0.0640013
PA5522	6214434	6215801	0.684211	COG0174E	glutamine synthetase	75.6188	1.07305	0.368409	2.91266	0.00358362	0.0643638
PA1713	1857273	1858109	0.575866	COG2207K	transcriptional regulator ExsA	28.3324	-1.33654	0.45992	-2.90602	0.00366057	0.0655111
PA5192	5844468	5846009	0.629702	COG1866C	phosphoenolpyruvate carboxykinase	741.353	-0.809372	0.279217	-2.89872	0.00374691	0.0668177
PA2302	2532669	2539043	0.722353	COG1020Q	protein AmbE	32.7203	-1.36548	0.471532	-2.89584	0.00378144	0.0671943
PA1123	1216120	1216440	0.613707	-	hypothetical protein	157.338	-1.08667	0.375698	-2.8924	0.00382306	0.0676938
PA1657	1805218	1805724	0.648915	COG3516S	hypothetical protein	21.9247	-1.44987	0.501533	-2.89087	0.00384179	0.067786
PA0751	818825	819862	0.698459	COG3180R	hypothetical protein	76.7819	1.07837	0.37364	2.88612	0.00390027	0.0685762
PA2366	2615461	2616945	0.651178	COG3517S	uricase	21.1227	1.46883	0.510156	2.87918	0.00398708	0.0698575
PA3688	4130599	4130943	0.649275	-	hypothetical protein	22.917	1.42223	0.494175	2.87799	0.00400219	0.069878
PA2015	2205190	2206353	0.662371	COG1960I	isovaleryl-CoA dehydrogenase	1080.55	0.891449	0.309969	2.87593	0.00402839	0.0700912
PA5557	6252159	6252695	0.607076	COG0712C	ATP synthase F0F1 subunit delta	522.778	-0.847409	0.295696	-2.86581	0.00415944	0.072121
PA0025	26711	27535	0.698182	COG0169E	shikimate 5-dehydrogenase	186.607	-0.936882	0.327738	-2.85863	0.0042548	0.0735201
PA0981	1062921	1063544	0.455128	-	hypothetical protein	12.7084	1.58272	0.554382	2.85493	0.00430465	0.0741258
PA4671	5239466	5240080	0.606504	COG1825J	50S ribosomal protein L25	1097.33	-0.871042	0.305471	-2.85147	0.00435175	0.0746803
PA1523	1655346	1657745	0.6625	COG4631F	xanthine dehydrogenase	55.0028	1.14805	0.403043	2.84846	0.00439312	0.0751328
PA2430	2724767	2725771	0.690547	COG1566V	hypothetical protein	24.5151	1.34817	0.474551	2.84094	0.00449814	0.0764075
PA3222	3610250	3611149	0.701111	COG2962R	hypothetical protein	62.6934	-1.08605	0.38223	-2.84135	0.00449231	0.0764075
PA4024	4505508	4506902	0.6681	COG4303E	ethanolamine ammonia-lyase large subunit	46.932	1.26791	0.446807	2.83771	0.00454379	0.0769221
PA1896	2066786	2067955	0.662393	COG2205T	hypothetical protein	4.42594	-1.58888	0.560922	-2.83263	0.00461669	0.0776316
PA4243	4757124	4758452	0.595937	COG0201U	preprotein translocase subunit SecY	2311.05	-0.882282	0.311444	-2.83288	0.00461314	0.0776316
PA0451	507631	508962	0.725225	COG1030O	hypothetical protein	34.3436	1.2405	0.438519	2.82883	0.00467186	0.0782966
PA3809	4267372	4267710	0.625369	COG0633C	(2Fe-2S) ferredoxin	35.5911	-1.23152	0.435958	-2.82485	0.00473023	0.0790105
PA5128	5776606	5777097	0.621951	COG1952U	preprotein translocase subunit SecB	473.495	-0.783718	0.277955	-2.81959	0.00480851	0.0797862
PA5521	6213581	6214339	0.654809	COG1028IQR	short-chain dehydrogenase	187.56	0.874822	0.310175	2.82041	0.00479618	0.0797862
PA5375	6051644	6053194	0.656351	COG1292M	choline transporter BetT	76.1707	1.12052	0.397664	2.81775	0.00483614	0.0799799
PA4310	4837390	4839279	0.658201	COG0840NT	chemotactic transducer PctB	184.352	-0.861816	0.306369	-2.81299	0.00490824	0.0809053
PA4023	4504001	4505449	0.674258	COG0531E	transporter	49.0313	1.23098	0.438495	2.80728	0.00499612	0.0818156
PA5472	6161067	6161867	0.679151	COG0834ET	hypothetical protein	109.381	-0.955051	0.340194	-2.80737	0.00499479	0.0818156
PA5016	5638949	5640592	0.675182	COG0508C	dihydrolipoamide acetyltransferase	1088.21	-0.751543	0.268131	-2.8029	0.00506454	0.0826658
PA3064	3431045	3433891	0.68739	COG3868S	PelA protein	42.5646	1.19639	0.427781	2.79674	0.00516212	0.0839849
PA4915	5514727	5516352	0.650677	COG0840NT	chemotaxis transducer	59.9856	1.07733	0.385726	2.793	0.00522223	0.084688
PA3935	4413192	4414025	0.690647	COG2175Q	taurine dioxygenase	15.059	1.4815	0.532814	2.78052	0.00542715	0.0877273
PA3655	4093167	4094036	0.616092	COG0264J	elongation factor Ts	1218.99	-0.858868	0.30935	-2.77636	0.00549711	0.0885724
PA3250	3636621	3637679	0.649669	COG1840P	hypothetical protein	12.3111	1.51017	0.544725	2.77235	0.00556535	0.0893846
PA0391	431858	433825	0.682419	COG0699R	hypothetical protein	165.713	-1.06718	0.387412	-2.75465	0.00587545	0.093089
PA2554	2886570	2887337	0.703125	COG1028IQR	short-chain dehydrogenase	239.932	0.91729	0.332879	2.75563	0.00585799	0.093089
PA2634	2977756	2979351	0.62594	COG2224C	isocitrate lyase	452.938	0.906664	0.329184	2.75428	0.00588214	0.093089
PA3061	3425555	3426922	0.679094	-	protein PelD	28.3329	1.27407	0.462641	2.7539	0.00588889	0.093089
PA4262	4766009	4766611	0.61194	COG0088J	50S ribosomal protein L4	1022.51	-0.77244	0.280314	-2.75563	0.00585799	0.093089
PA1860	2019776	2020603	0.68599	COG3315Q	hypothetical protein	13.9246	1.48056	0.538839	2.74769	0.00600163	0.0945728
PA0647	702529	702831	0.567657	-	hypothetical protein	7.98578	1.56798	0.571833	2.74203	0.00610608	0.095642
PA2550	2881754	2882983	0.672358	COG1960I	acyl-CoA dehydrogenase	67.3051	1.01309	0.369478	2.74195	0.00610765	0.095642
PA3973	4452536	4453183	0.723765	COG1309K	transcriptional regulator	36.251	1.18433	0.432805	2.7364	0.00621146	0.0969645
PA3870	4333357	4334346	0.692929	COG2896H	molybdenum cofactor biosynthesis protein A	38.7583	-1.17925	0.431228	-2.73464	0.00624482	0.0971826
PA5117	5762659	5764476	0.640814	COG1217T	regulatory protein TypA	272.947	-0.867295	0.317373	-2.73273	0.00628119	0.097446
PA5569	6263805	6264212	0.629902	COG0594J	ribonuclease P	431.351	-0.848905	0.311581	-2.72451	0.00643979	0.099598
PA5523	6215803	6217155	0.685144	COG0001H	aminotransferase	99.6873	0.924975	0.339704	2.72288	0.00647147	0.0997801
PA4463	4994441	4994749	0.553398	COG1544J	hypothetical protein	1426.58	0.76168	0.28097	2.7109	0.00671016	0.103143
PA1888	2057930	2059339	0.63617	-	hypothetical protein	33.459	1.2075	0.446717	2.70305	0.00687054	0.105285
PA5340	6008833	6009564	0.669399	-	hypothetical protein	149.447	-0.852818	0.31599	-2.69888	0.0069574	0.105968
PA3392	3797009	3798919	0.649398	COG4263C	nitrous-oxide reductase	944.176	-0.97549	0.361994	-2.69477	0.00704367	0.106957
PA5154	5802129	5802824	0.668103	COG4215E	ABC transporter permease	89.8896	1.0461	0.388881	2.69004	0.00714445	0.10816
PA2504	2821705	2822322	0.674757	COG4859S	hypothetical protein	70.9081	1.05404	0.392589	2.68484	0.00725655	0.109526
PA0870	950962	952161	0.6975	COG1448E	aromatic amino acid aminotransferase	1260.39	0.709298	0.264749	2.67913	0.00738131	0.110803
PA5460	6151314	6151526	0.610329	COG5457S	hypothetical protein	12.0691	1.47726	0.551433	2.67895	0.00738539	0.110803
PA0281	314931	315800	0.656322	COG4208P	sulfate transporter CysW	38.6858	1.21202	0.453197	2.67437	0.00748692	0.111658
PA0445	500104	501120	0.647001	COG3547L	transposase	3.99684	1.48648	0.555731	2.67483	0.00747678	0.111658
PA2696	3049268	3050161	0.611857	COG2207K	transcriptional regulator	24.8687	1.25961	0.471775	2.66993	0.00758673	0.11281
PA0302	341111	342265	0.645887	COG3842E	polyamine transporter PotG	202.136	0.857789	0.321748	2.66603	0.00767536	0.113698
PA4273	4781985	4782680	0.62931	COG0081J	50S ribosomal protein L1	1848.76	-0.79481	0.298206	-2.66531	0.00769177	0.113698
PA3743	4195400	4196158	0.621871	COG0336J	tRNA (guanine-N(1)-)-methyltransferase	510.171	-0.951129	0.357792	-2.65833	0.00785289	0.115738
PA3582	4013685	4015202	0.667984	COG0554C	glycerol kinase	38.0043	1.1302	0.425677	2.65506	0.00792933	0.116522
PA4935	5537319	5537738	0.583333	COG0360J	30S ribosomal protein S6	975.137	-0.780678	0.29461	-2.64987	0.00805221	0.117981
PA1920	2094329	2096356	0.677022	COG1328F	anaerobic ribonucleoside triphosphate reductase	29.7986	1.21598	0.459931	2.64382	0.00819765	0.119762
PA2969	3327189	3328169	0.653415	COG0416I	glycerol-3-phosphate acyltransferase PlsX	125.088	-0.903183	0.342184	-2.63946	0.00830376	0.120572
PA3910	4379687	4381249	0.683941	COG3540P	extracelullar DNA degradation protein EddA	21.2638	-1.28921	0.488961	-2.63663	0.00837342	0.120572
PA4224	4730323	4731372	0.724762	COG4693Q	pyochelin biosynthetic protein PchG	120.79	1.06483	0.403793	2.63707	0.00836248	0.120572
PA4248	4759935	4760468	0.597378	COG0097J	50S ribosomal protein L6	1115.01	-0.816479	0.309443	-2.63855	0.00832621	0.120572
PA0321	360413	361447	0.671498	COG0123BQ	acetylpolyamine aminohydrolase	28.0905	1.38901	0.527592	2.63274	0.00846984	0.121264
PA3769	4225660	4227237	0.662231	COG0519F	GMP synthase	331.061	-0.769441	0.292218	-2.63311	0.0084608	0.121264
PA2116	2327394	2328191	0.695489	COG4336S	hypothetical protein	376.525	0.815358	0.310548	2.62555	0.00865093	0.123504
PA5379	6056877	6058253	0.679739	COG1760E	L-serine dehydratase	22.9286	1.2965	0.494465	2.62203	0.00874088	0.124433
PA2262	2490738	2492045	0.664373	COG2271G	2-ketogluconate transporter	14.0236	1.38773	0.530771	2.61456	0.00893416	0.126808
PA4703	5282732	5283004	0.619048	COG3070K	hypothetical protein	9.76281	1.46243	0.559538	2.61364	0.00895832	0.126808
PA4263	4766625	4767260	0.597484	COG0087J	50S ribosomal protein L3	1515.93	-0.75329	0.288486	-2.61118	0.00902293	0.127005
PA4691	5269803	5270411	0.622332	COG2717S	sulfite oxidase subunit YedZ	19.3825	1.30835	0.500915	2.61192	0.00900357	0.127005
PA1423	1548334	1549587	0.658692	COG0840NT	protein BdlA	76.7429	0.944159	0.36182	2.60947	0.00906816	0.127284
PA1104	1196021	1197376	0.696165	COG1157NU	flagellum-specific ATP synthase	119.596	-0.882671	0.339147	-2.60262	0.00925153	0.129496
PA5546	6239448	6240632	0.653165	COG2230M	hypothetical protein	275.41	0.825007	0.317186	2.60102	0.00929473	0.129738
PA5531	6224897	6225925	0.682216	COG0810M	protein TonB1	44.9407	1.12386	0.432436	2.5989	0.0093524	0.13018
PA0563	620135	620488	0.607345	COG3152S	hypothetical protein	426.727	-0.728955	0.28101	-2.59405	0.0094852	0.131299
PA1837a	1997217	1997444	0.627193	-	hypothetical protein	11.4352	1.42768	0.550342	2.59417	0.00948207	0.131299
PA3060	3424588	3425577	0.706061	-	protein PelE	11.5491	1.41983	0.548221	2.58988	0.00960101	0.132536
PA3690	4131536	4133758	0.695007	COG2217P	metal-transporting P-type ATPase	238.17	0.768002	0.296885	2.58687	0.00968526	0.132977
PA4311	4839597	4840712	0.684588	COG0438M	hypothetical protein	59.2815	1.18055	0.456367	2.58684	0.00968603	0.132977
PA4246	4759070	4759570	0.59481	COG0098J	30S ribosomal protein S5	967.346	-0.806104	0.312785	-2.57718	0.00996106	0.136379
PA2260	2488950	2489732	0.702427	COG1082G	hypothetical protein	13.6998	1.36857	0.532995	2.5677	0.0102376	0.139404
PA3364	3774578	3775735	0.677893	COG0683E	aliphatic amidase expression-regulating protein	51.7608	1.06026	0.412861	2.56808	0.0102264	0.139404
PA1013	1096063	1096773	0.601969	COG0152F	phosphoribosylaminoimidazole-succinocarboxamide synthase	310.337	-0.764369	0.297867	-2.56614	0.0102838	0.139653
PA0872	952619	953407	0.640051	COG3186E	phenylalanine 4-monooxygenase	1260.78	0.711965	0.278171	2.55945	0.0104838	0.140914
PA1205	1304476	1305423	0.696203	COG1741R	hypothetical protein	114.992	0.872421	0.340817	2.55979	0.0104735	0.140914
PA4264	4767343	4767654	0.522436	COG0051J	30S ribosomal protein S10	1702.13	-0.783741	0.306236	-2.55927	0.0104891	0.140914
PA4692	5270411	5271424	0.622288	COG2041R	sulfite oxidase subunit YedY	49.7989	1.02254	0.399445	2.55991	0.0104699	0.140914
PA1983	2169464	2169901	0.671233	COG2010C	cytochrome C550	6.39963	1.46371	0.572374	2.55725	0.0105503	0.14098
PA3903	4371969	4373552	0.638889	COG4108J	peptide chain release factor 3	182.45	-0.797974	0.311939	-2.55811	0.0105242	0.14098
PA0195	224101	225219	0.705987	COG3288C	NAD(P) transhydrogenase subunit alpha	65.4846	0.952203	0.372635	2.55532	0.010609	0.141387
PA1414	1538683	1538916	0.641026	-	hypothetical protein	717.094	0.694068	0.271778	2.5538	0.0106553	0.141628
PA4908	5506966	5507898	0.717042	COG2423E	ornithine cyclodeaminase	7.73872	1.45274	0.569165	2.5524	0.0106983	0.141824
PA5355	6022203	6023702	0.683333	COG0277C	glycolate oxidase subunit GlcD	40.8734	1.06189	0.41629	2.55085	0.0107461	0.142082
PA5558	6252707	6253177	0.602972	COG0711C	ATP synthase F0F1 subunit B	563.12	-0.774338	0.303785	-2.54897	0.0108042	0.142473
PA3018	3378979	3379665	0.640466	-	hypothetical protein	101.563	-0.898743	0.353482	-2.54254	0.011005	0.14474
PA1204	1303892	1304449	0.673835	COG0431R	hypothetical protein	52.2762	0.992751	0.39156	2.53538	0.0112327	0.146721
PA2259	2487856	2488878	0.691105	COG1609K	transcriptional regulator PtxS	108.211	0.84831	0.334521	2.53589	0.0112161	0.146721
PA5309	5977789	5979108	0.678788	COG0665E	oxidoreductase	131.893	0.821795	0.324174	2.53504	0.0112434	0.146721
PA0437	489387	490658	0.687893	COG0402FR	cytosine deaminase	46.8938	-1.02102	0.403402	-2.53103	0.0113727	0.147496
PA1789	1938549	1939412	0.655093	COG0589T	hypothetical protein	608.406	0.705273	0.27855	2.53195	0.0113431	0.147496
PA3533	3952061	3952387	0.620795	COG0278O	hypothetical protein	562.773	-0.796647	0.314822	-2.53047	0.0113911	0.147496
PA2109	2320586	2321062	0.69392	COG3652S	hypothetical protein	61.52	0.962014	0.380551	2.52795	0.011473	0.147728
PA2771	3129729	3130754	0.670565	COG2199T	hypothetical protein	16.0241	1.31683	0.521063	2.5272	0.0114975	0.147728
PA3446	3851920	3852513	0.686869	COG0431R	NAD(P)H-dependent FMN reductase	94.6773	0.963681	0.381213	2.52793	0.0114736	0.147728
PA1818	1974821	1977076	0.656028	COG1982E	lysine-specific pyridoxal 5'-phosphate-dependent carboxylase LdcA	644.507	0.760095	0.300988	2.52533	0.011559	0.148138
PA5015	5636156	5638804	0.644394	COG2609C	pyruvate dehydrogenase subunit E1	1953.65	-0.670728	0.266085	-2.52073	0.0117111	0.149705
PA2004	2190891	2192282	0.678161	COG2610GE	hypothetical protein	40.1596	1.07956	0.42843	2.5198	0.0117423	0.149721
PA0643	699744	700835	0.590659	-	hypothetical protein	121.969	0.843068	0.335759	2.51093	0.0120414	0.153146
PA3908	4376012	4376731	0.656944	-	hypothetical protein	10.9084	-1.40112	0.558881	-2.507	0.0121759	0.154465
PA0020	21712	22737	0.65692	COG1652S	hypothetical protein	328.163	-0.748113	0.298638	-2.50508	0.0122424	0.154916
PA3006	3366970	3367671	0.653846	COG1309K	transcriptional regulator PsrA	201.59	0.753712	0.301072	2.50343	0.0122996	0.155248
PA5559	6253235	6253492	0.577519	COG0636C	ATP synthase F0F1 subunit C	659.065	-0.74612	0.298617	-2.49859	0.012469	0.15699
PA1930	2110226	2111521	0.638117	COG0840NT	chemotaxis transducer	22.4072	1.2078	0.484564	2.49255	0.012683	0.159284
PA5554	6248278	6249654	0.617284	COG0055C	ATP synthase F0F1 subunit beta	1962.97	-0.717057	0.287783	-2.49166	0.0127149	0.159286
PA3937	4414940	4415731	0.694444	COG4525P	taurine ABC transporter ATP-binding protein	14.014	1.33708	0.537679	2.48676	0.0128912	0.161091
PA1776	1920568	1921065	0.564257	COG1595K	RNA polymerase sigma factor SigX	310.361	-0.739589	0.298703	-2.476	0.0132865	0.165618
PA0300	338437	339540	0.606884	COG0687E	polyamine transporter	892.634	0.697919	0.282195	2.47318	0.0133916	0.166514
PA0303	342292	343173	0.61678	COG1176E	polyamine transporter PotH	159.146	0.788733	0.319053	2.4721	0.0134321	0.166604
PA0297	334734	335486	0.640106	COG2071R	glutamine amidotransferase	97.2962	0.875862	0.354791	2.46867	0.0135615	0.167794
PA3904	4373938	4374333	0.727273	COG4104S	hypothetical protein	6.15909	-1.40995	0.571351	-2.46775	0.0135966	0.167815
PA0820	896416	897228	0.549815	COG3183V	hypothetical protein	115.995	0.812737	0.329732	2.46484	0.0137074	0.168557
PA2072	2274740	2277334	0.661657	COG5001T	hypothetical protein	17.1641	1.30759	0.530593	2.4644	0.0137241	0.168557
PA3635	4068677	4069966	0.651938	COG0148G	phosphopyruvate hydratase	851.126	-0.700189	0.284286	-2.46297	0.013779	0.168818
PA1978	2163883	2164548	0.642643	COG2197TK	response regulator ErbR	9.66169	1.3841	0.56387	2.45465	0.0141022	0.172357
PA5033	5663889	5664869	0.668705	-	hypothetical protein	12.569	-1.35409	0.551925	-2.45339	0.0141518	0.172542
PA0866	947205	948623	0.648344	COG1113E	aromatic amino acid transporter AroP2	221.104	1.39232	0.568716	2.44818	0.0143581	0.174209
PA2080	2289085	2290335	0.683453	COG3844E	kynureninase KynU	73.9076	0.926618	0.378476	2.44829	0.0143538	0.174209
PA0666	717635	718726	0.667582	COG2377O	anhydro-N-acetylmuramic acid kinase	112.24	-0.809172	0.331156	-2.44348	0.0145465	0.176068
PA0516	576498	577676	0.689567	COG3391S	heme d1 biosynthesis protein NirF	442.242	-0.764779	0.313433	-2.44001	0.014687	0.17649
PA3651	4090091	4090906	0.685049	COG0575I	phosphatidate cytidylyltransferase	110.013	-0.843085	0.345391	-2.44096	0.0146484	0.17649
PA5446	6135709	6135912	0.666667	COG5457S	hypothetical protein	149.936	0.788085	0.322871	2.44087	0.0146521	0.17649
PA0106	128512	130104	0.640301	COG0843C	cytochrome C oxidase subunit I	14.6787	1.28144	0.525443	2.43877	0.0147371	0.176669
PA3235	3623157	3623468	0.580128	COG3162S	hypothetical protein	101.314	1.38338	0.568283	2.43431	0.0149204	0.178439
PA4429	4962273	4963055	0.610473	COG2857C	cytochrome C1	910.757	-0.681129	0.280189	-2.43097	0.0150586	0.179663
PA4244	4758453	4758887	0.627586	COG0200J	50S ribosomal protein L15	681.77	-0.74341	0.306085	-2.42877	0.0151503	0.180328
PA4274	4782680	4783111	0.601852	COG0080J	50S ribosomal protein L11	1021.45	-0.73282	0.301949	-2.42697	0.0152255	0.180794
PA5440	6123686	6125080	0.67957	COG0826O	peptidase	214.512	-0.845067	0.348429	-2.42536	0.015293	0.181167
PA2746a	3108468	3108644	0.683616	-	hypothetical protein	25.9512	1.15087	0.4748	2.42391	0.0153543	0.181463
PA4912	5510839	5511753	0.640437	COG0559E	branched-chain amino acid ABC transporter	6.48489	1.38533	0.572805	2.4185	0.0155845	0.18375
PA3742	4195008	4195358	0.603989	COG0335J	50S ribosomal protein L19	546.706	-0.702496	0.290955	-2.41445	0.0157591	0.185372
PA0652	706028	706672	0.610853	COG0664T	cAMP-regulatory protein	294.175	-0.720693	0.299051	-2.40993	0.0159554	0.186853
PA3063	3427486	3431067	0.700168	COG4783R	protein PelB	37.8746	1.03504	0.429506	2.40984	0.0159595	0.186853
PA4741	5325653	5325922	0.566667	COG0184J	30S ribosomal protein S15	1224.25	-0.750258	0.311824	-2.40603	0.0161269	0.188373
PA4249	4760480	4760872	0.547074	COG0096J	30S ribosomal protein S8	1465.01	-0.79548	0.330764	-2.40498	0.0161734	0.188476
PA2556	2889202	2890287	0.69337	COG2207K	transcriptional regulator	72.3625	0.925409	0.38496	2.40391	0.0162207	0.188589
PA1517	1648629	1649555	0.647249	COG0726G	hypothetical protein	33.2266	1.0637	0.442808	2.40217	0.0162981	0.18905
PA5568	6261828	6263564	0.625792	COG0706U	inner membrane protein translocase subunit YidC	479.317	-0.726776	0.302925	-2.3992	0.0164311	0.190153
PA3001	3359269	3360654	0.636364	COG0057G	glyceraldehyde-3-phosphate dehydrogenase	1329.55	-0.712562	0.297374	-2.39618	0.016567	0.191284
PA2441	2738841	2739716	0.699772	-	hypothetical protein	26.2834	1.10944	0.464427	2.38885	0.0169014	0.194697
PA3167	3555254	3556339	0.644567	COG1932HE	phosphoserine aminotransferase	250.018	-0.702404	0.295499	-2.37701	0.0174537	0.200598
PA5098	5739898	5741427	0.695425	COG2986E	histidine ammonia-lyase	15.2804	1.24159	0.525224	2.36393	0.0180823	0.207346
PA4726.11	5308587	5308993	0.513514	-	-	10676.1	0.629829	0.266546	2.36293	0.0181312	0.207433
PA1673	1824969	1825430	0.597403	COG2703P	hypothetical protein	993.229	0.624872	0.264792	2.35986	0.0182816	0.208203
PA1687	1836367	1837227	0.644599	COG0421E	spermidine synthase	74.1869	-0.906178	0.383924	-2.36031	0.0182598	0.208203
PA3622	4057909	4058913	0.60995	COG0568K	RNA polymerase sigma factor RpoS	603.806	0.652699	0.277022	2.35612	0.0184667	0.209834
PA2555	2887357	2889024	0.690048	COG0365I	AMP-binding protein	593.282	0.769035	0.327819	2.34591	0.0189805	0.21475
PA3907	4375230	4376015	0.680662	COG2948U	hypothetical protein	6.66445	-1.34397	0.572919	-2.34582	0.0189851	0.21475
PA2011	2199762	2200664	0.685493	COG0119E	hydroxymethylglutaryl-CoA lyase	298.409	0.692024	0.295283	2.3436	0.0190988	0.21555
PA0129	145965	147392	0.664566	COG1113E	gamma-aminobutyrate permease	76.3073	0.868197	0.371077	2.33967	0.0193009	0.217148
PA3656	4094167	4094907	0.611336	COG0052J	30S ribosomal protein S2	2126.57	-0.75201	0.321487	-2.33916	0.019327	0.217148
PA3194	3585477	3587303	0.691297	COG0129EG	phosphogluconate dehydratase	562.179	0.691797	0.295892	2.33801	0.019387	0.217334
PA0109	131583	131792	0.642857	-	hypothetical protein	17.2164	1.19233	0.511112	2.33281	0.0196583	0.219883
PA0512	574590	575105	0.69186	COG1522K	hypothetical protein	118.45	-0.815079	0.349877	-2.32962	0.0198264	0.220289
PA3957	4436492	4437328	0.700119	COG0300R	short-chain dehydrogenase	20.4843	1.17234	0.503176	2.32989	0.019812	0.220289
PA4223	4728614	4730326	0.727379	COG1132V	ABC transporter ATP-binding protein	163.784	0.940986	0.403726	2.33075	0.0197665	0.220289
PA1760	1901524	1904247	0.667768	COG2909K	transcriptional regulator	206.251	0.738133	0.317228	2.32682	0.0199748	0.221447
PA2482	2800782	2801435	0.700306	COG2863C	cytochrome C	65.1908	-0.879676	0.378725	-2.32273	0.0201939	0.223381
PA4670	5238408	5239349	0.622081	COG0462FE	ribose-phosphate pyrophosphokinase	1002.22	-0.740339	0.319458	-2.31748	0.0204775	0.226019
PA0535	594580	595134	0.69009	COG1396K	transcriptional regulator	35.6812	0.990705	0.428371	2.31273	0.0207378	0.228389
PA0549	608157	609221	0.705164	-	hypothetical protein	69.7985	-0.851522	0.368431	-2.31121	0.0208211	0.228804
PA1081	1167488	1168237	0.648	COG4787N	flagellar basal body rod protein FlgF	82.1189	-0.811326	0.352207	-2.30355	0.0212478	0.232473
PA5201	5853585	5855924	0.672222	COG2183K	hypothetical protein	234.048	-0.710211	0.308238	-2.3041	0.0212168	0.232473
PA3394	3800199	3801113	0.726776	COG1131V	NosF protein	45.6473	-0.980725	0.427134	-2.29606	0.0216725	0.236603
PA3986	4466323	4466754	0.689815	-	hypothetical protein	20.3738	1.13789	0.495957	2.29433	0.0217718	0.23717
PA2381	2633494	2633736	0.670782	-	hypothetical protein	95.7192	0.799211	0.348785	2.29142	0.0219394	0.238477
PA1609	1751674	1752891	0.663383	COG0304IQ	3-oxoacyl-ACP synthase	597.105	-0.634078	0.277071	-2.2885	0.0221083	0.239424
PA2993	3350635	3351663	0.673469	COG1477H	hypothetical protein	58.5653	-0.889391	0.388675	-2.28827	0.022122	0.239424
PA3932	4407760	4408734	0.690256	COG1221KT	transcriptional regulator	15.6345	1.18984	0.520419	2.28631	0.0222364	0.239815
PA4031	4512549	4513076	0.628788	COG0221C	inorganic pyrophosphatase	676.071	-0.671654	0.293811	-2.28601	0.0222538	0.239815
PA3812	4270148	4270471	0.601852	COG0316S	iron-binding protein IscA	77.9818	-0.878338	0.38496	-2.28164	0.0225108	0.242063
PA3972	4450890	4452539	0.691515	COG1960I	acyl-CoA dehydrogenase	183.811	0.699948	0.307031	2.27973	0.0226238	0.242757
PA0126	144248	144868	0.68277	-	hypothetical protein	148.185	-0.734796	0.322653	-2.27736	0.022765	0.243231
PA4260	4764880	4765701	0.605839	COG0090J	50S ribosomal protein L2	1246.35	-0.640425	0.281118	-2.27813	0.0227187	0.243231
PA2756	3117177	3117611	0.643678	COG3056M	hypothetical protein	98.5665	0.837189	0.367801	2.2762	0.0228339	0.243449
PA3311	3712560	3714911	0.67432	COG5001T	hypothetical protein	13.2515	1.21096	0.53288	2.27249	0.0230571	0.245306
PA4247	4759574	4759924	0.623932	COG0256J	50S ribosomal protein L18	336.56	-0.723553	0.31882	-2.26947	0.0232398	0.246726
PA5004	5621920	5623056	0.684257	COG0438M	glycosyl transferase family protein	252.309	-0.670188	0.295463	-2.26826	0.0233133	0.246982
PA3636	4070012	4070857	0.619385	COG2877M	2-dehydro-3-deoxyphosphooctonate aldolase	257.286	-0.678991	0.299623	-2.26615	0.023442	0.247823
PA1515	1647101	1648099	0.678679	COG4266F	allantoicase	28.009	1.02945	0.4552	2.26153	0.0237267	0.249255
PA1887	2057278	2057946	0.653214	-	hypothetical protein	10.153	1.25938	0.556736	2.26207	0.0236929	0.249255
PA4781	5369187	5370368	0.695431	COG3437KT	cyclic di-GMP phosphodiesterase	42.8498	0.977786	0.432093	2.26291	0.0236414	0.249255
PA1176	1276117	1276608	0.745935	COG1148C	ferredoxin protein NapF	13.1648	1.2066	0.534489	2.25748	0.0239782	0.250322
PA1480	1605088	1607061	0.68997	COG1138O	cytochrome C biogenesis protein CcmF	156.58	-0.706333	0.312875	-2.25755	0.0239736	0.250322
PA4664	5231653	5232483	0.688327	COG2890J	methyl transferase	96.1686	-0.794246	0.351619	-2.25882	0.0238943	0.250322
PA0277	311451	312209	0.683794	COG0501O	hypothetical protein	100.167	-0.820433	0.364594	-2.25026	0.0244323	0.254533
PA1155	1249907	1251154	0.626603	COG0208F	ribonucleotide-diphosphate reductase subunit beta	763.042	-0.634787	0.282196	-2.24945	0.0244837	0.254539
PA2938	3292324	3293781	0.666667	COG2233F	transporter	10.9639	1.2361	0.54978	2.24836	0.0245533	0.254734
PA1737	1880199	1882343	0.660606	COG1250I	3-hydroxyacyl-CoA dehydrogenase	40.4462	0.94659	0.421537	2.24557	0.0247317	0.256054
PA0130	147561	149054	0.675368	COG1012C	aldehyde dehydrogenase	284.022	0.661415	0.296064	2.23402	0.0254815	0.262732
PA3091	3468988	3470427	0.691667	COG1196D	hypothetical protein	65.6045	-0.876364	0.392276	-2.23405	0.0254797	0.262732
PA0301	339959	341056	0.622951	COG0687E	polyamine transporter	211.952	0.686179	0.30731	2.23286	0.0255584	0.262984
PA2968	3326145	3327083	0.690096	COG0331I	malonyl CoA-ACP transacylase	197.825	-0.748832	0.335831	-2.22979	0.0257613	0.264529
PA0572	624994	627765	0.670635	-	hypothetical protein	22.0448	-1.08427	0.486782	-2.22742	0.0259193	0.265607
PA1847	2007665	2008249	0.618803	COG0694O	hypothetical protein	268.572	-0.792365	0.356793	-2.2208	0.0263647	0.26962
PA2815	3168106	3170553	0.676062	COG1960I	acyl-CoA dehydrogenase	198.736	0.687173	0.309622	2.21939	0.02646	0.270043
PA0594	652480	653772	0.654292	COG0760O	peptidyl-prolyl cis-trans isomerase SurA	294.064	-0.737909	0.332853	-2.21692	0.0266287	0.271212
PA3815	4272165	4272656	0.642276	COG1959K	IscR protein	121.73	-0.788647	0.356043	-2.21503	0.0267578	0.271975
PA2779	3137044	3137442	0.60401	-	hypothetical protein	59.1001	0.84771	0.383838	2.20851	0.0272086	0.275997
PA4728	5310726	5311214	0.707566	COG0801H	2-amino-4-hydroxy-6-hydroxymethyldihydropteridine pyrophosphokinase	29.4272	-0.991538	0.451569	-2.19576	0.0281089	0.284553
PA1980	2165876	2166553	0.696165	COG2197TK	response regulator EraR	4.09186	1.22751	0.559326	2.19462	0.0281906	0.284805
PA1259	1366538	1368280	0.72576	COG1679S	hypothetical protein	7.63712	1.25128	0.570396	2.19371	0.0282565	0.284896
PA3877	4343540	4344835	0.656636	COG2223P	nitrite extrusion protein 1	108.634	-1.24395	0.568145	-2.1895	0.0285604	0.287382
PA5043	5679053	5679649	0.623116	COG3166NU	type 4 fimbrial biogenesis protein PilN	67.9756	-0.861266	0.393643	-2.18794	0.028674	0.287947
PA3860	4318922	4320820	0.68773	COG0318IQ	AMP-binding protein	34.5552	0.976748	0.446807	2.18606	0.0288111	0.288745
PA3802	4261070	4262359	0.650388	COG0124J	histidyl-tRNA synthetase	174.884	-0.669387	0.306786	-2.18194	0.0291143	0.290621
PA4112	4595849	4600102	0.701457	COG3614T	sensor/response regulator hybrid	78.1331	0.844041	0.386823	2.18198	0.029111	0.290621
PA1985	2171865	2171936	0.583333	-	coenzyme PQQ synthesis protein PqqA	16.6508	1.13386	0.520922	2.17664	0.0295072	0.293957
PA3079	3452872	3455253	0.634341	COG1033R	hypothetical protein	78.06	0.805076	0.370224	2.17457	0.0296627	0.294678
PA4986	5601149	5603095	0.705187	COG1902C	oxidoreductase	21.6479	1.06112	0.488073	2.17411	0.0296972	0.294678
PA1409	1533238	1534278	0.682997	COG0123BQ	acetylpolyamine aminohydrolase	31.579	1.09484	0.50553	2.16573	0.0303319	0.300381
PA4139	4629944	4630243	0.616667	-	hypothetical protein	31.8135	0.97947	0.452581	2.16419	0.0304499	0.300956
PA3940	4418303	4418584	0.641844	COG0776L	DNA binding protein	708.161	-0.587174	0.271503	-2.16267	0.0305662	0.30151
PA4672	5240122	5240706	0.65812	COG0193J	peptidyl-tRNA hydrolase	51.5579	-0.897448	0.416121	-2.1567	0.0310292	0.305476
PA1091	1177613	1182697	0.687709	COG1887M	flagellar glycosyl transferase, FgtA	493.543	-0.602723	0.279757	-2.15445	0.0312049	0.30584
PA4733	5315534	5317471	0.662539	COG0365I	acetyl-CoA synthetase	117.185	0.729682	0.338608	2.15495	0.0311658	0.30584
PA5181	5832749	5835070	0.676141	COG0243C	oxidoreductase	9.80637	1.19896	0.556652	2.15388	0.0312493	0.30584
PA4261	4765713	4766012	0.56	COG0089J	50S ribosomal protein L23	166.284	-0.697182	0.324385	-2.14924	0.0316153	0.308819
PA0282	315811	316629	0.663004	COG0555O	sulfate transporter CysT	49.6457	0.925133	0.43176	2.1427	0.0321371	0.313261
PA3806	4265306	4266445	0.617544	COG0820R	hypothetical protein	429.825	-0.631753	0.295075	-2.14099	0.0322748	0.313261
PA4041	4523985	4525154	0.699145	COG4948MR	hypothetical protein	17.9025	1.08474	0.506788	2.14043	0.0323201	0.313261
PA4358	4884961	4887261	0.671013	COG0370P	ferrous iron transport protein B	154.221	0.737391	0.34432	2.14159	0.0322267	0.313261
PA0655	708535	709182	0.675926	COG2941H	hypothetical protein	190.756	-0.701867	0.329028	-2.13315	0.0329121	0.31655
PA2463	2778917	2780614	0.697291	COG2831U	hypothetical protein	74.8536	-0.775863	0.363576	-2.13398	0.0328444	0.31655
PA2587	2926773	2927921	0.669278	COG0654HC	FAD-dependent monooxygenase	30.6055	-0.970379	0.454859	-2.13336	0.0328951	0.31655
PA4030	4511639	4512469	0.691937	COG3228S	hypothetical protein	32.9084	-0.97461	0.456621	-2.13439	0.0328106	0.31655
PA1727	1868706	1870763	0.671526	COG5001T	MucR protein	65.4732	-0.794499	0.372688	-2.13181	0.0330228	0.316584
PA5152	5800527	5801300	0.635659	COG4598E	ABC transporter ATP-binding protein	330.807	0.626051	0.293704	2.13157	0.033042	0.316584
PA3234	3621505	3623160	0.652174	COG4147R	acetate permease	287.46	1.21473	0.571056	2.12716	0.0334067	0.319256
PA3652	4090900	4091655	0.671958	COG0020I	undecaprenyl pyrophosphate synthetase	151.418	-0.682715	0.321027	-2.12666	0.0334483	0.319256
PA0796	874206	875102	0.667781	COG2513G	2-methylisocitrate lyase	314.609	0.803248	0.378345	2.12306	0.0337489	0.321338
PA3305.1	3705309	3705521	0.544601	-	-	472.338	0.665206	0.313405	2.12251	0.0337947	0.321338
PA1604	1746692	1747597	0.660044	COG0834ET	hypothetical protein	98.3889	0.727117	0.343029	2.1197	0.0340314	0.322515
PA5298	5966706	5967278	0.630017	COG0503F	xanthine phosphoribosyltransferase	134.408	-0.753523	0.355517	-2.11951	0.0340472	0.322515
PA2997	3354169	3354954	0.664122	COG2869C	Na(+)-translocating NADH-quinone reductase subunit C	63.1475	-0.813151	0.383942	-2.1179	0.0341835	0.322586
PA4238	4754423	4755424	0.591816	COG0202K	DNA-directed RNA polymerase subunit alpha	1739.99	-0.63173	0.29819	-2.11854	0.034129	0.322586
PA2047	2240302	2241291	0.685859	COG4977K	transcriptional regulator	14.8725	1.10928	0.525144	2.11234	0.0346577	0.326446
PA1276	1387254	1388249	0.72992	COG0079E	threonine-phosphate decarboxylase	25.3914	-0.983343	0.465698	-2.11155	0.0347254	0.326471
PA3562	3991541	3994411	0.726576	COG1080G	PTS system fructose-specific transporter subunit FruI	149.659	-0.682741	0.323593	-2.10988	0.0348688	0.326594
PA4720	5299189	5300280	0.671245	COG2265J	tRNA (uracil-5-)-methyltransferase	70.1523	-0.782401	0.370717	-2.11051	0.0348147	0.326594
PA4067	4544607	4545305	0.630901	COG3047M	outer membrane protein OprG	9160.03	-0.642428	0.304621	-2.10894	0.0349496	0.32674
PA4673	5240747	5241847	0.633969	COG0012J	GTP-dependent nucleic acid-binding protein EngD	188.77	-0.675063	0.320266	-2.10782	0.0350465	0.327036
PA4613	5170185	5171726	0.647211	COG0753P	catalase	39.3856	0.929908	0.441737	2.10512	0.0352812	0.328614
PA3654	4092231	4092968	0.636856	COG0528F	uridylate kinase	146.13	-0.7189	0.342571	-2.09854	0.0358574	0.33336
PA1228	1330117	1330467	0.712251	-	hypothetical protein	25.8826	-0.99222	0.474163	-2.09257	0.0363875	0.334618
PA2409	2691862	2692767	0.693157	COG1108P	ABC transporter permease	5.67846	-1.19883	0.572244	-2.09496	0.0361746	0.334618
PA3645	4082958	4083398	0.580499	COG0764I	(3R)-hydroxymyristoyl-ACP dehydratase	121.955	-0.719283	0.343742	-2.09251	0.0363933	0.334618
PA3961	4439795	4442311	0.711561	COG1643L	ATP-dependent helicase	174.655	-0.644008	0.307611	-2.09358	0.0362976	0.334618
PA4523	5065491	5067746	0.656028	-	hypothetical protein	212.034	-0.756935	0.361552	-2.09357	0.0362982	0.334618
PA5372	6047364	6049049	0.673784	COG2303E	choline dehydrogenase	167.479	0.689537	0.32896	2.09612	0.036072	0.334618
PA1340	1454201	1454869	0.623318	COG0765E	amino acid ABC transporter membrane protein	93.9399	-0.846042	0.404933	-2.08934	0.0366774	0.334787
PA1483a	1609318	1609734	0.726619	-	hypothetical protein	24.8626	-1.01397	0.485143	-2.09004	0.0366144	0.334787
PA2698	3050669	3051349	0.647577	COG1335Q	hydrolase	37.8568	0.888085	0.424971	2.08976	0.0366398	0.334787
PA4744	5327427	5329949	0.652002	COG0532J	translation initiation factor IF-2	1386.42	-0.560712	0.26837	-2.08932	0.036679	0.334787
PA5195	5847972	5848367	0.686869	COG1188J	heat shock protein	16.3668	1.08106	0.519244	2.08199	0.0373432	0.340231
PA0411	451130	453178	0.650073	COG0840NT	twitching motility protein PilJ	500.965	-0.573122	0.275685	-2.0789	0.0376266	0.34219
PA0002	2056	3159	0.619565	COG0592L	DNA polymerase III subunit beta	474.722	-0.576557	0.277594	-2.07698	0.0378037	0.343178
PA1452	1580321	1582444	0.659134	COG1298NU	flagellar biosynthesis protein FlhA	151.767	-0.674729	0.325262	-2.07442	0.0380404	0.34408
PA4290	4812598	4814214	0.698825	COG0840NT	chemotaxis transducer	108.707	0.883733	0.425933	2.07482	0.0380034	0.34408
PA3107	3487181	3488392	0.693069	COG0626E	O-succinylhomoserine sulfhydrylase	217.527	-0.619399	0.299021	-2.07142	0.0383192	0.345472
PA4758	5343767	5344903	0.656992	COG0505EF	carbamoyl phosphate synthase small subunit	239.929	-0.647743	0.312796	-2.07082	0.038376	0.345472
PA4938	5542073	5543365	0.646558	COG0104F	adenylosuccinate synthetase	571.279	-0.573167	0.276819	-2.07055	0.0384011	0.345472
PA4237	4753990	4754379	0.615385	COG0203J	50S ribosomal protein L17	821.795	-0.614313	0.297009	-2.06833	0.0386088	0.346718
PA3700	4140884	4142389	0.639442	COG1190J	lysyl-tRNA synthetase	308.704	-0.641836	0.310473	-2.06729	0.0387071	0.346979
PA3147	3530467	3531708	0.545894	COG0438M	glycosyl transferase WbpJ	176.089	0.751482	0.364033	2.06432	0.038987	0.348242
PA4854	5449046	5450653	0.660448	COG0138F	bifunctional phosphoribosylaminoimidazolecarboxamide formyltransferase/IMP cyclohydrolase	188.271	-0.661653	0.320451	-2.06476	0.0389459	0.348242
PA3615	4050005	4051075	0.648926	COG1611R	hypothetical protein	430.03	0.589711	0.286108	2.06115	0.039289	0.349693
PA3623	4059018	4059911	0.639821	COG0739M	hypothetical protein	473.984	0.571198	0.277126	2.06115	0.0392885	0.349693
PA2263	2492064	2493050	0.70922	COG1052CHR	2-hydroxyacid dehydrogenase	8.72108	1.15934	0.562883	2.05964	0.0394325	0.350067
PA5005	5623040	5624797	0.633675	COG2192O	carbamoyl transferase	495.923	-0.576529	0.279971	-2.05924	0.0394708	0.350067
PA5417	6096707	6097027	0.638629	COG4311E	sarcosine oxidase subunit delta	6.89015	1.17922	0.573011	2.05794	0.0395961	0.350559
PA4602	5160738	5161991	0.657895	COG0112E	serine hydroxymethyltransferase	472.268	-0.650658	0.316324	-2.05693	0.0396925	0.350793
PA0576	634371	636224	0.628371	COG0568K	RNA polymerase sigma factor RpoD	1285.42	-0.542932	0.264225	-2.05481	0.0398972	0.350988
PA3692	4134591	4135376	0.666667	COG2885M	lipotoxon F LptF	384.582	0.616102	0.300087	2.05308	0.0400649	0.350988
PA3707	4150196	4150711	0.686047	COG0835NT	hypothetical protein	23.8081	-0.97314	0.473824	-2.0538	0.0399949	0.350988
PA3790	4247703	4249874	0.673573	COG1629P	copper transport outer membrane porin OprC	102.576	-0.717409	0.349359	-2.0535	0.0400239	0.350988
PA4005	4485824	4486180	0.652661	COG0799S	hypothetical protein	54.1591	-0.82455	0.401309	-2.05465	0.0399126	0.350988
PA5243	5904614	5905627	0.65286	COG0113H	delta-aminolevulinic acid dehydratase	548.375	-0.58162	0.283555	-2.05117	0.0402501	0.351995
PA0007	8671	10377	0.664909	-	hypothetical protein	45.824	0.832953	0.40738	2.04466	0.0408884	0.355757
PA3500	3917209	3918228	0.667647	COG4638PR	hypothetical protein	12.9678	1.09225	0.534207	2.04461	0.0408933	0.355757
PA5553	6247811	6248236	0.666667	COG0355C	ATP synthase F0F1 subunit epsilon	291.356	-0.658552	0.322024	-2.04504	0.0408509	0.355757
PA3133.4	3515138	3515213	0.605263	-	-	5.59237	-1.16738	0.572044	-2.04071	0.0412794	0.357756
PA4352	4880318	4881178	0.69338	COG0589T	hypothetical protein	1582.26	0.531935	0.260919	2.0387	0.04148	0.357756
PA5042	5678433	5679056	0.612179	COG3167NU	type 4 fimbrial biogenesis protein PilO	67.5466	-0.80217	0.39342	-2.03897	0.0414535	0.357756
PA5357	6024742	6025278	0.716946	COG3161H	hypothetical protein	53.4307	-0.825676	0.404879	-2.03932	0.0414185	0.357756
PA5428	6108176	6109084	0.690869	COG0583K	transcriptional regulator	73.0533	-0.744402	0.365045	-2.0392	0.0414296	0.357756
PA0027	28613	29899	0.695416	COG0760O	hypothetical protein	14.1235	-1.08492	0.532993	-2.03552	0.0417984	0.358823
PA1011	1094147	1095337	0.669186	COG3317M	hypothetical protein	506.935	-0.569898	0.280102	-2.03461	0.0418902	0.358823
PA4665	5232485	5233567	0.674977	COG0216J	peptide chain release factor 1	117.376	-0.679601	0.333702	-2.03655	0.0416951	0.358823
PA4686	5254738	5257584	0.665262	COG1196D	hypothetical protein	244.975	-0.625294	0.307324	-2.03464	0.0418871	0.358823
PA3139	3522748	3523944	0.655806	COG1448E	aromatic amino acid aminotransferase	283.936	-0.600558	0.295274	-2.0339	0.041962	0.358825
PA3363	3773991	3774581	0.651438	COG3707T	aliphatic amidase regulator	20.6179	1.0073	0.495769	2.03179	0.0421753	0.359161
PA4920	5519711	5520538	0.690821	COG0171H	NAD synthetase	338.827	-0.620018	0.30522	-2.03138	0.0422163	0.359161
PA5296	5962716	5964725	0.634826	COG0210L	ATP-dependent DNA helicase Rep	158.772	-0.643691	0.316799	-2.03186	0.0421677	0.359161
PA4855	5450757	5452046	0.691473	COG0151F	phosphoribosylamine--glycine ligase	146.377	-0.701307	0.345914	-2.02741	0.042621	0.361989
PA1662	1810751	1813384	0.689825	COG0542O	ClpA/B-type protease	57.0386	-0.813551	0.402522	-2.02113	0.043266	0.366226
PA3779	4237693	4238733	0.68684	COG1638G	hypothetical protein	46.5619	0.958184	0.47408	2.02115	0.0432647	0.366226
PA2127	2340414	2341640	0.667482	COG3969R	hypothetical protein	209.403	0.65272	0.32333	2.01874	0.0435139	0.367512
PA4702	5282159	5282506	0.683908	COG1357S	hypothetical protein	7.23634	1.15553	0.57274	2.01755	0.0436379	0.367512
PA5560	6253542	6254411	0.6	COG0356C	ATP synthase F0F1 subunit A	636.024	-0.643053	0.318661	-2.01799	0.0435927	0.367512
PA1804	1958759	1959031	0.589744	COG0776L	DNA-binding protein HU	3547.85	-0.520514	0.258261	-2.01545	0.0438572	0.368121
PA5331	6001399	6002040	0.658879	COG0461F	orotate phosphoribosyltransferase	236.711	-0.596721	0.296071	-2.01546	0.0438563	0.368121
PA4229	4744064	4744819	0.736772	COG3208Q	pyochelin biosynthetic protein PchC	35.6435	1.0031	0.498967	2.01035	0.0443942	0.372006
PA4242	4756979	4757095	0.581197	COG0257J	50S ribosomal protein L36	151.647	-0.670019	0.334307	-2.0042	0.0450482	0.376227
PA4724	5302900	5303781	0.719955	COG0008J	glutamyl-Q tRNA(Asp) synthetase	45.572	-0.827336	0.41274	-2.0045	0.0450168	0.376227
PA3164	3550746	3552986	0.674699	-	-	426.742	-0.555143	0.277978	-1.99708	0.045817	0.382012
PA0328	368462	370405	0.685185	COG5571N	hypothetical protein	98.1755	0.682659	0.342325	1.99419	0.0461318	0.383998
PA4233	4747154	4748542	0.683225	COG2814G	major facilitator superfamily (MFS) transporter	120.69	-0.664897	0.333855	-1.99157	0.0464181	0.38574
PA0665	717231	717581	0.595442	COG0316S	iron-sulfur cluster insertion protein ErpA	93.9483	-0.706305	0.354959	-1.98982	0.0466106	0.386698
PA0121	141003	141737	0.706122	COG1802K	hypothetical protein	28.5983	0.911005	0.458307	1.98776	0.0468383	0.387737
PA3506	3922084	3923766	0.691028	COG0028EH	hypothetical protein	14.2071	1.08129	0.54425	1.98675	0.0469504	0.387737
PA4909	5507969	5508685	0.654114	COG0410E	ABC transporter ATP-binding protein	12.1115	1.09288	0.550128	1.98659	0.046968	0.387737
PA3705	4148249	4148938	0.684058	COG0835NT	hypothetical protein	34.2034	-0.869689	0.438269	-1.98437	0.0472143	0.38827
PA4432	4965109	4965501	0.597964	COG0103J	30S ribosomal protein S9	1025.52	-0.651396	0.328338	-1.98392	0.047265	0.38827
PA4757	5343105	5343755	0.654378	COG1280E	leucine export protein LeuE	47.6778	-0.853883	0.430125	-1.9852	0.0471225	0.38827
PA0524	582455	583855	0.650964	COG3256P	nitric-oxide reductase subunit B	1416.04	-1.09623	0.553541	-1.9804	0.0476583	0.389585
PA3151	3535216	3535971	0.5	COG0107E	imidazole glycerol phosphate synthase subunit HisF	99.9147	0.809566	0.408744	1.98062	0.0476338	0.389585
PA3266	3653667	3653876	0.552381	COG1278K	cold acclimation protein B	745.609	-0.576346	0.291022	-1.98042	0.047656	0.389585
PA1203	1303457	1303864	0.676471	COG1765O	hypothetical protein	34.1193	0.861042	0.434999	1.97941	0.0477698	0.389861
PA1596	1737536	1739440	0.619423	COG0326O	heat shock protein 90	1738.74	-0.629252	0.318593	-1.9751	0.0482572	0.393198
PA0767	835523	837322	0.629444	COG0481M	GTP-binding protein LepA	325.646	-0.593621	0.301012	-1.97209	0.0485999	0.395348
PA1173	1272807	1273298	0.686992	COG3043C	cytochrome C protein NapB	5.23057	1.12328	0.570902	1.96756	0.0491191	0.398456
PA1658	1805753	1807228	0.625339	COG3517S	hypothetical protein	77.4841	-0.741488	0.377026	-1.96668	0.0492205	0.398456
PA5002	5619608	5621026	0.680761	COG2120S	hypothetical protein	105.902	-0.6704	0.340832	-1.96695	0.0491885	0.398456
PA4662	5230114	5230911	0.662907	COG0796M	glutamate racemase	66.259	-0.74109	0.37698	-1.96586	0.0493145	0.398572
PA4498	5034860	5036077	0.676519	COG0006E	metallopeptidase	491.377	0.569524	0.290735	1.95891	0.0501232	0.404456
PA1252	1359590	1360594	0.699502	COG2055C	L-malate dehydrogenase	25.6421	0.936556	0.478472	1.95739	0.0503016	0.405243
PA3581	4012806	4013645	0.688095	COG0580G	glycerol uptake facilitator protein	11.9192	1.05813	0.540932	1.95613	0.0504503	0.405789
PA0593	651497	652483	0.699088	COG1995H	4-hydroxythreonine-4-phosphate dehydrogenase	83.6757	-0.717476	0.367053	-1.95469	0.0506191	0.40587
PA3080	3455266	3456363	0.6949	COG4447R	hypothetical protein	52.8061	0.801077	0.409972	1.95398	0.0507034	0.40587
PA3807	4266470	4266901	0.611111	COG0105F	nucleoside diphosphate kinase	610.45	-0.58351	0.29861	-1.95409	0.0506906	0.40587
PA0008	10434	12488	0.671046	COG0751J	glycyl-tRNA synthetase subunit beta	324.286	-0.565432	0.289876	-1.9506	0.0511047	0.40778
PA5003	5621030	5621926	0.671126	COG5653	hypothetical protein	113.537	-0.64583	0.331066	-1.95076	0.0510856	0.40778
PA0108	130680	131567	0.646396	COG1845C	cytochrome C oxidase subunit III	8.97592	1.09219	0.560197	1.94965	0.0512174	0.407832
PA1408	1530605	1533028	0.696782	COG3264M	hypothetical protein	38.5925	0.817296	0.419427	1.9486	0.0513431	0.407832
PA1975	2159270	2160433	0.676117	COG3287S	hypothetical protein	9.72307	1.08141	0.554994	1.9485	0.0513554	0.407832
PA2600	2942848	2943915	0.691948	COG2141C	hypothetical protein	15.5595	1.01719	0.522868	1.9454	0.0517269	0.408838
PA3017	3378512	3378949	0.671233	COG0589T	hypothetical protein	120.114	0.661653	0.340003	1.94602	0.0516518	0.408838
PA3983	4462879	4463718	0.633333	COG4535P	hypothetical protein	174.902	-0.601357	0.308932	-1.94657	0.0515867	0.408838
PA5368	6035756	6037789	0.660767	COG4590R	phosphate ABC transporter membrane protein	49.9713	-0.826689	0.425773	-1.94162	0.0521833	0.411796
PA0517	577673	578032	0.727778	COG2010C	cytochrome C	49.2056	-0.83078	0.429222	-1.93555	0.0529228	0.415017
PA0608	670089	670907	0.665446	COG0546R	phosphoglycolate phosphatase	52.667	-0.802623	0.414649	-1.93567	0.0529082	0.415017
PA3987	4466925	4469546	0.657513	COG0495J	leucyl-tRNA synthetase	1093.62	-0.512497	0.264513	-1.93751	0.0526827	0.415017
PA5056	5695366	5697045	0.642262	COG3243I	poly(3-hydroxyalkanoic acid) synthase 1	105.072	0.667064	0.344436	1.93669	0.0527836	0.415017
PA1566	1706172	1707536	0.703297	COG0174E	hypothetical protein	19.465	0.977735	0.505655	1.9336	0.0531623	0.416245
PA4251	4761381	4761920	0.564815	COG0094J	50S ribosomal protein L5	990.535	-0.54036	0.279731	-1.93171	0.0533949	0.417413
PA0612	674419	674619	0.731343	COG1734T	repressor PtrB	31.7226	0.858852	0.444861	1.93061	0.0535316	0.41783
PA0952	1039240	1039623	0.619792	-	hypothetical protein	9.79692	-1.07062	0.556463	-1.92397	0.0543588	0.422458
PA2619	2962003	2962221	0.589041	COG0361J	translation initiation factor IF-1	209.353	-0.756412	0.39311	-1.92417	0.0543327	0.422458
PA4520	5061730	5063751	0.660732	COG0840NT	chemotaxis transducer	84.4994	0.674823	0.350773	1.92382	0.0543775	0.422458
PA0933	1021616	1022968	0.67184	COG2265J	23S rRNA 5-methyluridine methyltransferase	185.008	-0.589087	0.306663	-1.92096	0.0547374	0.424596
PA1762	1904995	1905756	0.620735	COG3271R	hypothetical protein	17.8737	0.965484	0.503133	1.91894	0.0549913	0.425906
PA0352	394442	395827	0.66811	COG2233F	transporter	68.6984	-0.740049	0.386042	-1.91702	0.0552354	0.42673
PA2440	2737882	2738844	0.70405	-	hypothetical protein	18.6769	0.997302	0.520305	1.91676	0.055268	0.42673
PA3931	4406806	4407585	0.620513	COG1464P	hypothetical protein	38.6073	0.867793	0.453214	1.91475	0.0555239	0.428046
PA4997	5613733	5615544	0.63521	COG1132V	transporter MsbA	246.453	-0.609779	0.31895	-1.91183	0.0558978	0.430267
PA0801	879557	881077	0.69691	COG3182S	hypothetical protein	32.1103	0.847286	0.445728	1.90091	0.0573143	0.435019
PA0899	982885	984231	0.655531	COG3724E	succinylarginine dihydrolase	584.237	0.533907	0.280818	1.90126	0.0572679	0.435019
PA1894	2064853	2065545	0.633478	-	hypothetical protein	4.21432	-1.07291	0.564223	-1.90156	0.0572285	0.435019
PA3641	4078808	4080223	0.649718	COG1115E	amino acid permease	267.572	-0.712781	0.374527	-1.90315	0.0570208	0.435019
PA3763	4215544	4219440	0.681037	COG0046F	phosphoribosylformylglycinamidine synthase	768.125	-0.515201	0.270704	-1.90319	0.057016	0.435019
PA4250	4761062	4761367	0.624183	COG0199J	30S ribosomal protein S14	607.29	-0.566233	0.297023	-1.90636	0.0566029	0.435019
PA4430	4963055	4964266	0.601485	COG1290C	cytochrome b	1294.71	-0.562388	0.295356	-1.9041	0.0568968	0.435019
PA4435	4967313	4968458	0.635253	COG1960I	acyl-CoA dehydrogenase	55.0186	0.745106	0.39212	1.9002	0.0574069	0.435019
PA4483	5013974	5015428	0.67354	COG0154J	aspartyl/glutamyl-tRNA amidotransferase subunit A	304.09	-0.545435	0.287113	-1.89972	0.0574701	0.435019
PA5332	6002121	6002900	0.611538	COG0708L	catabolite repression control protein	451.361	-0.5331	0.280398	-1.90123	0.0572722	0.435019
PA5475	6165417	6165977	0.663102	COG1247M	hypothetical protein	1018.46	0.535878	0.281846	1.90131	0.0572611	0.435019
PA3308	3707090	3709942	0.675079	COG0553KL	ATP-dependent helicase HepA	295.325	-0.616365	0.324698	-1.89827	0.0576604	0.435801
PA4234	4748756	4751593	0.657153	COG0178L	excinuclease ABC subunit A	375.877	-0.532813	0.281356	-1.89373	0.0582603	0.439672
PA0113	134319	135233	0.665574	COG0109O	protoheme IX farnesyltransferase	4.99751	1.08125	0.571598	1.89162	0.058541	0.440706
PA4141	4632477	4632776	0.61	-	hypothetical protein	52.9409	0.738725	0.390574	1.89138	0.0585732	0.440706
PA0519	578394	580100	0.64382	COG2010C	nitrite reductase	2745.5	-0.610794	0.323595	-1.88753	0.0590896	0.443925
PA1912	2085423	2085929	0.680473	COG1595K	ECF sigma factor FemI	6.64383	-1.07918	0.572146	-1.8862	0.0592683	0.443936
PA4742	5326018	5326932	0.659016	COG0130J	tRNA pseudouridine synthase B	177.194	-0.623023	0.330232	-1.88662	0.0592113	0.443936
PA1732	1874967	1875767	0.701623	COG1305E	hypothetical protein	11.0305	1.02993	0.546394	1.88497	0.0594344	0.444516
PA1846	2005254	2007542	0.655308	-	cis/trans isomerase	91.3997	-0.651461	0.346771	-1.87865	0.0602929	0.450265
PA2562	2896741	2897253	0.690058	-	hypothetical protein	131.025	0.616971	0.328538	1.87793	0.0603907	0.450324
PA3687	4127756	4130392	0.698521	COG2352C	phosphoenolpyruvate carboxylase	266.623	0.558651	0.297801	1.87592	0.0606661	0.451705
PA3821	4277085	4278947	0.6511	COG0342U	preprotein translocase subunit SecD	515.007	-0.555776	0.296472	-1.87463	0.0608436	0.452355
PA1581	1720744	1721130	0.586563	COG2009C	succinate dehydrogenase subunit C	640.422	-0.56234	0.300741	-1.86985	0.0615046	0.456592
PA0326	366080	367129	0.678095	COG3842E	ABC transporter ATP-binding protein	8.86606	1.05263	0.563855	1.86685	0.0619232	0.457416
PA0731	799279	800016	0.663957	-	hypothetical protein	32.7288	0.816152	0.438913	1.85949	0.0629583	0.457416
PA1012	1095276	1096034	0.649539	COG1235R	hypothetical protein	93.7213	-0.644483	0.344991	-1.86811	0.0617463	0.457416
PA1172	1272200	1272796	0.633166	COG3005C	cytochrome C protein NapC	12.2058	1.0009	0.5382	1.85971	0.0629262	0.457416
PA1530.1	1668840	1669799	0.659375	-	-	13.1192	-0.993171	0.533276	-1.8624	0.062547	0.457416
PA2950	3309411	3310607	0.641604	COG3007S	trans-2-enoyl-CoA reductase	352.848	-0.58354	0.313756	-1.85985	0.0629064	0.457416
PA3535	3954907	3957894	0.703481	COG4625S	serine protease	9.95625	-1.04387	0.560663	-1.86185	0.0626246	0.457416
PA3650	4088904	4090094	0.68262	COG0743I	1-deoxy-D-xylulose 5-phosphate reductoisomerase	142.299	-0.622501	0.334653	-1.86014	0.062866	0.457416
PA4241	4756492	4756848	0.579832	COG0099J	30S ribosomal protein S13	720.188	-0.593652	0.318006	-1.86679	0.0619304	0.457416
PA4253	4762267	4762635	0.598916	COG0093J	50S ribosomal protein L14	417.104	-0.538492	0.289621	-1.8593	0.0629848	0.457416
PA4402	4932502	4933719	0.674056	COG1364E	bifunctional ornithine acetyltransferase/N-acetylglutamate synthase	159.166	-0.580404	0.311748	-1.86177	0.0626353	0.457416
PA4739	5322757	5323101	0.556522	COG2823R	hypothetical protein	55.4334	0.734607	0.393678	1.86601	0.0620398	0.457416
PA4928	5528659	5530902	0.654189	COG1032C	hypothetical protein	127.739	-0.678289	0.364389	-1.86144	0.0626819	0.457416
PA5324	5994741	5995811	0.674136	COG2207K	transcriptional regulator	55.2131	0.715312	0.384714	1.85934	0.0629795	0.457416
PA5395	6073538	6074008	0.670913	COG3558S	hypothetical protein	6.45125	1.06523	0.572439	1.86086	0.0627634	0.457416
PA0323	363278	364321	0.616858	COG0687E	ABC transporter	13.0172	1.01117	0.544988	1.8554	0.0635389	0.45812
PA3344	3755021	3757159	0.683497	COG0514L	ATP-dependent DNA helicase RecQ	290.843	-0.539689	0.2906	-1.85715	0.0632893	0.45812
PA3354	3764476	3765087	0.71732	COG3222S	hypothetical protein	39.831	0.780867	0.42047	1.85713	0.0632927	0.45812
PA5292	5957208	5958257	0.631429	-	phosphorylcholine phosphatase	44.0852	0.755069	0.406736	1.85641	0.0633952	0.45812
PA5295	5960852	5962528	0.686941	COG5001T	hypothetical protein	193.234	-0.56618	0.30509	-1.85578	0.0634846	0.45812
PA0604	665948	666994	0.632283	COG0687E	ABC transporter	21.1583	0.924967	0.49963	1.8513	0.0641259	0.459747
PA2306	2545042	2545659	0.642395	COG1280E	protein AmbA	77.5631	0.723878	0.391097	1.85089	0.0641855	0.459747
PA3058	3421696	3423066	0.625821	COG4267S	protein PelG	15.5684	0.972007	0.52473	1.8524	0.0639689	0.459747
PA4258	4764243	4764575	0.591592	COG0091J	50S ribosomal protein L22	270.924	-0.565975	0.305829	-1.85063	0.0642233	0.459747
PA5316	5985883	5986119	0.582278	COG0227J	50S ribosomal protein L28	671.823	-0.697455	0.376508	-1.85243	0.0639638	0.459747
PA3939	4417014	4417934	0.724213	COG1960I	hypothetical protein	20.2926	0.922333	0.498977	1.84845	0.0645373	0.460679
PA4918	5517821	5518480	0.684848	COG1335Q	hypothetical protein	105.403	-0.639101	0.345664	-1.84891	0.0644713	0.460679
PA1992	2178121	2179815	0.700885	COG0642T	ErcS protein	43.9814	0.806055	0.436477	1.84673	0.0647861	0.461797
PA1341	1454866	1455612	0.643909	COG0765E	amino acid ABC transporter membrane protein	114.879	-0.723197	0.391884	-1.84544	0.0649742	0.46248
PA0441	494816	496255	0.685417	COG0044F	phenylhydantoinase	5.83622	1.05542	0.57296	1.84205	0.0654672	0.465328
PA4484	5015535	5016980	0.643845	COG0064J	aspartyl/glutamyl-tRNA amidotransferase subunit B	344.423	-0.525044	0.285269	-1.84052	0.0656913	0.466259
PA5473	6162221	6163969	0.674099	COG1283P	hypothetical protein	87.5995	0.637574	0.346731	1.83882	0.0659422	0.467378
PA3513	3928331	3929338	0.69246	COG0715P	hypothetical protein	7.9774	1.03968	0.56599	1.83692	0.0662215	0.46825
PA4625	5186411	5192875	0.646713	-	hypothetical protein	506.352	1.03346	0.562668	1.83671	0.0662521	0.46825
PA5027	5657581	5658396	0.704657	COG0589T	hypothetical protein	381.422	0.517163	0.281913	1.83448	0.0665827	0.469924
PA1987	2172913	2173665	0.673307	COG5424H	pyrroloquinoline quinone biosynthesis protein PqqC	15.1897	0.958875	0.523327	1.83227	0.0669117	0.471582
PA3781	4239299	4240579	0.662763	COG1593G	transporter	22.7757	0.92218	0.503701	1.83081	0.0671289	0.471785
PA4442	4974694	4976595	0.651945	COG2895P	bifunctional sulfate adenylyltransferase subunit 1/adenylylsulfate kinase	427.348	0.520664	0.284365	1.83097	0.0671047	0.471785
PA5010	5628668	5629789	0.671123	COG0438M	UDP-glucose:(heptosyl) LPS alpha 1,3-glucosyltransferase WaaG	133.923	-0.585454	0.319925	-1.82997	0.0672545	0.472006
PA1764	1906842	1908440	0.637899	COG2067I	hypothetical protein	4.76051	1.04382	0.570793	1.82873	0.0674406	0.47265
PA1513	1645211	1646488	0.652582	COG3748S	hypothetical protein	41.9618	0.765141	0.418553	1.82806	0.06754	0.472686
PA3343	3753763	3754932	0.661538	COG3706T	hypothetical protein	53.9989	-0.716237	0.392556	-1.82455	0.0680694	0.475726
PA1483	1608068	1609291	0.707516	COG4235O	cytochrome C biogenesis protein	93.0281	-0.659276	0.361579	-1.82332	0.0682542	0.476354
PA1260	1368339	1369160	0.6691	COG0834ET	amino acid ABC transporter substrate-binding protein	9.97312	1.00682	0.552988	1.82068	0.0686549	0.478484
PA0317	356681	358075	0.629391	COG0277C	hypothetical protein	282.784	-0.531023	0.291785	-1.81991	0.0687724	0.478636
PA0659	712081	713157	0.671309	COG3152S	hypothetical protein	286.811	-0.542892	0.298431	-1.81915	0.0688881	0.478777
PA2620	2962303	2964579	0.651296	COG0542O	ATP-binding protease component ClpA	818.319	0.489704	0.269554	1.81672	0.0692598	0.480693
PA5469	6158179	6158943	0.631373	COG0861P	hypothetical protein	20.3471	0.892053	0.491266	1.81582	0.0693974	0.480982
PA2481	2799910	2800785	0.681507	COG3258C	hypothetical protein	80.4348	-0.657019	0.362457	-1.81268	0.0698813	0.483667
PA0201	229954	230535	0.714777	COG3545R	hypothetical protein	141.098	0.591358	0.328378	1.80084	0.0717274	0.483672
PA0398	439991	440395	0.609877	COG2314S	hypothetical protein	54.8077	0.719268	0.399057	1.80242	0.0714798	0.483672
PA0500	559644	560702	0.648725	COG0502H	biotin synthase	361.191	-0.615925	0.341693	-1.80257	0.0714561	0.483672
PA0511	573433	574596	0.697595	COG0535R	heme d1 biosynthesis protein NirJ	316.369	-0.615104	0.341716	-1.80005	0.0718533	0.483672
PA0523	582015	582455	0.639456	COG2010C	nitric-oxide reductase subunit C	344.295	-0.989731	0.54864	-1.80397	0.0712359	0.483672
PA0631	688964	689221	0.693798	-	hypothetical protein	17.5539	0.920074	0.509555	1.80564	0.0709741	0.483672
PA0929	1015938	1016657	0.663889	COG0745TK	two-component response regulator	17.1171	0.923832	0.510721	1.80888	0.0704699	0.483672
PA1323	1435493	1435825	0.672673	COG4575S	hypothetical protein	55.8569	0.74882	0.414951	1.8046	0.0711378	0.483672
PA1507	1636329	1637696	0.673246	COG2233F	transporter	22.1549	0.868106	0.482557	1.79897	0.0720236	0.483672
PA1521	1653106	1654410	0.675096	COG0402FR	guanine deaminase	26.4919	0.828896	0.459068	1.80561	0.0709799	0.483672
PA1562	1700320	1703052	0.667764	COG1048C	aconitate hydratase	350.647	0.560146	0.30952	1.80973	0.0703381	0.483672
PA3059	3423068	3424591	0.675853	COG0438M	protein PelF	21.0711	0.881386	0.4892	1.80169	0.0715947	0.483672
PA3300	3697434	3699122	0.631735	COG0318IQ	long-chain-fatty-acid--CoA ligase	121.867	0.617226	0.343079	1.79908	0.0720066	0.483672
PA3327	3730557	3737615	0.703074	COG1020Q	non-ribosomal peptide synthetase	19.6124	-0.923843	0.512862	-1.80135	0.071648	0.483672
PA3396	3801948	3802484	0.72067	COG4314C	NosL protein	44.818	-0.837999	0.464084	-1.8057	0.0709645	0.483672
PA3640	4075157	4078678	0.647359	COG0587L	DNA polymerase III subunit alpha	568.915	-0.499472	0.276856	-1.80408	0.0712181	0.483672
PA3844	4305645	4306256	0.671569	COG0625O	hypothetical protein	40.9465	0.773712	0.430205	1.79847	0.072102	0.483672
PA4257	4763544	4764230	0.572052	COG0092J	30S ribosomal protein S3	846.011	-0.545156	0.300968	-1.81134	0.0700882	0.483672
PA4657	5224890	5225873	0.698171	COG3380R	hypothetical protein	140.383	0.586914	0.325378	1.80379	0.0712636	0.483672
PA5034	5664990	5666057	0.669476	COG0407H	uroporphyrinogen decarboxylase	145.476	-0.621915	0.34381	-1.80889	0.0704679	0.483672
PA5140	5788614	5789384	0.669261	COG0107E	imidazole glycerol phosphate synthase subunit HisF	113.654	-0.609124	0.336908	-1.80798	0.0706089	0.483672
PA5490	6181745	6182350	0.656766	COG2863C	cytochrome C4	431.24	-0.546003	0.302387	-1.80564	0.0709744	0.483672
PA5530	6223174	6224481	0.625382	COG2814G	MFS dicarboxylate transporter	44.8306	-0.863548	0.478836	-1.80343	0.0713205	0.483672
PA4050	4532145	4532660	0.662791	COG1267I	phosphatidylglycerophosphatase A	28.7983	-0.833192	0.463586	-1.79728	0.0722918	0.484297
PA4240	4756084	4756473	0.630769	COG0100J	30S ribosomal protein S11	432.596	-0.547501	0.304969	-1.79527	0.0726113	0.485788
PA0493	552746	552994	0.678715	COG0511I	hypothetical protein	34.0406	-0.79725	0.444567	-1.79332	0.0729223	0.487218
PA2363	2612817	2614148	0.716216	COG3522S	hypothetical protein	24.4333	0.847992	0.473102	1.79241	0.0730676	0.487539
PA0295	331762	332823	0.682674	COG0687E	periplasmic polyamine binding protein	109.981	-0.617702	0.345385	-1.78844	0.0737046	0.490629
PA4934	5537059	5537289	0.593074	COG0238J	30S ribosomal protein S18	222.004	-0.609286	0.340705	-1.78831	0.0737266	0.490629
PA3789	4246223	4247638	0.690678	COG3182S	hypothetical protein	42.5254	-0.75091	0.420476	-1.78586	0.0741225	0.492183
PA4964	5572222	5574486	0.669757	COG0188L	DNA topoisomerase IV subunit A	449.969	-0.499369	0.279704	-1.78535	0.0742049	0.492183
PA5338	6006231	6008336	0.647673	COG0317TK	guanosine-3',5'-bis(diphosphate) 3'-pyrophosphohydrolase	420.015	-0.499668	0.27992	-1.78504	0.0742547	0.492183
PA3451	3856337	3856546	0.609524	-	hypothetical protein	7.04338	1.01698	0.570126	1.78378	0.0744599	0.492891
PA2739	3100116	3102494	0.664565	COG0072J	phenylalanyl-tRNA synthetase subunit beta	432.731	-0.505252	0.283652	-1.78124	0.0748739	0.49425
PA3572	4004783	4004959	0.655367	-	hypothetical protein	590.009	0.497785	0.279456	1.78126	0.0748699	0.49425
PA4319	4847507	4848487	0.657492	COG1300S	hypothetical protein	54.1689	-0.700632	0.393458	-1.7807	0.074961	0.49425
PA3632	4067295	4067543	0.630522	COG0425O	hypothetical protein	17.5344	-0.896441	0.50371	-1.77968	0.0751285	0.49446
PA3783	4242416	4243045	0.669841	COG1335Q	hypothetical protein	19.5036	0.88104	0.49516	1.7793	0.0751903	0.49446
PA4581.1	5131082	5131155	0.581081	-	-	105.786	0.621741	0.349554	1.77867	0.0752936	0.494491
PA2891	3244345	3246330	0.712487	COG4770I	geranyl-CoA carboxylase subunit alpha	49.1535	0.708953	0.39898	1.77692	0.075582	0.495236
PA3232	3618993	3619619	0.673046	COG0847L	DNA polymerase III subunit epsilon	26.7626	0.908273	0.511191	1.77678	0.0756048	0.495236
PA2904	3258353	3259105	0.685259	COG2243H	precorrin-2 C(20)-methyltransferase	22.2313	-0.853203	0.480606	-1.77526	0.0758544	0.496222
PA4268	4771756	4772127	0.594086	COG0048J	30S ribosomal protein S12	1252.17	-0.571774	0.322319	-1.77394	0.0760731	0.497004
PA0577	636304	638298	0.654637	COG0358L	DNA primase	255.039	-0.518096	0.292384	-1.77197	0.0763997	0.497568
PA3062	3426928	3427446	0.728324	-	protein PelC	6.97014	1.0097	0.570123	1.77103	0.0765565	0.497568
PA4730	5312261	5313112	0.681925	COG0414H	pantoate--beta-alanine ligase	110.915	-0.59516	0.336038	-1.77111	0.0765425	0.497568
PA5543	6235831	6236229	0.714286	COG4729S	hypothetical protein	6.97014	1.0097	0.570123	1.77103	0.0765565	0.497568
PA3108	3488409	3489914	0.642098	COG0034F	amidophosphoribosyltransferase	321.368	-0.511508	0.289098	-1.76932	0.0768397	0.498152
PA3658	4096124	4098826	0.647799	COG2844O	PII uridylyl-transferase	83.823	-0.622737	0.35197	-1.76929	0.0768453	0.498152
PA3161	3547689	3547973	0.62807	COG0776L	integration host factor subunit beta	142.253	0.563514	0.319037	1.7663	0.0773459	0.50075
PA0057	71730	72617	0.683559	COG0491R	hypothetical protein	5.4209	1.00881	0.572615	1.76177	0.0781088	0.504386
PA1103	1195225	1196031	0.671623	COG1317NU	flagellar assembly protein H	86.854	-0.619775	0.351681	-1.76232	0.0780149	0.504386
PA5114	5757738	5761343	0.710205	COG5373S	hypothetical protein	335.776	-0.521222	0.295981	-1.761	0.0782383	0.504571
PA0622	681394	682554	0.647717	COG3497R	bacteriophage protein	443.298	0.510931	0.290239	1.76038	0.078343	0.504597
PA1284	1394779	1396599	0.672707	COG1960I	acyl-CoA dehydrogenase	6.23651	1.00719	0.572473	1.75936	0.0785168	0.504631
PA5369	6038212	6039183	0.634774	COG0226P	phosphate ABC transporter substrate-binding protein	86.1378	-0.635358	0.36117	-1.75916	0.0785497	0.504631
PA1570	1711569	1712450	0.69161	COG0583K	transcriptional regulator	58.6435	-0.666265	0.379793	-1.75429	0.0793816	0.50677
PA1851	2011000	2012205	0.672471	COG3706T	hypothetical protein	24.3098	0.840086	0.478887	1.75425	0.0793883	0.50677
PA2639	2983963	2985744	0.642536	COG0649C	bifunctional NADH:ubiquinone oxidoreductase subunit C/D	370.07	-0.493064	0.280891	-1.75536	0.0791978	0.50677
PA4269	4772279	4776478	0.627143	COG0086K	DNA-directed RNA polymerase subunit beta'	4405.43	-0.48009	0.273611	-1.75464	0.0793205	0.50677
PA4641	5210037	5210450	0.642512	-	-	26.2008	0.821913	0.468445	1.75455	0.0793357	0.50677
PA0667	718729	720072	0.622024	COG0739M	hypothetical protein	461.339	-0.495089	0.282432	-1.75295	0.0796106	0.507543
PA4978	5589295	5591385	0.703491	COG1042C	hypothetical protein	31.798	0.774838	0.442256	1.75201	0.0797718	0.507924
PA5044	5679649	5680713	0.633803	COG4972NU	type 4 fimbrial biogenesis protein PilM	324.101	-0.541725	0.309367	-1.75108	0.0799327	0.508303
PA3171	3562106	3562804	0.658083	COG2227H	3-demethylubiquinone-9 3-methyltransferase	75.0159	-0.629073	0.360147	-1.74671	0.0806876	0.511805
PA4044	4526547	4528430	0.674628	COG1154HI	1-deoxy-D-xylulose-5-phosphate synthase	388.028	-0.49137	0.281234	-1.74719	0.0806043	0.511805
PA3491	3908412	3910736	0.71914	COG4656C	electron transport complex protein RnfC	80.7197	-0.625721	0.35838	-1.74597	0.0808162	0.511972
PA2965	3323574	3324818	0.658635	COG0304IQ	3-oxoacyl-ACP synthase	506.189	-0.485083	0.277932	-1.74533	0.080927	0.512027
PA0548	606160	608157	0.673674	COG0021G	transketolase	593.657	-0.505774	0.290232	-1.74265	0.0813942	0.513039
PA0602	663515	664549	0.657971	COG0687E	ABC transporter	113.851	-0.655547	0.376005	-1.74345	0.0812546	0.513039
PA2331	2572805	2573365	0.693405	COG2128S	hypothetical protein	27.0976	0.804045	0.461377	1.74271	0.0813847	0.513039
PA0413	454126	461544	0.694838	COG0643NT	chemotactic signal transduction system protein	1270.51	-0.478544	0.275568	-1.73657	0.0824623	0.514776
PA0414	461537	462568	0.685078	COG2201NT	methylesterase	94.7196	-0.604519	0.348143	-1.73641	0.0824915	0.514776
PA0595	653753	656527	0.598198	COG1452M	organic solvent tolerance protein OstA	1345.06	-0.456927	0.263029	-1.73717	0.0823567	0.514776
PA0963	1048459	1050234	0.643018	COG0173J	aspartyl-tRNA synthetase	606.491	-0.471907	0.271462	-1.73839	0.082142	0.514776
PA3162	3548110	3549789	0.592262	COG0539J	30S ribosomal protein S1	4417.1	-0.568147	0.327045	-1.73721	0.0823497	0.514776
PA3624	4059957	4060592	0.65566	COG2518O	protein-L-isoaspartate O-methyltransferase	139.455	-0.555523	0.319276	-1.73994	0.0818688	0.514776
PA3637	4070860	4072488	0.64825	COG0504F	CTP synthetase	733.16	-0.518694	0.298611	-1.73702	0.0823833	0.514776
PA4297	4821385	4823055	0.639138	COG4655S	protein TadG	7.00197	0.992692	0.570569	1.73983	0.0818889	0.514776
PA1683	1833162	1833779	0.658576	COG0235G	methylthioribulose-1-phosphate dehydratase	38.3438	-0.730506	0.420986	-1.73523	0.0827008	0.51544
PA2889	3242324	3243484	0.64944	COG1960I	citronellyl-CoA dehydrogenase	51.9199	0.728309	0.419897	1.73449	0.0828307	0.515608
PA0456	514775	514984	0.561905	COG1278K	cold-shock protein	2763.04	-0.469758	0.271246	-1.73186	0.0832993	0.515783
PA0623	682567	683070	0.628968	COG3498R	bacteriophage protein	151.452	0.545487	0.314914	1.73217	0.0832426	0.515783
PA2410	2692764	2693681	0.702614	COG0803P	hypothetical protein	27.5789	-0.81002	0.46745	-1.73285	0.0831228	0.515783
PA2753	3114819	3115193	0.685333	-	hypothetical protein	204.103	0.524313	0.302819	1.73144	0.0833735	0.515783
PA4694	5272455	5273471	0.618486	COG0059EH	ketol-acid reductoisomerase	520.385	-0.477668	0.275735	-1.73235	0.0832119	0.515783
PA1736	1878980	1880185	0.674129	COG0183I	acetyl-CoA acetyltransferase	25.2339	0.811449	0.469734	1.72747	0.0840841	0.51829
PA1893	2062398	2064827	0.695885	COG2366R	hypothetical protein	5.37959	-0.989297	0.572696	-1.72744	0.0840889	0.51829
PA4847	5442304	5442774	0.645435	COG0511I	acetyl-CoA carboxylase biotin carboxyl carrier protein subunit	192.749	-0.53519	0.309805	-1.72751	0.084077	0.51829
PA0134	151936	153306	0.681984	COG0402FR	guanine deaminase	71.9514	0.649773	0.376714	1.72485	0.0845553	0.518613
PA3038	3400684	3401949	0.634281	-	porin	434.152	0.987815	0.572569	1.72523	0.0844854	0.518613
PA4726.2	5308743	5308964	0.536036	-	-	117.739	0.57565	0.333471	1.72624	0.084305	0.518613
PA5096	5737346	5738314	0.680083	COG2113E	ABC transporter	9.8593	0.970116	0.562306	1.72525	0.0844833	0.518613
PA1132	1224641	1225330	0.63913	-	hypothetical protein	41.1612	-0.7112	0.412714	-1.72323	0.0848476	0.519769
PA0276	310896	311411	0.682171	COG4539S	hypothetical protein	10.4196	0.954614	0.556198	1.71632	0.0861033	0.520038
PA0304	343256	344125	0.645977	COG1177E	polyamine transporter PotI	217.414	0.540676	0.314738	1.71786	0.0858224	0.520038
PA0381	423719	424516	0.66792	COG2022H	thiazole synthase	165.159	-0.598166	0.347713	-1.72029	0.0853802	0.520038
PA0520	580316	581098	0.704981	COG0714R	regulatory protein NirQ	361.517	-0.962418	0.559998	-1.71861	0.0856854	0.520038
PA3701	4142570	4143665	0.639599	COG1186J	peptide chain release factor 1	329.633	-0.537361	0.312569	-1.71918	0.0855822	0.520038
PA4312	4840705	4841466	0.691601	COG3233R	hypothetical protein	31.4474	0.758848	0.440605	1.72229	0.0850178	0.520038
PA4433	4965516	4965944	0.594406	COG0102J	50S ribosomal protein L13	1632.14	-0.600984	0.350078	-1.71672	0.086031	0.520038
PA4943	5547083	5548384	0.662058	COG2262R	GTP-binding protein	687.944	-0.462764	0.269192	-1.71909	0.0855983	0.520038
PA5139	5787696	5788442	0.662651	COG0834ET	hypothetical protein	24.753	-0.814797	0.474148	-1.71845	0.0857155	0.520038
PA5301	5969987	5970535	0.6102	COG1396K	transcriptional regulator	228.979	0.520897	0.30299	1.71919	0.0855798	0.520038
PA5345	6012976	6015051	0.685453	COG1200LK	ATP-dependent DNA helicase RecG	242.051	-0.517598	0.301606	-1.71614	0.0861368	0.520038
PA5570	6264227	6264361	0.62963	COG0230J	50S ribosomal protein L34	158.104	-0.631875	0.368039	-1.71687	0.0860026	0.520038
PA3704	4145943	4148252	0.695671	COG0643NT	chemotaxis sensor/effector fusion protein	137.317	-0.550417	0.320954	-1.71494	0.0863565	0.520111
PA3967	4445999	4446391	0.641221	COG1017C	hypothetical protein	14.3434	-0.940311	0.548235	-1.71516	0.0863161	0.520111
PA2744	3104830	3106752	0.630785	COG0441J	threonyl-tRNA synthetase	428.869	-0.498198	0.290789	-1.71326	0.0866642	0.521338
PA3289	3681048	3681461	0.688406	-	hypothetical protein	9.70428	0.957202	0.559789	1.70993	0.0872782	0.522794
PA4666	5233585	5234853	0.683215	COG0373H	glutamyl-tRNA reductase	179.619	-0.592822	0.346743	-1.70969	0.0873236	0.522794
PA4959	5565493	5567568	0.657033	COG2200T	protein FimX	234.876	-0.51928	0.303619	-1.7103	0.0872102	0.522794
PA5073	5711008	5711469	0.647186	-	hypothetical protein	40.1619	0.743262	0.434624	1.71012	0.0872429	0.522794
PA1819	1977100	1978455	0.686578	COG0531E	amino acid permease	181.473	0.52715	0.308474	1.7089	0.0874702	0.523047
PA2994	3351656	3352879	0.645425	COG2871C	Na(+)-translocating NADH-quinone reductase subunit F	110.945	-0.56668	0.331787	-1.70796	0.087643	0.523455
PA1991	2176974	2178137	0.658935	COG1454C	iron-containing alcohol dehydrogenase	44.8484	0.712557	0.417356	1.70731	0.0877639	0.523553
PA0494	553005	554381	0.702251	COG4770I	acetyl-CoA carboxylase biotin carboxylase subunit	127.544	-0.646017	0.378808	-1.7054	0.0881208	0.524434
PA0913	996038	997486	0.634231	COG2239P	Mg transporter MgtE	118.199	0.574858	0.33704	1.70561	0.0880814	0.524434
PA1479	1604599	1605087	0.646217	COG2332O	cytochrome C biogenesis protein CcmE	26.7283	-0.784199	0.460402	-1.70329	0.088513	0.526143
PA2310	2548571	2549458	0.676802	COG2175Q	hypothetical protein	5.98119	0.974847	0.572704	1.70218	0.0887208	0.526753
PA0400	442008	443192	0.69789	COG0626E	cystathionine gamma-lyase	165.121	0.546643	0.321319	1.70125	0.0888963	0.526867
PA0907	992714	993244	0.6742	-	hypothetical protein	37.4322	0.723942	0.425747	1.7004	0.0890553	0.526867
PA5339	6008398	6008778	0.632546	COG0251J	hypothetical protein	360.998	-0.48144	0.283047	-1.70092	0.0889588	0.526867
PA1065	1151435	1151908	0.668776	COG3189S	hypothetical protein	18.2593	0.847159	0.498595	1.69909	0.0893018	0.527143
PA4977	5587574	5589253	0.720238	COG0028EH	hypothetical protein	25.8483	0.787727	0.463632	1.69904	0.0893124	0.527143
PA0374	418891	419562	0.66369	COG2884D	cell division protein FtsE	91.2573	-0.595076	0.351111	-1.69483	0.0901069	0.527748
PA1255	1363439	1364473	0.705314	COG3938E	hypothetical protein	5.27066	0.970515	0.572283	1.69587	0.0899112	0.527748
PA2641	2986243	2987589	0.683742	COG1894C	NADH dehydrogenase I subunit F	409.56	-0.475177	0.280012	-1.69699	0.0896986	0.527748
PA3019	3379815	3381737	0.662507	COG0488R	ABC transporter ATP-binding protein	193.307	-0.549462	0.324427	-1.69364	0.0903341	0.527748
PA3819	4275422	4275970	0.666667	COG3134S	hypothetical protein	505.336	0.492062	0.289859	1.69759	0.0895849	0.527748
PA4663	5230901	5231659	0.69697	COG0476H	molybdopterin biosynthesis protein MoeB	63.133	-0.632038	0.373027	-1.69435	0.0901985	0.527748
PA4848	5442792	5444141	0.662963	COG0439I	acetyl-CoA carboxylase biotin carboxylase subunit	787.363	-0.458845	0.270829	-1.69422	0.0902229	0.527748
PA5277	5941487	5942734	0.689103	COG0019E	diaminopimelate decarboxylase	364.88	-0.48321	0.285334	-1.69349	0.0903628	0.527748
PA5362	6028976	6030316	0.656972	COG1253R	hypothetical protein	153.181	-0.54233	0.319778	-1.69596	0.0898938	0.527748
PA0355	399493	400032	0.657407	COG0693R	protease PfpI	38.7626	0.727464	0.431171	1.68718	0.0915682	0.530142
PA1516	1648117	1648632	0.655039	COG3195S	hypothetical protein	13.0615	0.900586	0.532744	1.69047	0.0909387	0.530142
PA1660	1808193	1809773	0.650221	COG3519S	hypothetical protein	31.5243	-0.772832	0.458299	-1.6863	0.0917375	0.530142
PA2359	2605937	2607022	0.687845	COG1221KT	transcriptional regulator	32.0939	0.764129	0.452565	1.68844	0.0913271	0.530142
PA3498	3915807	3916763	0.670846	COG1018C	oxidoreductase	24.3723	0.78796	0.467405	1.68582	0.0918306	0.530142
PA4239	4755447	4756067	0.586151	COG0522J	30S ribosomal protein S4	1125.88	-0.516675	0.305831	-1.68942	0.0911397	0.530142
PA4270	4776544	4780617	0.62322	COG0085K	DNA-directed RNA polymerase subunit beta	3044.57	-0.459287	0.272106	-1.6879	0.0914314	0.530142
PA4438	4970797	4971891	0.634703	COG1485R	hypothetical protein	164.056	-0.60549	0.35905	-1.68637	0.0917253	0.530142
PA4449	4983552	4984187	0.652516	COG0040E	ATP phosphoribosyltransferase	148.189	-0.531967	0.315222	-1.68759	0.0914893	0.530142
PA5170	5820910	5822358	0.639061	COG0531E	arginine/ornithine antiporter	2243.91	0.490901	0.291189	1.68585	0.0918251	0.530142
PA1112.1	1205031	1205330	0.653333	-	-	74.1075	0.633888	0.376189	1.68502	0.0919839	0.530416
PA0575	630527	634264	0.666667	COG5001T	hypothetical protein	17.4533	0.853549	0.507017	1.68347	0.0922838	0.530923
PA4490	5024979	5025617	0.660407	COG3234S	hypothetical protein	56.8285	-0.645612	0.383436	-1.68376	0.0922288	0.530923
PA2281	2509480	2510334	0.688889	COG2207K	transcriptional regulator	61.5897	-0.631584	0.375416	-1.68236	0.0924997	0.531555
PA5009	5627865	5628671	0.665428	-	lipopolysaccharide kinase WaaP	48.511	-0.699716	0.416467	-1.68012	0.0929335	0.533436
PA0307	348440	349051	0.69281	-	hypothetical protein	34.9082	-0.72389	0.431298	-1.6784	0.0932688	0.53379
PA1668	1818189	1819058	0.644828	COG3455S	hypothetical protein	8.96548	-0.941344	0.560625	-1.6791	0.0931329	0.53379
PA4051	4532653	4533621	0.729618	COG0611H	thiamine monophosphate kinase	83.5114	-0.597714	0.356171	-1.67817	0.0933147	0.53379
PA4560	5106951	5109782	0.647952	COG0060J	isoleucyl-tRNA synthetase	781.738	-0.450618	0.268918	-1.67567	0.0938027	0.53597
PA4333	4861653	4863176	0.656824	COG1951C	fumarase	468.554	-0.477293	0.284935	-1.6751	0.0939153	0.536002
PA4037	4519275	4520201	0.648328	COG1131V	ABC transporter ATP-binding protein	4.45026	0.948416	0.566611	1.67384	0.0941622	0.5368
PA0944	1032095	1032763	0.648729	COG0299F	phosphoribosylglycinamide formyltransferase	65.6457	-0.625729	0.37411	-1.67258	0.0944097	0.537247
PA5359	6026219	6026674	0.662281	COG4315S	hypothetical protein	44.011	0.699067	0.418015	1.67235	0.0944552	0.537247
PA1618	1762433	1762870	0.687215	COG2050Q	hypothetical protein	36.2162	0.727884	0.435542	1.67121	0.0946795	0.537913
PA0513	575080	575523	0.693694	COG1522K	transcriptional regulator	70.4503	-0.641731	0.38426	-1.67004	0.0949106	0.538062
PA3722	4167172	4167522	0.672365	-	hypothetical protein	91.4355	-0.595474	0.356635	-1.6697	0.0949779	0.538062
PA4006	4486203	4486847	0.685271	COG1057H	nicotinic acid mononucleotide adenylyltransferase	78.1804	-0.620104	0.371562	-1.66891	0.0951354	0.538062
PA4314	4842701	4843552	0.616197	COG0788F	formyltetrahydrofolate deformylase	251.371	-0.500245	0.299654	-1.66941	0.0950361	0.538062
PA1982	2167281	2169152	0.673077	COG4993G	quinoprotein ethanol dehydrogenase	6.4013	0.955726	0.572854	1.66836	0.0952443	0.538071
PA0794	870249	872855	0.69697	COG1048C	aconitate hydratase	566.549	0.92562	0.555038	1.66767	0.0953811	0.538237
PA1034	1123148	1123348	0.61194	COG0653U	hypothetical protein	51.572	-0.656413	0.394438	-1.66417	0.0960777	0.541558
PA4845	5439918	5441693	0.706081	COG4232OC	thiol:disulfide interchange protein	117.95	-0.57156	0.343638	-1.66326	0.0962601	0.541977
PA2024	2216121	2216543	0.692671	COG0346E	ring-cleaving dioxygenase	18.9801	0.859799	0.517625	1.66105	0.096704	0.543255
PA2937	3291960	3292268	0.68932	-	hypothetical protein	13.636	0.896655	0.539711	1.66136	0.0966412	0.543255
PA2330	2571688	2572755	0.734082	COG1960I	hypothetical protein	30.9549	0.744935	0.448892	1.6595	0.0970154	0.544394
PA0861	940117	942573	0.658934	COG2200T	hypothetical protein	174.229	0.525459	0.317167	1.65672	0.0975751	0.54665
PA1492	1619907	1620263	0.666667	-	hypothetical protein	5.19263	0.947648	0.57229	1.65589	0.0977447	0.54665
PA5169	5818831	5820114	0.646417	COG1593G	C4-dicarboxylate transporter	93.0851	0.662819	0.400212	1.65617	0.0976872	0.54665
PA1375	1491913	1493055	0.731409	COG0111HE	erythronate-4-phosphate dehydrogenase	82.1693	-0.585058	0.353473	-1.65517	0.0978904	0.546699
PA2044	2236492	2238366	0.6736	COG1305E	hypothetical protein	105.62	-0.557404	0.336858	-1.65472	0.0979818	0.546699
PA4459	4990833	4991405	0.588133	COG3117S	hypothetical protein	58.149	-0.64635	0.390726	-1.65423	0.0980808	0.546699
PA0430	481196	482068	0.657503	COG0685E	5,10-methylenetetrahydrofolate reductase	118.838	-0.558159	0.337733	-1.65266	0.0983997	0.547868
PA0196	225603	227039	0.65762	COG1282C	pyridine nucleotide transhydrogenase subunit beta	42.472	0.705595	0.427547	1.65033	0.0988746	0.549901
PA1118	1211888	1212571	0.654971	-	hypothetical protein	37.7191	0.695641	0.42196	1.6486	0.0992305	0.551268
PA5168	5818202	5818834	0.665087	COG3090G	dicarboxylate transporter	26.6512	0.822886	0.499477	1.6475	0.0994559	0.551908
PA2699	3051957	3053795	0.675911	COG1574R	hypothetical protein	8.32773	0.931685	0.565753	1.64681	0.0995979	0.552085
PA1494	1621472	1623127	0.681159	COG3264M	hypothetical protein	66.8943	0.637651	0.388016	1.64336	0.100308	0.552432
PA2590	2930808	2933462	0.675706	COG1629P	hypothetical protein	5.89443	0.942475	0.573003	1.6448	0.100011	0.552432
PA3419	3826019	3826831	0.710947	COG2912S	hypothetical protein	56.8682	0.645309	0.392464	1.64425	0.100125	0.552432
PA4070	4547821	4548771	0.677182	COG2207K	FeaR family transcriptional regulator	27.0195	0.787979	0.479512	1.64329	0.100322	0.552432
PA4431	4964266	4964859	0.649832	COG0723C	iron-sulfur protein	647.372	-0.516192	0.313986	-1.644	0.100177	0.552432
PA4620	5178905	5179444	0.642593	COG2080C	hypothetical protein	9.40756	0.920811	0.560211	1.64369	0.100241	0.552432
PA0525	583857	585695	0.724307	COG4548P	dinitrification protein NorD	1128.85	-0.915864	0.557652	-1.64236	0.100516	0.552525
PA2826	3179957	3180442	0.63786	COG0386O	glutathione peroxidase	52.4956	0.652718	0.397478	1.64215	0.100559	0.552525
PA1655	1801851	1802453	0.620232	COG0625O	glutathione S-transferase	91.8996	0.566923	0.345555	1.64062	0.100877	0.553663
PA1800	1952665	1953975	0.597254	COG0544O	trigger factor	1779.83	-0.468839	0.285953	-1.63957	0.101096	0.553888
PA2652	3000074	3001759	0.673191	COG0840NT	chemotaxis transducer	95.875	-0.55842	0.340633	-1.63936	0.101139	0.553888
PA4349	4877691	4878587	0.724638	COG1960I	hypothetical protein	94.0058	0.581416	0.355031	1.63765	0.101495	0.555228
PA2371	2620713	2623262	0.698039	COG0542O	ClpA/B-type protease	18.8698	0.818647	0.500119	1.6369	0.10165	0.555475
PA1549	1684941	1687376	0.70936	COG2217P	cation-transporting P-type ATPase	96.8737	-0.590224	0.361042	-1.63478	0.102095	0.555533
PA3193	3584379	3585374	0.703815	COG0837G	glucokinase	230.69	0.502525	0.307404	1.63474	0.102105	0.555533
PA4275	4783228	4783761	0.578652	COG0250K	transcription antitermination protein NusG	396.738	-0.57606	0.352196	-1.63562	0.101918	0.555533
PA4969	5578681	5579499	0.681319	COG1409R	cAMP phosphodiesterase	75.574	-0.585318	0.357755	-1.63609	0.101821	0.555533
PA1519	1650549	1651898	0.661481	COG2252R	transporter	8.73281	0.915062	0.560679	1.63206	0.102667	0.557731
PA2642	2987721	2990438	0.679176	COG1034C	NADH dehydrogenase subunit G	695.34	-0.443001	0.271738	-1.63025	0.103049	0.557731
PA3259	3646918	3647397	0.720833	COG0790R	hypothetical protein	54.6401	0.637713	0.390965	1.63113	0.102864	0.557731
PA3529	3948991	3949593	0.630182	COG0450O	peroxidase	1734.96	-0.457169	0.280566	-1.62945	0.103217	0.557731
PA3653	4091671	4092228	0.632616	COG0233J	ribosome recycling factor	206.15	-0.497728	0.30552	-1.62912	0.103288	0.557731
PA3744	4196165	4196692	0.645833	COG0806J	16S rRNA-processing protein RimM	530.053	-0.559454	0.343374	-1.62928	0.103253	0.557731
PA4608	5166900	5167277	0.669312	-	hypothetical protein	62.7908	0.624281	0.383028	1.62986	0.103131	0.557731
PA0949	1036579	1037175	0.675042	COG0655R	Trp repressor binding protein WrbA	75.5197	-0.582079	0.357483	-1.62827	0.103468	0.558102
PA2453	2754602	2754823	0.630631	-	hypothetical protein	43.6013	-0.685776	0.421549	-1.6268	0.10378	0.558536
PA2754	3115304	3115633	0.681818	COG4575S	hypothetical protein	156.013	0.508325	0.312562	1.62632	0.103883	0.558536
PA5202	5855936	5856325	0.679487	COG2050Q	hypothetical protein	18.1859	-0.821995	0.505218	-1.62701	0.103735	0.558536
PA2764	3123599	3124294	0.658046	COG0596R	hypothetical protein	38.6844	0.681252	0.419371	1.62446	0.104277	0.560058
PA4727	5309326	5310729	0.666667	COG0617J	poly(A) polymerase	248.075	-0.503246	0.309901	-1.62389	0.104399	0.56011
PA3035	3398104	3398700	0.683417	COG0625O	glutathione S-transferase	7.18835	0.921765	0.5694	1.61884	0.105482	0.565317
PA2734	3094757	3096052	0.580247	COG0732V	hypothetical protein	287.028	-0.470786	0.291115	-1.61718	0.105839	0.566625
PA3644	4082185	4082961	0.642214	COG1043M	UDP-N-acetylglucosamine acyltransferase	218.731	-0.49703	0.307537	-1.61616	0.10606	0.567198
PA5077	5714270	5716855	0.677881	COG2943M	glucosyltransferase MdoH	378.237	-0.457867	0.28343	-1.61545	0.106213	0.567412
PA0396	437782	438930	0.659704	COG5008NU	twitching motility protein PilU	110.827	-0.549343	0.340606	-1.61284	0.106779	0.568002
PA0518	578029	578343	0.679365	COG4654C	cytochrome C-551	205.957	-0.538342	0.333725	-1.61313	0.106716	0.568002
PA2700	3053844	3055151	0.682722	-	OpdB proline porin	4.22199	0.916151	0.567889	1.61326	0.106689	0.568002
PA4467	4996488	4997420	0.694534	COG0428P	hypothetical protein	5.7394	0.923759	0.572934	1.61233	0.10689	0.568002
PA5065	5704077	5705678	0.672285	COG0661R	ubiquinone biosynthetic protein UbiB	118.786	-0.52717	0.326804	-1.6131	0.106722	0.568002
PA0484	545129	545644	0.672481	COG2716E	hypothetical protein	28.9186	0.744541	0.462119	1.61115	0.107147	0.568767
PA0920	1003966	1006611	0.687453	COG2898S	hypothetical protein	73.8084	-0.584267	0.362965	-1.60971	0.107462	0.569593
PA3574a	4007127	4007324	0.676768	-	copper chaperone CopZ	58.6162	0.61122	0.379783	1.60939	0.10753	0.569593
PA4810	5396992	5397618	0.642743	COG2864C	nitrate-inducible formate dehydrogenase subunit gamma	88.979	-0.560563	0.348649	-1.60782	0.107876	0.570818
PA0774	841913	842881	0.684211	COG2227H	hypothetical protein	52.7061	-0.628764	0.392087	-1.60364	0.108794	0.574118
PA2612	2953416	2954696	0.660422	COG0172J	seryl-tRNA synthetase	236.372	-0.477483	0.297791	-1.60342	0.108843	0.574118
PA3142	3527429	3527734	0.591503	COG2801L	hypothetical protein	26.5267	0.737922	0.459961	1.60431	0.108645	0.574118
PA0176	199600	201639	0.685294	COG0840NT	aerotaxis transducer Aer2	57.9883	0.621003	0.388163	1.59985	0.109631	0.576733
PA0423	470662	471237	0.621528	COG2353S	hypothetical protein	675.487	-0.449165	0.280976	-1.59859	0.109912	0.576733
PA1714	1858207	1859037	0.687124	-	ExsD protein	43.3616	-0.650896	0.407435	-1.59754	0.110144	0.576733
PA4270.1	4780768	4780833	0.636364	-	-	20.69	-0.780113	0.488179	-1.59801	0.110042	0.576733
PA4450	4984205	4985470	0.650869	COG0766M	UDP-N-acetylglucosamine 1-carboxyvinyltransferase	474.119	-0.452042	0.282648	-1.59931	0.109752	0.576733
PA4632	5199503	5200324	0.666667	COG0501O	hypothetical protein	356.901	-0.462682	0.289463	-1.59841	0.109951	0.576733
PA5109	5751857	5752459	0.689884	COG3803S	hypothetical protein	90.4958	-0.549906	0.344165	-1.5978	0.110088	0.576733
PA0429	480056	481126	0.629318	-	hypothetical protein	287.859	-0.460245	0.288389	-1.59592	0.110508	0.576736
PA0896	979329	980345	0.653884	COG3138E	arginine/ornithine succinyltransferase AI subunit	495.482	0.439823	0.275846	1.59445	0.110835	0.576736
PA1951	2136520	2137785	0.650869	COG1729S	hypothetical protein	11.4033	0.88333	0.553275	1.59655	0.110366	0.576736
PA2479	2797735	2798415	0.706314	COG0745TK	two-component response regulator	11.2156	0.8658	0.543009	1.59445	0.110836	0.576736
PA3524	3944184	3944570	0.604651	COG0346E	lactoylglutathione lyase	154.014	-0.498513	0.31252	-1.59514	0.110682	0.576736
PA4967	5576028	5577917	0.659788	COG0187L	DNA topoisomerase IV subunit B	419.09	-0.448657	0.281263	-1.59515	0.110678	0.576736
PA0308	349050	350069	0.696078	COG2267I	hypothetical protein	81.0553	-0.569381	0.357247	-1.5938	0.11098	0.576891
PA1354	1467938	1468363	0.661972	COG3795S	hypothetical protein	7.17483	0.909088	0.570966	1.59219	0.111341	0.577608
PA1745	1887698	1888186	0.672802	-	hypothetical protein	13.2981	0.848455	0.532897	1.59216	0.11135	0.577608
PA1976	2160363	2163008	0.683673	COG0642T	ErcS protein	16.3776	0.821671	0.516269	1.59156	0.111485	0.577608
PA3456	3862309	3864273	0.735369	COG4121S	5-methylaminomethyl-2-thiouridine methyltransferase	108.037	-0.545155	0.342731	-1.59062	0.111695	0.577608
PA4293	4816580	4819348	0.694836	COG4191T	two-component sensor PprA	11.2068	0.869573	0.546629	1.59079	0.111656	0.577608
PA4559	5106449	5106958	0.633333	COG0597MU	lipoprotein signal peptidase	85.6843	-0.556376	0.350097	-1.5892	0.112015	0.578666
PA0552	611281	612444	0.677835	COG0126G	phosphoglycerate kinase	333.4	-0.463493	0.291934	-1.58766	0.112363	0.578913
PA2665	3013928	3015481	0.707207	COG3604KT	anaerobic nitric oxide reductase transcriptional regulator	35.9095	0.683286	0.430382	1.58763	0.112371	0.578913
PA5425	6105159	6106241	0.694367	COG0026F	phosphoribosylaminoimidazole carboxylase ATPase subunit	148.947	-0.509042	0.320665	-1.58746	0.112409	0.578913
PA5549	6243111	6244946	0.665033	COG0449M	glucosamine--fructose-6-phosphate aminotransferase	203.211	-0.485434	0.305913	-1.58684	0.11255	0.579042
PA1643	1788284	1789393	0.659459	COG2603R	tRNA 2-selenouridine synthase	80.7708	-0.578826	0.365885	-1.58199	0.113653	0.583121
PA3643	4081045	4082181	0.679859	COG0763M	lipid-A-disaccharide synthase	123.265	-0.517451	0.326937	-1.58272	0.113485	0.583121
PA5433	6114360	6115034	0.711111	COG1670J	hypothetical protein	18.2634	0.805821	0.509428	1.58182	0.113692	0.583121
PA0290	325700	326671	0.666667	COG2199T	hypothetical protein	31.1182	0.716332	0.453155	1.58076	0.113932	0.583756
PA5049	5687105	5687320	0.583333	COG0254J	50S ribosomal protein L31	785.5	-0.538484	0.340852	-1.57982	0.114149	0.58427
PA1190	1291813	1292412	0.633333	-	hypothetical protein	10.5326	0.882478	0.559021	1.57861	0.114425	0.584489
PA1359	1471016	1471672	0.684932	COG3620K	transcriptional regulator	11.179	0.85889	0.544063	1.57866	0.114414	0.584489
PA1532	1669989	1672034	0.68915	COG2812L	DNA polymerase III subunits gamma/tau	313.6	-0.457298	0.289801	-1.57797	0.114572	0.584645
PA0848	927147	927746	0.65	COG0450O	alkyl hydroperoxide reductase	21.9619	0.772097	0.489809	1.57632	0.114951	0.585663
PA3888	4354544	4355266	0.683264	COG1174E	ABC transporter permease	19.3561	0.777167	0.493099	1.57609	0.115005	0.585663
PA0837	913086	913571	0.633745	COG1047O	peptidyl-prolyl cis-trans isomerase SlyD	237.844	-0.495303	0.314635	-1.57422	0.115437	0.587266
PA4404	4936750	4937673	0.679654	COG0739M	hypothetical protein	114.726	-0.522458	0.332057	-1.5734	0.115627	0.587635
PA0973	1057400	1057906	0.625247	COG2885M	peptidoglycan associated lipoprotein OprL	1638.69	-0.416683	0.265177	-1.57134	0.116104	0.588779
PA2321	2560144	2560665	0.726054	COG3265G	gluconokinase	17.539	-0.818708	0.52117	-1.5709	0.116205	0.588779
PA4669	5237393	5238241	0.616019	COG1947I	4-diphosphocytidyl-2-C-methyl-D-erythritol kinase	169.372	-0.573233	0.364847	-1.57116	0.116146	0.588779
PA2740	3102529	3103545	0.632252	COG0016J	phenylalanyl-tRNA synthetase subunit alpha	188.583	-0.509323	0.324346	-1.57031	0.116344	0.588887
PA3337	3746078	3747076	0.680681	COG0451MG	ADP-L-glycero-D-manno-heptose-6-epimerase	515.691	0.434932	0.27717	1.56919	0.116604	0.589609
PA5191	5844054	5844410	0.62465	-	hypothetical protein	44.0904	0.636177	0.406257	1.56595	0.117361	0.59284
PA1552	1689557	1690513	0.650993	COG2010C	cytochrome C oxidase cbb3-type subunit CcoP	292.98	-0.533127	0.340716	-1.56472	0.117648	0.593688
PA1881	2052149	2052610	0.683983	COG2080C	oxidoreductase	5.07422	0.894068	0.571745	1.56375	0.117876	0.59424
PA3166	3554157	3555254	0.635701	COG0077E	chorismate mutase	176.086	-0.481291	0.308249	-1.56137	0.118436	0.596467
PA1333	1445405	1445611	0.68599	-	hypothetical protein	10.1722	0.869551	0.557953	1.55847	0.119123	0.598937
PA3504	3919774	3921258	0.699663	COG1012C	aldehyde dehydrogenase	15.5659	0.806929	0.518177	1.55725	0.119412	0.598937
PA3846	4307266	4307808	0.703499	COG1335Q	hypothetical protein	42.8655	0.65217	0.418921	1.55679	0.119522	0.598937
PA4197	4693759	4696035	0.72859	COG4191T	protein BfiS	83.1303	-0.556076	0.357314	-1.55627	0.119644	0.598937
PA4455	4987285	4988082	0.639098	COG0767Q	ABC transporter permease	118.772	-0.541299	0.347737	-1.55663	0.119558	0.598937
PA4910	5508682	5509554	0.649485	COG0411E	branched-chain amino acid ABC transporter ATP-binding protein	8.88803	0.879086	0.564838	1.55635	0.119624	0.598937
PA0541	599107	599565	0.662309	COG3909C	hypothetical protein	86.7912	-0.617737	0.397651	-1.55347	0.120312	0.599882
PA0985	1066321	1067817	0.46493	-	pyocin S5	165.213	0.499108	0.321158	1.55409	0.120164	0.599882
PA1101	1192405	1194201	0.674457	COG1766NU	flagellar MS-ring protein	169.458	-0.483454	0.311188	-1.55357	0.120286	0.599882
PA3827	4284417	4285484	0.655431	COG0795R	hypothetical protein	97.2648	-0.534794	0.344219	-1.55364	0.12027	0.599882
PA4979	5591452	5592612	0.665805	COG1960I	acyl-CoA dehydrogenase	12.0081	0.840902	0.541608	1.5526	0.120518	0.600313
PA5221	5878754	5879971	0.714286	COG0654HC	2-octaprenyl-3-methyl-6-methoxy-1,4-benzoquinol hydroxylase	134.846	-0.500979	0.323076	-1.55066	0.120984	0.602038
PA0259	289562	291004	0.634096	-	hypothetical protein	131.683	0.511107	0.330287	1.54746	0.121752	0.605256
PA0026	27646	28632	0.668693	-	phospholipase C, PlcB	27.7715	-0.715703	0.463819	-1.54306	0.122815	0.605766
PA0250	282323	282757	0.634483	COG2905T	hypothetical protein	63.7716	0.579746	0.375717	1.54304	0.122821	0.605766
PA0350	393308	393814	0.714004	COG0262H	dihydrofolate reductase	50.2494	-0.60868	0.393632	-1.54632	0.122028	0.605766
PA2029	2220275	2220574	0.68	COG4519S	hypothetical protein	6.97839	0.878751	0.569401	1.54329	0.12276	0.605766
PA3288	3680465	3680968	0.688492	COG1335Q	hypothetical protein	34.6913	-0.66954	0.433564	-1.54427	0.122523	0.605766
PA4717	5296092	5296985	0.684564	COG2321R	hypothetical protein	98.3557	0.521845	0.338047	1.5437	0.12266	0.605766
PA5223	5880487	5881671	0.712236	COG0654HC	2-octaprenyl-6-methoxyphenyl hydroxylase	236.598	-0.485543	0.314662	-1.54306	0.122816	0.605766
PA5356	6023907	6024662	0.699735	COG2186K	DNA-binding transcriptional regulator GlcC	29.6557	0.707658	0.458247	1.54427	0.122522	0.605766
PA1245	1349416	1350660	0.68755	-	hypothetical protein	19.3243	-0.777177	0.504155	-1.54154	0.123185	0.606346
PA3510	3926247	3926777	0.642185	COG1917S	hypothetical protein	5.63433	0.882643	0.57275	1.54106	0.123302	0.606346
PA3994	4474959	4475849	0.693603	COG0596R	epoxide hydrolase	5.63433	0.882643	0.57275	1.54106	0.123302	0.606346
PA0645	701151	701381	0.593074	-	hypothetical protein	14.2903	0.814389	0.528803	1.54006	0.123545	0.606428
PA2449	2750128	2751663	0.695312	COG3283KE	transcriptional regulator	77.2691	-0.562418	0.365274	-1.53971	0.12363	0.606428
PA4812	5398628	5401708	0.654008	COG0243C	formate dehydrogenase-O, major subunit	913.158	-0.442779	0.287612	-1.5395	0.123682	0.606428
PA2291	2521258	2522616	0.654893	COG3659M	glucose-sensitive porin	55.6114	-0.59325	0.386048	-1.53673	0.12436	0.608026
PA2598	2940802	2941884	0.684211	COG2141C	hypothetical protein	21.7202	0.753388	0.490164	1.53701	0.12429	0.608026
PA5012	5630850	5631887	0.685934	COG0859M	heptosyltransferase II	140.66	-0.490896	0.319452	-1.53668	0.124372	0.608026
PA0641	695082	698696	0.663624	COG4733S	bacteriophage protein	331.657	0.446847	0.291585	1.53248	0.125405	0.609136
PA1099	1190385	1191806	0.695499	COG2204T	two-component response regulator	167.541	-0.490215	0.319922	-1.53229	0.12545	0.609136
PA1750	1890739	1891815	0.630455	COG0722E	phospho-2-dehydro-3-deoxyheptonate aldolase	456.065	-0.430699	0.281023	-1.53261	0.125372	0.609136
PA2832	3185161	3185817	0.668189	COG2227H	thiopurine S-methyltransferase	69.2458	0.559012	0.36417	1.53503	0.124776	0.609136
PA3495	3913129	3913767	0.629108	COG0177L	endonuclease III	14.4184	-0.801789	0.523118	-1.53271	0.125347	0.609136
PA3762	4214762	4215079	0.647799	COG3323S	hypothetical protein	42.7111	-0.629214	0.410516	-1.53274	0.12534	0.609136
PA4975	5585615	5586319	0.670922	COG2249R	NAD(P)H quinone oxidoreductase	30.8709	0.677944	0.441832	1.53439	0.124933	0.609136
PA1663	1813395	1814906	0.672619	COG3604KT	transcriptional regulator	24.6992	-0.732253	0.478668	-1.52977	0.126073	0.609797
PA3123	3505865	3506242	0.664021	COG0251J	hypothetical protein	105.165	0.513159	0.3352	1.5309	0.125793	0.609797
PA3233	3619616	3621415	0.677222	COG2905T	hypothetical protein	78.9312	0.876491	0.572868	1.53001	0.126015	0.609797
PA4458	4990285	4990824	0.666667	COG1778R	hypothetical protein	72.6904	-0.553313	0.361659	-1.52993	0.126034	0.609797
PA1565	1704793	1706103	0.677346	COG0665E	oxidoreductase	24.9153	0.746398	0.488112	1.52915	0.126227	0.609955
PA1022	1107763	1108908	0.663176	COG1960I	acyl-CoA dehydrogenase	19.1143	0.755226	0.494101	1.52848	0.126392	0.609999
PA2572	2907656	2908999	0.644345	COG3437KT	two-component response regulator	33.3687	0.695576	0.45518	1.52813	0.126479	0.609999
PA2382	2633803	2634954	0.6875	COG1304C	L-lactate dehydrogenase	16.7414	0.778051	0.509548	1.52694	0.126775	0.610249
PA5174	5826135	5828039	0.660367	COG0304IQ	beta-ketoacyl synthase	267.34	-0.463032	0.30321	-1.5271	0.126736	0.610249
PA5280	5944327	5945238	0.705044	COG4973L	site-specific tyrosine recombinase XerC	60.0584	-0.5775	0.378395	-1.52618	0.126964	0.610572
PA1033	1122340	1122981	0.635514	COG0625O	glutathione S-transferase	56.0549	0.587629	0.385371	1.52484	0.127299	0.611595
PA0327	367457	368422	0.665631	COG3204S	hypothetical protein	28.2155	0.694055	0.45605	1.52188	0.128039	0.612092
PA0918	1001972	1002520	0.635701	COG3038C	cytochrome b561	125.183	0.550254	0.362023	1.51994	0.128525	0.612092
PA0975	1058812	1059606	0.616352	COG0602O	radical activating enzyme	11.3102	-0.830005	0.546391	-1.51907	0.128746	0.612092
PA1177	1276617	1276784	0.64881	COG4459C	periplasmic nitrate reductase protein NapE	6.90994	0.866806	0.570608	1.51909	0.12874	0.612092
PA1582	1721124	1721492	0.582656	COG2142C	succinate dehydrogenase subunit D	135.198	-0.489241	0.321249	-1.52293	0.127775	0.612092
PA1880	2049949	2052144	0.698087	COG1529C	oxidoreductase	27.6235	0.692918	0.455437	1.52144	0.12815	0.612092
PA2375	2626780	2627175	0.704545	-	hypothetical protein	6.24476	0.870483	0.571951	1.52195	0.128021	0.612092
PA2654	3003457	3005601	0.676923	COG0840NT	chemotaxis transducer	144.232	-0.488323	0.321092	-1.52082	0.128305	0.612092
PA2941	3297240	3297884	0.724031	COG1240H	hypothetical protein	15.1014	-0.787668	0.518435	-1.51932	0.128682	0.612092
PA3804	4263490	4264533	0.691571	COG1426S	hypothetical protein	109.183	-0.518581	0.341272	-1.51955	0.128623	0.612092
PA5408	6084369	6084545	0.706215	-	hypothetical protein	17.8435	0.765832	0.503831	1.52002	0.128507	0.612092
PA1592	1734827	1735063	0.670886	-	hypothetical protein	1204.5	0.423564	0.279211	1.517	0.129266	0.612569
PA2329	2570855	2571691	0.724014	COG1116P	ABC transporter ATP-binding protein	9.62972	0.843558	0.556169	1.51673	0.129335	0.612569
PA3459	3865897	3867666	0.676271	COG0367E	glutamine amidotransferase	44.3307	0.62171	0.409798	1.51711	0.129238	0.612569
PA5479	6170176	6171510	0.626966	COG1301C	glutamate/aspartate:proton symporter	235.989	-0.58268	0.383984	-1.51746	0.129151	0.612569
PA4768	5353783	5354262	0.639583	COG0691O	SsrA-binding protein	139.788	-0.523687	0.345673	-1.51498	0.129778	0.614088
PA0001	483	2027	0.625243	COG0593L	chromosome replication initiator DnaA	551.751	-0.422087	0.279543	-1.50992	0.131065	0.61495
PA0038	40190	40405	0.578704	COG3360S	hypothetical protein	81.6758	0.545864	0.360991	1.51213	0.130502	0.61495
PA0898	981422	982888	0.694615	COG1012C	succinylglutamic semialdehyde dehydrogenase	566.493	0.417138	0.276143	1.51059	0.130894	0.61495
PA1758	1897290	1898651	0.667401	COG0147EH	para-aminobenzoate synthase component I	89.377	-0.527905	0.349538	-1.5103	0.130968	0.61495
PA2867	3219608	3221080	0.697217	COG0840NT	chemotaxis transducer	372.05	-0.424853	0.280966	-1.51212	0.130504	0.61495
PA2996	3353498	3354172	0.622222	COG1347C	Na(+)-translocating NADH-quinone reductase subunit D	63.0629	-0.577622	0.382512	-1.51008	0.131024	0.61495
PA4630	5197881	5198324	0.621622	COG5485R	hypothetical protein	34.4433	0.666336	0.441267	1.51005	0.13103	0.61495
PA4917	5517109	5517711	0.689884	COG1057H	hypothetical protein	32.8844	-0.658474	0.435028	-1.51364	0.130118	0.61495
PA5218	5875653	5876567	0.708197	COG0583K	transcriptional regulator	41.329	0.631735	0.417692	1.51244	0.130422	0.61495
PA1941	2123897	2125792	0.67616	-	hypothetical protein	129.382	0.502886	0.333396	1.50837	0.131459	0.615602
PA5011	5629786	5630853	0.691011	COG0859M	heptosyltransferase I	125.962	-0.503213	0.333772	-1.50765	0.131643	0.615602
PA5118	5764693	5766147	0.650859	COG0301H	thiamine biosynthesis protein ThiI	125.351	-0.563086	0.37353	-1.50747	0.131689	0.615602
PA5278	5942745	5943575	0.66426	COG0253E	diaminopimelate epimerase	157.599	-0.474494	0.314766	-1.50745	0.131695	0.615602
PA0807	884799	885566	0.670573	COG3023V	protein AmpDh3	60.8576	0.588659	0.39135	1.50418	0.132536	0.618378
PA4899	5495821	5497290	0.701361	COG1012C	aldehyde dehydrogenase	23.273	0.715495	0.475612	1.50437	0.132487	0.618378
PA4353	4881328	4881900	0.692845	COG3124S	hypothetical protein	28.2879	0.682674	0.454126	1.50327	0.132769	0.61889
PA0776	843723	844295	0.612565	-	hypothetical protein	6.23602	0.860345	0.572902	1.50173	0.133167	0.619228
PA2532	2859777	2860274	0.674699	COG2077O	thiol peroxidase	201.466	-0.500839	0.333547	-1.50155	0.133213	0.619228
PA3849	4309904	4310908	0.636816	COG3081R	nucleoid-associated protein NdpA	117.628	-0.503893	0.33544	-1.50219	0.133049	0.619228
PA0626	685846	686718	0.67354	COG3499R	hypothetical protein	90.4351	0.545457	0.364247	1.49749	0.134266	0.621243
PA2585	2923961	2925787	0.656267	COG0322L	excinuclease ABC subunit C	68.0699	-0.555041	0.370507	-1.49806	0.134117	0.621243
PA3066	3435372	3435944	0.675393	COG1335Q	hypothetical protein	20.9224	0.72379	0.482813	1.49911	0.133845	0.621243
PA3621	4057159	4057482	0.595679	COG1146C	ferredoxin I	42.3183	0.652827	0.435592	1.49871	0.133948	0.621243
PA4489	5020402	5024952	0.687102	COG2373R	hypothetical protein	699.991	-0.403915	0.269706	-1.49761	0.134234	0.621243
PA0887	969670	971625	0.663088	COG0365I	acetyl-CoA synthetase	1278.37	0.85228	0.569585	1.49632	0.134571	0.622082
PA3111	3491415	3492704	0.686822	COG0285H	folylpolyglutamate synthetase	184.689	-0.461785	0.30898	-1.49454	0.135033	0.622729
PA4259	4764588	4764863	0.565217	COG0185J	30S ribosomal protein S19	206.177	-0.466447	0.31214	-1.49435	0.135084	0.622729
PA5565	6257305	6259197	0.635499	COG0445D	tRNA uridine 5-carboxymethylaminomethyl modification protein GidA	309.019	-0.477672	0.319556	-1.4948	0.134967	0.622729
PA4478	5010134	5010739	0.694719	COG0424D	Maf-like protein	37.0088	-0.629421	0.421804	-1.49221	0.135644	0.624733
PA0954	1040432	1040707	0.677536	COG1254C	acylphosphatase	17.3373	0.757875	0.508844	1.4894	0.136381	0.624915
PA2210	2428852	2430177	0.695324	COG2271G	major facilitator superfamily (MFS) transporter	7.04206	0.849926	0.570275	1.49038	0.136124	0.624915
PA3508	3924543	3925376	0.676259	COG1414K	transcriptional regulator	9.42552	0.852347	0.57164	1.49106	0.135947	0.624915
PA4614	5172253	5172666	0.601449	COG1970M	large-conductance mechanosensitive channel	125.519	0.483758	0.324664	1.49003	0.136217	0.624915
PA4870	5468017	5468283	0.666667	COG1734T	hypothetical protein	5.62954	0.852538	0.572374	1.48948	0.136362	0.624915
PA5300	5969355	5969765	0.6691	COG3245C	cytochrome C5	623.049	-0.461989	0.310223	-1.48921	0.136431	0.624915
PA3509	3925369	3926238	0.729885	COG0596R	hydrolase	10.6776	0.827921	0.556404	1.48798	0.136755	0.625826
PA0267	302824	304023	0.71	COG1639T	hypothetical protein	61.6525	-0.560339	0.376972	-1.48642	0.137168	0.626824
PA4207	4707535	4710624	0.678317	COG0841V	resistance-nodulation-cell division (RND) efflux transporter	44.2049	-0.604588	0.406798	-1.48621	0.137223	0.626824
PA4252	4761940	4762254	0.561905	COG0198J	50S ribosomal protein L24	223.317	-0.452552	0.304746	-1.48501	0.13754	0.6277
PA2970	3328203	3328385	0.579235	COG0333J	50S ribosomal protein L32	240.282	-0.505375	0.340569	-1.48391	0.137832	0.628458
PA1794	1943067	1944737	0.640934	COG0008J	glutaminyl-tRNA synthetase	369.217	-0.421149	0.28444	-1.48062	0.138707	0.629988
PA3217	3605684	3607075	0.650144	COG2114T	protein CyaB	57.5925	-0.568094	0.38396	-1.47957	0.138989	0.629988
PA3745	4196708	4196959	0.623016	COG0228J	30S ribosomal protein S16	359.622	-0.491692	0.332371	-1.47935	0.139047	0.629988
PA3761	4212848	4214560	0.688266	COG1263G	N-acetyl-D-glucosamine phosphotransferase system transporter	40.2856	0.632486	0.427201	1.48054	0.13873	0.629988
PA4647	5213474	5214757	0.659657	COG2233F	uracil permease	76.6375	-0.543875	0.367146	-1.48136	0.138511	0.629988
PA5050	5687496	5689715	0.694144	COG1198L	primosome assembly protein PriA	83.884	-0.52431	0.353754	-1.48213	0.138306	0.629988
PA5193	5846125	5847018	0.668904	COG1281O	heat shock protein 33	103.029	-0.513878	0.347237	-1.4799	0.138899	0.629988
PA1766	1909698	1910681	0.635163	COG0189HJ	hypothetical protein	157.35	-0.463141	0.313353	-1.47802	0.139403	0.630526
PA3163	3550057	3550746	0.676812	COG0283F	cytidylate kinase	119.19	-0.484607	0.327889	-1.47796	0.139418	0.630526
PA3149	3532812	3533933	0.457219	COG0438M	glycosyltransferase WbpH	376.263	-0.420752	0.284827	-1.47722	0.139617	0.630856
PA0502	562006	562728	0.701245	COG0596R	biotin biosynthesis protein bioH	59.0993	-0.608344	0.413197	-1.47229	0.140944	0.635134
PA4227	4741305	4742195	0.690236	COG2207K	transcriptional regulator PchR	40.8921	0.623891	0.423751	1.47231	0.140938	0.635134
PA5323	5993791	5994696	0.651214	COG0548E	acetylglutamate kinase	268.633	-0.43273	0.293833	-1.47271	0.14083	0.635134
PA4577	5125605	5125931	0.724771	COG1734T	hypothetical protein	240.213	0.432082	0.293582	1.47176	0.141086	0.635204
PA4950	5555162	5556247	0.688766	COG1600C	hypothetical protein	52.3844	-0.578808	0.393417	-1.47123	0.141229	0.635275
PA1086	1172163	1174214	0.654483	COG1256N	flagellar hook-associated protein FlgK	255.222	-0.450604	0.306504	-1.47014	0.141523	0.635369
PA1600	1741939	1743240	0.714286	COG2010C	cytochrome C	12.3264	0.799908	0.544422	1.46928	0.141757	0.635369
PA2392	2646776	2648410	0.650765	-	protein PvdP	6.16336	-0.840743	0.572144	-1.46946	0.141708	0.635369
PA4558	5106016	5106456	0.637188	COG1047O	FkbP-type peptidyl-prolyl cis-trans isomerase	87.7268	-0.515734	0.350819	-1.47009	0.141538	0.635369
PA2966	3324947	3325183	0.527426	COG0236IQ	acyl carrier protein	2750.63	-0.417381	0.28426	-1.46831	0.14202	0.635981
PA2599	2941894	2942838	0.658201	COG0715P	hypothetical protein	18.016	0.750647	0.511489	1.46757	0.14222	0.636309
PA0559	616371	617549	0.669211	COG2081R	hypothetical protein	46.0897	-0.606219	0.414146	-1.46378	0.143254	0.637332
PA0964	1050301	1051047	0.619813	COG0217S	hypothetical protein	388.961	-0.432277	0.295412	-1.4633	0.143384	0.637332
PA2082	2291113	2291589	0.647799	COG1522K	transcriptional regulator	32.2366	0.645807	0.441425	1.463	0.143466	0.637332
PA2765	3124342	3125241	0.684444	COG2837P	hypothetical protein	207.759	-0.44147	0.301158	-1.46591	0.142674	0.637332
PA4439	4971986	4973332	0.67706	COG0180J	tryptophanyl-tRNA synthetase	325.069	-0.422108	0.288366	-1.46379	0.14325	0.637332
PA5006	5624901	5626379	0.689655	COG0372C	hypothetical protein	151.33	-0.487039	0.332471	-1.46491	0.142946	0.637332
PA5021	5647814	5649430	0.687693	COG3263P	sodium/hydrogen antiporter	85.2823	-0.511805	0.349168	-1.46579	0.142706	0.637332
PA5249	5910403	5911032	0.671429	COG1280E	hypothetical protein	34.9653	0.634047	0.432926	1.46456	0.143041	0.637332
PA1803	1956227	1958623	0.620776	COG0466O	Lon protease	1367.29	-0.393309	0.2692	-1.46103	0.144008	0.637477
PA2369	2617938	2619731	0.7068	COG3519S	hypothetical protein	10.3635	0.809221	0.553431	1.46219	0.143689	0.637477
PA3106	3486417	3487184	0.688802	COG1028IQR	oxidoreductase	85.3054	-0.509645	0.348615	-1.46191	0.143765	0.637477
PA4323	4852314	4853645	0.707207	COG1721R	hypothetical protein	82.3827	-0.515372	0.352682	-1.46129	0.143935	0.637477
PA5491	6182396	6182689	0.653061	COG3245C	cytochrome	109.378	-0.53384	0.365524	-1.46048	0.144158	0.63758
PA0888	972166	972945	0.638462	COG0834ET	arginine/ornithine binding protein AotJ	1087.86	0.398996	0.273383	1.45947	0.144435	0.638239
PA2118	2329348	2330424	0.717734	COG2169F	O6-methylguanine-DNA methyltransferase	69.4461	0.540235	0.370744	1.45716	0.145072	0.639924
PA5373	6049185	6050657	0.660557	COG1012C	betaine aldehyde dehydrogenase	368.827	0.41032	0.28152	1.45752	0.144974	0.639924
PA2121	2332968	2333873	0.697572	COG0583K	transcriptional regulator	36.2688	0.644119	0.442689	1.45502	0.145665	0.641977
PA0473	534196	534945	0.674667	COG0625O	glutathione S-transferase	122.103	0.495658	0.341578	1.45108	0.146756	0.643812
PA2016	2206402	2206806	0.592593	COG0789K	regulator of liu genes	175.098	0.479105	0.330005	1.45181	0.146554	0.643812
PA2638	2983205	2983882	0.628319	COG0377C	NADH dehydrogenase subunit B	431.174	-0.405081	0.278837	-1.45275	0.146293	0.643812
PA3165	3552979	3554088	0.666667	COG0079E	histidinol-phosphate aminotransferase	164.915	-0.465006	0.320197	-1.45225	0.146432	0.643812
PA3626	4061362	4062429	0.691011	COG0585S	tRNA pseudouridine synthase D	133.493	-0.473029	0.326061	-1.45074	0.146852	0.643812
PA5242	5902386	5904596	0.638625	COG0855P	polyphosphate kinase	699.754	-0.417987	0.28802	-1.45124	0.146713	0.643812
PA0654	707686	708480	0.592453	COG1586E	S-adenosylmethionine decarboxylase	136.371	-0.549582	0.379917	-1.44658	0.148014	0.644518
PA1555.1	1694042	1694227	0.55914	COG4736O	cytochrome C oxidase cbb3-type subunit CcoQ	16.9819	0.7299	0.504451	1.44692	0.147919	0.644518
PA1795	1944747	1946129	0.653651	COG0215J	cysteinyl-tRNA synthetase	278.556	-0.41949	0.289624	-1.4484	0.147507	0.644518
PA1939	2120225	2122222	0.566567	COG3593L	hypothetical protein	268.869	0.451915	0.312424	1.44648	0.148042	0.644518
PA2719	3073732	3074418	0.697234	COG0693R	hypothetical protein	17.643	0.74149	0.512413	1.44706	0.147881	0.644518
PA3969	4447133	4448218	0.691529	COG2220R	hypothetical protein	55.6047	0.585996	0.404975	1.44699	0.147899	0.644518
PA4939	5543417	5544601	0.681013	COG3705E	ATP phosphoribosyltransferase	217.889	-0.470381	0.324886	-1.44784	0.147663	0.644518
PA5453	6143109	6144080	0.656379	COG1089M	GDP-mannose 4,6-dehydratase	136.429	0.500914	0.346026	1.44762	0.147723	0.644518
PA3401	3806070	3807242	0.672634	COG0842V	hypothetical protein	25.957	-0.674234	0.466544	-1.44517	0.148411	0.645561
PA0856	935427	935975	0.628415	COG3184S	hypothetical protein	230.317	-0.425989	0.295155	-1.44327	0.148943	0.646755
PA1817	1974238	1974627	0.65641	COG3631R	hypothetical protein	61.0965	0.557743	0.386414	1.44338	0.148913	0.646755
PA2873	3225381	3227387	0.696064	COG1305E	hypothetical protein	38.1011	-0.627081	0.435365	-1.44036	0.149766	0.649765
PA0416	463079	463873	0.72327	COG2207K	transcriptional regulator	26.754	-0.666879	0.463656	-1.43831	0.150347	0.650385
PA2761	3121462	3121878	0.616307	-	hypothetical protein	8.67074	-0.81752	0.568042	-1.43919	0.150096	0.650385
PA3823	4279389	4280507	0.645219	COG0343J	queuine tRNA-ribosyltransferase	82.6836	-0.514236	0.357714	-1.43756	0.150558	0.650385
PA4611	5169251	5169505	0.6	COG2841S	hypothetical protein	329.284	0.413303	0.287296	1.4386	0.150264	0.650385
PA5026	5657016	5657468	0.666667	COG2050Q	hypothetical protein	11.9344	0.773359	0.537869	1.43782	0.150485	0.650385
PA5041	5677912	5678436	0.641905	COG3168NU	type 4 fimbrial biogenesis protein PilP	68.7214	-0.543278	0.378276	-1.43619	0.150947	0.651504
PA1074	1161856	1162977	0.639037	COG0683E	branched-chain amino acid ABC transporter	1988.42	0.382902	0.266975	1.43423	0.151508	0.653362
PA2964	3322759	3323574	0.699755	COG0115EH	4-amino-4-deoxychorismate lyase	88.4788	-0.502613	0.350899	-1.43236	0.152041	0.655017
PA3820	4276154	4277074	0.631922	COG0341U	preprotein translocase subunit SecF	258.164	-0.445942	0.311419	-1.43197	0.152153	0.655017
PA5103	5746849	5747871	0.663734	COG2113E	hypothetical protein	30.2602	0.638955	0.446831	1.42997	0.152725	0.656915
PA1102	1194207	1195223	0.647984	COG1536N	flagellar motor switch protein G	168.854	-0.444203	0.310817	-1.42915	0.152962	0.65737
PA4916	5516399	5517094	0.704023	COG1051F	hypothetical protein	67.897	-0.551064	0.38595	-1.42781	0.153346	0.658455
PA4208	4710621	4712084	0.729508	COG1538MU	hypothetical protein	22.2616	-0.685734	0.480534	-1.42702	0.153573	0.658865
PA5551	6245803	6246312	0.672549	COG0739M	hypothetical protein	33.3314	-0.629747	0.441565	-1.42617	0.153819	0.659357
PA5213	5868181	5871057	0.682656	COG1003E	glycine dehydrogenase	73.7268	0.520027	0.36484	1.42536	0.154054	0.659801
PA5444	6133312	6133740	0.682984	COG2510S	hypothetical protein	9.42201	-0.790327	0.55486	-1.42437	0.154339	0.660454
PA0017	18767	20071	0.70728	COG0144J	hypothetical protein	78.3233	-0.505287	0.354908	-1.42371	0.15453	0.660575
PA0296	333079	334455	0.636892	COG0174E	glutamine synthetase	701.87	0.395679	0.278824	1.4191	0.15587	0.660575
PA1481	1607065	1607607	0.664825	COG0526OC	cytochrome C biogenesis protein CcmG	32.3213	-0.618876	0.435993	-1.41946	0.155764	0.660575
PA1522	1654480	1655319	0.685714	COG1975O	hypothetical protein	21.2361	0.683581	0.481931	1.41842	0.156068	0.660575
PA1527	1661412	1664900	0.66466	COG1196D	hypothetical protein	310.904	-0.408122	0.286835	-1.42285	0.15478	0.660575
PA1779	1923044	1925770	0.682802	COG0243C	assimilatory nitrate reductase	10.8775	0.784139	0.552615	1.41896	0.15591	0.660575
PA3530	3949853	3950074	0.626126	COG2906P	hypothetical protein	11.5077	0.792254	0.558503	1.41853	0.156036	0.660575
PA3642	4080440	4081045	0.663366	COG0164L	ribonuclease HII	44.1965	-0.579547	0.408159	-1.41991	0.155635	0.660575
PA4019	4497850	4498479	0.67619	COG0163H	aromatic acid decarboxylase	54.9441	-0.548133	0.385473	-1.42198	0.155033	0.660575
PA4317	4845938	4846675	0.644986	COG5473S	hypothetical protein	344.131	-0.427582	0.301422	-1.41855	0.15603	0.660575
PA4682	5250620	5251666	0.635148	-	hypothetical protein	9.90286	0.787596	0.55528	1.41838	0.156081	0.660575
PA5141	5789395	5790132	0.665312	COG0106E	1-(5-phosphoribosyl)-5-[(5-phosphoribosylamino)methylideneamino] imidazole-4-carboxamide isomerase	115.669	-0.466956	0.328707	-1.42058	0.155438	0.660575
PA5389	6067005	6068015	0.691395	COG4977K	CdhR family transcriptional regulator	34.2995	0.614188	0.432136	1.42128	0.155235	0.660575
PA0591	650158	650538	0.677165	COG2967P	ApaG protein	41.0366	0.595286	0.422144	1.41015	0.158496	0.66267
PA0620	678821	680896	0.601156	COG5301R	bacteriophage protein	324.954	0.440676	0.311453	1.4149	0.157097	0.66267
PA0621	680893	681351	0.557734	-	hypothetical protein	51.5678	0.593084	0.419074	1.41522	0.157003	0.66267
PA0942	1030772	1031332	0.636364	COG1846K	transcriptional regulator	43.5091	0.573443	0.406716	1.40993	0.158559	0.66267
PA1047	1134024	1135202	0.685327	COG1680V	esterase	73.8217	-0.510504	0.360711	-1.41527	0.156989	0.66267
PA1331	1442904	1444451	0.669251	COG0861P	hypothetical protein	52.4807	-0.557029	0.39499	-1.41024	0.15847	0.66267
PA1989	2173912	2175057	0.678883	COG0535R	pyrroloquinoline quinone biosynthesis protein PqqE	23.5687	0.704331	0.498469	1.41299	0.157659	0.66267
PA2327	2568929	2569693	0.701961	COG0600P	ABC transporter permease	20.9901	0.690888	0.489189	1.41231	0.157858	0.66267
PA2629	2972699	2974069	0.648432	COG0015F	adenylosuccinate lyase	165.72	-0.513352	0.363208	-1.41338	0.157543	0.66267
PA2887	3239711	3240589	0.681456	COG1028IQR	citronellol catabolism dehydrogenase	28.3238	0.656915	0.4647	1.41363	0.15747	0.66267
PA3610	4043920	4044984	0.638498	COG0687E	polyamine transporter PotD	7.61514	-0.804576	0.569458	-1.41288	0.157691	0.66267
PA4203	4703205	4704059	0.721637	COG0583K	transcriptional regulator	21.7657	-0.68671	0.48671	-1.41092	0.158267	0.66267
PA4527	5071567	5072691	0.548444	-	-	255.284	-0.470482	0.333566	-1.41046	0.158404	0.66267
PA4721	5300314	5301021	0.679379	COG1489R	sugar fermentation stimulation protein A	42.9819	-0.574097	0.406735	-1.41148	0.158104	0.66267
PA5053	5692576	5693109	0.662921	COG5405O	ATP-dependent protease peptidase subunit	102.12	-0.484266	0.342763	-1.41283	0.157706	0.66267
PA0951a	1039044	1039229	0.629032	-	hypothetical protein	49.9917	-0.553855	0.393054	-1.40911	0.158804	0.662935
PA4494	5028980	5030248	0.662727	COG0642T	RoxS protein	165.99	-0.460664	0.326985	-1.40882	0.158887	0.662935
PA1837	1994667	1995164	0.690763	COG3749S	hypothetical protein	71.2596	0.549641	0.390343	1.4081	0.159102	0.663279
PA0165	189120	189956	0.623656	COG3248M	hypothetical protein	60.5685	-0.578968	0.412675	-1.40296	0.160627	0.666912
PA0815	893041	893994	0.69392	COG0583K	transcriptional regulator	127.36	0.49355	0.351652	1.40352	0.160462	0.666912
PA2507	2824659	2825591	0.705252	COG3485Q	catechol 1,2-dioxygenase	6.03481	0.804246	0.572619	1.4045	0.160169	0.666912
PA2649	2996265	2997725	0.668036	COG1007C	NADH dehydrogenase subunit N	211.146	-0.44897	0.3202	-1.40216	0.160869	0.666912
PA3173	3563546	3564286	0.663968	COG1028IQR	short-chain dehydrogenase	56.2463	-0.542461	0.386787	-1.40248	0.160772	0.666912
PA3286	3678334	3679386	0.65717	COG0332I	3-oxoacyl-ACP synthase	149.514	-0.440075	0.313883	-1.40203	0.160905	0.666912
PA4266	4769035	4771155	0.600189	COG0480J	elongation factor G	4776.75	-0.466743	0.332438	-1.404	0.160319	0.666912
PA2005	2192544	2193989	0.682573	COG3829KT	transcriptional regulator	56.9278	0.534218	0.381654	1.39975	0.161589	0.669194
PA4709	5287972	5289036	0.678873	COG3720P	hemin degrading factor	7.24675	0.79523	0.568427	1.399	0.161813	0.669567
PA0009	12488	13435	0.647679	COG0752J	glycyl-tRNA synthetase subunit alpha	163.105	-0.461127	0.329841	-1.39803	0.162104	0.669667
PA0644	700835	701170	0.535714	-	hypothetical protein	15.8846	0.72824	0.520891	1.39807	0.162093	0.669667
PA4267	4771186	4771656	0.600849	COG0049J	30S ribosomal protein S7	1243.88	-0.453257	0.324385	-1.39728	0.162329	0.670042
PA1193	1294138	1294809	0.66369	COG2818L	hypothetical protein	48.8995	-0.554781	0.398058	-1.39372	0.163402	0.671156
PA2967	3325379	3326122	0.650538	COG1028IQR	3-ketoacyl-ACP reductase	565.652	-0.40423	0.289974	-1.39402	0.163312	0.671156
PA3778	4236606	4237541	0.69765	COG0583K	transcriptional regulator	36.4038	-0.600847	0.430534	-1.39558	0.16284	0.671156
PA4153	4646720	4647811	0.671245	COG1063ER	2,3-butanediol dehydrogenase	6.08974	0.799073	0.572862	1.39488	0.163053	0.671156
PA4756	5339864	5343085	0.643389	COG0458EF	carbamoyl phosphate synthase large subunit	504.167	-0.397137	0.284875	-1.39407	0.163295	0.671156
PA5263	5924596	5925990	0.675986	COG0165E	argininosuccinate lyase	208.141	-0.417074	0.298889	-1.39542	0.16289	0.671156
PA1291	1402117	1402956	0.682143	COG4757R	hypothetical protein	54.3591	0.539223	0.387349	1.39209	0.163896	0.67177
PA3703	4144939	4145946	0.660714	COG2201NT	chemotaxis-specific methylesterase	65.1952	-0.520524	0.373968	-1.39189	0.163954	0.67177
PA5143	5791083	5791676	0.653199	COG0131E	imidazoleglycerol-phosphate dehydratase	154.804	-0.441476	0.317129	-1.3921	0.163892	0.67177
PA0605	667108	668355	0.64984	COG1176E	ABC transporter permease	7.88883	0.787432	0.56618	1.39078	0.164292	0.672379
PA1392	1514036	1515280	0.604819	COG3551S	hypothetical protein	11.7157	0.750306	0.539587	1.39052	0.164371	0.672379
PA1697	1845714	1847036	0.687831	COG1157NU	type III secretion system ATPase	8.76689	-0.779043	0.560554	-1.38977	0.164598	0.672757
PA1977	2163010	2163873	0.75	COG5006R	hypothetical protein	5.99819	0.794645	0.572747	1.38743	0.165312	0.675123
PA0974	1057916	1058740	0.641212	COG1729S	hypothetical protein	285.212	-0.416766	0.30068	-1.38608	0.165722	0.675373
PA1250	1357317	1357712	0.684343	-	alkaline proteinase inhibitor AprI	15.2159	-0.722182	0.520887	-1.38645	0.16561	0.675373
PA1584	1723280	1723987	0.614407	COG0479C	succinate dehydrogenase iron-sulfur subunit	641.432	-0.394798	0.284867	-1.3859	0.165777	0.675373
PA3507	3923759	3924556	0.682957	COG1028IQR	short-chain dehydrogenase	5.8979	0.793006	0.57298	1.384	0.166358	0.676638
PA4690	5262642	5263262	0.63124	-	hypothetical protein	15.1935	-0.71685	0.517896	-1.38416	0.16631	0.676638
PA0925	1011047	1011454	0.676471	COG3187O	hypothetical protein	26.6407	-0.633362	0.458394	-1.3817	0.167065	0.677616
PA3565	3996806	3997726	0.716612	COG0583K	transcriptional regulator	42.065	0.564276	0.408601	1.38099	0.167281	0.677616
PA3858	4316937	4317962	0.683236	COG0834ET	amino acid-binding protein	82.7577	0.493069	0.357159	1.38053	0.167423	0.677616
PA3887	4352828	4354102	0.671373	COG0025P	Na+/H+ antiporter NhaP	202.605	-0.43027	0.311759	-1.38014	0.167545	0.677616
PA4322	4851310	4852317	0.702381	COG0714R	hypothetical protein	147.233	-0.440023	0.318725	-1.38057	0.16741	0.677616
PA4923	5522386	5522973	0.702381	COG1611R	hypothetical protein	80.0177	-0.49263	0.35663	-1.38135	0.167172	0.677616
PA4946	5549780	5551681	0.6898	COG0323L	DNA mismatch repair protein	395.617	-0.387057	0.280336	-1.38069	0.167375	0.677616
PA3746	4197169	4198542	0.644105	COG0541U	signal recognition particle protein Ffh	343.949	-0.406163	0.294604	-1.37867	0.167995	0.67889
PA0901	984549	985547	0.676677	COG2988E	succinylglutamate desuccinylase	297.715	0.395432	0.287016	1.37773	0.168286	0.679516
PA0956	1041689	1043404	0.641026	COG0442J	prolyl-tRNA synthetase	522.337	-0.385077	0.279779	-1.37636	0.16871	0.679585
PA3679	4121114	4122391	0.70892	COG2124Q	hypothetical protein	64.2943	-0.512543	0.37235	-1.37651	0.168664	0.679585
PA4877	5473212	5473619	0.696078	-	hypothetical protein	12.9093	0.737197	0.535432	1.37683	0.168566	0.679585
PA0039	40589	40816	0.592105	-	hypothetical protein	497.664	0.3778	0.275129	1.37318	0.169697	0.679823
PA0175	198688	199530	0.671412	COG1352NT	chemotaxis protein methyltransferase	10.4313	0.759217	0.554131	1.3701	0.170654	0.679823
PA0545	602346	603650	0.68659	COG4097P	hypothetical protein	175.184	0.453805	0.330199	1.37434	0.169337	0.679823
PA0932	1020708	1021607	0.657778	COG0031E	cysteine synthase B	191.077	-0.41481	0.302953	-1.36922	0.170931	0.679823
PA1111	1202917	1203540	0.68109	-	hypothetical protein	6.52713	0.785533	0.572599	1.37187	0.170102	0.679823
PA1271	1381804	1383654	0.67315	COG4206H	tonB-dependent receptor	116.674	-0.485809	0.354706	-1.36961	0.170808	0.679823
PA1322	1433166	1435364	0.667121	COG4774P	TonB-dependent receptor	5.17621	-0.784316	0.572831	-1.36919	0.170939	0.679823
PA1477	1603671	1604429	0.646904	COG0755O	heme exporter protein CcmC	82.4776	-0.537271	0.391039	-1.37396	0.169455	0.679823
PA1730	1872602	1874014	0.66242	COG2308S	hypothetical protein	21.327	0.663619	0.484145	1.37071	0.170467	0.679823
PA2268	2498099	2499169	0.728291	COG0504F	hypothetical protein	3.75193	0.771768	0.56334	1.36999	0.170691	0.679823
PA2533	2860409	2861758	0.668889	COG1115E	sodium:alanine symporter	136.401	0.44682	0.325386	1.3732	0.16969	0.679823
PA2755a	3116075	3116305	0.675325	-	hypothetical protein	29.2902	0.637582	0.465367	1.37006	0.170667	0.679823
PA2777	3135044	3136000	0.663532	COG2116P	hypothetical protein	22.1967	0.654347	0.477806	1.36948	0.170848	0.679823
PA3313	3715804	3716811	0.66369	COG3221P	hypothetical protein	145.818	-0.44478	0.324169	-1.37206	0.170044	0.679823
PA3412	3819527	3819796	0.666667	-	hypothetical protein	5.15074	0.784969	0.572047	1.37221	0.169998	0.679823
PA4996	5612268	5613692	0.690526	COG2870M	bifunctional heptose 7-phosphate kinase/heptose 1-phosphate adenyltransferase	290.03	-0.398443	0.290247	-1.37277	0.169823	0.679823
PA3231	3618726	3618884	0.591195	-	hypothetical protein	5.36944	0.780612	0.570883	1.36738	0.171508	0.681266
PA4825	5415413	5418124	0.657448	COG0474P	Mg(2+) transport ATPase	9.20981	0.761947	0.557319	1.36716	0.171574	0.681266
PA3454	3859338	3860522	0.679325	COG0183I	acyl-CoA thiolase	24.5837	0.659597	0.482881	1.36596	0.171951	0.682221
PA0427	476333	477790	0.685871	COG1538MU	multidrug ABC transporter	355.952	-0.386565	0.283127	-1.36534	0.172145	0.682453
PA0273	307878	309092	0.735802	COG2807P	major facilitator superfamily (MFS) transporter	3.82517	0.764183	0.561489	1.36099	0.173515	0.684309
PA0585	643208	643714	0.692308	-	hypothetical protein	4.57233	0.774989	0.56955	1.36071	0.173607	0.684309
PA0876	958406	959350	0.665608	COG0583K	transcriptional regulator	110.9	0.465044	0.342039	1.35962	0.17395	0.684309
PA1871	2032695	2033951	0.667462	COG0739M	LasA protease	10.1362	-0.761825	0.559444	-1.36175	0.173275	0.684309
PA2216	2436304	2437299	0.697791	COG3802S	hypothetical protein	4.79103	0.771772	0.567794	1.35925	0.174068	0.684309
PA2788	3144412	3146007	0.686717	COG0840NT	chemotaxis transducer	80.1118	-0.493312	0.362266	-1.36174	0.173281	0.684309
PA2959	3318883	3319659	0.680824	COG0084L	hypothetical protein	100.657	-0.470035	0.344954	-1.3626	0.173007	0.684309
PA3770	4227317	4228786	0.672109	COG0516F	inosine 5'-monophosphate dehydrogenase	478.509	-0.413371	0.303254	-1.36312	0.172846	0.684309
PA4152	4645594	4646706	0.685535	COG0596R	branched-chain alpha-keto acid dehydrogenase subunit E2	4.44895	0.773952	0.569461	1.3591	0.174116	0.684309
PA5062	5702258	5702533	0.67029	-	hypothetical protein	25.4774	0.653939	0.480937	1.35972	0.173919	0.684309
PA5252	5912605	5914521	0.664058	COG0488R	ABC transporter ATP-binding protein	205.479	-0.419889	0.308545	-1.36087	0.173556	0.684309
PA2984	3340822	3343047	0.716083	COG2333R	hypothetical protein	37.2274	0.574311	0.423378	1.3565	0.174941	0.684867
PA3267	3653937	3655811	0.658667	COG0204I	hypothetical protein	86.1954	-0.47139	0.34707	-1.3582	0.174401	0.684867
PA3996	4476994	4477977	0.655488	COG0320H	lipoyl synthase	334.325	-0.384878	0.283567	-1.35727	0.174694	0.684867
PA4919	5518483	5519682	0.6425	COG1488H	nicotinate phosphoribosyltransferase	186.832	-0.420891	0.310061	-1.35745	0.174639	0.684867
PA5001	5618579	5619535	0.62278	COG0438M	hypothetical protein	127.988	-0.441315	0.325313	-1.35658	0.174913	0.684867
PA1535	1673204	1674352	0.643168	COG1960I	acyl-CoA dehydrogenase	47.2621	0.54895	0.404941	1.35563	0.175217	0.685413
PA2177	2397569	2399668	0.674286	COG0642T	sensor/response regulator hybrid	22.7035	0.673193	0.497344	1.35357	0.175872	0.687438
PA1406	1528803	1529561	0.689065	COG1708R	hypothetical protein	10.9454	0.73578	0.544067	1.35237	0.176256	0.688403
PA3724	4168987	4170483	0.643287	COG3227E	elastase LasB	11.9891	-0.734881	0.543838	-1.35129	0.176604	0.689222
PA5427	6107111	6108139	0.6793	COG1064R	alcohol dehydrogenase	2117.64	0.369378	0.273463	1.35074	0.176779	0.689368
PA0120	140216	140902	0.672489	COG2186K	transcriptional regulator	29.5434	0.601313	0.446509	1.3467	0.178078	0.689861
PA0409	450093	450458	0.617486	COG0745TK	twitching motility protein PilH	173.478	-0.420831	0.312057	-1.34857	0.177475	0.689861
PA0432	482706	484115	0.639716	COG0499H	S-adenosyl-L-homocysteine hydrolase	585.871	-0.368343	0.27348	-1.34687	0.178021	0.689861
PA0736a	804381	804560	0.644444	-	hypothetical protein	25.4124	0.633492	0.470775	1.34564	0.17842	0.689861
PA0771	839407	840324	0.638344	COG1159R	GTP-binding protein Era	84.2239	-0.472722	0.35077	-1.34767	0.177765	0.689861
PA1777	1921174	1922226	0.597341	COG2885M	porin	10630.9	-0.356101	0.264578	-1.34592	0.178329	0.689861
PA2252	2479299	2480744	0.672199	COG1115E	AGCS sodium/alanine/glycine symporter	12.2529	0.720905	0.535039	1.34739	0.177855	0.689861
PA3015	3377035	3377853	0.643468	-	hypothetical protein	31.3791	0.603214	0.447609	1.34764	0.177776	0.689861
PA4535	5076435	5077064	0.661905	-	hypothetical protein	54.3449	0.529924	0.392597	1.34979	0.177084	0.689861
PA4747	5332354	5332743	0.541026	COG1314U	preprotein translocase subunit SecG	163.142	-0.492213	0.365764	-1.34571	0.178395	0.689861
PA5291	5955180	5957165	0.655086	COG1292M	choline transporter	234.386	-0.427371	0.317211	-1.34727	0.177892	0.689861
PA0501	560808	562013	0.71393	COG0156H	8-amino-7-oxononanoate synthase	104.639	-0.494471	0.367883	-1.3441	0.178917	0.690185
PA2017	2206999	2207928	0.670968	COG3204S	hypothetical protein	28.4779	0.604635	0.44979	1.34426	0.178863	0.690185
PA3706	4148931	4150199	0.696612	COG1352NT	protein methyltransferase	63.4983	-0.503252	0.374326	-1.34442	0.178812	0.690185
PA0434	484964	487156	0.681715	COG1629P	hypothetical protein	4.52109	-0.765356	0.569739	-1.34335	0.17916	0.690594
PA0365	408901	409449	0.67031	-	hypothetical protein	11.3512	0.734976	0.547618	1.34213	0.179553	0.690606
PA1127	1219621	1220610	0.683838	COG0667C	oxidoreductase	109.143	-0.4453	0.331686	-1.34254	0.179422	0.690606
PA2628	2971734	2972624	0.689113	COG0697GER	hypothetical protein	8.56631	-0.757548	0.564637	-1.34165	0.179708	0.690606
PA5225	5883023	5883577	0.691892	COG3079S	hypothetical protein	97.7082	-0.454945	0.339097	-1.34163	0.179715	0.690606
PA1919	2093444	2094142	0.72103	COG1180O	class III (anaerobic) ribonucleoside-triphosphate reductase activating protein NrdG	19.054	0.680028	0.507196	1.34076	0.179999	0.691169
PA0945	1032763	1033824	0.660075	COG0150F	phosphoribosylaminoimidazole synthetase	264.128	-0.414818	0.309728	-1.3393	0.180475	0.691824
PA3691	4134138	4134542	0.664198	-	hypothetical protein	210.4	0.462793	0.345452	1.33968	0.180351	0.691824
PA3891	4356876	4358039	0.669244	COG1125E	ABC transporter ATP-binding protein	36.6806	0.574494	0.429117	1.33878	0.180641	0.691824
PA5353	6019888	6021114	0.720456	COG0247C	glycolate oxidase iron-sulfur subunit	13.4195	0.715442	0.534496	1.33854	0.180722	0.691824
PA5063	5702669	5703439	0.645914	COG2226H	ubiquinone/menaquinone biosynthesis methyltransferase	168.23	-0.414747	0.310009	-1.33786	0.180943	0.692141
PA3648	4085062	4087455	0.627402	COG4775M	outer membrane protein Opr86	736.911	-0.382608	0.28623	-1.33671	0.181316	0.693039
PA3462	3870795	3873554	0.691667	COG0642T	sensor/response regulator hybrid	18.8211	0.662713	0.496037	1.33601	0.181545	0.693384
PA2422	2705773	2706087	0.622222	-	hypothetical protein	5.74287	0.764892	0.572796	1.33537	0.181757	0.693666
PA4704	5283109	5283906	0.642857	COG0664T	cAMP-binding protein A	15.5967	-0.726543	0.544278	-1.33487	0.181917	0.69375
PA2888	3240591	3242207	0.68893	COG4799I	geranyl-CoA carboxylase subunit beta	53.0366	0.521416	0.390866	1.334	0.182204	0.694315
PA3357	3768184	3769530	0.709725	COG3048E	D-serine dehydratase	86.7089	0.470636	0.353207	1.33247	0.182707	0.695702
PA0050	65339	65479	0.687943	-	hypothetical protein	60.6262	0.515339	0.387067	1.3314	0.183058	0.696512
PA0542	599757	600176	0.666667	COG0525J	hypothetical protein	173.388	-0.408851	0.307561	-1.32933	0.183738	0.696981
PA1008	1092025	1092498	0.632911	COG1225O	bacterioferritin comigratory protein	133.461	-0.428196	0.321861	-1.33038	0.183394	0.696981
PA1239	1340910	1341794	0.711864	COG4757R	hypothetical protein	7.34225	0.757514	0.56974	1.32958	0.183658	0.696981
PA5222	5880000	5880482	0.672878	COG2050Q	hypothetical protein	34.8849	-0.574941	0.432229	-1.33018	0.18346	0.696981
PA3260	3647755	3648066	0.701923	COG1813K	transcriptional regulator	51.707	0.518664	0.390531	1.3281	0.184145	0.697469
PA3527	3947095	3948141	0.680993	COG0418F	dihydroorotase	131.134	-0.427926	0.322209	-1.3281	0.184145	0.697469
PA0315	354754	355191	0.639269	-	hypothetical protein	153.041	0.454831	0.342777	1.3269	0.184542	0.698442
PA5058	5698359	5700041	0.660131	COG3243I	poly(3-hydroxyalkanoic acid) synthase 2	15.1089	0.688343	0.518932	1.32646	0.184687	0.698464
PA0167	191697	192362	0.681682	COG1309K	transcriptional regulator	69.0932	-0.50189	0.378522	-1.32592	0.184866	0.69857
PA0546	603706	604896	0.65995	COG0192H	S-adenosylmethionine synthetase	451.332	-0.393041	0.297307	-1.32201	0.186166	0.69857
PA0830	904768	905601	0.659472	COG3687R	hypothetical protein	29.3794	0.602427	0.454832	1.3245	0.185336	0.69857
PA1944	2127684	2129171	0.637097	COG0189HJ	hypothetical protein	74.0742	0.481463	0.364443	1.32109	0.186471	0.69857
PA2010	2198891	2199694	0.70398	COG1414K	transcriptional regulator	58.6344	0.503374	0.380019	1.3246	0.185303	0.69857
PA2152	2368111	2371413	0.683015	COG3281G	trehalose synthase	7.65183	0.751333	0.567772	1.3233	0.185736	0.69857
PA3452	3856749	3858320	0.633588	COG0579R	malate:quinone oxidoreductase	87.4696	-0.528348	0.399199	-1.32352	0.185662	0.69857
PA4026	4507897	4508358	0.612554	COG0456R	acetyltransferase	79.1489	0.483847	0.366419	1.32048	0.186676	0.69857
PA4206	4706410	4707522	0.697215	COG0845M	resistance-nodulation-cell division (RND) efflux membrane fusion protein	14.7612	-0.688613	0.520125	-1.32394	0.185524	0.69857
PA4383	4914127	4914510	0.658854	COG0239D	camphor resistance protein CrcB	29.7575	0.591011	0.447687	1.32014	0.186788	0.69857
PA4403	4933866	4936616	0.637223	COG0653U	preprotein translocase subunit SecA	1128.39	-0.360109	0.272791	-1.32009	0.186806	0.69857
PA4451	4985491	4985730	0.604167	COG5007K	hypothetical protein	96.401	-0.474851	0.359006	-1.32268	0.185941	0.69857
PA4516	5056778	5057593	0.697304	COG0790R	hypothetical protein	14.2262	0.712928	0.539505	1.32145	0.186352	0.69857
PA4985	5599884	5600975	0.70696	COG0687E	hypothetical protein	18.4749	0.660553	0.499565	1.32226	0.186083	0.69857
PA5129	5777134	5777388	0.67451	COG0695O	glutaredoxin	19.3131	-0.656109	0.496534	-1.32138	0.186375	0.69857
PA4021	4500001	4501932	0.709627	COG3284QK	transcriptional regulator	157.16	0.43795	0.332028	1.31901	0.187165	0.69939
PA4713	5292558	5293007	0.666667	-	hypothetical protein	26.4009	0.618882	0.469561	1.318	0.187504	0.700134
PA3857	4316109	4316825	0.635983	COG1183I	phosphatidylcholine synthase	69.8431	0.479157	0.363725	1.31736	0.187718	0.700412
PA2903	3256681	3258360	0.735714	COG1010H	precorrin-3 methylase CobJ	61.5998	-0.514516	0.39082	-1.3165	0.188005	0.700964
PA2365	2614893	2615438	0.666667	COG3516S	hypothetical protein	23.0855	0.654044	0.497412	1.31489	0.188546	0.702455
PA0510	572583	573422	0.721429	COG0007H	uroporphyrin-III C-methyltransferase	299.35	-0.459948	0.350034	-1.31401	0.188843	0.702655
PA1137	1228212	1229198	0.699088	COG0604CR	oxidoreductase	17.5195	0.706994	0.538088	1.3139	0.18888	0.702655
PA3339	3747525	3749711	0.671239	COG0729M	patatin-like protein, PlpD	46.9254	-0.523453	0.398562	-1.31335	0.189064	0.702818
PA0903	986818	989442	0.659429	COG0013J	alanyl-tRNA synthetase	620.021	-0.373627	0.28489	-1.31148	0.189695	0.703401
PA1112	1203633	1204781	0.684943	COG2133G	hypothetical protein	31.4334	0.58019	0.442234	1.31195	0.189536	0.703401
PA2433	2729571	2729840	0.677778	-	hypothetical protein	15.3278	0.679577	0.518277	1.31122	0.189782	0.703401
PA5046	5683471	5684739	0.631994	COG0281C	malic enzyme	1190.3	-0.408306	0.311189	-1.31208	0.189493	0.703401
PA4341	4869558	4870328	0.699092	COG1414K	transcriptional regulator	6.52186	0.748973	0.571777	1.3099	0.190228	0.704534
PA0495	554383	555261	0.659841	COG2049E	hypothetical protein	67.9837	-0.517163	0.39532	-1.30821	0.190801	0.704675
PA3822	4279007	4279345	0.613569	COG1862U	preprotein translocase subunit YajC	245.972	-0.405114	0.309569	-1.30864	0.190657	0.704675
PA5155	5802821	5803513	0.678211	COG4160E	amino acid (lysine/arginine/ornithine/histidine/octopine) ABC transporter membrane protein	42.9986	0.569248	0.434765	1.30932	0.190425	0.704675
PA5262	5923295	5924371	0.64624	COG2972T	alginate biosynthesis protein AlgZ/FimS	95.8815	0.453368	0.346577	1.30813	0.190829	0.704675
PA2717	3072081	3072911	0.663057	COG0596R	chloroperoxidase	11.4285	0.714104	0.546545	1.30658	0.191355	0.705499
PA4057	4538039	4538503	0.668817	COG1327K	transcriptional regulator NrdR	116.742	-0.433364	0.331655	-1.30667	0.191325	0.705499
PA4802.1	5387766	5387857	0.673913	-	-	4.94557	0.747073	0.571931	1.30623	0.191474	0.705499
PA2886	3237836	3239638	0.698835	-	hypothetical protein	64.8107	0.51307	0.393471	1.30396	0.192248	0.707828
PA0029	30502	32055	0.704633	COG0659P	sulfate transporter	6.93651	0.743267	0.570225	1.30346	0.192417	0.707931
PA1437	1567181	1567870	0.665217	COG0745TK	two-component response regulator	17.1491	0.662749	0.508965	1.30215	0.192865	0.708538
PA4046	4529579	4529998	0.671429	-	hypothetical protein	26.673	-0.613771	0.471333	-1.3022	0.192847	0.708538
PA0003	3169	4278	0.617117	COG1195L	recombination protein F	250.151	-0.402299	0.309152	-1.3013	0.193156	0.709086
PA0092	113022	113306	0.624561	-	hypothetical protein	57.0988	-0.497277	0.38316	-1.29783	0.194345	0.710848
PA1710	1855862	1856299	0.623288	COG5219R	exoenzyme S synthesis protein C	14.6751	-0.673985	0.518881	-1.29892	0.193971	0.710848
PA3468	3881093	3882421	0.666667	COG0668M	hypothetical protein	64.3733	-0.487372	0.375301	-1.29861	0.194076	0.710848
PA4922	5521664	5522110	0.612975	COG3241C	azurin	5059.07	-0.365259	0.281392	-1.29804	0.194273	0.710848
PA5091	5732116	5732916	0.68789	COG3741E	N-formylglutamate amidohydrolase	25.2209	0.603001	0.464572	1.29797	0.194297	0.710848
PA4961	5569090	5570628	0.667966	COG3726R	hypothetical protein	164.975	-0.424961	0.32763	-1.29708	0.194605	0.711282
PA1482	1607604	1608071	0.65812	COG3088O	cytochrome C biogenesis protein CcmH	28.467	-0.581883	0.449124	-1.2956	0.195115	0.712418
PA5235	5892910	5894256	0.652561	COG2271G	sn-glycerol-3-phosphate transporter	22.547	0.618867	0.477761	1.29535	0.195201	0.712418
PA0131	149138	149425	0.684028	COG1917S	hypothetical protein	9.46942	0.715833	0.556248	1.2869	0.19813	0.712729
PA0738	805228	805473	0.658537	COG3776S	hypothetical protein	4.21194	0.733825	0.568315	1.29123	0.196624	0.712729
PA0793	868943	870130	0.695286	COG2828S	hypothetical protein	156.046	0.71183	0.552482	1.28842	0.1976	0.712729
PA1292	1402981	1403835	0.692398	COG2897P	3-mercaptopyruvate sulfurtransferase	125.481	0.419095	0.324368	1.29204	0.196344	0.712729
PA1484	1609738	1610544	0.653036	COG2197TK	transcriptional regulator	23.8998	0.617952	0.479892	1.28769	0.197854	0.712729
PA1770	1914037	1916412	0.643939	COG0574G	phosphoenolpyruvate synthase	1197.5	-0.348832	0.270487	-1.28964	0.197175	0.712729
PA2439	2735194	2737194	0.736132	COG0330O	hypothetical protein	11.9657	0.695017	0.538722	1.29012	0.197009	0.712729
PA2780	3137850	3138194	0.585507	COG1476K	hypothetical protein	13.624	0.685309	0.532374	1.28727	0.198	0.712729
PA2795	3152504	3153502	0.674675	COG0042J	tRNA-dihydrouridine synthase A	47.8042	-0.521262	0.404326	-1.28921	0.197324	0.712729
PA2863	3215423	3216289	0.682814	COG5380O	lipase chaperone	4.26208	0.736699	0.569282	1.29408	0.195636	0.712729
PA3050	3414701	3415729	0.682216	COG0167F	dihydroorotate dehydrogenase	129.85	-0.448454	0.347541	-1.29036	0.196925	0.712729
PA3281	3674570	3675160	0.658206	COG2259S	hypothetical protein	14.1071	0.683817	0.528902	1.2929	0.196046	0.712729
PA3526	3945997	3946962	0.697723	COG2885M	hypothetical protein	95.8687	-0.458379	0.355608	-1.289	0.197397	0.712729
PA3780	4238808	4239302	0.688889	COG3090G	hypothetical protein	4.7361	0.728976	0.564338	1.29174	0.196448	0.712729
PA3836	4297250	4298227	0.655419	COG2984R	hypothetical protein	465.469	0.386422	0.298808	1.29321	0.195939	0.712729
PA4132	4621133	4622548	0.680791	COG1167KE	hypothetical protein	110.001	-0.527614	0.409655	-1.28795	0.197764	0.712729
PA4193	4690642	4691346	0.66383	COG0765E	ABC transporter permease	4.99093	0.737805	0.572439	1.28888	0.19744	0.712729
PA5297	5964859	5966577	0.672484	COG0028EH	pyruvate dehydrogenase (cytochrome)	23.4805	0.605528	0.470126	1.28801	0.197742	0.712729
PA5366	6033211	6034044	0.628297	COG1117P	phosphate transporter ATP-binding protein	38.0173	-0.542348	0.419609	-1.29251	0.196181	0.712729
PA5468	6156854	6158158	0.665134	COG2851C	citrate transporter	23.4175	0.621274	0.480255	1.29363	0.195792	0.712729
PA4448	4982104	4983426	0.676493	COG0141E	histidinol dehydrogenase	199.711	-0.386496	0.300573	-1.28587	0.19849	0.713223
PA5136	5784430	5785911	0.687584	-	hypothetical protein	185.899	-0.399176	0.310575	-1.28528	0.198695	0.713223
PA5224	5881679	5883013	0.667416	COG0006E	aminopeptidase	344.058	-0.384258	0.29894	-1.2854	0.198652	0.713223
PA0811	888315	889562	0.709135	COG2271G	major facilitator superfamily (MFS) transporter	11.3322	0.699867	0.545525	1.28292	0.199519	0.713783
PA0849	927880	928830	0.669821	COG0492O	thioredoxin reductase	32.2764	0.564513	0.440331	1.28202	0.199835	0.713783
PA2883	3235794	3235961	0.642857	-	hypothetical protein	61.1213	0.497583	0.387964	1.28255	0.19965	0.713783
PA3765	4221213	4221797	0.723077	COG3644S	hypothetical protein	24.243	-0.59793	0.466465	-1.28183	0.199902	0.713783
PA4029	4510971	4511636	0.638138	COG0586S	hypothetical protein	74.0691	-0.471392	0.367523	-1.28262	0.199626	0.713783
PA5365	6032387	6033115	0.648834	COG0704P	phosphate uptake regulatory protein PhoU	54.804	-0.505675	0.39405	-1.28328	0.199395	0.713783
PA5511	6203104	6204447	0.681548	COG2204T	MifR protein	81.144	-0.45101	0.35145	-1.28328	0.199392	0.713783
PA5562	6254972	6255844	0.670103	COG1475K	chromosome partitioning protein Spo0J	158.08	-0.403473	0.314825	-1.28158	0.19999	0.713783
PA2995	3352890	3353498	0.627258	COG2209C	Na(+)-translocating NADH-quinone reductase subunit E	43.6293	-0.525836	0.410868	-1.27982	0.200609	0.714466
PA4536	5077061	5077510	0.684444	COG2258S	hypothetical protein	13.305	0.678756	0.530353	1.27982	0.200609	0.714466
PA5327	5998348	5999676	0.663657	COG0277C	oxidoreductase	4.19363	0.727112	0.567929	1.28029	0.200445	0.714466
PA2122	2333999	2335135	0.691293	-	hypothetical protein	10.8362	0.713796	0.558363	1.27837	0.201118	0.715768
PA3094	3474133	3475170	0.695568	COG2207K	transcriptional regulator	49.4728	-0.529993	0.414908	-1.27737	0.20147	0.716512
PA3457	3864374	3865126	0.734396	COG0730R	hypothetical protein	28.4901	-0.574733	0.450662	-1.27531	0.2022	0.718309
PA3465	3876196	3877911	0.694639	COG2814G	hypothetical protein	165.432	0.400898	0.314397	1.27513	0.202262	0.718309
PA3997	4477974	4478627	0.655963	COG0321H	lipoate-protein ligase B	119.319	-0.417597	0.327981	-1.27324	0.202934	0.720187
PA2864	3216456	3216890	0.634483	COG2259S	hypothetical protein	36.1288	0.539358	0.423984	1.27212	0.203331	0.720606
PA3834	4291356	4294208	0.653698	COG0525J	valyl-tRNA synthetase	568.359	-0.362336	0.284834	-1.27209	0.20334	0.720606
PA3631	4066103	4067329	0.682967	COG2391R	hypothetical protein	70.519	-0.483871	0.381068	-1.26978	0.204164	0.722088
PA4115	4602503	4603888	0.665224	COG1611R	hypothetical protein	154.046	0.411785	0.324118	1.27048	0.203914	0.722088
PA5358	6025305	6026195	0.670034	COG0382H	4-hydroxybenzoate octaprenyltransferase	106.263	-0.43422	0.341986	-1.2697	0.204191	0.722088
PA0342	384733	385527	0.647799	COG0207F	thymidylate synthase	166.656	-0.41103	0.324564	-1.26641	0.205367	0.722376
PA0561	618176	619330	0.577489	-	hypothetical protein	26.7286	-0.581664	0.458812	-1.26776	0.204883	0.722376
PA3369	3779562	3779840	0.659498	-	hypothetical protein	10.2388	0.698323	0.551474	1.26629	0.205411	0.722376
PA3386	3791827	3792192	0.685792	-	hypothetical protein	8.99927	-0.710543	0.561074	-1.2664	0.205371	0.722376
PA4133	4622812	4624239	0.637955	COG3278O	cbb3-type cytochrome C oxidase subunit I	27.6639	-0.62141	0.49075	-1.26625	0.205425	0.722376
PA4460	4991392	4991919	0.625	COG1934S	hypothetical protein	141.944	-0.407117	0.320808	-1.26904	0.204428	0.722376
PA4794	5381145	5381627	0.681159	COG0456R	hypothetical protein	13.0678	0.678533	0.53493	1.26845	0.204637	0.722376
PA5060	5700758	5701687	0.682796	COG3937S	polyhydroxyalkanoate synthesis protein PhaF	848.29	0.374954	0.295975	1.26684	0.205212	0.722376
PA1441	1570496	1571779	0.696262	COG3144N	hypothetical protein	198.614	-0.398572	0.315094	-1.26493	0.205897	0.722512
PA2987	3345113	3345796	0.678363	COG1136V	ABC transporter ATP-binding protein	63.5869	-0.4742	0.374822	-1.26513	0.205824	0.722512
PA2999	3356162	3357499	0.659193	COG1726C	Na(+)-translocating NADH-quinone reductase subunit A	304.748	-0.384169	0.303581	-1.26546	0.205707	0.722512
PA3205	3595387	3595827	0.655329	COG3678UNTP	hypothetical protein	65.7702	0.473603	0.37512	1.26254	0.206756	0.72502
PA3427	3836466	3837377	0.676535	COG1028IQR	short-chain dehydrogenase	44.1735	0.521608	0.4137	1.26084	0.207368	0.726657
PA0235	264964	266310	0.685969	COG2814G	4-hydroxybenzoate transporter PcaK	5.80654	0.72012	0.572997	1.25676	0.208841	0.728254
PA2668	3016675	3016970	0.570946	-	-	18.8666	0.628119	0.499076	1.25856	0.208188	0.728254
PA2973	3329690	3330670	0.632008	COG0616OU	peptidase	131.886	-0.430988	0.342733	-1.2575	0.208572	0.728254
PA4256	4763119	4763532	0.594203	COG0197J	50S ribosomal protein L16	374.891	-0.390445	0.310407	-1.25785	0.208446	0.728254
PA4601	5156368	5160615	0.681968	COG5001T	motility regulator	137.178	-0.402191	0.319708	-1.25799	0.208394	0.728254
PA5030	5660357	5661673	0.671222	COG2814G	major facilitator superfamily (MFS) transporter	47.3106	0.500961	0.398239	1.25794	0.208412	0.728254
PA5175	5828086	5828907	0.706813	COG1218P	3,5-bisphosphate nucleotidase CysQ	106.208	-0.43043	0.342451	-1.25691	0.208787	0.728254
PA0013	15620	16273	0.623853	COG1738S	hypothetical protein	17.9113	-0.641677	0.511778	-1.25382	0.209908	0.729723
PA0543	600426	601394	0.708978	COG3509Q	hypothetical protein	21.531	0.601045	0.481165	1.24915	0.211612	0.729723
PA1681	1830879	1831970	0.686813	COG0082E	chorismate synthase	164.837	-0.404668	0.323	-1.25284	0.210263	0.729723
PA1986	2171989	2172903	0.691803	COG1235R	pyrroloquinoline quinone biosynthesis protein PqqB	20.5057	0.620323	0.496782	1.24868	0.211781	0.729723
PA2225	2447573	2447989	0.57554	-	hypothetical protein	4.18907	-0.709234	0.568112	-1.2484	0.211883	0.729723
PA2261	2489725	2490675	0.718191	COG0524G	2-ketogluconate kinase	13.3504	0.665019	0.531613	1.25095	0.210954	0.729723
PA2457	2756918	2757898	0.583078	COG3209M	hypothetical protein	7.45539	0.707557	0.566567	1.24885	0.21172	0.729723
PA2560	2894452	2894739	0.631944	-	hypothetical protein	78.2767	0.45774	0.366417	1.24923	0.211579	0.729723
PA2666	3015582	3015938	0.577031	COG0720H	6-pyruvoyl tetrahydrobiopterin synthase	16.9101	-0.650511	0.51999	-1.25101	0.210932	0.729723
PA3155	3539128	3540207	0.517593	COG0399M	UDP-2-acetamido-2-dideoxy-d-ribo-hex-3-uluronic acid transaminase WbpE	685.243	-0.352204	0.281374	-1.25173	0.210669	0.729723
PA3221	3609905	3610240	0.660714	COG0073R	CsaA protein	30.8703	-0.577896	0.461426	-1.25241	0.210419	0.729723
PA3482	3895324	3897357	0.657817	COG0143J	methionyl-tRNA synthetase	418.029	-0.358018	0.285341	-1.2547	0.209586	0.729723
PA3608	4042175	4043068	0.667785	COG1176E	polyamine transporter PotB	3.8795	-0.693853	0.55314	-1.25439	0.2097	0.729723
PA3639	4074057	4075007	0.636172	COG0825I	acetyl-CoA carboxylase carboxyltransferase subunit alpha	441.265	-0.374135	0.299343	-1.24985	0.211353	0.729723
PA4094	4576372	4577331	0.677083	COG4977K	transcriptional regulator	43.2337	0.508101	0.406234	1.25076	0.211023	0.729723
PA4277.1	4785593	4785668	0.539474	-	-	7.89355	-0.712481	0.569027	-1.2521	0.210532	0.729723
PA5025	5655648	5656925	0.692488	COG2873E	O-acetylhomoserine aminocarboxypropyltransferase	110.186	0.440118	0.351701	1.2514	0.210789	0.729723
PA5261	5922544	5923290	0.655957	COG3279KT	alginate biosynthesis regulatory protein AlgR	267.492	0.368196	0.294852	1.24875	0.211757	0.729723
PA1053	1141268	1141732	0.688172	COG3133M	hypothetical protein	750.793	-0.344907	0.27652	-1.24731	0.212282	0.730094
PA3708	4150716	4152344	0.653775	COG0840NT	chemotaxis transducer	111.558	-0.412105	0.33039	-1.24733	0.212277	0.730094
PA2805	3160321	3160584	0.632576	-	hypothetical protein	184.688	0.392454	0.314796	1.24669	0.21251	0.730375
PA1076	1163660	1164022	0.625344	-	hypothetical protein	335.707	0.360983	0.289737	1.2459	0.212801	0.730874
PA4921	5520672	5521595	0.704545	COG3240IR	hypothetical protein	71.3812	0.470975	0.378288	1.24502	0.213126	0.731489
PA1363	1474727	1475467	0.665317	COG1595K	ECF subfamily sigma-70 factor	8.5081	-0.703401	0.56542	-1.24403	0.213487	0.732227
PA0285	318312	320594	0.673675	COG5001T	hypothetical protein	62.6295	-0.496137	0.400523	-1.23872	0.215448	0.733118
PA1073	1160672	1161595	0.62987	COG0559E	branched-chain amino acid ABC transporter	170.789	0.410315	0.330226	1.24253	0.214041	0.733118
PA1504	1633842	1634492	0.662058	COG1309K	transcriptional regulator	74.5663	-0.472516	0.381395	-1.23892	0.215377	0.733118
PA1990	2175062	2176888	0.727969	COG1506E	PqqH protein	24.8101	0.593857	0.478584	1.24086	0.214657	0.733118
PA2042	2234080	2235309	0.664228	COG3633E	serine/threonine transporter SstT	243.743	-0.42162	0.3404	-1.2386	0.215492	0.733118
PA2043	2235430	2236332	0.69546	COG0564J	hypothetical protein	24.6392	-0.580158	0.468407	-1.23858	0.215502	0.733118
PA2232	2455103	2456569	0.687117	COG0836M	protein PslB	168.019	0.406816	0.327581	1.24188	0.21428	0.733118
PA2571	2906166	2907578	0.64402	COG4191T	two-component sensor	20.8107	0.603114	0.486651	1.23932	0.215228	0.733118
PA2971	3328399	3328935	0.607076	COG1399R	hypothetical protein	382.807	-0.45024	0.362643	-1.24155	0.214401	0.733118
PA3861	4321434	4322627	0.654941	COG0513LKJ	ATP-dependent RNA helicase RhlB	397.686	-0.351982	0.283992	-1.23941	0.215194	0.733118
PA4811	5397690	5398619	0.658065	COG0437C	nitrate-inducible formate dehydrogenase subunit beta	150.381	-0.405727	0.327063	-1.24052	0.214784	0.733118
PA4960	5567655	5568944	0.660465	COG0560E	phosphoserine phosphatase	160.466	-0.406018	0.327716	-1.23893	0.215371	0.733118
PA3484	3898278	3899504	0.666667	-	hypothetical protein	65.0931	-0.469086	0.379077	-1.23744	0.215923	0.734051
PA0860	938032	939822	0.676159	COG1132V	ABC transporter ATP-binding protein/permease	42.9479	-0.506175	0.40923	-1.2369	0.216125	0.734173
PA2103	2314512	2315690	0.592027	COG0476H	molybdopterin biosynthesis protein MoeB	56.2323	0.471011	0.381027	1.23616	0.216399	0.734173
PA5320	5989460	5990668	0.685691	COG0452H	bifunctional phosphopantothenoylcysteine decarboxylase/phosphopantothenate synthase	154.999	-0.397641	0.321594	-1.23647	0.216285	0.734173
PA0246	277894	279399	0.704515	COG2814G	major facilitator superfamily (MFS) transporter	59.4853	-0.470648	0.381353	-1.23415	0.217146	0.735713
PA1940	2122579	2123718	0.657018	COG0753P	hypothetical protein	47.9842	0.505537	0.409611	1.23419	0.217133	0.735713
PA2626	2969987	2971114	0.667553	COG0482J	tRNA-specific 2-thiouridylase MnmA	156.371	-0.391232	0.317947	-1.23049	0.218512	0.739349
PA3865	4325604	4326395	0.660354	COG0834ET	amino acid binding protein	56.4061	0.496732	0.403687	1.23049	0.218514	0.739349
PA2939	3294282	3295892	0.653011	COG2234R	aminopeptidase	12.9128	0.655364	0.532892	1.22983	0.218762	0.739688
PA4226	4736795	4741111	0.723419	COG1020Q	dihydroaeruginoic acid synthetase	703.293	0.691279	0.562817	1.22825	0.219354	0.741188
PA3945	4422407	4422997	0.666667	COG1670J	hypothetical protein	78.6095	0.440105	0.358451	1.2278	0.219523	0.741259
PA1429	1555012	1557720	0.692876	COG0474P	cation-transporting P-type ATPase	630.617	0.333569	0.271909	1.22677	0.21991	0.741724
PA5322	5991168	5993774	0.675105	-	phosphomannomutase	467.841	-0.341739	0.278597	-1.22664	0.219956	0.741724
PA1648	1794883	1795887	0.649751	COG2130R	oxidoreductase	23.167	0.610633	0.498205	1.22567	0.220325	0.742111
PA3121	3503292	3504716	0.679298	COG0065E	isopropylmalate isomerase large subunit	117.066	0.403868	0.329613	1.22528	0.22047	0.742111
PA3453	3858544	3859209	0.713213	COG3132S	hypothetical protein	90.7735	-0.426378	0.348242	-1.22437	0.220812	0.742111
PA3758	4208168	4209259	0.698718	COG1820G	N-acetylglucosamine-6-phosphate deacetylase	22.0131	0.593936	0.485014	1.22458	0.220735	0.742111
PA4719	5297897	5299192	0.662809	COG2252R	transporter	68.7182	-0.521866	0.425966	-1.22514	0.220524	0.742111
PA1310	1420326	1421441	0.669355	COG0075E	2-aminoethylphosphonate--pyruvate transaminase	7.41877	0.694617	0.567726	1.22351	0.221138	0.742213
PA2266	2495724	2497043	0.710606	COG2010C	cytochrome C	56.7193	0.465618	0.380535	1.22359	0.221108	0.742213
PA4696	5274008	5275732	0.616812	COG0028EH	acetolactate synthase 3 catalytic subunit	442.038	-0.350148	0.286455	-1.22235	0.221576	0.743184
PA0574	628763	629884	0.614973	COG3177S	hypothetical protein	62.3804	-0.463805	0.379999	-1.22054	0.222259	0.744809
PA3855	4314788	4315489	0.659544	COG0625O	hypothetical protein	29.8383	0.542214	0.444334	1.22028	0.222358	0.744809
PA4386	4917175	4917468	0.622449	COG0234O	co-chaperonin GroES	1468.57	-0.364902	0.299162	-1.21975	0.222561	0.744992
PA0737	804656	805111	0.664474	-	hypothetical protein	4.75392	0.695983	0.571884	1.217	0.223604	0.746987
PA1931	2111691	2112203	0.678363	COG2080C	ferredoxin	4.75392	0.695983	0.571884	1.217	0.223604	0.746987
PA3881	4348186	4348650	0.701075	-	hypothetical protein	39.5032	0.505998	0.41572	1.21716	0.223544	0.746987
PA0053	69056	69526	0.577495	-	-	71.9462	0.460452	0.37891	1.2152	0.224289	0.747722
PA0207	236218	237111	0.710291	COG0583K	transcriptional regulator	43.4519	0.493698	0.406482	1.21456	0.224533	0.747722
PA1553	1690701	1691312	0.625817	COG2993C	cbb3-type cytochrome C oxidase subunit II	140.023	-0.450509	0.370578	-1.21569	0.224103	0.747722
PA1644	1789857	1790465	0.681445	COG1853R	hypothetical protein	59.682	-0.462566	0.381048	-1.21393	0.224774	0.747722
PA2299	2529464	2530213	0.681333	COG2188K	transcriptional regulator	16.4745	0.627494	0.517016	1.21368	0.224869	0.747722
PA2466	2782764	2785226	0.664637	COG4773P	Ferrioxamine receptor FoxA	6.74007	0.691735	0.569798	1.214	0.224748	0.747722
PA3803	4262378	4263493	0.648746	COG0821I	4-hydroxy-3-methylbut-2-en-1-yl diphosphate synthase	188.082	-0.380366	0.312947	-1.21543	0.224201	0.747722
PA0863	943482	944441	0.710417	COG0604CR	oxidoreductase	10.0337	0.669228	0.551699	1.21303	0.225118	0.748053
PA4480	5011322	5012314	0.699899	COG1792M	rod shape-determining protein MreC	105.932	-0.415875	0.34296	-1.2126	0.225281	0.7481
PA2251	2478312	2479130	0.650794	-	hypothetical protein	33.5344	-0.530456	0.43766	-1.21203	0.225502	0.748339
PA0630	688605	688967	0.716253	-	hypothetical protein	11.2908	0.667652	0.55196	1.2096	0.226432	0.748422
PA1003	1086097	1087095	0.626627	COG0583K	transcriptional regulator MvfR	55.8404	0.482136	0.398432	1.21008	0.226246	0.748422
PA1415	1538976	1539704	0.66118	COG0491R	hypothetical protein	9.25947	0.674193	0.556771	1.2109	0.225935	0.748422
PA2920	3274597	3276234	0.700244	COG0840NT	chemotaxis transducer	61.7354	0.465116	0.384892	1.20843	0.22688	0.748422
PA3048	3411763	3413940	0.668962	COG0116L	23S rRNA m(2)G2445 methyltransferase	115.078	-0.404438	0.334781	-1.20807	0.227021	0.748422
PA3326	3729471	3730076	0.628713	COG0740OU	ATP-dependent Clp protease proteolytic subunit	71.2989	-0.488183	0.403989	-1.20841	0.226891	0.748422
PA3358	3769587	3770465	0.724687	COG2510S	hypothetical protein	15.7958	0.624947	0.516914	1.209	0.226664	0.748422
PA4013	4493215	4493925	0.69339	COG1346M	hypothetical protein	35.2225	-0.530234	0.438604	-1.20891	0.226696	0.748422
PA4940	5544636	5544821	0.629032	COG3242S	hypothetical protein	22.1272	-0.575054	0.475989	-1.20812	0.226999	0.748422
PA5498	6191186	6192109	0.680736	COG4531P	adhesin	44.6234	-0.494471	0.40902	-1.20891	0.226696	0.748422
PA3852	4312707	4313642	0.67735	COG0625O	hypothetical protein	110.094	0.403864	0.334643	1.20685	0.227491	0.749479
PA4285	4805195	4808710	0.697099	COG1330L	exodeoxyribonuclease V subunit gamma	249.844	-0.354014	0.293847	-1.20475	0.228299	0.751645
PA2312	2549961	2550542	0.680412	COG1396K	transcriptional regulator	6.02524	0.688105	0.571418	1.20421	0.22851	0.751846
PA1170	1269781	1270515	0.672109	COG0861P	hypothetical protein	14.9757	-0.629732	0.523842	-1.20214	0.229309	0.752006
PA1410	1534289	1535380	0.656593	COG0687E	periplasmic spermidine/putrescine-binding protein	28.1594	0.617294	0.513303	1.20259	0.229134	0.752006
PA4053	4534116	4534592	0.672956	COG0054H	6,7-dimethyl-8-ribityllumazine synthase	219.511	-0.374512	0.311514	-1.20223	0.229274	0.752006
PA4493	5028394	5028954	0.675579	COG4567TK	RoxR protein	262.548	-0.373052	0.310188	-1.20267	0.229106	0.752006
PA5367	6034060	6035736	0.658915	COG4985P	phosphate ABC transporter membrane protein	35.6969	-0.514875	0.428082	-1.20275	0.229073	0.752006
PA1610	1752903	1753418	0.616279	COG0764I	3-hydroxydecanoyl-ACP dehydratase	194.638	-0.375762	0.312794	-1.20131	0.229631	0.752572
PA3988	4469613	4470236	0.665064	COG2980M	hypothetical protein	178.231	-0.37174	0.309955	-1.19933	0.230398	0.754591
PA1852	2012255	2012530	0.641304	-	hypothetical protein	91.7624	-0.477017	0.398316	-1.19759	0.231079	0.755746
PA1969	2150828	2151220	0.694656	-	hypothetical protein	122.116	-0.392273	0.327641	-1.19727	0.231203	0.755746
PA2490	2805917	2806291	0.661333	COG0662G	hypothetical protein	7.92018	0.679065	0.567106	1.19742	0.231142	0.755746
PA3458	3865281	3865754	0.662447	COG1846K	transcriptional regulator	331.602	0.341105	0.285158	1.1962	0.23162	0.756223
PA4230	4744819	4745124	0.679739	COG1605E	isochorismate-pyruvate lyase	12.8673	0.648427	0.542285	1.19573	0.231802	0.756223
PA5187	5839105	5840895	0.680625	COG1960I	acyl-CoA dehydrogenase	22.9786	0.564634	0.472154	1.19587	0.231747	0.756223
PA0554	612877	613218	0.657895	COG3895R	hypothetical protein	91.1385	-0.411113	0.344742	-1.19252	0.233056	0.757847
PA1466	1595032	1595718	0.678311	COG0625O	hypothetical protein	6.77191	0.680004	0.570156	1.19266	0.233002	0.757847
PA3880	4347619	4348014	0.704545	COG4273S	hypothetical protein	73.1372	-0.443193	0.371426	-1.19322	0.232783	0.757847
PA4362	4890286	4891344	0.71577	COG3268S	hypothetical protein	22.3418	0.596319	0.499832	1.19304	0.232855	0.757847
PA4456	4988082	4988891	0.648148	COG1127Q	ABC transporter ATP-binding protein	271.26	-0.373936	0.313473	-1.19288	0.232916	0.757847
PA1838	1995148	1996806	0.651597	COG0155P	sulfite reductase	359.159	0.368768	0.309568	1.19124	0.233561	0.757975
PA1889	2059569	2060552	0.662602	-	hypothetical protein	23.32	0.560624	0.471221	1.18973	0.234154	0.757975
PA2736.1	3099306	3099382	0.649351	-	-	5.51829	-0.681828	0.57301	-1.18991	0.234084	0.757975
PA3532	3950827	3951978	0.686632	COG0738G	hypothetical protein	14.4529	-0.624056	0.524337	-1.19018	0.233975	0.757975
PA3805	4264530	4265288	0.629776	COG3063NU	type 4 fimbrial biogenesis protein PilF	98.4901	-0.416713	0.350243	-1.18978	0.234132	0.757975
PA4754	5338973	5339380	0.683824	-	hypothetical protein	91.3613	-0.408334	0.343008	-1.19045	0.233869	0.757975
PA4773	5361586	5362068	0.670807	COG1586E	hypothetical protein	59.7482	0.452064	0.379381	1.19158	0.233425	0.757975
PA3120	3502642	3503280	0.632238	COG0066E	isopropylmalate isomerase small subunit	49.0536	0.467293	0.393263	1.18825	0.234736	0.75937
PA5510	6201736	6203085	0.665185	COG0531E	transporter	19.7681	-0.615379	0.51844	-1.18698	0.235235	0.760492
PA0714.1	785498	785570	0.493151	-	-	12.1242	0.635985	0.537132	1.18404	0.236398	0.7607
PA1274	1385670	1386326	0.716895	COG0778C	hypothetical protein	19.2961	-0.588631	0.496985	-1.1844	0.236253	0.7607
PA1575	1715154	1715705	0.67029	COG5018R	hypothetical protein	17.4042	0.604421	0.510279	1.18449	0.236219	0.7607
PA2567	2902218	2903981	0.655896	COG2200T	hypothetical protein	249.53	0.36065	0.304434	1.18466	0.236153	0.7607
PA2798	3155072	3156256	0.631224	COG2208TK	two-component response regulator	486.637	-0.355785	0.300045	-1.18577	0.235712	0.7607
PA3736	4188243	4189547	0.655172	COG0460E	homoserine dehydrogenase	228.556	-0.376782	0.318369	-1.18348	0.23662	0.7607
PA4232	4746640	4747137	0.664659	COG0629L	single-stranded DNA-binding protein	307.246	-0.347208	0.292674	-1.18633	0.235491	0.7607
PA4320	4848474	4850045	0.678117	-	hypothetical protein	106.999	-0.401784	0.339476	-1.18354	0.236594	0.7607
PA5176	5828904	5829470	0.664903	COG1051F	ADP-ribose diphosphatase NudE	161.835	-0.369352	0.312121	-1.18336	0.236666	0.7607
PA3741	4194431	4194856	0.63615	COG1607I	hypothetical protein	8.16255	-0.667438	0.564841	-1.18164	0.237349	0.76192
PA4081	4560295	4561440	0.660558	COG3539NU	fimbrial subunit CupB6	4.02029	0.670538	0.567355	1.18187	0.237259	0.76192
PA0366	409504	410934	0.670161	COG1012C	aldehyde dehydrogenase	33.3539	0.525606	0.44529	1.18037	0.237853	0.763049
PA4740	5323374	5325479	0.6415	COG1185J	polynucleotide phosphorylase	959.389	-0.323228	0.274219	-1.17872	0.238508	0.764661
PA5505	6197070	6197852	0.62963	COG1464P	TonB-dependent receptor	240.682	-0.355504	0.301705	-1.17832	0.23867	0.76469
PA3020	3381963	3383891	0.667185	COG0741M	lytic transglycosylase	103.519	-0.408177	0.346817	-1.17692	0.239226	0.765981
PA3134	3515416	3516900	0.646465	COG0008J	glutamyl-tRNA synthetase	463.765	-0.33176	0.282238	-1.17546	0.239811	0.767057
PA3277	3669821	3670633	0.649446	COG0300R	short-chain dehydrogenase	23.881	0.572534	0.487132	1.17532	0.239868	0.767057
PA3989	4470274	4471311	0.684008	COG1466L	DNA polymerase III subunit delta	106.939	-0.399518	0.340162	-1.17449	0.240197	0.767621
PA1348	1462696	1463403	0.649718	-	hypothetical protein	25.6382	0.539244	0.459722	1.17298	0.240804	0.768613
PA2071	2272460	2274568	0.654813	COG0480J	elongation factor G	80.2171	0.435436	0.371231	1.17295	0.240815	0.768613
PA1339	1453470	1454204	0.635374	COG1126E	amino acid ABC transporter ATP binding protein	215.859	-0.440067	0.375318	-1.17252	0.240989	0.76868
PA0805	882989	883216	0.530702	-	hypothetical protein	278.072	0.346937	0.296182	1.17136	0.241453	0.769671
PA0072	85085	86284	0.736667	COG4591M	hypothetical protein	56.2314	-0.465739	0.399128	-1.16689	0.243254	0.769938
PA0336	378096	378575	0.65	COG0494LR	dinucleoside polyphosphate hydrolase	197.281	-0.360935	0.30854	-1.16982	0.242075	0.769938
PA0565	621695	622033	0.648968	COG0599S	hypothetical protein	17.4218	0.588567	0.503583	1.16876	0.242501	0.769938
PA1580	1719109	1720395	0.616939	COG0372C	type II citrate synthase	1013.29	0.368471	0.315508	1.16786	0.242861	0.769938
PA1945	2129307	2130635	0.703536	COG2204T	transcriptional regulator	24.6498	0.545715	0.467637	1.16696	0.243225	0.769938
PA2682	3029187	3030428	0.683575	COG0412Q	hypothetical protein	27.9119	0.535813	0.459603	1.16582	0.243688	0.769938
PA3799	4257696	4259177	0.647773	COG1160R	GTP-binding protein EngA	188.244	-0.369542	0.316966	-1.16587	0.243665	0.769938
PA4461	4991919	4992644	0.629477	COG1137R	ABC transporter ATP-binding protein	200.422	-0.351511	0.301417	-1.16619	0.243536	0.769938
PA4491	5025614	5027383	0.69322	COG4685S	hypothetical protein	370.793	-0.337603	0.289107	-1.16774	0.24291	0.769938
PA4547	5094985	5096322	0.673393	COG2204T	two-component response regulator PilR	87.7108	-0.410513	0.351623	-1.16748	0.243016	0.769938
PA4631	5198334	5199359	0.679337	COG0451MG	hypothetical protein	171.947	-0.359059	0.307185	-1.16887	0.242456	0.769938
PA5354	6021124	6022203	0.728704	COG0277C	glycolate oxidase FAD binding subunit	15.6225	0.602319	0.514709	1.17021	0.241916	0.769938
PA5488	6180048	6180926	0.675768	COG3568R	hypothetical protein	167.978	-0.359502	0.307993	-1.16724	0.243114	0.769938
PA5512	6204444	6206210	0.691002	COG4191T	MifS protein	40.2494	-0.489408	0.418867	-1.16841	0.242642	0.769938
PA1439	1569302	1569709	0.671569	COG2832S	hypothetical protein	12.9779	-0.623777	0.535304	-1.16527	0.243908	0.770016
PA2540	2867542	2869302	0.687677	COG2267I	hypothetical protein	187.5	-0.359432	0.308573	-1.16482	0.244092	0.770016
PA3960	4439377	4439784	0.681373	-	hypothetical protein	5.07291	0.662835	0.569144	1.16462	0.244174	0.770016
PA3191	3582171	3583592	0.680028	COG0642T	two-component sensor	84.5464	0.424902	0.364999	1.16412	0.244376	0.770169
PA0515	576037	576489	0.699779	COG1522K	transcriptional regulator	79.0143	-0.432829	0.372086	-1.16325	0.244728	0.770195
PA1208	1308067	1309566	0.669333	COG2072P	hypothetical protein	15.6997	0.594185	0.51101	1.16277	0.244925	0.770195
PA1589	1731347	1732234	0.643018	COG0074C	succinyl-CoA synthetase subunit alpha	1390.61	-0.340963	0.293257	-1.16268	0.244961	0.770195
PA1856	2015139	2016581	0.645184	COG3278O	cbb3-type cytochrome C oxidase subunit I	9.20033	-0.646427	0.556027	-1.16258	0.244999	0.770195
PA5529	6221101	6222858	0.639932	COG0475P	sodium/proton antiporter	143.563	-0.367478	0.316237	-1.16203	0.245222	0.770411
PA1031	1118158	1119519	0.65859	COG1322S	hypothetical protein	185.144	-0.354105	0.304911	-1.16134	0.245504	0.770814
PA4277	4784316	4785509	0.597152	COG0050J	elongation factor Tu	2271.3	-0.345582	0.297817	-1.16038	0.245893	0.771554
PA0364	407250	408845	0.684211	COG2303E	oxidoreductase	24.3728	0.563471	0.486506	1.1582	0.246783	0.771904
PA1229	1330577	1331383	0.70632	COG2207K	transcriptional regulator	17.0207	0.584025	0.504918	1.15667	0.247407	0.771904
PA1831	1989484	1990194	0.644163	COG0406G	hypothetical protein	56.0219	0.442729	0.382467	1.15756	0.247043	0.771904
PA1926	2104597	2106447	0.657482	COG1944S	hypothetical protein	49.8139	-0.456678	0.395276	-1.15534	0.247951	0.771904
PA3002	3360875	3364321	0.672469	COG1197LK	transcription-repair coupling factor	447.579	-0.321032	0.276853	-1.15958	0.246221	0.771904
PA3169	3559435	3560511	0.681523	COG0182J	methylthioribose-1-phosphate isomerase	74.0175	-0.426619	0.368443	-1.1579	0.246905	0.771904
PA3398	3803617	3804543	0.692557	COG0583K	transcriptional regulator	39.8489	-0.479839	0.41483	-1.15671	0.247389	0.771904
PA4154	4647895	4648563	0.686099	COG3103T	hypothetical protein	32.5154	-0.507949	0.439832	-1.15487	0.248144	0.771904
PA4235	4751665	4752129	0.63871	COG2193P	bacterioferritin	194.764	-0.364582	0.314511	-1.1592	0.246373	0.771904
PA4342	4870428	4871912	0.699663	COG0154J	amidase	14.4018	0.604935	0.523617	1.1553	0.247968	0.771904
PA4853	5448643	5448966	0.580247	COG2901KL	Fis family transcriptional regulator	36.926	-0.51626	0.4458	-1.15805	0.246842	0.771904
PA5110	5752464	5753474	0.649852	COG0158G	fructose-1,6-bisphosphatase	365.438	-0.343864	0.297714	-1.15501	0.248084	0.771904
PA5217	5874587	5875585	0.658659	COG1840P	iron ABC transporter	109.428	0.427703	0.370361	1.15483	0.248161	0.771904
PA5432	6113902	6114351	0.68	COG0456R	acetyltransferase	10.8399	0.637348	0.551882	1.15486	0.248147	0.771904
PA0492	551911	552669	0.695652	COG1540R	hypothetical protein	74.0881	-0.478779	0.415383	-1.15262	0.249067	0.773779
PA2023	2215102	2215941	0.619048	COG1210M	UTP-glucose-1-phosphate uridylyltransferase	417.889	-0.32456	0.281589	-1.1526	0.249073	0.773779
PA0463	523254	523943	0.692754	COG0745TK	DNA-binding response regulator CreB	42.3404	0.481114	0.418953	1.14837	0.250815	0.773799
PA1156	1251418	1254309	0.652835	COG0209F	ribonucleotide-diphosphate reductase subunit alpha	839.252	-0.322873	0.280933	-1.14929	0.250437	0.773799
PA1461	1591286	1592176	0.65881	COG1360N	flagellar motor protein MotD	55.1169	-0.441799	0.3837	-1.15142	0.24956	0.773799
PA2842	3196717	3197466	0.684	COG0421E	hypothetical protein	28.7276	-0.519594	0.452574	-1.14809	0.250932	0.773799
PA3119	3501809	3502570	0.699475	-	hypothetical protein	14.5926	0.603576	0.525104	1.14944	0.250374	0.773799
PA3748	4199656	4200948	0.672854	COG4536P	hypothetical protein	45.4299	-0.46177	0.400984	-1.15159	0.249489	0.773799
PA3777	4235220	4236599	0.71087	COG1570L	exodeoxyribonuclease VII large subunit	108.56	-0.386491	0.33562	-1.15157	0.249497	0.773799
PA3971	4450447	4450878	0.717593	COG2050Q	hypothetical protein	20.2316	0.565952	0.491924	1.15049	0.249944	0.773799
PA3982	4462400	4462882	0.658385	COG0319R	metalloprotease	40.336	-0.47605	0.41425	-1.14918	0.25048	0.773799
PA4318	4846713	4847510	0.694236	COG1714S	hypothetical protein	92.7	-0.411541	0.358128	-1.14914	0.250497	0.773799
PA5064	5703454	5704080	0.700159	COG3165S	hypothetical protein	52.4255	-0.457718	0.398385	-1.14894	0.250583	0.773799
PA5503	6195309	6196316	0.668651	COG1135P	ABC transporter ATP-binding protein	83.723	-0.420901	0.366421	-1.14868	0.250688	0.773799
PA4851	5446179	5447444	0.685624	-	hypothetical protein	172.431	-0.353395	0.308202	-1.14663	0.251534	0.775176
PA3564	3995841	3996518	0.724189	COG0084L	hypothetical protein	18.7635	-0.567795	0.495362	-1.14622	0.251703	0.77522
PA2455	2755725	2756252	0.660985	COG3153R	hypothetical protein	17.6754	-0.579973	0.506238	-1.14565	0.251939	0.775403
PA4488	5018756	5020405	0.699394	COG5445S	hypothetical protein	108.848	-0.380163	0.331924	-1.14533	0.252072	0.775403
PA5171	5822380	5823636	0.656325	COG2235E	arginine deiminase	3080.42	0.319384	0.279225	1.14382	0.252698	0.776852
PA4543	5090128	5090856	0.722908	COG1496S	hypothetical protein	42.1891	-0.468933	0.411015	-1.14092	0.253905	0.779606
PA4914	5513732	5514670	0.681576	COG0583K	transcriptional regulator	38.7504	0.481426	0.421901	1.14109	0.253833	0.779606
PA0778	845278	845682	0.669136	COG5513S	inhibitor of cysteine peptidase	49.9323	-0.44653	0.391754	-1.13982	0.254361	0.779756
PA0854	932718	934112	0.688889	COG0114C	fumarate hydratase	124.256	0.390326	0.342488	1.13968	0.254421	0.779756
PA3168	3556427	3559198	0.657287	COG0188L	DNA gyrase subunit A	1001.58	-0.313953	0.275332	-1.14027	0.254174	0.779756
PA1816	1973470	1974210	0.672065	COG0847L	DNA polymerase III subunit epsilon	72.3427	-0.417169	0.366256	-1.13901	0.254699	0.780132
PA3824	4280520	4281563	0.678161	COG0809J	S-adenosylmethionine--tRNA ribosyltransferase-isomerase	58.1703	-0.465517	0.409135	-1.13781	0.2552	0.781191
PA0199	228944	229345	0.646766	COG0848U	transporter ExbD	4.01551	0.643807	0.566228	1.13701	0.255535	0.781259
PA4786	5374123	5375478	0.715339	COG1028IQR	3-ketoacyl-ACP reductase	46.5979	0.454622	0.39984	1.13701	0.255534	0.781259
PA0844	919258	921450	0.656179	COG3511M	hemolytic phospholipase C	5.21393	0.649685	0.572364	1.13509	0.256337	0.781506
PA1545	1682051	1682518	0.66453	-	hypothetical protein	45.6601	0.47077	0.415607	1.13273	0.257328	0.781506
PA1767	1910685	1912211	0.623445	COG1030O	hypothetical protein	243.717	-0.337866	0.297727	-1.13482	0.256452	0.781506
PA1841	1998963	1999460	0.64257	COG3760S	hypothetical protein	39.6946	-0.469852	0.414799	-1.13272	0.257331	0.781506
PA2391	2645303	2646727	0.705965	COG1538MU	hypothetical protein	8.53579	-0.638058	0.562472	-1.13438	0.256634	0.781506
PA2820	3174131	3174904	0.633075	-	hypothetical protein	47.7376	0.457119	0.402862	1.13468	0.256509	0.781506
PA2998	3354947	3356158	0.648515	COG1805C	Na(+)-translocating NADH-quinone reductase subunit B	152.607	-0.381675	0.336846	-1.13308	0.257179	0.781506
PA3461	3869461	3870657	0.68254	COG1363G	hypothetical protein	27.6056	0.512747	0.452098	1.13415	0.256731	0.781506
PA3616	4051097	4051558	0.681818	COG2137R	recombination regulator RecX	46.4271	-0.452221	0.39886	-1.13378	0.256885	0.781506
PA4198	4696281	4697903	0.67098	COG0318IQ	acyl-CoA synthetase	68.6266	0.492566	0.434766	1.13294	0.257238	0.781506
PA4931	5534162	5535556	0.630108	COG0305L	replicative DNA helicase	167.451	-0.35067	0.309273	-1.13385	0.256858	0.781506
PA1552.1	1690510	1690695	0.569892	COG4736O	cytochrome C oxidase cbb3-type subunit CcoQ	8.9409	-0.640926	0.566654	-1.13107	0.258025	0.78172
PA3071	3443814	3444752	0.696486	COG1721R	hypothetical protein	27.7679	-0.516602	0.456668	-1.13124	0.257953	0.78172
PA3154	3537808	3539124	0.447229	COG4449R	B-band O-antigen polymerase	116.864	-0.378065	0.334037	-1.13181	0.257716	0.78172
PA3351	3762804	3763127	0.648148	COG2747KNU	protein FlgM	320.659	-0.32846	0.290128	-1.13212	0.257584	0.78172
PA4354	4882053	4882355	0.630363	COG0640K	hypothetical protein	5.17731	0.647237	0.572453	1.13064	0.258208	0.781801
PA3000	3357758	3359167	0.629787	COG1113E	aromatic amino acid transporter AroP1	57.2079	-0.504932	0.446914	-1.12982	0.258552	0.78218
PA4524.1	5068932	5069007	0.552632	-	-	14.1019	-0.603769	0.534499	-1.1296	0.258646	0.78218
PA4289	4811396	4812601	0.722222	COG2059P	transporter	21.2471	0.547372	0.485056	1.12847	0.259121	0.783107
PA4904	5503051	5504106	0.686553	COG4638PR	vanillate O-demethylase oxygenase	9.60483	0.62783	0.556522	1.12813	0.259265	0.783107
PA0839	914412	915002	0.681895	COG1309K	transcriptional regulator	8.89908	0.631163	0.560548	1.12597	0.260177	0.784443
PA3674	4114933	4115331	0.654135	COG3126S	hypothetical protein	90.901	0.399327	0.354568	1.12624	0.260065	0.784443
PA5504	6196316	6196993	0.644543	COG2011P	D-methionine ABC transporter	67.7986	-0.450829	0.400314	-1.12619	0.260087	0.784443
PA1135	1226427	1227302	0.65411	COG0693R	chaperone protein HchA	29.7463	0.504121	0.447875	1.12558	0.260342	0.78447
PA0233	262557	263498	0.698514	COG0583K	transcriptional regulator	41.3563	-0.461092	0.411217	-1.12129	0.262166	0.786656
PA0624	683085	683429	0.669565	-	hypothetical protein	92.5973	0.394802	0.352007	1.12157	0.262044	0.786656
PA0953	1039968	1040432	0.63871	COG0526OC	thioredoxin	41.7615	0.478527	0.426292	1.12253	0.261635	0.786656
PA1125	1218181	1218933	0.722444	COG0846K	cobalamin biosynthetic protein	33.6863	0.493092	0.439462	1.12203	0.261848	0.786656
PA1963	2146609	2146875	0.674157	-	hypothetical protein	34.9563	0.482427	0.430044	1.12181	0.261944	0.786656
PA4375	4904647	4907703	0.645404	COG0841V	multidrug efflux protein	90.5165	-0.390734	0.34806	-1.1226	0.261606	0.786656
PA4966	5575015	5576028	0.714004	COG4222S	hypothetical protein	108.826	-0.37457	0.333749	-1.12231	0.261731	0.786656
PA0592	650575	651381	0.659232	COG0030J	dimethyladenosine transferase	61.8178	-0.442557	0.394964	-1.1205	0.2625	0.787187
PA4880	5476945	5477478	0.625468	COG2193P	bacterioferritin	81.3988	0.416012	0.371451	1.11997	0.262728	0.787399
PA4380	4910871	4912151	0.665105	COG0642T	two-component sensor	29.693	-0.502219	0.448602	-1.11952	0.262918	0.787498
PA0897	980357	981379	0.682307	COG3138E	arginine/ornithine succinyltransferase AII subunit	358.721	0.327153	0.292484	1.11853	0.263339	0.78823
PA3984	4463904	4465439	0.681641	COG0815M	apolipoprotein N-acyltransferase	198.726	-0.344219	0.30783	-1.11821	0.263477	0.78823
PA0151	171047	173434	0.692211	COG1629P	TonB-dependent receptor	8.49795	0.628162	0.562142	1.11744	0.263805	0.788411
PA1938	2118926	2119747	0.624088	COG2801L	hypothetical protein	5.29112	0.639936	0.572924	1.11696	0.26401	0.788411
PA4265	4767811	4769004	0.597152	COG0050J	elongation factor Tu	2837.24	-0.338584	0.303058	-1.11723	0.263897	0.788411
PA4864	5462763	5463605	0.747331	COG0829O	urease accessory protein	19.0279	-0.560465	0.502035	-1.11639	0.264256	0.788677
PA2610	2951038	2952012	0.650256	COG0435O	hypothetical protein	6.13269	-0.638951	0.572987	-1.11512	0.264797	0.78982
PA1085	1170942	1172144	0.674979	COG1705NU	flagellar rod assembly protein/muramidase FlgJ	104.242	-0.406649	0.364886	-1.11445	0.265084	0.790207
PA4683	5251871	5252473	0.636816	-	hypothetical protein	10.9617	-0.612229	0.550049	-1.11305	0.265689	0.791538
PA3156	3540210	3540785	0.545139	COG1045E	UDP-2-acetamido-3-amino-23-dideoxy-d-glucuronic acid N-acetyltransferase WbpD	231.629	-0.333132	0.299674	-1.11165	0.26629	0.792859
PA0256	287188	288120	0.625938	-	hypothetical protein	24.6181	0.535601	0.482392	1.1103	0.266869	0.794109
PA0617	677083	677409	0.654434	COG3628R	bacteriophage protein	43.8102	0.456365	0.411553	1.10888	0.26748	0.795456
PA1757	1896630	1897247	0.61165	COG0560E	phosphoserine phosphatase	60.4982	-0.437024	0.394357	-1.10819	0.267778	0.79587
PA3838	4299204	4299998	0.693082	COG1101R	ABC transporter ATP-binding protein	83.3929	0.40529	0.365975	1.10743	0.26811	0.796383
PA0799	876617	878608	0.702811	COG0553KL	helicase	69.453	-0.409097	0.370169	-1.10516	0.269089	0.797872
PA3675	4115468	4116148	0.685756	-	hypothetical protein	126.421	-0.361119	0.326725	-1.10527	0.269043	0.797872
PA4868	5464821	5466521	0.683128	COG0804E	urease subunit alpha	86.2276	-0.391843	0.354531	-1.10525	0.269053	0.797872
PA4788	5376852	5377709	0.721445	COG2030I	hypothetical protein	12.4427	0.589424	0.533878	1.10404	0.269575	0.798842
PA3068	3436578	3441440	0.658853	COG2902E	NAD-dependent glutamate dehydrogenase	2220.23	0.300104	0.272059	1.10308	0.269991	0.799128
PA4787	5375590	5376591	0.695609	COG2207K	transcriptional regulator	287.005	0.361899	0.328016	1.1033	0.269898	0.799128
PA0410	450509	451045	0.664804	COG0835NT	twitching motility protein PilI	100.272	-0.376494	0.342129	-1.10044	0.271139	0.799253
PA3177	3567606	3568529	0.674242	COG3706T	hypothetical protein	32.1369	0.480154	0.436287	1.10055	0.271093	0.799253
PA3297	3691024	3695004	0.685506	COG1643L	ATP-dependent helicase	252.172	-0.323631	0.293739	-1.10177	0.270564	0.799253
PA3342	3752596	3753612	0.659784	-	hypothetical protein	29.8468	-0.511595	0.464415	-1.10159	0.270639	0.799253
PA4374	4903466	4904596	0.665782	COG0845M	resistance-nodulation-cell division (RND) efflux membrane fusion protein	52.6732	-0.431693	0.391765	-1.10192	0.270498	0.799253
PA5229	5885486	5885944	0.671024	COG2947S	hypothetical protein	33.1619	0.476371	0.4329	1.10042	0.271149	0.799253
PA5237	5895261	5896727	0.65985	COG0043H	hypothetical protein	254.12	-0.322317	0.292695	-1.10121	0.270807	0.799253
PA4644	5211632	5212105	0.696203	-	hypothetical protein	20.594	-0.539744	0.490922	-1.09945	0.271572	0.800029
PA0284	317966	318148	0.63388	COG5583S	hypothetical protein	82.15	0.401345	0.365453	1.09821	0.272111	0.800349
PA1533	1672080	1672406	0.599388	COG0718S	hypothetical protein	168.827	-0.341019	0.310553	-1.0981	0.27216	0.800349
PA3160	3545881	3546927	0.485196	COG3765M	O-antigen chain length regulator	265.54	0.347695	0.316465	1.09869	0.271905	0.800349
PA2265	2493937	2495712	0.656532	COG2303E	gluconate dehydrogenase	66.532	0.405615	0.3699	1.09655	0.272837	0.80046
PA2778	3136082	3136963	0.709751	COG2274V	hypothetical protein	57.3056	0.422269	0.384935	1.09699	0.272646	0.80046
PA2824	3177090	3179450	0.669632	COG0642T	sensor/response regulator hybrid	40.7951	0.459599	0.419068	1.09672	0.272765	0.80046
PA3816	4272801	4273577	0.662806	COG1045E	O-acetylserine synthase	105.053	-0.367255	0.334811	-1.0969	0.272684	0.80046
PA1382	1498813	1501092	0.597368	COG1450NU	type II secretion system protein	25.9655	0.503932	0.460176	1.09509	0.273479	0.80081
PA3430	3838778	3839557	0.667949	COG0235G	aldolase	13.6905	0.575027	0.524726	1.09586	0.27314	0.80081
PA4499	5036245	5036808	0.643617	COG1396K	transcriptional regulator	21.4883	0.528905	0.483098	1.09482	0.273595	0.80081
PA5188	5840897	5842132	0.700647	COG1250I	3-hydroxyacyl-CoA dehydrogenase	23.9115	0.522803	0.477501	1.09487	0.273572	0.80081
PA0908	993409	993783	0.685333	-	hypothetical protein	11.4996	0.593855	0.543128	1.0934	0.274219	0.802166
PA2039	2229425	2230183	0.670619	COG1296E	hypothetical protein	16.1637	0.560476	0.513007	1.09253	0.274599	0.802292
PA3309	3710225	3710680	0.684211	COG0589T	hypothetical protein	3707.32	0.287353	0.263094	1.09221	0.274742	0.802292
PA4544	5090853	5091815	0.669782	COG0564J	pseudouridine synthase	133.809	-0.373268	0.341609	-1.09268	0.274535	0.802292
PA0190	217156	217881	0.701102	COG0671I	acid phosphatase	6.46535	-0.619414	0.570739	-1.08528	0.277797	0.802348
PA0452	508959	509753	0.637736	COG0330O	stomatin-like protein	9.49994	0.599943	0.553512	1.08388	0.278416	0.802348
PA1020	1105888	1107000	0.701707	COG1960I	acyl-CoA dehydrogenase	26.2249	0.503822	0.461606	1.09145	0.275074	0.802348
PA1677	1827225	1827821	0.690117	COG1335Q	hypothetical protein	131.754	0.357558	0.329959	1.08364	0.278523	0.802348
PA1748	1889323	1890012	0.647826	COG1024I	enoyl-CoA hydratase	81.3254	-0.387254	0.356658	-1.08579	0.277574	0.802348
PA1943	2126396	2127493	0.693989	COG0456R	hypothetical protein	18.3362	0.543846	0.499362	1.08908	0.276118	0.802348
PA2436	2732532	2732966	0.65977	-	hypothetical protein	21.29	-0.539978	0.49741	-1.08558	0.277665	0.802348
PA2511	2828122	2829123	0.687625	COG2207K	transcriptional regulator	11.7869	0.594636	0.548637	1.08384	0.278435	0.802348
PA2885	3236959	3237555	0.675042	COG1309K	repressor of atu genes	121.532	0.373299	0.343815	1.08576	0.277587	0.802348
PA2917	3272457	3273293	0.700119	COG2207K	transcriptional regulator	68.0133	0.408629	0.376689	1.08479	0.278014	0.802348
PA3290	3681500	3684148	0.600982	-	hypothetical protein	65.676	0.40644	0.373954	1.08687	0.277093	0.802348
PA3437	3845053	3845757	0.683688	COG1028IQR	short-chain dehydrogenase	39.7543	-0.459282	0.422374	-1.08738	0.276868	0.802348
PA4123	4611013	4612473	0.67488	COG1012C	5-carboxy-2-hydroxymuconate semialdehyde dehydrogenase	11.7957	0.591574	0.543671	1.08811	0.276546	0.802348
PA4162	4657429	4658145	0.705718	COG1028IQR	short-chain dehydrogenase	20.609	0.528381	0.484655	1.09022	0.275616	0.802348
PA4373	4902202	4903296	0.688584	COG3490S	hypothetical protein	70.1262	-0.420988	0.387013	-1.08779	0.276689	0.802348
PA4466	4996119	4996391	0.637363	COG1925G	phosphoryl carrier protein	49.608	0.430698	0.396868	1.08524	0.277813	0.802348
PA4476	5004798	5008628	0.676586	COG3164S	hypothetical protein	230.884	0.321752	0.29495	1.09087	0.275331	0.802348
PA4479	5010828	5011322	0.678788	COG2891M	rod shape-determining protein MreD	38.8531	-0.454385	0.417499	-1.08835	0.276441	0.802348
PA4673.15	9734	10783	0.4	-	putative protein kinase	204.07	-0.366277	0.336745	-1.0877	0.276727	0.802348
PA4674	5242254	5242559	0.513072	COG3093R	hypothetical protein	58.3762	0.41883	0.384731	1.08863	0.276317	0.802348
PA4681	5249599	5250618	0.653922	-	hypothetical protein	11.2037	0.590801	0.542933	1.08817	0.276522	0.802348
PA4729	5311464	5312264	0.660424	COG0413H	3-methyl-2-oxobutanoate hydroxymethyltransferase	173.396	-0.356871	0.327701	-1.08901	0.276148	0.802348
PA4762	5349201	5349761	0.666667	COG0576O	heat shock protein GrpE	349.456	-0.363498	0.334828	-1.08563	0.277643	0.802348
PA4973	5581762	5583645	0.64862	COG0422H	thiamine biosynthesis protein ThiC	61.2171	0.410989	0.37933	1.08346	0.278604	0.802348
PA0380	423460	423660	0.701493	COG2104H	sulfur carrier protein ThiS	33.4166	-0.510811	0.472578	-1.0809	0.27974	0.80331
PA0547	604912	605913	0.688623	COG2226H	transcriptional regulator	148.229	-0.386379	0.35701	-1.08226	0.279136	0.80331
PA0770	838725	839414	0.675362	COG0571K	ribonuclease III	39.973	-0.449129	0.415399	-1.0812	0.279609	0.80331
PA0895	977910	979130	0.674857	COG4992E	bifunctional N-succinyldiaminopimelate-aminotransferase/acetylornithine transaminase protein	1148.31	0.286062	0.264578	1.0812	0.279607	0.80331
PA5482	6172712	6172873	0.58642	COG5487S	hypothetical protein	5.68267	0.619779	0.572916	1.0818	0.279343	0.80331
PA0330	371162	371833	0.654762	COG0120G	ribose-5-phosphate isomerase A	76.2687	-0.387563	0.358862	-1.07998	0.280152	0.804034
PA1006	1090606	1090857	0.642857	COG0425O	hypothetical protein	13.8457	0.569264	0.527618	1.07893	0.280618	0.80491
PA2701	3055154	3056743	0.71195	COG2814G	major facilitator superfamily (MFS) transporter	6.92166	0.613347	0.569378	1.07722	0.281381	0.805714
PA5047	5684842	5686281	0.661111	COG4784R	hypothetical protein	92.8665	-0.375302	0.348277	-1.0776	0.281213	0.805714
PA5095	5736470	5737321	0.660798	COG4176E	ABC transporter permease	6.92166	0.613347	0.569378	1.07722	0.281381	0.805714
PA3900	4367789	4368742	0.742138	COG3712PT	transmembrane sensor	4.48903	0.614415	0.570739	1.07653	0.281692	0.806145
PA4584	5133880	5134692	0.643296	COG3541R	hypothetical protein	22.3852	0.513782	0.477565	1.07584	0.282	0.806566
PA4512	5049769	5050668	0.616667	COG3555O	lipopolysaccharide biosynthetic protein LpxO1	59.8574	-0.41654	0.387513	-1.07491	0.282417	0.807297
PA4011	4491278	4492591	0.70624	COG0586S	hypothetical protein	118.022	-0.355374	0.330827	-1.0742	0.282733	0.80774
PA0329	370706	371038	0.621622	COG3422S	hypothetical protein	235.544	0.324635	0.302413	1.07348	0.283055	0.807899
PA3720	4165888	4166313	0.678404	-	hypothetical protein	4.481	-0.61278	0.570901	-1.07336	0.283111	0.807899
PA4615	5172771	5173547	0.649936	COG1018C	oxidoreductase	90.5046	-0.399726	0.372818	-1.07218	0.283641	0.808768
PA5150	5798693	5799430	0.668022	COG1028IQR	short-chain dehydrogenase	48.4008	0.426672	0.39803	1.07196	0.283739	0.808768
PA2981	3338679	3339677	0.68969	COG1663M	tetraacyldisaccharide 4'-kinase	54.1171	-0.41463	0.387017	-1.07135	0.284013	0.809089
PA1971	2151755	2153068	0.681887	COG1114E	branched-chain amino acid ABC transporter	5.32295	0.613061	0.572463	1.07092	0.284206	0.80918
PA2627	2971111	2971731	0.68599	COG2915R	hypothetical protein	46.5147	-0.43563	0.40757	-1.06885	0.285138	0.811373
PA1295	1406459	1406752	0.622449	COG3100S	hypothetical protein	13.2794	-0.566165	0.529974	-1.06829	0.28539	0.811627
PA4222	4726893	4728617	0.731014	COG1132V	ABC transporter ATP-binding protein	186.97	0.606327	0.567857	1.06775	0.285636	0.811866
PA1384	1503568	1504581	0.563116	COG1087M	UDP-glucose 4-epimerase	5.74634	0.610773	0.572732	1.06642	0.286234	0.812889
PA2770	3128292	3129071	0.676923	COG0384R	hypothetical protein	79.3051	-0.378362	0.354979	-1.06587	0.286482	0.812889
PA3492	3910739	3911773	0.707246	COG4658C	hypothetical protein	17.8814	-0.530826	0.497932	-1.06606	0.286396	0.812889
PA4944	5548397	5548645	0.578313	COG1923R	RNA-binding protein Hfq	335.696	-0.304348	0.285644	-1.06548	0.286659	0.812932
PA0628	686957	687946	0.655556	COG3500R	hypothetical protein	80.8787	0.412139	0.387828	1.06268	0.287925	0.81305
PA1335	1447226	1448503	0.686228	COG2204T	two-component response regulator	37.3185	-0.452156	0.425175	-1.06346	0.287573	0.81305
PA1968	2150524	2150781	0.697674	-	hypothetical protein	16.9842	0.556139	0.522424	1.06454	0.287086	0.81305
PA2906	3259725	3261185	0.731006	COG0155P	oxidoreductase	86.3839	-0.383363	0.360918	-1.06219	0.28815	0.81305
PA3032	3395325	3396728	0.638177	COG1858P	cytochrome C Snr1	3.76019	0.601524	0.565148	1.06437	0.287163	0.81305
PA4507	5046032	5046664	0.71248	COG1280E	hypothetical protein	48.941	-0.423227	0.398145	-1.063	0.287782	0.81305
PA4699	5277172	5277951	0.720513	COG3071H	hypothetical protein	141.507	-0.348684	0.327821	-1.06364	0.287491	0.81305
PA4953	5557958	5559001	0.661877	COG1360N	flagellar motor protein MotB	92.0019	-0.363885	0.342588	-1.06216	0.288161	0.81305
PA5563	6255854	6256642	0.65019	COG1192D	chromosome partitioning protein Soj	143.676	-0.336827	0.31708	-1.06228	0.28811	0.81305
PA0378	422212	422943	0.692623	COG0744M	monofunctional biosynthetic peptidoglycan transglycosylase	37.0917	-0.450738	0.424922	-1.06076	0.288801	0.813403
PA0382	424670	425341	0.677083	COG0220R	tRNA (guanine-N(7)-)-methyltransferase	74.4562	-0.391386	0.36944	-1.05941	0.289415	0.813403
PA1446	1574475	1575242	0.640625	COG1338NU	flagellar biosynthesis protein FliP	37.2055	-0.452463	0.42753	-1.05832	0.28991	0.813403
PA1548	1684753	1684962	0.647619	COG3197P	hypothetical protein	3.74188	0.598307	0.565074	1.05881	0.289685	0.813403
PA1659	1807241	1807648	0.642157	COG3518S	hypothetical protein	10.9887	-0.593367	0.559775	-1.06001	0.289141	0.813403
PA1733	1875849	1876580	0.674863	COG3484O	hypothetical protein	19.7345	0.525032	0.494839	1.06102	0.288682	0.813403
PA4002	4482261	4483364	0.631341	COG0772D	rod shape-determining protein	83.3204	-0.381971	0.360857	-1.05851	0.289823	0.813403
PA4155	4648999	4650306	0.707951	COG2141C	hypothetical protein	3.76497	0.596333	0.562087	1.06093	0.288723	0.813403
PA4957	5562418	5563287	0.678161	COG0688I	phosphatidylserine decarboxylase	121.501	-0.350063	0.330363	-1.05963	0.289312	0.813403
PA5240	5900369	5900695	0.605505	COG3118O	thioredoxin	942.34	-0.285044	0.269188	-1.0589	0.289645	0.813403
PA0798	875953	876603	0.691244	COG2226H	phospholipid methyltransferase	10.8758	0.580114	0.54976	1.05521	0.291328	0.813663
PA1493	1620345	1621343	0.645646	COG1613P	sulfate ABC transporter substrate-binding protein	381.71	0.297978	0.282186	1.05596	0.290985	0.813663
PA2100	2311333	2312766	0.60251	COG1167KE	transcriptional regulator	47.717	0.425368	0.402278	1.0574	0.29033	0.813663
PA2591	2933582	2934388	0.579926	COG2197TK	transcriptional regulator	9.18217	-0.596769	0.565837	-1.05466	0.291579	0.813663
PA2799	3156503	3156802	0.68	-	hypothetical protein	48.3149	0.432261	0.40946	1.05569	0.291112	0.813663
PA3512	3927558	3928334	0.676963	COG0600P	ABC transporter permease	5.72803	0.604717	0.572829	1.05567	0.29112	0.813663
PA3684	4125743	4126090	0.721264	-	hypothetical protein	49.0629	0.435296	0.412743	1.05464	0.29159	0.813663
PA3853	4313763	4314452	0.692754	COG0110R	transferase	51.2945	-0.419908	0.398183	-1.05456	0.291626	0.813663
PA4519	5060115	5061278	0.609966	COG0019E	ornithine decarboxylase	109.413	-0.382529	0.362264	-1.05594	0.290995	0.813663
PA4965	5574494	5575018	0.689524	COG3577R	hypothetical protein	31.1692	-0.465676	0.440347	-1.05752	0.290273	0.813663
PA0331	372091	373605	0.675908	COG1171E	threonine dehydratase	239.85	-0.311882	0.296314	-1.05254	0.292553	0.814501
PA0428	477886	479805	0.683333	COG0513LKJ	ATP-dependent RNA helicase	473.946	-0.293568	0.278929	-1.05249	0.292577	0.814501
PA1106	1197838	1198551	0.665266	-	hypothetical protein	42.4305	-0.438752	0.416738	-1.05282	0.292421	0.814501
PA4675	5243178	5245406	0.654105	COG1629P	TonB-dependent receptor	127.115	0.44106	0.41874	1.0533	0.292203	0.814501
PA5481	6172223	6172690	0.630342	-	hypothetical protein	13.3715	0.555698	0.528313	1.05184	0.292875	0.814878
PA4563	5112663	5112938	0.601449	COG0268J	30S ribosomal protein S20	475.429	-0.385745	0.367487	-1.04968	0.293865	0.817178
PA1140	1231256	1232092	0.657109	COG3257R	hypothetical protein	82.9366	0.372336	0.354884	1.04918	0.294097	0.81737
PA2290	2518693	2521104	0.696932	COG4993G	glucose dehydrogenase	156.249	-0.347625	0.331596	-1.04834	0.294482	0.817988
PA0537	596274	596882	0.643678	COG1704S	hypothetical protein	164.68	-0.329782	0.315122	-1.04652	0.295321	0.81805
PA1591	1734004	1734768	0.643137	COG3821S	hypothetical protein	10.8669	-0.57587	0.550143	-1.04676	0.295208	0.81805
PA1613	1756489	1758597	0.670934	COG4771P	hypothetical protein	108.054	-0.348837	0.333074	-1.04733	0.294949	0.81805
PA3040	3403812	3404141	0.648485	COG4575S	hypothetical protein	165.809	0.346488	0.330976	1.04687	0.295162	0.81805
PA4738	5322510	5322707	0.575758	COG3237S	hypothetical protein	18.642	0.52929	0.505556	1.04695	0.295124	0.81805
PA0354	398224	399420	0.675021	COG1092R	hypothetical protein	84.1808	-0.382849	0.366039	-1.04592	0.295596	0.81836
PA0567	622726	622884	0.641509	COG0401S	hypothetical protein	39.1958	0.435204	0.416792	1.04417	0.296405	0.818648
PA0583	641417	641959	0.655617	COG0801H	hypothetical protein	16.5609	-0.534803	0.511641	-1.04527	0.295898	0.818648
PA1369	1483123	1483875	0.426295	-	hypothetical protein	87.6448	0.370838	0.355353	1.04358	0.29668	0.818648
PA1391	1512260	1514035	0.637387	COG0438M	glycosyl transferase family protein	13.4168	0.548986	0.525995	1.04371	0.29662	0.818648
PA3192	3583616	3584344	0.694102	COG0745TK	two-component response regulator GltR	109.438	0.366258	0.350761	1.04418	0.296401	0.818648
PA4255	4762928	4763119	0.536458	COG0255J	50S ribosomal protein L29	12.4372	-0.558134	0.53447	-1.04428	0.296357	0.818648
PA0732	800096	801139	0.654215	COG1376S	hypothetical protein	47.052	0.418936	0.401821	1.04259	0.297137	0.818818
PA1166	1265147	1265935	0.698352	COG0412Q	hypothetical protein	10.4566	0.572745	0.549809	1.04172	0.297543	0.818818
PA3435	3843653	3844105	0.682119	COG0716C	flavodoxin	141.009	-0.334863	0.321464	-1.04168	0.297559	0.818818
PA4366	4893697	4894278	0.616838	COG0605P	superoxide dismutase	2124.31	-0.281289	0.269958	-1.04197	0.297424	0.818818
PA4809	5395930	5396859	0.710753	COG3058O	formate dehydrogenase subunit epsilon	59.9025	-0.399854	0.383457	-1.04276	0.297059	0.818818
PA1084	1169822	1170931	0.68018	COG1706N	flagellar basal body P-ring biosynthesis protein FlgA	70.6082	-0.395817	0.380458	-1.04037	0.298168	0.820043
PA3312	3714915	3715805	0.714927	COG2084I	3-hydroxyisobutyrate dehydrogenase	49.6334	-0.407419	0.392039	-1.03923	0.298698	0.82105
PA2083	2291791	2293065	0.660392	COG4638PR	ring-hydroxylating dioxygenase subunit	42.7163	0.427183	0.411363	1.03846	0.299056	0.821585
PA4805	5390148	5391554	0.673774	COG0161H	hypothetical protein	6.19282	0.59381	0.572234	1.0377	0.299408	0.8221
PA0004	4275	6695	0.624535	COG0187L	DNA gyrase subunit B	799.905	-0.277133	0.267502	-1.036	0.300202	0.823307
PA0386	427586	428740	0.700433	COG0635H	coproporphyrinogen III oxidase	26.544	-0.479998	0.464085	-1.03429	0.301001	0.823307
PA0961	1046720	1047334	0.653659	-	cold-shock protein	62.7121	-0.405469	0.393086	-1.0315	0.302304	0.823307
PA0970	1054566	1055006	0.582766	COG0848U	TolR protein	47.3802	-0.408816	0.397232	-1.02916	0.303404	0.823307
PA1256	1364499	1365221	0.665284	COG1126E	amino acid ABC transporter ATP binding protein	4.95382	0.59199	0.571769	1.03536	0.300499	0.823307
PA1419	1544307	1545818	0.685185	COG1457F	transporter	3.69652	0.575177	0.557509	1.03169	0.302217	0.823307
PA1422	1547437	1548330	0.670022	COG0583K	protein GbuR	21.4838	0.499956	0.486455	1.02775	0.304066	0.823307
PA1448	1575559	1576335	0.658945	COG1684NU	flagellar biosynthesis protein FliR	13.3802	0.542496	0.527998	1.02746	0.304205	0.823307
PA1491	1618612	1619847	0.631068	COG3192E	transporter	5.05411	0.588866	0.572311	1.02893	0.303514	0.823307
PA1526	1660727	1661386	0.643939	COG1802K	transcriptional regulator	71.8869	0.372169	0.36081	1.03148	0.302315	0.823307
PA1633	1776045	1777739	0.667847	COG2060P	potassium-transporting ATPase A	12.1181	-0.569892	0.551127	-1.03405	0.301114	0.823307
PA1708	1853665	1854837	0.660699	COG5613S	translocator protein PopB	17.3068	-0.539328	0.522927	-1.03137	0.30237	0.823307
PA2037	2227541	2229001	0.472964	-	hypothetical protein	25.3727	0.487482	0.472648	1.03138	0.302361	0.823307
PA2038	2229126	2229440	0.631746	COG4392S	hypothetical protein	4.98087	0.58964	0.572717	1.02955	0.303222	0.823307
PA2404	2688705	2689244	0.653704	-	hypothetical protein	12.5512	-0.552354	0.537526	-1.02759	0.304144	0.823307
PA2759	3119394	3119708	0.679365	-	hypothetical protein	13.5354	0.544365	0.526437	1.03405	0.301111	0.823307
PA3505	3921270	3922073	0.710199	COG1712R	L-aspartate dehydrogenase	6.18803	0.58874	0.571777	1.02967	0.303167	0.823307
PA3620	4054525	4057092	0.666277	COG0249L	DNA mismatch repair protein MutS	195.985	-0.318208	0.308906	-1.03011	0.302956	0.823307
PA3921	4391641	4394361	0.707093	COG2909K	transcriptional regulator	212.653	0.324824	0.316088	1.02764	0.304121	0.823307
PA4495	5030525	5031235	0.680731	COG3471S	hypothetical protein	402.426	0.304379	0.293904	1.03564	0.300371	0.823307
PA4567	5116032	5116289	0.581395	COG0211J	50S ribosomal protein L27	334.47	-0.343691	0.333997	-1.02902	0.303468	0.823307
PA4595	5146907	5148571	0.656456	COG0488R	ABC transporter ATP-binding protein	902.557	-0.289499	0.281064	-1.03001	0.303006	0.823307
PA4731	5313206	5313586	0.616798	COG0853H	aspartate alpha-decarboxylase	39.2083	-0.449276	0.436005	-1.03044	0.302805	0.823307
PA5078	5716848	5718425	0.633714	COG3131P	glucan biosynthesis protein G	477.514	-0.291856	0.283262	-1.03034	0.302849	0.823307
PA5094	5735643	5736473	0.645006	COG4175E	ABC transporter ATP-binding protein	15.5758	0.530445	0.515487	1.02902	0.303472	0.823307
PA5305	5973833	5974177	0.675362	COG3784S	hypothetical protein	109.52	0.354848	0.344607	1.02972	0.303143	0.823307
PA5336	6005199	6005810	0.665033	COG0194F	guanylate kinase	53.0149	-0.435168	0.423608	-1.02729	0.304284	0.823307
PA1358	1470580	1470978	0.669173	COG3865S	hypothetical protein	11.6184	0.565701	0.551204	1.0263	0.30475	0.82368
PA1551	1687924	1689339	0.634181	COG0348C	ferredoxin	370.726	-0.310186	0.302164	-1.02655	0.304632	0.82368
PA3211	3600454	3601599	0.675393	COG0767Q	ABC transporter permease	150.113	-0.326689	0.318536	-1.0256	0.305082	0.823801
PA4368	4896523	4897425	0.703212	-	hypothetical protein	25.3498	0.472855	0.461093	1.02551	0.305124	0.823801
PA1554	1691327	1692754	0.62395	COG3278O	cbb3-type cytochrome C oxidase subunit I	558.763	-0.368348	0.359399	-1.0249	0.30541	0.824131
PA0337	378598	380877	0.67193	COG3605T	phosphoenolpyruvate-protein phosphotransferase PtsP	1084.6	-0.290309	0.283594	-1.02368	0.305987	0.824355
PA4284	4801461	4805198	0.696897	COG1074L	exodeoxyribonuclease V subunit beta	237.443	-0.312432	0.305002	-1.02436	0.305665	0.824355
PA4531	5074409	5074618	0.647619	-	hypothetical protein	33.0427	0.447191	0.436706	1.02401	0.305831	0.824355
PA2406	2689567	2690127	0.741533	-	hypothetical protein	8.13599	-0.575366	0.562284	-1.02327	0.306182	0.824437
PA0503	562721	563545	0.721212	COG2226H	biotin synthesis protein BioC	37.8057	-0.441559	0.431671	-1.02291	0.306352	0.824452
PA2633	2976340	2977161	0.66545	COG1450NU	hypothetical protein	35.3061	0.436393	0.426926	1.02218	0.306698	0.824497
PA3603	4037945	4038316	0.66129	COG0818M	diacylglycerol kinase	21.2003	-0.491853	0.481042	-1.02247	0.306557	0.824497
PA4191	4688889	4689893	0.682587	COG3491R	iron/ascorbate oxidoreductase	6.21987	0.583775	0.571575	1.02134	0.307091	0.825113
PA0160	183822	184007	0.623656	-	hypothetical protein	9.22632	0.566111	0.554851	1.02029	0.30759	0.825665
PA3278	3670759	3671058	0.66	-	hypothetical protein	43.5451	0.440929	0.432193	1.02021	0.307627	0.825665
PA1775	1919579	1920403	0.638788	COG0668M	hypothetical protein	117.982	-0.361898	0.355056	-1.01927	0.308075	0.825712
PA3792	4250828	4252606	0.639685	COG0119E	2-isopropylmalate synthase	353.552	0.310086	0.304164	1.01947	0.30798	0.825712
PA5142	5790445	5791086	0.674455	COG0118E	imidazole glycerol phosphate synthase subunit HisH	132.706	-0.32607	0.319947	-1.01914	0.308138	0.825712
PA4844	5437785	5439758	0.716819	COG0840NT	chemotaxis transducer	13.5253	-0.536867	0.52711	-1.01851	0.308435	0.825879
PA4865	5463607	5463909	0.689769	COG0831E	urease subunit gamma	7.56695	-0.577699	0.567311	-1.01831	0.30853	0.825879
PA5275	5940747	5941082	0.672619	COG1965P	frataxin-like protein	44.9901	-0.411017	0.404088	-1.01715	0.309083	0.826915
PA1189	1291148	1291645	0.678715	COG3091S	hypothetical protein	5.619	0.580155	0.571411	1.0153	0.309961	0.8275
PA2520	2837334	2840489	0.676806	COG3696P	resistance-nodulation-cell division (RND) divalent metal cation efflux transporter CzcA	13.9222	0.531009	0.522765	1.01577	0.309739	0.8275
PA3867	4330321	4330896	0.614583	COG1961L	DNA invertase	5.07242	0.580485	0.571733	1.01531	0.309959	0.8275
PA4976	5586370	5587551	0.708122	COG0436E	arginine:pyruvate transaminase, AruH	37.4098	0.439354	0.432623	1.01556	0.30984	0.8275
PA0037	39202	40089	0.727477	COG0583K	transcriptional regulator TrpI	33.7463	-0.437842	0.431603	-1.01446	0.310366	0.82751
PA0215	243431	243835	0.681481	-	malonate transporter MadL	6.13789	0.580554	0.572532	1.01401	0.310577	0.82751
PA0377	421602	422207	0.707921	-	hypothetical protein	44.9286	-0.439599	0.433858	-1.01323	0.310949	0.82751
PA1805	1959263	1961128	0.632369	COG0760O	peptidyl-prolyl cis-trans isomerase D	576.947	-0.275952	0.272658	-1.01208	0.311499	0.82751
PA2028	2219778	2220251	0.588608	COG1522K	transcriptional regulator	13.5306	0.534612	0.527735	1.01303	0.311046	0.82751
PA2367	2617019	2617516	0.616466	COG3157S	hypothetical protein	5.06764	0.579663	0.572417	1.01266	0.311223	0.82751
PA2929	3285007	3285621	0.679675	COG1280E	hypothetical protein	12.6426	0.541385	0.534907	1.01211	0.311485	0.82751
PA3087	3465093	3466073	0.699286	-	hypothetical protein	63.3221	-0.379153	0.374559	-1.01226	0.311412	0.82751
PA4528	5072695	5073567	0.65063	COG1989NOU	type 4 prepilin peptidase PilD	63.4003	-0.382097	0.376796	-1.01407	0.310551	0.82751
PA5137	5785948	5786703	0.650794	COG0834ET	hypothetical protein	56.784	0.387328	0.382797	1.01184	0.311617	0.82751
PA0857	935989	936294	0.660131	COG0271T	morphogene protein BolA	91.2287	-0.359336	0.355527	-1.01071	0.312154	0.828212
PA2892	3246382	3247206	0.699394	COG4221R	short-chain dehydrogenase	23.6235	0.487541	0.482596	1.01025	0.312377	0.828212
PA5112	5754298	5756238	0.674395	COG3240IR	esterase	524.714	0.284222	0.281245	1.01058	0.312215	0.828212
PA2138	2353086	2355608	0.698771	COG3285L	ATP-dependent DNA ligase	7.06731	0.575039	0.570573	1.00783	0.313538	0.83085
PA0368	412329	413327	0.711712	COG0429R	hypothetical protein	43.3974	-0.410297	0.407732	-1.00629	0.314275	0.831174
PA2512	2829440	2830834	0.666667	COG4638PR	anthranilate dioxygenase large subunit	5.08595	0.575032	0.572081	1.00516	0.314821	0.831174
PA2800	3156860	3157564	0.611348	COG2853M	hypothetical protein	247.274	-0.304886	0.302882	-1.00661	0.314121	0.831174
PA4043	4525551	4526438	0.719595	COG0142H	geranyltranstransferase	58.4885	-0.380664	0.378613	-1.00542	0.314696	0.831174
PA4061	4539889	4540758	0.67931	COG3118O	thioredoxin	233.058	-0.303491	0.301415	-1.00689	0.31399	0.831174
PA4988	5603821	5605098	0.722222	COG1519M	3-deoxy-D-manno-octulosonic-acid transferase	76.9622	-0.358723	0.356813	-1.00535	0.314728	0.831174
PA5232	5889829	5890902	0.673184	COG1566V	hypothetical protein	397.945	0.287831	0.286134	1.00593	0.314449	0.831174
PA1872	2034066	2034857	0.674242	-	hypothetical protein	55.6239	0.395196	0.393516	1.00427	0.315248	0.831316
PA2899	3253766	3254404	0.666667	COG2197TK	transcriptional regulator	29.6455	0.456253	0.454249	1.00441	0.315181	0.831316
PA4008	4488410	4489633	0.70915	COG0596R	hydrolase	9.31	-0.561751	0.559555	-1.00392	0.315415	0.831316
PA4746.1	5332087	5332163	0.623377	-	-	19.9395	-0.488869	0.487082	-1.00367	0.315539	0.831316
PA3627	4062426	4062899	0.672996	COG0245I	2-C-methyl-D-erythritol 2,4-cyclodiphosphate synthase	86.7177	-0.348469	0.347374	-1.00315	0.315787	0.831534
PA0923	1007950	1008999	0.66	COG0389L	DNA polymerase IV	45.3275	-0.411103	0.410232	-1.00212	0.316284	0.832404
PA2613	2954818	2956143	0.668175	COG2256L	recombination factor protein RarA	191.975	-0.314047	0.313569	-1.00152	0.316574	0.83273
PA1763	1905797	1906822	0.62768	-	hypothetical protein	7.91887	0.564561	0.563941	1.0011	0.316778	0.832831
PA0397	438938	439837	0.667778	COG1230P	cation efflux system protein	23.9786	0.471513	0.471211	1.00064	0.317001	0.832979
PA0890	973770	974468	0.646638	COG4160E	arginine/ornithine transporter AotM	82.5393	0.3939	0.393909	0.999976	0.317322	0.833386
PA0089	107182	108228	0.703916	COG3520S	hypothetical protein	96.9838	-0.341622	0.342051	-0.998748	0.317917	0.833589
PA0162	184594	185928	0.648689	-	histidine porin OpdC	40.4699	-0.417316	0.418076	-0.998182	0.318191	0.833589
PA0496	555251	556228	0.690184	COG1984E	hypothetical protein	115.593	-0.35946	0.359874	-0.998848	0.317868	0.833589
PA0819	895824	896117	0.636054	-	hypothetical protein	4.25203	0.568307	0.569582	0.997763	0.318394	0.833589
PA1188	1289965	1291146	0.700508	COG1804C	hypothetical protein	36.7951	0.422219	0.423207	0.997666	0.318441	0.833589
PA1321	1432037	1432927	0.681257	COG0109O	protoheme IX farnesyltransferase	5.08187	-0.569705	0.571379	-0.997071	0.31873	0.833589
PA1350	1464111	1464860	0.664	COG4312S	hypothetical protein	9.11729	0.561779	0.563249	0.997391	0.318575	0.833589
PA2617	2960456	2961136	0.666667	COG2360O	leucyl/phenylalanyl-tRNA--protein transferase	31.2152	-0.438201	0.438789	-0.99866	0.317959	0.833589
PA4047	4529995	4530612	0.65534	COG0807H	GTP cyclohydrolase II	119.313	-0.337651	0.338766	-0.996708	0.318906	0.833615
PA0177	201675	202160	0.664609	COG0835NT	purine-binding chemotaxis protein	9.07588	0.557003	0.560965	0.992936	0.320741	0.83506
PA0633	689537	690031	0.636364	-	hypothetical protein	221.593	0.303136	0.306466	0.989137	0.322596	0.83506
PA0777	844427	845179	0.701195	COG0834ET	hypothetical protein	15.1959	-0.513601	0.51912	-0.989367	0.322484	0.83506
PA0800	879027	879560	0.70412	-	hypothetical protein	4.20188	0.563433	0.568275	0.991479	0.321452	0.83506
PA1249	1355631	1357070	0.636806	COG2931Q	alkaline metalloproteinase	33.8782	0.472215	0.476704	0.990583	0.321889	0.83506
PA1731	1874017	1874970	0.672956	COG2307S	hypothetical protein	6.76664	0.566848	0.569953	0.994552	0.319954	0.83506
PA1812	1969635	1971239	0.655452	COG1388M	membrane-bound lytic murein transglycosylase D	295.026	-0.293182	0.296109	-0.990114	0.322118	0.83506
PA1964	2146961	2148526	0.646871	COG0488R	ABC transporter ATP-binding protein	53.9629	-0.391161	0.39543	-0.989205	0.322563	0.83506
PA2896	3250738	3251322	0.678632	COG1595K	RNA polymerase sigma factor	52.9626	0.384586	0.386909	0.993996	0.320225	0.83506
PA3619	4053392	4054399	0.678571	COG0823U	hypothetical protein	9.74125	0.550841	0.55512	0.992293	0.321055	0.83506
PA3864	4324948	4325580	0.657188	COG2964S	transcriptional regulator	36.7546	0.427156	0.430054	0.993262	0.320582	0.83506
PA3901	4368837	4371191	0.6862	COG4772P	Fe(III) dicitrate transporter FecA	49.5505	-0.410809	0.413273	-0.994038	0.320205	0.83506
PA3977	4457362	4458645	0.669782	COG0001H	glutamate-1-semialdehyde aminotransferase	272.912	-0.292346	0.294345	-0.99321	0.320608	0.83506
PA4225	4731369	4736798	0.727256	COG1020Q	pyochelin synthetase	735.306	0.560301	0.566105	0.989748	0.322297	0.83506
PA4330	4858490	4859263	0.673127	COG1024I	enoyl-CoA hydratase	29.0248	0.444105	0.447516	0.992378	0.321013	0.83506
PA4725	5304011	5306962	0.660908	COG0591ER	two-component sensor CbrA	116.285	-0.332492	0.335999	-0.989562	0.322388	0.83506
PA4761	5347198	5349111	0.641588	COG0443O	molecular chaperone DnaK	1809.51	-0.337253	0.340071	-0.991714	0.321337	0.83506
PA5007	5626376	5627134	0.682477	COG3642T	hypothetical protein	65.89	-0.375238	0.377993	-0.99271	0.320851	0.83506
PA5371	6046914	6047318	0.651852	COG1607I	hypothetical protein	79.002	-0.351584	0.355466	-0.989077	0.322626	0.83506
PA1207	1306059	1307900	0.678067	COG0475P	glutathione-regulated potassium-efflux system protein KefB	142.691	0.321879	0.325675	0.988344	0.322984	0.835557
PA2097	2307957	2309432	0.674797	COG2072P	flavin-binding monooxygenase	11.6947	0.536345	0.542981	0.987778	0.323261	0.83567
PA5160	5808368	5809897	0.667974	COG2814G	drug efflux transporter	13.5442	0.523924	0.530517	0.987574	0.323361	0.83567
PA0066	78090	78632	0.67035	COG0663R	hypothetical protein	85.4663	-0.35045	0.355247	-0.986496	0.32389	0.836172
PA4998	5615652	5616302	0.646697	-	hypothetical protein	67.8484	-0.371917	0.376948	-0.986654	0.323813	0.836172
PA2235	2458295	2460283	0.658622	COG3206M	protein PslE	224.371	0.334539	0.339262	0.986078	0.324095	0.836272
PA1045	1129451	1131595	0.674126	COG1199KL	ATP-dependent DNA helicase DinG	133.741	-0.3293	0.334185	-0.98538	0.324437	0.836294
PA4752	5337900	5338523	0.637821	COG0293J	cell division protein FtsJ	107.933	-0.328568	0.33333	-0.985715	0.324273	0.836294
PA1376	1493090	1494823	0.653403	COG4579T	bifunctional isocitrate dehydrogenase kinase/phosphatase protein	132.349	0.334169	0.339433	0.984491	0.324874	0.83699
PA0212	240931	241737	0.741016	COG4799I	malonate decarboxylase subunit gamma	6.78016	0.559687	0.569662	0.98249	0.325859	0.837038
PA1471	1599024	1599320	0.659933	-	hypothetical protein	35.747	0.419302	0.427009	0.98195	0.326124	0.837038
PA1815	1972959	1973405	0.657718	COG0328L	ribonuclease H	29.8271	-0.443825	0.451443	-0.983125	0.325546	0.837038
PA1864	2023281	2023931	0.708141	COG1309K	transcriptional regulator	6.66156	0.560314	0.570461	0.982214	0.325995	0.837038
PA2741	3103643	3103999	0.588235	COG0292J	50S ribosomal protein L20	1507.38	-0.348728	0.354971	-0.982413	0.325896	0.837038
PA3617	4051564	4052604	0.641691	COG0468L	recombinase A	510.036	-0.272911	0.277988	-0.981737	0.326229	0.837038
PA4231	4745121	4746551	0.704403	COG1169HQ	salicylate biosynthesis isochorismate synthase	168.803	0.560047	0.570188	0.982215	0.325994	0.837038
PA4785	5372591	5373868	0.682316	COG0183I	acetyl-CoA acetyltransferase	37.2184	0.416855	0.42432	0.982406	0.3259	0.837038
PA0208	237232	238896	0.688288	COG4670I	malonate decarboxylase subunit alpha	16.4909	0.504529	0.516159	0.977467	0.328338	0.837333
PA0637	692549	692890	0.649123	COG4718S	hypothetical protein	25.0897	0.452325	0.462493	0.978015	0.328067	0.837333
PA1270	1379413	1381452	0.726471	COG1289S	hypothetical protein	15.0428	0.506442	0.517126	0.979339	0.327412	0.837333
PA1473	1600083	1600418	0.678571	COG2257S	hypothetical protein	7.38058	-0.554421	0.566785	-0.978186	0.327982	0.837333
PA1588	1730181	1731347	0.624679	COG0045C	succinyl-CoA synthetase subunit beta	1889.03	-0.287854	0.293995	-0.979109	0.327526	0.837333
PA2193	2412546	2412860	0.679365	COG1034C	hydrogen cyanide synthase HcnA	6.16995	-0.558755	0.571649	-0.977444	0.32835	0.837333
PA2345	2590430	2591665	0.703074	COG0446R	hypothetical protein	26.7839	0.447817	0.457483	0.978871	0.327643	0.837333
PA2646	2992548	2992856	0.644013	COG0713C	NADH dehydrogenase subunit K	22.2978	-0.46992	0.480192	-0.978607	0.327774	0.837333
PA2978	3337228	3337692	0.666667	COG0394T	phosphotyrosine protein phosphatase	23.7854	-0.468077	0.478	-0.979241	0.327461	0.837333
PA3499	3916778	3917212	0.696552	COG0251J	hypothetical protein	4.30217	0.556544	0.569132	0.977881	0.328133	0.837333
PA4007	4486847	4488112	0.698262	COG0014E	gamma-glutamyl phosphate reductase	167.311	-0.308397	0.314521	-0.98053	0.326825	0.837333
PA4639	5207035	5207622	0.681973	-	hypothetical protein	222.815	-0.295944	0.301933	-0.980163	0.327006	0.837333
PA0425	472024	473175	0.665799	COG0845M	resistance-nodulation-cell division (RND) multidrug efflux membrane fusion protein MexA	254.522	-0.305416	0.312736	-0.976596	0.328769	0.837732
PA3089	3467085	3468050	0.720497	COG3782S	hypothetical protein	21.6559	0.466955	0.478216	0.976452	0.32884	0.837732
PA2594	2936490	2937449	0.680208	COG0715P	hypothetical protein	31.3206	0.437115	0.448163	0.975347	0.329388	0.838701
PA2704	3057902	3058921	0.695098	COG2207K	transcriptional regulator	28.5193	0.455948	0.467654	0.974968	0.329576	0.838753
PA4199	4698021	4699802	0.689675	COG1960I	acyl-CoA dehydrogenase	104.799	0.345622	0.354925	0.973791	0.33016	0.839814
PA0056	70702	71622	0.72747	COG0583K	transcriptional regulator	10.4027	-0.536598	0.551662	-0.972693	0.330706	0.839923
PA2827	3180554	3180952	0.646617	COG0229O	methionine sulfoxide reductase B	77.9521	0.344873	0.354338	0.973288	0.33041	0.839923
PA3660	4100104	4101849	0.670676	COG0025P	sodium/hydrogen antiporter	90.736	0.346098	0.355721	0.972948	0.330579	0.839923
PA0580	639316	640341	0.690058	COG0533O	DNA-binding/iron metalloprotein/AP endonuclease	94.3914	-0.376942	0.388012	-0.971468	0.331315	0.841044
PA0648	702828	703058	0.528139	-	hypothetical protein	28.4153	0.444796	0.458594	0.969913	0.33209	0.841113
PA1421	1546271	1547230	0.673958	COG0010E	guanidinobutyrase	9.69506	0.535735	0.552333	0.969949	0.332072	0.841113
PA1608	1749895	1751520	0.661747	COG0840NT	chemotaxis transducer	43.5471	-0.401636	0.414579	-0.968781	0.332654	0.841113
PA1998	2184475	2185395	0.687296	COG0583K	transcriptional regulator DhcR	26.0962	0.456225	0.470226	0.970224	0.331935	0.841113
PA3483	3897391	3898191	0.70412	-	hypothetical protein	72.4096	-0.352836	0.364116	-0.96902	0.332535	0.841113
PA3647	4084505	4085011	0.599606	COG2825M	hypothetical protein	174.705	-0.302057	0.311345	-0.970167	0.331963	0.841113
PA3716	4161973	4163679	0.653779	-	hypothetical protein	471.124	-0.270225	0.2789	-0.968896	0.332597	0.841113
PA4942	5545786	5546988	0.650873	COG0330O	protease subunit HflK	666.641	-0.265531	0.274105	-0.968719	0.332685	0.841113
PA1538	1675862	1677445	0.644571	COG2072P	flavin-containing monooxygenase	17.4061	0.491357	0.507606	0.96799	0.333049	0.8413
PA3583	4015408	4016163	0.660053	COG1349KG	glycerol-3-phosphate regulon repressor	56.2216	-0.369551	0.381807	-0.967899	0.333095	0.8413
PA3949	4429401	4430576	0.69983	COG2081R	hypothetical protein	76.2297	-0.344535	0.35614	-0.967415	0.333337	0.841486
PA1225	1327813	1328439	0.700159	COG2249R	NAD(P)H dehydrogenase	21.4326	-0.465951	0.481818	-0.967068	0.33351	0.8415
PA1672	1824343	1824723	0.635171	COG3324R	hypothetical protein	61.8431	0.367946	0.380703	0.966489	0.3338	0.841807
PA4385	4915481	4917124	0.631995	COG0459O	molecular chaperone GroEL	8664.44	-0.295397	0.305784	-0.966032	0.334028	0.84196
PA0041a	54121	54822	0.568376	-	transposase	14.0862	0.509127	0.528009	0.964239	0.334926	0.842104
PA1023	1108949	1109866	0.662309	COG1028IQR	short-chain dehydrogenase	27.0847	0.450136	0.466819	0.964261	0.334915	0.842104
PA1029	1116133	1116500	0.660326	-	-	46.1625	0.388859	0.403061	0.964765	0.334663	0.842104
PA1438	1567848	1569293	0.699862	COG0642T	two-component sensor	35.6602	0.416439	0.431553	0.964977	0.334556	0.842104
PA2687	3038803	3040143	0.698732	COG0642T	two-component sensor PfeS	10.2601	0.529292	0.548692	0.964643	0.334724	0.842104
PA0152	173811	174638	0.710145	COG0583K	transcriptional regulator PcaQ	22.9673	0.455821	0.473086	0.963506	0.335294	0.842147
PA0361	404386	406119	0.710496	COG0405E	gamma-glutamyltranspeptidase	82.1479	-0.335952	0.351528	-0.955689	0.339229	0.842147
PA0419	466018	466740	0.713693	COG1385S	16S ribosomal RNA methyltransferase RsmE	66.6336	-0.356987	0.370969	-0.96231	0.335894	0.842147
PA0629	687979	688608	0.693651	COG3179R	hypothetical protein	39.6545	0.397217	0.415952	0.954957	0.3396	0.842147
PA0803	881486	881926	0.68254	COG2764S	hypothetical protein	4.22893	0.544452	0.568981	0.95689	0.338623	0.842147
PA0826	900408	901046	0.524257	-	hypothetical protein	18.199	0.476165	0.498734	0.954748	0.339705	0.842147
PA1059	1147468	1147815	0.652299	COG1320P	monovalent cation/H+ antiporter subunit G	11.0402	-0.52648	0.547836	-0.961017	0.336544	0.842147
PA1105	1197390	1197833	0.682432	COG2882NUO	flagellar biosynthesis chaperone	17.987	-0.476058	0.49881	-0.954389	0.339887	0.842147
PA1121	1214502	1215074	0.680628	-	hypothetical protein	36.1808	0.417758	0.435543	0.959166	0.337475	0.842147
PA1157	1255042	1255752	0.687764	COG0745TK	two-component response regulator	57.2875	-0.370563	0.385666	-0.960837	0.336634	0.842147
PA1547	1684077	1684760	0.733918	COG2836S	hypothetical protein	24.5376	-0.451925	0.473013	-0.955419	0.339366	0.842147
PA1597	1739508	1740233	0.694215	COG0412Q	hypothetical protein	122.929	-0.33586	0.349488	-0.961006	0.336549	0.842147
PA1678	1827992	1828906	0.661202	COG2890J	N5-glutamine S-adenosyl-L-methionine-dependent methyltransferase	113.233	-0.329325	0.344216	-0.956741	0.338698	0.842147
PA1823	1982705	1983541	0.678614	COG2816L	NADH pyrophosphatase	112.421	-0.321329	0.336589	-0.954665	0.339747	0.842147
PA1960	2144077	2144799	0.698479	COG3326S	hypothetical protein	12.7474	-0.508655	0.531821	-0.956441	0.33885	0.842147
PA2385	2636517	2638805	0.692005	COG2366R	3-oxo-C12-homoserine lactone acylase PvdQ	4.26758	-0.54434	0.569502	-0.955817	0.339165	0.842147
PA2686	3037886	3038803	0.669935	COG0745TK	two-component response regulator PfeR	10.9495	-0.518349	0.542857	-0.954853	0.339652	0.842147
PA2977	3336212	3337231	0.665686	COG0812M	UDP-N-acetylenolpyruvoylglucosamine reductase	73.5578	-0.345588	0.362201	-0.954131	0.340017	0.842147
PA3153	3536576	3537811	0.485437	COG2244R	O-antigen translocase	69.1096	-0.361337	0.375683	-0.961814	0.336143	0.842147
PA3324	3726452	3728230	0.694772	COG0300R	short-chain dehydrogenase	13.5984	0.503884	0.52654	0.956971	0.338582	0.842147
PA3362	3773430	3773948	0.635838	-	hypothetical protein	16.9781	0.490354	0.51184	0.958021	0.338052	0.842147
PA4052	4533640	4534119	0.685417	COG0781K	transcription antitermination protein NusB	85.7767	-0.3403	0.353169	-0.963562	0.335266	0.842147
PA4194	4691343	4692041	0.662375	COG0765E	ABC transporter permease	10.2784	0.528749	0.549718	0.961855	0.336123	0.842147
PA4205	4705956	4706402	0.671141	COG2259S	hypothetical protein	16.8991	-0.484717	0.505367	-0.959139	0.337489	0.842147
PA4446	4979834	4981003	0.676923	COG0265O	AlgW protein	74.2043	-0.352505	0.367167	-0.960066	0.337022	0.842147
PA4473	5001822	5002424	0.658375	COG3028S	hypothetical protein	86.9011	-0.334088	0.347518	-0.961354	0.336374	0.842147
PA4574	5121899	5122387	0.566462	COG2862S	hypothetical protein	56.5478	-0.418168	0.437391	-0.956051	0.339046	0.842147
PA4622	5182579	5183790	0.687294	COG2814G	major facilitator superfamily (MFS) transporter	16.8739	0.490679	0.510899	0.960423	0.336843	0.842147
PA4835	5425597	5426898	0.695853	COG4408S	hypothetical protein	5.10497	-0.544638	0.570981	-0.953863	0.340153	0.842147
PA4945	5548751	5549722	0.641975	COG0324J	tRNA delta(2)-isopentenylpyrophosphate transferase	298.065	-0.275849	0.28673	-0.962051	0.336024	0.842147
PA5561	6254428	6254808	0.577428	COG3312C	F0F1 ATP synthase subunit I	73.2151	-0.382849	0.399496	-0.95833	0.337896	0.842147
PA2706	3060265	3060660	0.65404	COG3791S	hypothetical protein	20.8948	0.470387	0.493381	0.953396	0.34039	0.842317
PA2272	2501720	2503417	0.672556	COG0768M	penicillin-binding protein 3A	68.2233	0.349136	0.366632	0.952279	0.340955	0.842736
PA2380	2632963	2633199	0.658228	-	hypothetical protein	42.3466	-0.388952	0.40873	-0.95161	0.341295	0.842736
PA3174	3564445	3565173	0.681756	COG1414K	transcriptional regulator	10.1869	0.522265	0.548402	0.952339	0.340925	0.842736
PA4829	5420323	5421726	0.694444	COG1249C	dihydrolipoamide dehydrogenase	39.7048	0.396784	0.417051	0.951403	0.3414	0.842736
PA5164	5813122	5813667	0.642857	COG1898M	dTDP-4-dehydrorhamnose 3,5-epimerase	113.577	-0.330165	0.346896	-0.95177	0.341214	0.842736
PA4357	4884719	4884961	0.72428	-	hypothetical protein	14.5414	0.497572	0.523613	0.950267	0.341977	0.843745
PA3180	3570414	3570851	0.646119	COG1051F	hypothetical protein	20.9275	-0.478726	0.504085	-0.949694	0.342268	0.844047
PA0482	542170	544347	0.654729	COG2225C	malate synthase G	587.08	0.277904	0.293028	0.948388	0.342932	0.84527
PA0291	327284	328666	0.651482	-	anaerobically-induced outer membrane porin OprE	558.369	0.323952	0.34192	0.94745	0.34341	0.84603
[truncated: 3,707 more rows]

## Sheet: pAKD1
Gene	start gene	end gene	gc content	COG	Descritpion	baseMean	log2FoldChange	lfcSE	stat	pvalue	padj
over
PA5508	6199567	6200898	0.720721	COG0174E	glutamine synthetase	145.393	3.01269	0.292556	10.2978	7.20592e-25	1.68035e-22
PA5506	6198055	6198912	0.694639	COG1737K	hypothetical protein	78.2393	2.75087	0.315125	8.72947	2.55872e-18	4.64076e-16
PA5507	6198917	6199570	0.671254	COG1335Q	hypothetical protein	87.3691	2.64698	0.314722	8.41053	4.08175e-17	6.89253e-15
PA5509	6200966	6201634	0.681614	COG3931E	hypothetical protein	46.9185	2.22754	0.330728	6.73526	1.63634e-11	2.42823e-09
PA5510	6201736	6203085	0.665185	COG0531E	transporter	101.977	2.02801	0.318291	6.37155	1.87123e-10	2.69512e-08
PA0887	969670	971625	0.663088	COG0365I	acetyl-CoA synthetase	1383.48	1.56539	0.261187	5.99339	2.0551e-09	2.87538e-07
PA3931	4406806	4407585	0.620513	COG1464P	hypothetical protein	71.9504	1.65401	0.31933	5.17962	2.22342e-07	2.79181e-05
PA0283	316791	317789	0.655656	COG1613P	sulfate-binding protein	152.469	1.33409	0.281137	4.74536	2.08135e-06	0.000248595
PA3038	3400684	3401949	0.634281	-	porin	301.87	1.20048	0.25806	4.65196	3.28799e-06	0.000374449
PA5445	6133838	6135331	0.66332	COG0427C	coenzyme A transferase	343.895	1.31347	0.286716	4.58107	4.62611e-06	0.000514865
PA3446	3851920	3852513	0.686869	COG0431R	NAD(P)H-dependent FMN reductase	118.328	1.33131	0.292712	4.54821	5.41037e-06	0.000588769
PA4195	4692126	4692956	0.647413	COG0834ET	ABC transporter	58.7435	1.48265	0.326385	4.54266	5.555e-06	0.000591366
PA4290	4812598	4814214	0.698825	COG0840NT	chemotaxis transducer	130.356	1.25637	0.289243	4.34364	1.40139e-05	0.00140054
PA3584	4016441	4017979	0.68551	COG0578C	glycerol-3-phosphate dehydrogenase	56.5106	1.37787	0.322163	4.27694	1.89482e-05	0.0018194
PA3234	3621505	3623160	0.652174	COG4147R	acetate permease	130.675	1.19834	0.295957	4.04905	5.14265e-05	0.00441817
PA3233	3619616	3621415	0.677222	COG2905T	hypothetical protein	62.5985	1.09975	0.317425	3.4646	0.00053102	0.0371486
under
PA3115	3495446	3498205	0.671739	COG3170NU	Motility protein FimV	288.802	-2.83133	0.301093	-9.40352	5.27666e-21	1.12347e-18
PA1658	1805753	1807228	0.625339	COG3517S	hypothetical protein	54.7516	-1.44924	0.322778	-4.4899	7.12552e-06	0.000742419
PA1123	1216120	1216440	0.613707	-	hypothetical protein	127.077	-1.3174	0.311547	-4.22858	2.35175e-05	0.00220934
PA2622	2965201	2965473	0.630037	COG1278K	cold-shock protein CspD	85.0978	-1.271	0.300841	-4.22484	2.39116e-05	0.00220934
PA2788	3144412	3146007	0.686717	COG0840NT	chemotaxis transducer	54.0891	-1.31183	0.319719	-4.10307	4.07699e-05	0.00356518
PA0085	103350	103838	0.625767	COG3157S	hypothetical protein	907.431	-0.971609	0.236607	-4.10643	4.01817e-05	0.00356518
PA3570	4002108	4003601	0.67336	COG1012C	methylmalonate-semialdehyde dehydrogenase	60.7856	-1.32328	0.333054	-3.97317	7.09215e-05	0.00598798
PA3116	3498374	3499384	0.65183	COG0136E	aspartate-semialdehyde dehydrogenase	9.93413	-1.27808	0.32746	-3.90302	9.49995e-05	0.00788496
PA2553	2885362	2886552	0.716205	COG0183I	acyl-CoA thiolase	212.675	-1.05825	0.271648	-3.89568	9.79232e-05	0.00799217
PA4525	5069082	5069531	0.488889	COG4969NU	type 4 fimbrial PilA	1418.51	-0.958398	0.247124	-3.8782	0.000105231	0.00844782
PA2552	2884206	2885333	0.687943	COG1960I	acyl-CoA dehydrogenase	204.896	-1.1372	0.293696	-3.87204	0.000107929	0.00852466
PA4307	4831372	4833270	0.647183	COG0840NT	chemotactic transducer PctC	186.708	-0.999891	0.267713	-3.73493	0.000187764	0.0143669
PA4523	5065491	5067746	0.656028	-	hypothetical protein	167.105	-1.10706	0.297178	-3.72525	0.00019512	0.0147
PA0789	864095	865510	0.644068	COG1113E	amino acid permease	689.467	0.952058	0.264891	3.59415	0.000325454	0.0237873
PA3189	3579351	3580283	0.659164	COG1175G	sugar ABC transporter permease	248.375	0.912709	0.261318	3.49271	0.000478137	0.034101
PA0050	65339	65479	0.687943	-	hypothetical protein	26.5644	-1.18233	0.342542	-3.45163	0.000557206	0.0384315
PA2662	3011100	3012293	0.695142	COG3213P	hypothetical protein	470.545	-0.953801	0.279666	-3.41051	0.000648421	0.0434975
PA0201	229954	230535	0.714777	COG3545R	hypothetical protein	163.441	0.946748	0.281253	3.36618	0.000762168	0.050437
PA2302	2532669	2539043	0.722353	COG1020Q	protein AmbE	27.6086	-1.14747	0.343968	-3.33599	0.00084995	0.0554961
PA3392	3797009	3798919	0.649398	COG4263C	nitrous-oxide reductase	816.364	-0.978801	0.29453	-3.32326	0.000889705	0.0573274
PA0512	574590	575105	0.69186	COG1522K	hypothetical protein	96.7463	-0.999651	0.301392	-3.31678	0.000910615	0.0579127
PA3395	3801104	3801931	0.718599	COG1277R	NosY protein	38.6583	-1.09804	0.336461	-3.26348	0.00110052	0.069093
PA2554	2886570	2887337	0.703125	COG1028IQR	short-chain dehydrogenase	99.5392	-0.990472	0.303908	-3.25912	0.00111759	0.0692762
PA3235	3623157	3623468	0.580128	COG3162S	hypothetical protein	51.1183	1.01458	0.316669	3.20391	0.00135575	0.0829888
PA4179	4674944	4676239	0.688272	-	porin	15.248	1.08819	0.342433	3.17783	0.0014838	0.0897058
PA1971	2151755	2153068	0.681887	COG1114E	branched-chain amino acid ABC transporter	12.7697	1.06677	0.337293	3.16274	0.0015629	0.0933356
PA3186	3575912	3577276	0.651282	COG3659M	glucose/carbohydrate outer membrane porin OprB	786.075	0.730067	0.231355	3.15562	0.0016016	0.0944942
PA0518	578029	578343	0.679365	COG4654C	cytochrome C-551	161.367	-0.899862	0.286813	-3.13746	0.00170421	0.0993516
PA5235	5892910	5894256	0.652561	COG2271G	sn-glycerol-3-phosphate transporter	34.4482	1.05569	0.340738	3.09826	0.00194663	0.112149
PA0516	576498	577676	0.689567	COG3391S	heme d1 biosynthesis protein NirF	382.774	-0.817632	0.264434	-3.09201	0.00198805	0.112319
PA3271	3660022	3663501	0.683908	COG0591ER	two-component sensor	189.408	0.809555	0.261915	3.09091	0.00199545	0.112319
PA0563	620135	620488	0.607345	COG3152S	hypothetical protein	376.093	-0.738903	0.242672	-3.04486	0.00232788	0.128086
PA2664	3012592	3013773	0.670897	COG1017C	nitric oxide dioxygenase	762.829	-0.853622	0.283054	-3.01576	0.0025634	0.139478
PA3391	3794819	3796966	0.676909	COG3901K	regulatory protein NosR	263.37	-0.813129	0.270981	-3.00069	0.00269373	0.144958
PA3187	3577320	3578480	0.671835	COG3839G	ABC transporter ATP-binding protein	648.855	0.680675	0.229598	2.96464	0.00303035	0.159566
PA4262	4766009	4766611	0.61194	COG0088J	50S ribosomal protein L4	1606.52	0.68763	0.231749	2.96713	0.00300594	0.159566
PA3938	4415796	4416809	0.67357	COG4521P	periplasmic taurine-binding protein	44.9264	0.97179	0.332682	2.92107	0.00348827	0.181724
PA2624	2967161	2969386	0.637916	COG2838C	isocitrate dehydrogenase	915.926	0.69127	0.238956	2.89288	0.00381726	0.19677
PA0746	813329	814492	0.689003	COG1960I	acyl-CoA dehydrogenase	117.782	-0.852223	0.295098	-2.88793	0.0038778	0.197808
PA0783	855277	856797	0.666009	COG0591ER	sodium/proline symporter PutP	295.608	0.762337	0.264428	2.88296	0.00393954	0.198886
PA3385	3791347	3791673	0.636086	-	alginate and motility regulator Z	356.023	-0.776492	0.269832	-2.87768	0.00400607	0.200181
PA4132	4621133	4622548	0.680791	COG1167KE	hypothetical protein	82.1577	-0.936187	0.327449	-2.85903	0.00424934	0.20809
PA0083	101247	101765	0.647399	COG3516S	hypothetical protein	216.404	-0.72434	0.254289	-2.84849	0.00439278	0.210896
PA0602	663515	664549	0.657971	COG0687E	ABC transporter	90.4947	-0.898125	0.315169	-2.84966	0.00437655	0.210896
PA0391	431858	433825	0.682419	COG0699R	hypothetical protein	148.883	-0.880195	0.311812	-2.82284	0.00476001	0.226308
PA0165	189120	189956	0.623656	COG3248M	hypothetical protein	107.752	0.848604	0.30151	2.81451	0.00488514	0.227834
PA3477	3889925	3890650	0.619835	COG2771K	transcriptional regulator RhlR	65.0478	-0.871496	0.309631	-2.81462	0.00488343	0.227834
PA4260	4764880	4765701	0.605839	COG0090J	50S ribosomal protein L2	1875.95	0.668153	0.237804	2.80968	0.00495913	0.229103
PA4356	4883607	4884659	0.693257	COG1902C	xenobiotic reductase	70.7593	0.866366	0.308808	2.80551	0.00502364	0.229914
PA5239	5898865	5900124	0.605556	COG1158K	transcription termination factor Rho	550.058	0.704072	0.252916	2.78381	0.00537241	0.243599
PA4491	5025614	5027383	0.69322	COG4685S	hypothetical protein	294.37	-0.691626	0.248786	-2.78	0.0054359	0.244217
PA0782	851783	854965	0.679862	COG4230C	bifunctional proline dehydrogenase/pyrroline-5-carboxylate dehydrogenase	144.917	0.752016	0.271098	2.77397	0.00553775	0.246531
PA1662	1810751	1813384	0.689825	COG0542O	ClpA/B-type protease	46.9547	-0.90202	0.326925	-2.75911	0.00579598	0.255702
PA3393	3798916	3800202	0.699301	COG3420P	NosD protein	133.327	-0.809	0.295568	-2.7371	0.00619835	0.271012
PA1669	1819074	1822601	0.667517	COG3523S	hypothetical protein	41.3078	-0.886035	0.325064	-2.72573	0.00641596	0.275605
PA3912	4382010	4382900	0.679012	COG0826O	hypothetical protein	191.882	-0.759721	0.278703	-2.72591	0.00641236	0.275605
PA5178	5830313	5830750	0.627854	COG1652S	LysM domain/BON superfamily protein	552.822	-0.640286	0.235409	-2.71988	0.0065305	0.278086
PA2540	2867542	2869302	0.687677	COG2267I	hypothetical protein	147.284	-0.727561	0.267914	-2.71565	0.00661449	0.279234
PA3181	3570941	3571603	0.704374	COG0800G	keto-hydroxyglutarate-aldolase/keto-deoxy-phosphogluconate aldolase	143.673	0.772383	0.285162	2.70858	0.00675724	0.282822
PA4760	5345949	5347082	0.66843	COG0484O	molecular chaperone DnaJ	331.861	0.657499	0.244007	2.69459	0.00704747	0.29247
PA4256	4763119	4763532	0.594203	COG0197J	50S ribosomal protein L16	534.252	0.681349	0.256635	2.65493	0.00793248	0.326432
PA0522	581668	581925	0.717054	-	hypothetical protein	13.3244	-0.890495	0.336047	-2.64991	0.00805127	0.328559
PA4261	4765713	4766012	0.56	COG0089J	50S ribosomal protein L23	259.86	0.677762	0.257373	2.63338	0.00845398	0.342142
PA4224	4730323	4731372	0.724762	COG4693Q	pyochelin biosynthetic protein PchG	105.938	0.829054	0.316933	2.61586	0.00890025	0.35725
PA2587	2926773	2927921	0.669278	COG0654HC	FAD-dependent monooxygenase	25.51	-0.893092	0.342257	-2.60942	0.00906956	0.361086
PA0178	202147	204066	0.690625	COG0643NT	two-component sensor	31.6887	-0.892127	0.343473	-2.59737	0.00939413	0.370793
PA4130	4617535	4619208	0.686977	COG0155P	sulfite or nitrite reductase	33.7215	-0.891193	0.343506	-2.5944	0.00947553	0.370793
PA4257	4763544	4764230	0.572052	COG0092J	30S ribosomal protein S3	1243.51	0.654978	0.252953	2.58933	0.00961624	0.370793
PA5530	6223174	6224481	0.625382	COG2814G	MFS dicarboxylate transporter	94.5696	0.844703	0.326217	2.58939	0.00961475	0.370793
PA3445	3850830	3851801	0.676955	COG0715P	hypothetical protein	13.9197	0.872936	0.33813	2.58166	0.0098326	0.376174
PA4259	4764588	4764863	0.565217	COG0185J	30S ribosomal protein S19	301.348	0.676033	0.263483	2.56576	0.0102951	0.38781
PA4495	5030525	5031235	0.680731	COG3471S	hypothetical protein	252.886	-0.664555	0.258979	-2.56606	0.0102861	0.38781
PA2840	3193886	3195589	0.696009	COG0513LKJ	ATP-dependent RNA helicase	83.7919	0.78927	0.307953	2.56295	0.0103787	0.387972
PA3397	3802567	3803343	0.642214	COG1018C	ferredoxin-NADP reductase	534.087	-0.626334	0.245118	-2.55523	0.0106117	0.393678
PA3327	3730557	3737615	0.703074	COG1020Q	non-ribosomal peptide synthetase	15.3576	-0.869917	0.341619	-2.54646	0.0108823	0.399034
PA3452	3856749	3858320	0.633588	COG0579R	malate:quinone oxidoreductase	147.61	0.780334	0.306581	2.54528	0.010919	0.399034
PA3907	4375230	4376015	0.680662	COG2948U	hypothetical protein	5.32613	-0.720629	0.283428	-2.54254	0.0110049	0.399193
PA1657	1805218	1805724	0.648915	COG3516S	hypothetical protein	20.1813	-0.875102	0.345	-2.53652	0.0111959	0.403135
PA0511	573433	574596	0.697595	COG0535R	heme d1 biosynthesis protein NirJ	267.838	-0.721944	0.285669	-2.5272	0.0114975	0.407996
PA4274	4782680	4783111	0.601852	COG0080J	50S ribosomal protein L11	1562.82	0.631781	0.249742	2.52974	0.0114149	0.407996
PA3091	3468988	3470427	0.691667	COG1196D	hypothetical protein	56.7357	-0.812658	0.323029	-2.51574	0.0118782	0.418471
PA4236	4752260	4753708	0.627329	COG0753P	catalase	2006.49	-0.568063	0.226083	-2.51263	0.0119836	0.419169
PA4587	5136317	5137357	0.663785	COG1858P	cytochrome C551 peroxidase	1361.56	-0.661381	0.264453	-2.50094	0.0123863	0.42888
PA5103	5746849	5747871	0.663734	COG2113E	hypothetical protein	34.9793	0.83033	0.332197	2.49951	0.0124364	0.42888
PA3533	3952061	3952387	0.620795	COG0278O	hypothetical protein	515.307	-0.656712	0.263333	-2.49384	0.0126368	0.432745
PA0519	578394	580100	0.64382	COG2010C	nitrite reductase	2375.12	-0.668368	0.268985	-2.48478	0.0129631	0.440835
PA4254	4762659	4762925	0.576779	COG0186J	30S ribosomal protein S17	132.004	0.67641	0.272841	2.47914	0.01317	0.444782
PA1588	1730181	1731347	0.624679	COG0045C	succinyl-CoA synthetase subunit beta	2487.63	0.607973	0.246004	2.4714	0.0134586	0.451415
PA0513	575080	575523	0.693694	COG1522K	transcriptional regulator	57.3071	-0.786071	0.320404	-2.45338	0.0141521	0.462388
PA3190	3580384	3581646	0.658749	COG1653G	sugar ABC transporter substrate-binding protein	1655.56	0.54711	0.223029	2.45309	0.0141634	0.462388
PA4273	4781985	4782680	0.62931	COG0081J	50S ribosomal protein L1	2796.64	0.588102	0.239286	2.45774	0.0139814	0.462388
PA5117	5762659	5764476	0.640814	COG1217T	regulatory protein TypA	433.857	0.626219	0.255085	2.45495	0.0140905	0.462388
PA5054	5693138	5694481	0.66369	COG1220O	ATP-dependent protease ATP-binding subunit HslU	338.903	0.593914	0.24248	2.44933	0.0143121	0.464148
PA3049	3414401	3414613	0.568075	COG3130J	ribosome modulation factor	125.238	-0.713977	0.291871	-2.4462	0.0144369	0.465116
PA2481	2799910	2800785	0.681507	COG3258C	hypothetical protein	127.459	0.680244	0.278837	2.43957	0.0147046	0.470643
PA0100	121346	122266	0.626493	-	hypothetical protein	78.1769	-0.707983	0.295328	-2.39728	0.0165173	0.525229
PA0865	945834	946907	0.614525	COG3185ER	4-hydroxyphenylpyruvate dioxygenase	1014.72	0.687918	0.287363	2.3939	0.0166702	0.52667
PA4607	5166191	5166697	0.658777	-	hypothetical protein	156.717	-0.724382	0.304688	-2.37746	0.0174325	0.547223
PA2011	2199762	2200664	0.685493	COG0119E	hydroxymethylglutaryl-CoA lyase	158.848	-0.634253	0.267288	-2.37292	0.0176481	0.547529
PA4443	4976607	4977524	0.611111	COG0175EH	sulfate adenylyltransferase subunit 2	329.809	0.607342	0.255987	2.37255	0.0176658	0.547529
PA0510	572583	573422	0.721429	COG0007H	uroporphyrin-III C-methyltransferase	243.329	-0.690326	0.291809	-2.36567	0.0179972	0.547567
PA1920	2094329	2096356	0.677022	COG1328F	anaerobic ribonucleoside triphosphate reductase	25.1894	0.805529	0.340853	2.36327	0.0181143	0.547567
PA4933	5536153	5537022	0.671264	-	hypothetical protein	1236.02	0.55022	0.232638	2.36513	0.0180236	0.547567
PA5167	5817191	5818186	0.629518	COG1638G	c4-dicarboxylate-binding protein	155.458	0.6254	0.264436	2.36503	0.0180286	0.547567
PA4490	5024979	5025617	0.660407	COG3234S	hypothetical protein	46.9843	-0.752313	0.319191	-2.35694	0.0184264	0.553583
PA4932	5535685	5536131	0.642058	COG0359J	50S ribosomal protein L9	1098.24	0.553078	0.237507	2.32869	0.0198757	0.593485
PA0169	192965	193672	0.685028	COG2199T	hypothetical protein	82.4625	0.701677	0.305561	2.29636	0.0216555	0.609663
PA1509	1638652	1639794	0.510936	-	hypothetical protein	53.2403	-0.726581	0.316955	-2.29238	0.0218838	0.609663
PA2237	2461460	2462788	0.673439	COG3664G	protein PslG	70.897	0.695846	0.303182	2.29514	0.0217249	0.609663
PA2663	3012280	3012537	0.655039	-	psl and pyoverdine operon regulator, PpyR	25.4132	-0.784076	0.340619	-2.30191	0.02134	0.609663
PA2916	3271813	3272406	0.718855	COG1280E	hypothetical protein	4.93923	-0.670827	0.29085	-2.30644	0.0210863	0.609663
PA3031	3394816	3395037	0.621622	-	hypothetical protein	608.74	-0.570308	0.248392	-2.296	0.0216759	0.609663
PA3126	3508717	3509166	0.622222	COG0071O	heat-shock protein IbpA	188.716	0.600381	0.260974	2.30054	0.0214176	0.609663
PA3914	4384022	4385245	0.728758	COG0303H	molybdenum cofactor biosynthetic protein A1	77.6393	0.74083	0.320312	2.31284	0.0207313	0.609663
PA4023	4504001	4505449	0.674258	COG0531E	transporter	39.3777	0.776546	0.336461	2.30798	0.021	0.609663
PA4389	4919042	4919800	0.652174	COG1028IQR	3-ketoacyl-ACP reductase	307.58	-0.580791	0.252078	-2.30401	0.0212221	0.609663
PA4714	5293257	5293706	0.68	COG3019R	hypothetical protein	116.842	-0.698089	0.301411	-2.31607	0.0205547	0.609663
PA5531	6224897	6225925	0.682216	COG0810M	protein TonB1	38.1877	0.766915	0.33462	2.2919	0.0219115	0.609663
PA4761	5347198	5349111	0.641588	COG0443O	molecular chaperone DnaK	2355.14	0.551349	0.240823	2.28943	0.0220542	0.610167
PA0459	518083	520635	0.677634	COG0542O	ClpA/B protease ATP binding subunit	116.176	-0.672113	0.29576	-2.2725	0.0230564	0.62037
PA0745	812445	813263	0.69475	COG1024I	enoyl-CoA hydratase	206.55	-0.647779	0.284249	-2.27891	0.0226724	0.62037
PA3268	3655986	3658151	0.657895	COG4772P	TonB-dependent receptor	56.3232	0.740928	0.325768	2.2744	0.022942	0.62037
PA3712	4157126	4157821	0.686782	COG2979S	hypothetical protein	100.205	-0.674877	0.296484	-2.27627	0.0228301	0.62037
PA4514	5053616	5055877	0.624226	COG4774P	outer membrane receptor for iron transport	48.1684	0.756793	0.332648	2.27505	0.0229026	0.62037
PA0284	317966	318148	0.63388	COG5583S	hypothetical protein	90.2471	0.680858	0.300144	2.26843	0.0233028	0.623573
PA2116	2327394	2328191	0.695489	COG4336S	hypothetical protein	188.309	-0.623506	0.275973	-2.2593	0.0238647	0.631704
PA3582	4013685	4015202	0.667984	COG0554C	glycerol kinase	75.7118	0.703725	0.311326	2.26041	0.0237957	0.631704
PA4198	4696281	4697903	0.67098	COG0318IQ	acyl-CoA synthetase	71.1912	0.679632	0.30111	2.25709	0.0240025	0.631936
PA0338	380903	382033	0.648099	COG2199T	hypothetical protein	50.3299	-0.713014	0.316232	-2.25472	0.024151	0.632171
PA0572	624994	627765	0.670635	-	hypothetical protein	19.0907	-0.777442	0.345095	-2.25283	0.0242696	0.632171
PA0024	25736	26653	0.667756	COG0408H	coproporphyrinogen III oxidase	428.585	-0.568273	0.255193	-2.22684	0.0259582	0.658065
PA3326	3729471	3730076	0.628713	COG0740OU	ATP-dependent Clp protease proteolytic subunit	56.0598	-0.730889	0.328465	-2.22517	0.02607	0.658065
PA3823	4279389	4280507	0.645219	COG0343J	queuine tRNA-ribosyltransferase	121.082	0.619686	0.278436	2.2256	0.026041	0.658065
PA4489	5020402	5024952	0.687102	COG2373R	hypothetical protein	601.161	-0.517684	0.231901	-2.23235	0.025592	0.658065
PA4935	5537319	5537738	0.583333	COG0360J	30S ribosomal protein S6	1433.06	0.537103	0.240562	2.2327	0.0255689	0.658065
PA5113	5756347	5757741	0.705376	-	hypothetical protein	129.573	-0.605617	0.271763	-2.22847	0.0258489	0.658065
PA0779	845793	848192	0.652083	COG0466O	ATP-dependent protease	724.435	0.529415	0.239019	2.21495	0.0267637	0.672112
PA5564	6256661	6257305	0.649612	COG0357M	16S rRNA methyltransferase GidB	73.824	0.680701	0.307796	2.21153	0.026999	0.674562
PA3621	4057159	4057482	0.595679	COG1146C	ferredoxin I	43.8393	0.722936	0.327579	2.20691	0.0273206	0.675702
PA4978	5589295	5591385	0.703491	COG1042C	hypothetical protein	32.1493	0.737709	0.334153	2.2077	0.0272651	0.675702
PA2002	2188459	2189883	0.681404	COG2031I	hypothetical protein	99.0894	0.652674	0.29627	2.20297	0.027597	0.679108
PA0447	502719	503900	0.65736	COG1960I	glutaryl-CoA dehydrogenase	61.5028	-0.696746	0.31751	-2.19441	0.0282062	0.690629
PA0020	21712	22737	0.65692	COG1652S	hypothetical protein	306.908	-0.555466	0.253566	-2.19062	0.0284794	0.691567
PA0744	811283	812386	0.692029	COG1024I	enoyl-CoA hydratase	156.804	-0.628022	0.286773	-2.18996	0.028527	0.691567
PA5114	5757738	5761343	0.710205	COG5373S	hypothetical protein	296.727	-0.536074	0.245213	-2.18615	0.0288044	0.694853
PA3394	3800199	3801113	0.726776	COG1131V	NosF protein	41.361	-0.725805	0.332924	-2.18009	0.0292508	0.698737
PA4317	4845938	4846675	0.644986	COG5473S	hypothetical protein	293.309	-0.552937	0.253429	-2.18182	0.0291225	0.698737
PA0867	948776	949159	0.648438	COG3895R	lysozyme inhibitor	310.682	-0.566407	0.260441	-2.1748	0.0296452	0.703791
PA3496	3913876	3914055	0.583333	-	hypothetical protein	69.2767	-0.713135	0.328119	-2.17341	0.0297498	0.703791
PA1333	1445405	1445611	0.68599	-	hypothetical protein	11.6536	0.735572	0.339143	2.16891	0.0300892	0.708398
PA2334	2576089	2577000	0.691886	COG0583K	transcriptional regulator	16.9292	0.74196	0.343636	2.15914	0.0308392	0.717481
PA2555	2887357	2889024	0.690048	COG0365I	AMP-binding protein	304.544	-0.597523	0.276796	-2.15871	0.0308725	0.717481
PA5023	5652945	5654405	0.675565	COG0397S	hypothetical protein	44.6888	-0.713616	0.330946	-2.15629	0.0310611	0.717481
PA5503	6195309	6196316	0.668651	COG1135P	ABC transporter ATP-binding protein	119.465	0.615941	0.285501	2.1574	0.0309741	0.717481
PA0101	122248	123495	0.721955	-	hypothetical protein	49.357	-0.682627	0.317077	-2.15287	0.0313286	0.720264
PA2012	2200685	2202652	0.710366	COG4770I	methylcrotonyl-CoA carboxylase subunit alpha	349.367	-0.535305	0.2503	-2.13865	0.0324639	0.742876
PA3913	4382912	4383907	0.698795	COG0826O	protease	215.98	-0.579865	0.272908	-2.12477	0.033606	0.765435
PA0753	821383	821853	0.70913	-	hypothetical protein	6.14537	0.634576	0.299134	2.12138	0.0338901	0.768332
PA5348	6017150	6017422	0.630037	COG0776L	DNA-binding protein	649.335	0.485232	0.229514	2.11417	0.034501	0.778578
PA0655	708535	709182	0.675926	COG2941H	hypothetical protein	173.489	-0.584097	0.277306	-2.10633	0.0351756	0.790161
PA2573	2909010	2910617	0.660448	COG0840NT	chemotaxis transducer	16.7839	-0.725443	0.345101	-2.10212	0.0355428	0.791572
PA3908	4376012	4376731	0.656944	-	hypothetical protein	10.1993	-0.697226	0.331712	-2.1019	0.0355617	0.791572
PA0084	101778	103274	0.646627	COG3517S	hypothetical protein	618.989	-0.510739	0.243689	-2.09587	0.0360942	0.796933
PA1589	1731347	1732234	0.643018	COG0074C	succinyl-CoA synthetase subunit alpha	1765.37	0.504029	0.240531	2.09548	0.0361281	0.796933
PA0099	120164	121324	0.609819	-	hypothetical protein	32.4005	-0.706025	0.338683	-2.08462	0.0371036	0.814782
PA0515	576037	576489	0.699779	COG1522K	transcriptional regulator	63.6743	-0.647702	0.312083	-2.07542	0.0379476	0.826774
PA0521	581133	581660	0.681818	COG1845C	cytochrome C oxidase subunit	55.2082	-0.656128	0.316485	-2.07317	0.0381562	0.826774
PA4934	5537059	5537289	0.593074	COG0238J	30S ribosomal protein S18	316.94	0.544183	0.26226	2.07498	0.0379884	0.826774
PA3042	3404539	3404862	0.685185	-	hypothetical protein	33.6565	-0.689516	0.335267	-2.05662	0.0397229	0.84209
PA3082	3457969	3459933	0.646819	-	glycine betaine transmethylase	124.018	0.578114	0.280199	2.06322	0.0390914	0.84209
PA4270	4776544	4780617	0.62322	COG0085K	DNA-directed RNA polymerase subunit beta	3912.79	0.465126	0.226042	2.05769	0.0396194	0.84209
PA4487	5017960	5018751	0.674242	COG4676S	hypothetical protein	109.181	-0.586687	0.284555	-2.06177	0.03923	0.84209
PA5168	5818202	5818834	0.665087	COG3090G	dicarboxylate transporter	26.4203	0.707677	0.343891	2.05785	0.0396041	0.84209
PA1277	1388242	1389714	0.711473	COG1492H	cobyric acid synthase	73.5233	0.621628	0.303119	2.05077	0.0402894	0.843481
PA1580	1719109	1720395	0.616939	COG0372C	type II citrate synthase	1001.48	0.525226	0.256353	2.04884	0.0404774	0.843481
PA1964	2146961	2148526	0.646871	COG0488R	ABC transporter ATP-binding protein	77.9605	0.617951	0.301387	2.05036	0.0403297	0.843481
PA2665	3013928	3015481	0.707207	COG3604KT	anaerobic nitric oxide reductase transcriptional regulator	35.8087	0.676659	0.329863	2.05133	0.0402345	0.843481
PA5370	6045310	6046626	0.653759	COG2814G	major facilitator superfamily (MFS) transporter	56.8307	0.6357	0.310806	2.04533	0.0408226	0.847069
PA4263	4766625	4767260	0.597484	COG0087J	50S ribosomal protein L3	2152.37	0.484919	0.237823	2.03899	0.0414506	0.856471
PA4272	4781286	4781786	0.596806	COG0244J	50S ribosomal protein L10	3478.87	0.494174	0.242815	2.03519	0.0418319	0.860717
PA1697	1845714	1847036	0.687831	COG1157NU	type III secretion system ATPase	19.7273	0.699368	0.344514	2.03001	0.042355	0.867835
PA1896	2066786	2067955	0.662393	COG2205T	hypothetical protein	4.30208	-0.568795	0.280814	-2.02552	0.0428139	0.873582
PA0523	582015	582455	0.639456	COG2010C	nitric-oxide reductase subunit C	298.4	-0.683623	0.337886	-2.02324	0.0430488	0.874731
PA0025	26711	27535	0.698182	COG0169E	shikimate 5-dehydrogenase	183.09	-0.550213	0.273094	-2.01474	0.043932	0.882143
PA0098	119127	120164	0.713873	COG0304IQ	3-oxoacyl-ACP synthase	24.9233	-0.689271	0.342515	-2.01238	0.04418	0.882143
PA1583	1721496	1723268	0.649746	COG1053C	succinate dehydrogenase flavoprotein subunit	1207.38	0.505889	0.25089	2.01638	0.0437606	0.882143
PA1663	1813395	1814906	0.672619	COG3604KT	transcriptional regulator	20.4479	-0.693176	0.344674	-2.01111	0.0443143	0.882143
PA4524.1	5068932	5069007	0.552632	-	-	10.4693	-0.672695	0.334248	-2.01256	0.0441606	0.882143
PA0525	583857	585695	0.724307	COG4548P	dinitrification protein NorD	957.49	-0.671453	0.334156	-2.0094	0.0444947	0.882148
PA3875	4338261	4342046	0.672742	COG5013C	respiratory nitrate reductase subunit alpha	612.888	0.51359	0.255899	2.007	0.0447496	0.883623
PA0509	571111	572592	0.695007	COG2010C	cytochrome C	333.49	-0.600713	0.300067	-2.00193	0.0452925	0.88719
PA0524	582455	583855	0.650964	COG3256P	nitric-oxide reductase subunit B	1259.56	-0.670748	0.334926	-2.00267	0.0452124	0.88719
PA2976	3332881	3336054	0.677694	COG1530J	ribonuclease E	737.57	0.478059	0.239792	1.99364	0.0461917	0.897623
PA3656	4094167	4094907	0.611336	COG0052J	30S ribosomal protein S2	3022.18	0.47759	0.239527	1.99388	0.0461646	0.897623
PA1551	1687924	1689339	0.634181	COG0348C	ferredoxin	307.73	-0.511106	0.256725	-1.99087	0.0464955	0.899955
PA0095	115299	117524	0.658131	COG3501S	hypothetical protein	113.532	-0.578466	0.291437	-1.98487	0.0471585	0.904099
PA0768	837328	838182	0.622222	COG0681U	signal peptidase I	77.4786	0.584077	0.294365	1.98419	0.0472344	0.904099
PA1847	2007665	2008249	0.618803	COG0694O	hypothetical protein	249.57	-0.581231	0.292969	-1.98393	0.0472635	0.904099
PA3762	4214762	4215079	0.647799	COG3323S	hypothetical protein	35.7879	-0.654499	0.33122	-1.97603	0.0481518	0.917507
PA0514	575516	576040	0.710476	COG1522K	heme d1 biosynthesis protein NirL	79.5107	-0.601666	0.305077	-1.97218	0.0485894	0.922257
PA1665	1815153	1816346	0.674204	COG3456T	hypothetical protein	15.9921	-0.678098	0.344402	-1.96891	0.0489631	0.925762
PA5152	5800527	5801300	0.635659	COG4598E	ABC transporter ATP-binding protein	284.823	0.482152	0.24513	1.96693	0.0491918	0.92651
PA2581	2917172	2918212	0.603266	-	hypothetical protein	182.382	-0.525218	0.267519	-1.96329	0.0496121	0.930844
PA4533	5075410	5075880	0.666667	-	hypothetical protein	18.3562	-0.676228	0.345035	-1.95988	0.0500094	0.932166
PA5372	6047364	6049049	0.673784	COG2303E	choline dehydrogenase	147.267	0.55205	0.281741	1.95942	0.0500633	0.932166
PA0040	41113	42801	0.69923	COG2831U	hypothetical protein	59.7785	-0.604507	0.308824	-1.95745	0.0502949	0.932412
PA3179	3569106	3570266	0.690784	COG1187J	hypothetical protein	87.8624	0.594676	0.304267	1.95445	0.0506476	0.932412
PA3724	4168987	4170483	0.643287	COG3227E	elastase LasB	9.28986	-0.645033	0.329951	-1.95494	0.0505906	0.932412
PA0659	712081	713157	0.671309	COG3152S	hypothetical protein	257.186	-0.502473	0.257546	-1.95101	0.0510564	0.932922
PA3901	4368837	4371191	0.6862	COG4772P	Fe(III) dicitrate transporter FecA	71.2624	0.590198	0.302489	1.95114	0.0510406	0.932922
PA3343	3753763	3754932	0.661538	COG3706T	hypothetical protein	47.8277	-0.622356	0.31929	-1.94919	0.0512731	0.9334
PA4527	5071567	5072691	0.548444	-	-	218.843	-0.547689	0.281841	-1.94325	0.0519854	0.941617
PA5264	5926134	5927105	0.537037	-	hypothetical protein	36.1461	-0.642128	0.330614	-1.94223	0.0521091	0.941617
PA3396	3801948	3802484	0.72067	COG4314C	NosL protein	39.2369	-0.662155	0.341871	-1.93685	0.0527631	0.943066
PA4266	4769035	4771155	0.600189	COG0480J	elongation factor G	6542.07	0.532366	0.274865	1.93682	0.052767	0.943066
PA4704	5283109	5283906	0.642857	COG0664T	cAMP-binding protein A	12.215	-0.644273	0.332584	-1.93717	0.0527242	0.943066
PA0171	194206	194748	0.662983	-	hypothetical protein	51.9408	0.609685	0.315117	1.93479	0.0530157	0.944065
PA3450	3855493	3856131	0.636933	COG0450O	antioxidant protein	119.4	0.578112	0.299236	1.93196	0.0533642	0.946828
PA1451	1578839	1580182	0.696429	COG1512R	hypothetical protein	25.1987	-0.653805	0.340271	-1.92142	0.0546787	0.956902
PA1959	2143173	2144006	0.647482	COG1968V	undecaprenyl pyrophosphate phosphatase	48.8646	0.620511	0.322742	1.92262	0.0545278	0.956902
PA3040	3403812	3404141	0.648485	COG4575S	hypothetical protein	103.698	-0.563482	0.293306	-1.92114	0.0547136	0.956902
PA4918	5517821	5518480	0.684848	COG1335Q	hypothetical protein	154.293	0.543403	0.282215	1.9255	0.0541674	0.956902
PA3903	4371969	4373552	0.638889	COG4108J	peptide chain release factor 3	264.173	0.482695	0.251892	1.91628	0.0553293	0.957412
PA4067	4544607	4545305	0.630901	COG3047M	outer membrane protein OprG	8531.97	-0.480891	0.250799	-1.91744	0.0551819	0.957412
PA4258	4764243	4764575	0.591592	COG0091J	50S ribosomal protein L22	373.522	0.506771	0.264213	1.91804	0.0551054	0.957412
PA5156	5803582	5804802	0.698608	-	hypothetical protein	33.0752	0.636555	0.332756	1.91298	0.0557509	0.961311
PA3876	4342122	4343528	0.676617	COG2223P	nitrite extrusion protein 2	138.676	0.604486	0.31642	1.91039	0.056083	0.963643
PA4025	4506913	4507734	0.717762	COG4302E	ethanolamine ammonia-lyase small subunit	24.1133	0.651334	0.341546	1.90702	0.0565182	0.967726
PA1245	1349416	1350660	0.68755	-	hypothetical protein	15.8742	-0.651099	0.343545	-1.89524	0.0580612	0.983748
PA1926	2104597	2106447	0.657482	COG1944S	hypothetical protein	71.6327	0.569888	0.300464	1.89669	0.0578687	0.983748
PA4633	5200487	5202625	0.672277	COG0840NT	chemotaxis transducer	203.492	-0.509368	0.268373	-1.89799	0.057698	0.983748
PA5479	6170176	6171510	0.626966	COG1301C	glutamate/aspartate:proton symporter	342.21	0.543748	0.287127	1.89376	0.0582575	0.983748
PA2604	2947803	2948471	0.61435	COG0670R	hypothetical protein	322.26	-0.461498	0.243893	-1.89222	0.0584621	0.983811
PA2009	2197432	2198730	0.677444	COG3508Q	homogentisate 1,2-dioxygenase	358.252	0.475847	0.25178	1.88993	0.0587669	0.985553
PA2234	2457510	2458280	0.666667	COG1596M	protein PslD	76.226	0.584019	0.310162	1.88295	0.0597076	0.994518
PA4155	4648999	4650306	0.707951	COG2141C	hypothetical protein	5.63715	0.570211	0.30275	1.88344	0.0596414	0.994518
PA1939	2120225	2122222	0.566567	COG3593L	hypothetical protein	164.908	-0.515704	0.274558	-1.8783	0.0603396	0.998431
PA3349	3760897	3761829	0.630225	COG0835NT	chemotaxis protein	522.081	-0.444565	0.236694	-1.87823	0.0603503	0.998431
PA0070	82404	83318	0.679781	COG3133M	hypothetical protein	997.4	-0.420568	0.22435	-1.8746	0.0608472	0.99973
PA0179	204094	204459	0.650273	COG0745TK	two-component response regulator	21.9319	-0.646501	0.344836	-1.87481	0.0608194	0.99973
PA0477	538217	539143	0.700108	COG0583K	transcriptional regulator	15.1733	-0.645123	0.344397	-1.8732	0.0610413	0.99973
PA0001	483	2027	0.625243	COG0593L	chromosome replication initiator DnaA	616.37	0.173015	0.234711	0.73714	0.461037	0.999974
PA0002	2056	3159	0.619565	COG0592L	DNA polymerase III subunit beta	506.863	-0.0517399	0.234192	-0.220929	0.825147	0.999974
PA0003	3169	4278	0.617117	COG1195L	recombination protein F	260.272	0.011528	0.260613	0.0442341	0.964718	0.999974
PA0004	4275	6695	0.624535	COG0187L	DNA gyrase subunit B	838.654	0.136013	0.230409	0.590311	0.554982	0.999974
PA0005	7018	7791	0.664083	COG0204I	lysophosphatidic acid acyltransferase, LptA	82.3529	-0.0700429	0.291328	-0.240426	0.81	0.999974
PA0006	7803	8339	0.635009	COG0241E	D,D-heptose 1,7-bisphosphate phosphatase	51.2771	-0.118376	0.320447	-0.369408	0.711824	0.999974
PA0007	8671	10377	0.664909	-	hypothetical protein	26.2199	-0.0953573	0.33942	-0.280942	0.778755	0.999974
PA0008	10434	12488	0.671046	COG0751J	glycyl-tRNA synthetase subunit beta	392.849	0.253455	0.242195	1.04649	0.295333	0.999974
PA0009	12488	13435	0.647679	COG0752J	glycyl-tRNA synthetase subunit alpha	192.142	0.244754	0.268174	0.912668	0.361417	0.999974
PA0010	13540	14091	0.650362	COG2818L	DNA-3-methyladenine glycosidase I	24.5182	-0.064079	0.340265	-0.188321	0.850625	0.999974
PA0011	14235	15122	0.587838	COG1560M	lipid A biosynthesis lauroyl acyltransferase	91.3928	0.0681099	0.295089	0.230811	0.817461	0.999974
PA0012	15207	15473	0.588015	-	hypothetical protein	24.0128	-0.0815148	0.341468	-0.238719	0.811324	0.999974
PA0013	15620	16273	0.623853	COG1738S	hypothetical protein	23.7286	0.188754	0.343745	0.549112	0.582928	0.999974
PA0014	16335	16607	0.626374	-	hypothetical protein	11.0603	0.0446426	0.340021	0.131294	0.895543	0.999974
PA0015	16900	17217	0.669811	COG4783R	hypothetical protein	34.9735	-0.300024	0.331506	-0.905032	0.365448	0.999974
PA0016	17366	18739	0.658661	COG0569P	potassium transporter peripheral membrane protein	125.385	0.182577	0.27346	0.667653	0.504355	0.999974
PA0017	18767	20071	0.70728	COG0144J	hypothetical protein	102.467	0.40673	0.282873	1.43785	0.150476	0.999974
PA0018	20068	21012	0.712169	COG0223J	methionyl-tRNA formyltransferase	58.3996	0.32357	0.307242	1.05314	0.292275	0.999974
PA0019	21067	21573	0.615385	COG0242J	peptide deformylase	271.913	0.271376	0.247986	1.09432	0.273814	0.999974
PA0022	24001	24558	0.702509	COG0009J	hypothetical protein	77.841	-0.125276	0.295418	-0.424064	0.671519	0.999974
PA0023	24568	25545	0.675869	COG0604CR	quinone oxidoreductase	94.9782	-0.296272	0.287727	-1.0297	0.303151	0.999974
PA0026	27646	28632	0.668693	-	phospholipase C, PlcB	29.4443	-0.192902	0.335702	-0.574621	0.565548	0.999974
PA0027	28613	29899	0.695416	COG0760O	hypothetical protein	14.5764	-0.4061	0.34321	-1.18324	0.236714	0.999974
PA0029	30502	32055	0.704633	COG0659P	sulfate transporter	5.54992	0.293264	0.30401	0.964651	0.33472	0.999974
PA0030	32060	32983	0.691558	COG2113E	hypothetical protein	4.61485	0.218039	0.288228	0.756482	0.449361	0.999974
PA0031	33000	34511	0.68254	COG3119P	choline sulfatase	8.54866	0.0571997	0.329968	0.173349	0.862377	0.999974
PA0032	34624	35538	0.686339	COG0583K	transcriptional regulator	29.3248	0.261544	0.33559	0.779355	0.435771	0.999974
PA0032a	35549	35926	0.656085	-	DOPA 4,5-dioxygenase	20.8912	0.00636065	0.34338	0.0185236	0.985221	0.999974
PA0034	36278	36901	0.629808	COG2197TK	two-component response regulator	3.72598	0.01716	0.27725	0.0618936	0.950648	0.999974
PA0035	37087	37893	0.695167	COG0159E	tryptophan synthase subunit alpha	42.6991	0.285787	0.32294	0.884954	0.376182	0.999974
PA0036	37890	39098	0.671629	COG0133E	tryptophan synthase subunit beta	73.0058	0.120812	0.308269	0.391905	0.695128	0.999974
PA0037	39202	40089	0.727477	COG0583K	transcriptional regulator TrpI	36.2585	0.0197188	0.327512	0.0602078	0.95199	0.999974
PA0038	40190	40405	0.578704	COG3360S	hypothetical protein	50.2166	-0.320919	0.316395	-1.0143	0.31044	0.999974
PA0039	40589	40816	0.592105	-	hypothetical protein	324.674	-0.45238	0.261997	-1.72666	0.0842292	0.999974
PA0041	42914	53521	0.685709	COG2911S	hemagglutinin	240.875	-0.457799	0.252481	-1.8132	0.069801	0.999974
PA0041a	54121	54822	0.568376	-	transposase	12.8285	0.320993	0.341542	0.939833	0.347303	0.999974
PA0042	56546	56941	0.626263	-	hypothetical protein	23.537	-0.291481	0.341903	-0.852526	0.393922	0.999974
PA0043	57212	58594	0.699928	COG3174S	hypothetical protein	25.965	0.348919	0.339148	1.02881	0.30357	0.999974
PA0044	58786	60159	0.673945	COG5585T	exoenzyme T	36.4642	0.529433	0.330594	1.60146	0.109274	0.999974
PA0045	60656	61342	0.643377	COG1462M	hypothetical protein	143.367	-0.0602968	0.274854	-0.219378	0.826356	0.999974
PA0046	61373	61726	0.649718	COG4259S	hypothetical protein	90.0219	-0.0270475	0.297969	-0.0907728	0.927673	0.999974
PA0047	61879	62388	0.690196	COG4380S	hypothetical protein	121.044	-0.0267134	0.289403	-0.0923054	0.926455	0.999974
PA0048	62403	62786	0.6875	COG1396K	transcriptional regulator	22.0195	-0.211319	0.343671	-0.614888	0.538629	0.999974
PA0049	63068	64729	0.712395	-	hypothetical protein	75.4884	0.265469	0.299016	0.887808	0.374644	0.999974
PA0051	66303	68135	0.66994	COG0367E	phenazine-modifying protein	3.63258	-0.00665467	0.261786	-0.0254203	0.97972	0.999974
PA0052	68188	68616	0.699301	COG1917S	hypothetical protein	3.8232	-0.173117	0.279611	-0.619134	0.535828	0.999974
PA0053	69056	69526	0.577495	-	-	60.4881	0.253008	0.311884	0.811223	0.417238	0.999974
PA0054	69543	70091	0.70674	COG1859J	RNA 2'-phosphotransferase-like protein	17.4157	-0.253409	0.345059	-0.734392	0.46271	0.999974
PA0055	70130	70636	0.664694	COG3812S	hypothetical protein	51.3367	-0.231393	0.315774	-0.732778	0.463694	0.999974
PA0056	70702	71622	0.72747	COG0583K	transcriptional regulator	10.8997	-0.124148	0.339348	-0.365843	0.714482	0.999974
PA0059	73468	73923	0.660088	COG1764O	osmotically inducible protein OsmC	14.5706	-0.217062	0.344221	-0.630587	0.528311	0.999974
PA0060	74034	74267	0.611111	-	hypothetical protein	25.4587	-0.404025	0.339693	-1.18938	0.234289	0.999974
PA0061	74279	74716	0.712329	-	hypothetical protein	25.2221	-0.0694583	0.339442	-0.204625	0.837865	0.999974
PA0062	74773	75189	0.683453	-	hypothetical protein	17.3741	-0.249318	0.34502	-0.722618	0.469914	0.999974
PA0063	75281	76408	0.699468	COG4324R	hypothetical protein	57.5315	-0.268186	0.309471	-0.866596	0.386163	0.999974
PA0064	76416	77399	0.698171	-	hypothetical protein	100.423	-0.306036	0.281605	-1.08676	0.277144	0.999974
PA0065	77432	78097	0.675676	COG0546R	hypothetical protein	38.2166	-0.101796	0.326244	-0.312024	0.755022	0.999974
PA0066	78090	78632	0.67035	COG0663R	hypothetical protein	75.2719	-0.350098	0.298612	-1.17242	0.241029	0.999974
PA0067	78710	80755	0.679863	COG0339E	oligopeptidase A	423.975	0.0432004	0.240964	0.179281	0.857717	0.999974
PA0068	80752	81027	0.663043	COG3529R	hypothetical protein	34.314	0.0719617	0.330615	0.21766	0.827694	0.999974
PA0069	81116	82174	0.692162	COG1533L	hypothetical protein	12.7208	0.0350415	0.342981	0.102167	0.918624	0.999974
PA0071	83380	85092	0.66725	COG1262S	hypothetical protein	209.464	-0.311308	0.258053	-1.20637	0.227675	0.999974
PA0072	85085	86284	0.736667	COG4591M	hypothetical protein	53.7058	-0.239313	0.319685	-0.74859	0.454105	0.999974
PA0073	86284	87003	0.744444	COG1136V	ABC transporter ATP-binding protein	39.0372	-0.00768272	0.324551	-0.0236718	0.981114	0.999974
PA0074	87000	90098	0.706034	COG0515RTKL	serine/threonine protein kinase PpkA	329.753	-0.0169391	0.248422	-0.0681869	0.945637	0.999974
PA0075	90106	90834	0.698217	COG0631T	PppA protein	54.9786	-0.11451	0.3153	-0.363178	0.716472	0.999974
PA0076	90844	91524	0.718062	COG3913S	hypothetical protein	58.1828	-0.427042	0.313727	-1.36119	0.173454	0.999974
PA0077	91521	94826	0.698125	COG3523S	IcmF protein	413.685	-0.262344	0.24374	-1.07633	0.281781	0.999974
PA0078	95048	96397	0.722963	COG3455S	hypothetical protein	145.66	-0.290082	0.270965	-1.07055	0.28437	0.999974
PA0079	96404	97738	0.702622	COG3522S	hypothetical protein	199.156	-0.268067	0.263062	-1.01902	0.308191	0.999974
PA0080	97754	98218	0.711828	COG3521S	hypothetical protein	62.7741	-0.331215	0.314964	-1.0516	0.292985	0.999974
PA0081	98263	99756	0.710174	COG3456T	Fha domain-containing protein	232.488	0.173385	0.251631	0.689044	0.490795	0.999974
PA0082	100124	101158	0.701449	COG3515S	hypothetical protein	267.16	-0.438449	0.257851	-1.70039	0.0890568	0.999974
PA0086	104006	104851	0.702128	COG4455R	hypothetical protein	213.751	-0.426892	0.270784	-1.5765	0.11491	0.999974
PA0087	104853	105362	0.698039	COG3518S	hypothetical protein	39.0414	-0.227239	0.330567	-0.687421	0.491818	0.999974
PA0088	105359	107218	0.696237	COG3519S	hypothetical protein	217.061	-0.484264	0.26859	-1.80299	0.0713904	0.999974
PA0089	107182	108228	0.703916	COG3520S	hypothetical protein	83.499	-0.407849	0.292093	-1.3963	0.162625	0.999974
PA0090	108221	110929	0.684385	COG0542O	ClpV1 protein	506.059	-0.379246	0.249726	-1.51865	0.128851	0.999974
PA0091	110976	112907	0.671843	COG3501S	VgrG protein	262.267	-0.41875	0.261068	-1.60399	0.108717	0.999974
PA0092	113022	113306	0.624561	-	hypothetical protein	50.2387	-0.462997	0.314833	-1.47061	0.141396	0.999974
PA0093	113303	114595	0.674401	COG4104S	hypothetical protein	83.8587	-0.448287	0.292207	-1.53414	0.124995	0.999974
PA0094	114611	115045	0.668966	COG5435S	hypothetical protein	68.4677	-0.492222	0.301124	-1.63461	0.10213	0.999974
PA0096	117552	118001	0.697778	-	hypothetical protein	7.09713	-0.259291	0.318129	-0.815052	0.415042	0.999974
PA0097	117931	119130	0.700833	COG5351S	hypothetical protein	22.7955	-0.608479	0.343131	-1.77332	0.0761765	0.999974
PA0102	123871	124599	0.663923	COG0288P	carbonic anhydrase	148.721	-0.0379206	0.269303	-0.14081	0.88802	0.999974
PA0103	124810	126381	0.702926	COG0659P	sulfate transporter	7.90084	0.0316305	0.326515	0.0968732	0.922827	0.999974
PA0103a	126368	127006	0.666667	-	hypothetical protein	41.4264	0.145456	0.323927	0.449041	0.653402	0.999974
PA0105	127378	128502	0.643556	COG1622C	cytochrome C oxidase subunit II	14.4457	0.0942525	0.344508	0.273586	0.784403	0.999974
PA0106	128512	130104	0.640301	COG0843C	cytochrome C oxidase subunit I	4.28657	-0.219997	0.286847	-0.766951	0.443111	0.999974
PA0108	130680	131567	0.646396	COG1845C	cytochrome C oxidase subunit III	4.05993	0.0777031	0.282552	0.275005	0.783312	0.999974
PA0109	131583	131792	0.642857	-	hypothetical protein	6.82099	-0.0856752	0.318135	-0.269305	0.787695	0.999974
PA0110	131808	132602	0.718239	COG3346S	hypothetical protein	4.42711	-0.0716735	0.290488	-0.246735	0.805114	0.999974
PA0114	135259	135894	0.658805	COG1999R	SenC protein	37.2061	0.0685883	0.327813	0.20923	0.834269	0.999974
PA0115	135934	136386	0.673289	COG2153R	hypothetical protein	49.0126	0.237946	0.315537	0.754098	0.45079	0.999974
PA0116	136518	136991	0.666667	COG1733K	hypothetical protein	36.4362	-0.393277	0.334966	-1.17408	0.240363	0.999974
PA0117	137248	137976	0.688615	COG1028IQR	short-chain dehydrogenase	15.9051	-0.185705	0.344928	-0.538389	0.590309	0.999974
PA0118	138001	138588	0.666667	COG3917Q	hypothetical protein	29.087	-0.344194	0.33672	-1.0222	0.306688	0.999974
PA0119	138818	140167	0.657778	COG1301C	C4-dicarboxylate transporter DctA	35.9742	0.378299	0.328441	1.1518	0.249403	0.999974
PA0120	140216	140902	0.672489	COG2186K	transcriptional regulator	20.4867	0.0454182	0.343605	0.132182	0.894841	0.999974
PA0121	141003	141737	0.706122	COG1802K	hypothetical protein	24.13	0.556827	0.342114	1.62761	0.103608	0.999974
PA0122	141917	142327	0.622871	-	hypothetical protein	18.0672	-0.0463008	0.345042	-0.134189	0.893253	0.999974
PA0123	142359	143267	0.680968	COG0583K	transcriptional regulator	45.1622	0.155817	0.318824	0.488726	0.625036	0.999974
PA0124	143567	143848	0.617021	COG3668R	hypothetical protein	16.8166	0.267044	0.344545	0.775063	0.438303	0.999974
PA0125	143845	144072	0.666667	COG3905K	hypothetical protein	9.14132	0.300521	0.327408	0.917878	0.358683	0.999974
PA0126	144248	144868	0.68277	-	hypothetical protein	152.222	-0.270843	0.26979	-1.0039	0.315426	0.999974
PA0127	144969	145469	0.692615	COG5608S	hypothetical protein	18.8862	-0.374358	0.344611	-1.08632	0.277338	0.999974
PA0128	145542	145883	0.587719	COG2824P	hypothetical protein	77.1472	0.354278	0.319652	1.10832	0.267722	0.999974
PA0129	145965	147392	0.664566	COG1113E	gamma-aminobutyrate permease	43.3619	-0.108746	0.330509	-0.329026	0.742136	0.999974
PA0130	147561	149054	0.675368	COG1012C	aldehyde dehydrogenase	189.341	-0.0559094	0.257207	-0.217371	0.827919	0.999974
PA0131	149138	149425	0.684028	COG1917S	hypothetical protein	6.84709	0.212198	0.317818	0.667671	0.504344	0.999974
PA0132	149425	150771	0.67706	COG0161H	beta alanine--pyruvate transaminase	83.7952	0.190253	0.28972	0.65668	0.511387	0.999974
PA0133	150906	151823	0.683007	COG0583K	transcriptional regulator	41.6854	0.0801686	0.324622	0.24696	0.80494	0.999974
PA0134	151936	153306	0.681984	COG0402FR	guanine deaminase	47.6044	-0.0341589	0.31869	-0.107185	0.914642	0.999974
PA0136	154417	155988	0.71883	COG3845R	ABC transporter ATP-binding protein	10.6143	-0.242765	0.324158	-0.74891	0.453911	0.999974
PA0138	157108	158034	0.709817	COG1079R	ABC transporter permease	5.82047	-0.0384664	0.307806	-0.12497	0.900547	0.999974
PA0139	158199	158762	0.62234	COG0450O	alkyl hydroperoxide reductase	1263.82	-0.151444	0.231319	-0.654699	0.512661	0.999974
PA0140	158907	160472	0.664751	COG3634O	alkyl hydroperoxide reductase	91.7539	0.302704	0.309471	0.978135	0.328007	0.999974
PA0141	160552	161448	0.657748	COG2326S	hypothetical protein	621.278	0.100282	0.234911	0.426892	0.669458	0.999974
PA0142	161906	163255	0.708889	COG0402FR	hydroxydechloroatrazine ethylaminohydrolase	41.0635	-0.00385409	0.323894	-0.0118992	0.990506	0.999974
PA0143	163363	164415	0.679962	COG1957F	nonspecific ribonucleoside hydrolase	28.3026	-0.473547	0.339618	-1.39435	0.163211	0.999974
PA0144	164443	165069	0.712919	COG3613F	hypothetical protein	5.29267	-0.122337	0.302927	-0.403851	0.686323	0.999974
PA0145	165219	165737	0.71869	COG3613F	hypothetical protein	26.2178	-0.275381	0.341136	-0.807246	0.419524	0.999974
PA0147	167146	168108	0.688474	COG3491R	oxidoreductase	26.4983	-0.227706	0.339921	-0.669878	0.502936	0.999974
PA0148	168213	169163	0.6551	COG1816F	adenosine deaminase	54.779	0.077678	0.310646	0.250053	0.802546	0.999974
PA0149	169361	169906	0.721612	COG1595K	ECF subfamily sigma-70 factor	7.74479	0.191666	0.326311	0.587373	0.556953	0.999974
PA0150	169903	170898	0.736948	COG3712PT	transmembrane sensor	12.942	0.402532	0.342409	1.17559	0.23976	0.999974
PA0151	171047	173434	0.692211	COG1629P	TonB-dependent receptor	8.32252	0.413725	0.326809	1.26595	0.20553	0.999974
PA0152	173811	174638	0.710145	COG0583K	transcriptional regulator PcaQ	18.415	0.151354	0.344769	0.439002	0.66066	0.999974
PA0153	174773	175492	0.676389	COG3485Q	protocatechuate 3,4-dioxygenase subunit beta	3.69097	-0.131558	0.275254	-0.477952	0.632684	0.999974
PA0155	176315	177154	0.688095	COG1414K	transcriptional regulator PcaR	45.6104	0.354168	0.32918	1.07591	0.281968	0.999974
PA0156	177307	178458	0.703993	COG0845M	resistance-nodulation-cell division (RND) efflux membrane fusion protein	46.7776	0.230182	0.316904	0.726347	0.467626	0.999974
PA0157	178455	179525	0.708683	COG0845M	resistance-nodulation-cell division (RND) efflux membrane fusion protein	25.6805	0.350441	0.339146	1.0333	0.301462	0.999974
PA0158	179522	182569	0.65748	COG0841V	resistance-nodulation-cell division (RND) efflux transporter	110.758	-0.0234272	0.279423	-0.0838414	0.933183	0.999974
PA0159	182768	183706	0.679446	COG0583K	transcriptional regulator	57.6342	-0.154213	0.311483	-0.495094	0.620533	0.999974
PA0160	183822	184007	0.623656	-	hypothetical protein	5.91151	0.018777	0.311357	0.060307	0.951911	0.999974
PA0162	184594	185928	0.648689	-	histidine porin OpdC	58.2156	0.562276	0.311811	1.80326	0.0713478	0.999974
PA0163	185957	186754	0.699248	COG2207K	transcriptional regulator	27.5233	0.178774	0.337943	0.529007	0.596801	0.999974
PA0164	186832	188448	0.711812	COG0405E	gamma-glutamyltranspeptidase	27.6977	0.00127258	0.337895	0.0037662	0.996995	0.999974
PA0167	191697	192362	0.681682	COG1309K	transcriptional regulator	59.7067	-0.527791	0.308352	-1.71165	0.0869615	0.999974
PA0168	192368	192958	0.732657	COG1739S	hypothetical protein	36.0372	-0.0364161	0.334747	-0.108787	0.913371	0.999974
PA0170	193799	194179	0.656168	-	hypothetical protein	60.0929	0.435696	0.326424	1.33475	0.181957	0.999974
PA0172	194757	196748	0.700301	COG2208TK	hypothetical protein	150.072	0.48884	0.307696	1.58871	0.112126	0.999974
PA0175	198688	199530	0.671412	COG1352NT	chemotaxis protein methyltransferase	4.62052	-0.140603	0.282569	-0.497589	0.618773	0.999974
PA0176	199600	201639	0.685294	COG0840NT	aerotaxis transducer Aer2	31.1943	-0.481838	0.335625	-1.43565	0.151103	0.999974
PA0177	201675	202160	0.664609	COG0835NT	purine-binding chemotaxis protein	3.83496	-0.263042	0.274514	-0.95821	0.337957	0.999974
PA0180	204657	205829	0.676044	COG0840NT	chemotactic transducer for trichloroethylene CttP	41.7262	-0.28697	0.322353	-0.890235	0.37334	0.999974
PA0181	206022	206954	0.69239	COG0583K	transcriptional regulator	42.1289	0.0559739	0.32124	0.174243	0.861674	0.999974
PA0182	207071	207823	0.705179	COG1028IQR	3-ketoacyl-ACP reductase	17.3018	-0.383132	0.345099	-1.11021	0.266909	0.999974
PA0183	207923	209533	0.684047	COG3119P	arylsulfatase	15.9077	-0.194496	0.344385	-0.564762	0.572235	0.999974
PA0184	209621	210460	0.69881	COG1116P	ABC transporter ATP-binding protein	4.01602	0.143964	0.283935	0.507032	0.612132	0.999974
PA0185	210457	212073	0.717378	COG0600P	ABC transporter permease	8.40482	0.221828	0.329676	0.672865	0.501033	0.999974
PA0186	212340	213401	0.683616	COG0715P	ABC transporter	3.90483	-0.0405731	0.268629	-0.151038	0.879946	0.999974
PA0188	214631	215512	0.687075	COG0679R	hypothetical protein	3.45601	-0.0195136	0.272354	-0.071648	0.942882	0.999974
PA0190	217156	217881	0.701102	COG0671I	acid phosphatase	6.80091	-0.164092	0.319111	-0.514216	0.607101	0.999974
PA0191	217905	218822	0.672113	COG0583K	transcriptional regulator	36.2225	0.400229	0.331052	1.20896	0.226678	0.999974
PA0194	222555	223454	0.704444	COG2175Q	hypothetical protein	4.94601	0.213291	0.29807	0.715575	0.474254	0.999974
PA0195.1	225295	225603	0.631068	COG3288C	NAD(P) transhydrogenase subunit alpha	4.11426	-0.301429	0.274714	-1.09725	0.272534	0.999974
PA0195	224101	225219	0.705987	COG3288C	NAD(P) transhydrogenase subunit alpha	31.274	-0.378506	0.333984	-1.13331	0.257086	0.999974
PA0196	225603	227039	0.65762	COG1282C	pyridine nucleotide transhydrogenase subunit beta	23.9817	-0.227599	0.34133	-0.666801	0.504899	0.999974
PA0200	229526	229738	0.652582	-	hypothetical protein	290.632	-0.532229	0.285334	-1.86529	0.0621414	0.999974
PA0202	230543	232000	0.693416	COG0154J	amidase	3.77827	0.182642	0.278262	0.656366	0.511589	0.999974
PA0206	234875	235987	0.680144	COG3842E	ABC transporter ATP-binding protein	5.47439	-0.0760431	0.301577	-0.252152	0.800924	0.999974
PA0207	236218	237111	0.710291	COG0583K	transcriptional regulator	28.0976	-0.207135	0.33697	-0.614699	0.538753	0.999974
PA0208	237232	238896	0.688288	COG4670I	malonate decarboxylase subunit alpha	11.9729	0.0653514	0.340565	0.191891	0.847827	0.999974
PA0209	238896	239777	0.746032	COG1767H	triphosphoribosyl-dephospho-CoA synthase	3.96653	0.0555682	0.281889	0.197128	0.843727	0.999974
PA0211	240071	240934	0.706019	COG0777I	malonate decarboxylase subunit beta	3.73157	0.1712	0.27768	0.616539	0.537539	0.999974
PA0212	240931	241737	0.741016	COG4799I	malonate decarboxylase subunit gamma	3.8582	-0.0238802	0.279778	-0.0853541	0.93198	0.999974
PA0213	241753	242445	0.74026	-	phosphoribosyl-dephospho-CoA transferase	3.76436	-0.165916	0.278235	-0.596318	0.550963	0.999974
PA0214	242442	243374	0.740622	COG0331I	acyl transferase	4.4299	0.00136965	0.29112	0.00470475	0.996246	0.999974
PA0215	243431	243835	0.681481	-	malonate transporter MadL	3.86608	0.0479085	0.268861	0.178191	0.858573	0.999974
PA0216	243841	244605	0.677124	COG2855S	malonate transporter MadM	11.4108	-0.3501	0.340396	-1.02851	0.303711	0.999974
PA0217	244690	245619	0.654839	COG0583K	transcriptional regulator	18.3974	-0.1901	0.34462	-0.551623	0.581207	0.999974
PA0218	245948	246868	0.666667	COG0583K	transcriptional regulator	27.7609	0.361924	0.338211	1.07011	0.284569	0.999974
PA0219	247219	248709	0.692153	COG1012C	aldehyde dehydrogenase	5.47712	-0.0402811	0.302898	-0.132986	0.894205	0.999974
PA0221	250231	251613	0.681851	COG0161H	aminotransferase	4.26827	0.0442812	0.28582	0.154927	0.876879	0.999974
PA0222	251777	252835	0.675165	COG0687E	hypothetical protein	4.02492	-0.0634919	0.276128	-0.229936	0.818141	0.999974
PA0223	252913	253794	0.68254	COG0329EM	dihydrodipicolinate synthetase	9.01902	-0.0229829	0.32548	-0.0706123	0.943706	0.999974
PA0224	253854	254636	0.664112	COG0235G	class II aldolase/adducin domain-containing protein	3.93991	0.134951	0.282059	0.478451	0.632329	0.999974
PA0225	254791	255330	0.635185	COG1476K	transcriptional regulator	35.1742	-0.166659	0.329904	-0.505173	0.613438	0.999974
PA0226	255481	256332	0.685446	COG1788I	CoA transferase, subunit A	9.58146	0.0887272	0.335312	0.264611	0.791309	0.999974
PA0228	257108	258313	0.711443	COG0183I	beta-ketoadipyl CoA thiolase	10.9536	0.218784	0.33875	0.645858	0.518371	0.999974
PA0229	258463	259761	0.648961	COG2814G	dicarboxylic acid transporter PcaT	7.64918	-0.216823	0.325107	-0.666928	0.504818	0.999974
PA0230	259784	261163	0.728986	COG0015F	3-carboxy-cis,cis-muconate cycloisomerase	41.6701	0.0390574	0.324593	0.120327	0.904224	0.999974
PA0231	261179	261970	0.708333	COG0596R	beta-ketoadipate enol-lactone hydrolase	22.8727	-0.276324	0.342342	-0.807155	0.419577	0.999974
PA0232	261981	262382	0.651741	COG0599S	gamma-carboxymuconolactone decarboxylase	12.2348	-0.355669	0.341121	-1.04265	0.297111	0.999974
PA0233	262557	263498	0.698514	COG0583K	transcriptional regulator	38.1155	-0.304431	0.326329	-0.932894	0.350875	0.999974
PA0235	264964	266310	0.685969	COG2814G	4-hydroxybenzoate transporter PcaK	3.86652	0.162852	0.274284	0.593734	0.55269	0.999974
PA0236	266616	267395	0.728205	COG1414K	transcriptional regulator	30.6347	0.0770415	0.33393	0.230711	0.817539	0.999974
PA0239	269669	270547	0.672355	COG5006R	hypothetical protein	26.0964	0.267393	0.342379	0.780985	0.434812	0.999974
PA0242	273775	275679	0.690814	COG3185ER	hypothetical protein	9.42422	-0.337263	0.334045	-1.00963	0.312671	0.999974
PA0243	275772	276440	0.64275	COG1309K	transcriptional regulator	27.8871	-0.148424	0.338995	-0.437835	0.661506	0.999974
PA0244	276480	277334	0.726316	COG0169E	shikimate 5-dehydrogenase	6.15206	0.0529172	0.313853	0.168605	0.866107	0.999974
PA0245	277331	277777	0.693512	COG0757E	3-dehydroquinate dehydratase	4.67045	0.0387709	0.295219	0.131329	0.895515	0.999974
PA0246	277894	279399	0.704515	COG2814G	major facilitator superfamily (MFS) transporter	60.7604	-0.09473	0.306143	-0.309431	0.756994	0.999974
PA0247	279574	280758	0.677637	COG0654HC	4-hydroxybenzoate 3-monooxygenase	10.3302	-0.196869	0.336435	-0.585163	0.558438	0.999974
PA0248	280936	281802	0.687428	COG2207K	transcriptional regulator	49.1209	-0.00645506	0.314513	-0.020524	0.983625	0.999974
PA0249	281799	282245	0.693512	COG0456R	acetyltransferase	21.1355	-0.0781058	0.343072	-0.227666	0.819906	0.999974
PA0250	282323	282757	0.634483	COG2905T	hypothetical protein	35.1353	-0.496675	0.331293	-1.4992	0.133821	0.999974
PA0252	283818	284105	0.673611	-	hypothetical protein	4.55418	-0.125562	0.279138	-0.449821	0.65284	0.999974
PA0253	284197	284673	0.69392	COG1846K	transcriptional regulator	10.8647	-0.200358	0.338359	-0.592147	0.553752	0.999974
PA0254	284714	286204	0.694836	COG0043H	hypothetical protein	33.1125	0.292327	0.331502	0.881825	0.377871	0.999974
PA0255	286338	287024	0.708879	COG3619S	hypothetical protein	62.8788	-0.125052	0.303343	-0.412246	0.680159	0.999974
PA0256	287188	288120	0.625938	-	hypothetical protein	16.2326	-0.0520056	0.344429	-0.150991	0.879983	0.999974
PA0257	288384	289175	0.554293	COG2801L	hypothetical protein	11.8677	-0.219851	0.336972	-0.652433	0.514122	0.999974
PA0258	289205	289390	0.516129	-	hypothetical protein	14.6281	-0.100006	0.34426	-0.290496	0.771437	0.999974
PA0259	289562	291004	0.634096	-	hypothetical protein	95.5852	0.000294827	0.290553	0.00101471	0.99919	0.999974
PA0260	291154	293304	0.635983	-	hypothetical protein	56.8958	-0.402286	0.310807	-1.29433	0.195552	0.999974
PA0261	293301	293798	0.64257	-	hypothetical protein	7.59035	-0.211806	0.324874	-0.651962	0.514426	0.999974
PA0262	293802	296861	0.659804	COG3501S	hypothetical protein	72.0349	-0.435129	0.299738	-1.4517	0.146585	0.999974
PA0265	299522	300973	0.665289	COG1012C	succinate-semialdehyde dehydrogenase I	255.725	0.0983908	0.254559	0.386514	0.699116	0.999974
PA0266	301218	302498	0.674473	COG0160E	4-aminobutyrate aminotransferase	355.961	-0.0746584	0.244449	-0.305415	0.76005	0.999974
PA0267	302824	304023	0.71	COG1639T	hypothetical protein	63.8652	-0.128416	0.308283	-0.416552	0.677006	0.999974
PA0268	304177	305598	0.710267	COG1167KE	transcriptional regulator	24.7831	-0.29236	0.340443	-0.858765	0.39047	0.999974
PA0269	305725	306162	0.66895	COG2128S	hypothetical protein	22.4179	-0.381847	0.343956	-1.11016	0.26693	0.999974
PA0270	306174	306581	0.661765	COG1917S	hypothetical protein	12.9069	-0.356649	0.34299	-1.03982	0.298422	0.999974
PA0271	306615	306899	0.663158	COG1359S	hypothetical protein	8.22375	-0.100088	0.325597	-0.307399	0.75854	0.999974
PA0272	306896	307828	0.681672	COG0583K	transcriptional regulator	17.3828	-0.0881128	0.345114	-0.255315	0.79848	0.999974
PA0274	309255	310025	0.702983	-	hypothetical protein	3.80489	0.102161	0.279178	0.365934	0.714414	0.999974
PA0275	310134	310820	0.688501	COG0664T	transcriptional regulator	48.5091	-0.0751931	0.322928	-0.232848	0.815879	0.999974
PA0276	310896	311411	0.682171	COG4539S	hypothetical protein	6.4794	0.205274	0.305824	0.671215	0.502084	0.999974
PA0277	311451	312209	0.683794	COG0501O	hypothetical protein	111.839	-0.128064	0.29385	-0.435813	0.662972	0.999974
PA0278	312381	313133	0.722444	COG0730R	hypothetical protein	12.647	0.00311161	0.341187	0.00911994	0.992723	0.999974
PA0279	313227	313925	0.748212	COG0640K	transcriptional regulator	22.4543	-0.40866	0.342263	-1.194	0.23248	0.999974
PA0280	313938	314927	0.662626	COG1118P	sulfate transporter CysA	47.9399	0.0561699	0.316598	0.177417	0.859181	0.999974
PA0281	314931	315800	0.656322	COG4208P	sulfate transporter CysW	20.4487	0.16755	0.344917	0.485768	0.627132	0.999974
PA0282	315811	316629	0.663004	COG0555O	sulfate transporter CysT	35.4321	0.349973	0.338371	1.03429	0.301002	0.999974
PA0285	318312	320594	0.673675	COG5001T	hypothetical protein	77.933	0.272759	0.312045	0.874103	0.382062	0.999974
PA0286	320766	321944	0.645462	COG1398I	delta-9 fatty acid desaturase DesA	279.455	-0.11167	0.246956	-0.452185	0.651136	0.999974
PA0287	322175	323560	0.684704	COG0591ER	3-guanidinopropionate transporter	4.16934	-0.0878988	0.281465	-0.31229	0.75482	0.999974
PA0288	323616	324572	0.701149	COG0010E	3-guanidinopropionase	5.44534	7.0519e-05	0.303507	0.000232347	0.999815	0.999974
PA0289	324625	325587	0.671859	COG0583K	transcriptional activator GpuR	42.9948	0.0346359	0.331582	0.104457	0.916807	0.999974
PA0290	325700	326671	0.666667	COG2199T	hypothetical protein	19.0191	-0.0507923	0.345037	-0.147208	0.882968	0.999974
PA0291	327284	328666	0.651482	-	anaerobically-induced outer membrane porin OprE	545.407	0.465245	0.260336	1.7871	0.0739218	0.999974
PA0292	328801	329907	0.682927	COG2957E	agmatine deiminase	119.426	0.147064	0.277583	0.529802	0.596249	0.999974
PA0293	329993	330871	0.656428	COG0388R	N-carbamoylputrescine amidohydrolase	28.277	0.448991	0.337875	1.32887	0.183892	0.999974
PA0294	331034	331699	0.671171	COG1309K	transcriptional regulator AguR	23.95	0.250739	0.3408	0.735737	0.461891	0.999974
PA0295	331762	332823	0.682674	COG0687E	periplasmic polyamine binding protein	105.812	-0.35012	0.282599	-1.23893	0.215373	0.999974
PA0296	333079	334455	0.636892	COG0174E	glutamine synthetase	550.379	0.0463079	0.231079	0.200399	0.841169	0.999974
PA0297	334734	335486	0.640106	COG2071R	glutamine amidotransferase	63.9648	0.162145	0.308573	0.525467	0.599258	0.999974
PA0298	335527	336885	0.632082	COG0174E	glutamine synthetase	171.251	0.172711	0.260234	0.663677	0.506897	0.999974
PA0299	336951	338321	0.646244	COG0161H	aminotransferase	443.272	-0.193792	0.248361	-0.780282	0.435225	0.999974
PA0300	338437	339540	0.606884	COG0687E	polyamine transporter	591.761	-0.0362981	0.232601	-0.156053	0.875991	0.999974
PA0301	339959	341056	0.622951	COG0687E	polyamine transporter	156.449	0.209235	0.263527	0.793978	0.427208	0.999974
PA0302	341111	342265	0.645887	COG3842E	polyamine transporter PotG	131.35	0.117452	0.279984	0.419493	0.674856	0.999974
PA0303	342292	343173	0.61678	COG1176E	polyamine transporter PotH	101.982	0.00961474	0.293535	0.032755	0.97387	0.999974
PA0304	343256	344125	0.645977	COG1177E	polyamine transporter PotI	164.06	0.111503	0.272417	0.409309	0.682313	0.999974
PA0305	344303	346690	0.690117	COG2366R	hypothetical protein	59.5338	0.0257592	0.308506	0.0834966	0.933457	0.999974
PA0306	346801	347853	0.68566	COG2207K	transcriptional regulator	28.667	-0.178429	0.335892	-0.531209	0.595274	0.999974
PA0306a	347832	348335	0.623016	-	transcriptional regulator	136.091	-0.44633	0.273878	-1.62967	0.103171	0.999974
PA0307	348440	349051	0.69281	-	hypothetical protein	33.3978	-0.408376	0.332209	-1.22927	0.218969	0.999974
PA0308	349050	350069	0.696078	COG2267I	hypothetical protein	76.5254	-0.355315	0.301617	-1.17803	0.238783	0.999974
PA0309	350089	350841	0.707835	-	hypothetical protein	70.7179	-0.13143	0.298516	-0.440277	0.659737	0.999974
PA0310	350890	351588	0.662375	COG3751O	hypothetical protein	29.4297	0.18387	0.340381	0.540188	0.589067	0.999974
PA0312	352430	352924	0.709091	COG1683S	hypothetical protein	64.9849	-0.380201	0.303544	-1.25254	0.210373	0.999974
PA0313	352927	353619	0.652237	COG0765E	L-cysteine ABC transporter protein YecS	29.984	0.0228659	0.335985	0.0680563	0.945741	0.999974
PA0314	353691	354461	0.661479	COG0834ET	L-cysteine ABC transporter protein FliY	66.5421	0.251658	0.300541	0.837349	0.402397	0.999974
PA0315	354754	355191	0.639269	-	hypothetical protein	114.313	0.00824633	0.291065	0.0283316	0.977398	0.999974
PA0316	355248	356477	0.631707	COG0111HE	D-3-phosphoglycerate dehydrogenase	628.682	-0.0271953	0.231572	-0.117438	0.906513	0.999974
PA0317	356681	358075	0.629391	COG0277C	hypothetical protein	306.867	0.0202601	0.243937	0.0830547	0.933808	0.999974
PA0318	358167	358832	0.662162	COG0179Q	hypothetical protein	82.9757	-0.0949176	0.295614	-0.321086	0.748145	0.999974
PA0319	358931	359920	0.651515	COG3204S	hypothetical protein	79.3324	-0.115841	0.298011	-0.388713	0.697488	0.999974
PA0320	359982	360332	0.641026	COG3111S	hypothetical protein	9.30031	-0.161588	0.33332	-0.484783	0.62783	0.999974
PA0321	360413	361447	0.671498	COG0123BQ	acetylpolyamine aminohydrolase	12.2979	0.213192	0.339163	0.628581	0.529623	0.999974
PA0322	361463	362857	0.678136	COG0531E	transporter	14.0484	0.407297	0.342218	1.19017	0.23398	0.999974
PA0323	363278	364321	0.616858	COG0687E	ABC transporter	6.89086	0.095957	0.306995	0.312569	0.754608	0.999974
PA0326	366080	367129	0.678095	COG3842E	ABC transporter ATP-binding protein	6.21267	0.373329	0.312576	1.19436	0.232337	0.999974
PA0327	367457	368422	0.665631	COG3204S	hypothetical protein	17.9625	-0.012441	0.345021	-0.0360587	0.971236	0.999974
PA0328	368462	370405	0.685185	COG5571N	hypothetical protein	75.9459	0.294706	0.294871	0.999439	0.317582	0.999974
PA0329	370706	371038	0.621622	COG3422S	hypothetical protein	164.286	-0.312373	0.271898	-1.14886	0.250614	0.999974
PA0330	371162	371833	0.654762	COG0120G	ribose-5-phosphate isomerase A	95.2153	0.382012	0.288583	1.32375	0.185586	0.999974
PA0331	372091	373605	0.675908	COG1171E	threonine dehydratase	241.731	0.00583086	0.250623	0.0232654	0.981439	0.999974
PA0332	373725	374192	0.711538	COG5528S	hypothetical protein	54.0451	-0.0545542	0.312602	-0.174516	0.86146	0.999974
PA0333	374243	375514	0.721698	COG0702MG	hypothetical protein	101.816	-0.0539223	0.282024	-0.191197	0.848371	0.999974
PA0334	375951	377189	0.717514	COG2814G	major facilitator superfamily (MFS) transporter	26.6894	0.413829	0.338092	1.22401	0.220948	0.999974
PA0335	377239	377892	0.678899	COG0560E	hypothetical protein	33.4983	-0.187253	0.337162	-0.55538	0.578635	0.999974
PA0336	378096	378575	0.65	COG0494LR	dinucleoside polyphosphate hydrolase	189.097	-0.160334	0.259297	-0.61834	0.536351	0.999974
PA0337	378598	380877	0.67193	COG3605T	phosphoenolpyruvate-protein phosphotransferase PtsP	970.761	-0.283039	0.241385	-1.17257	0.24097	0.999974
PA0339	382037	382792	0.730159	COG3332S	hypothetical protein	42.229	-0.428732	0.324078	-1.32293	0.185859	0.999974
PA0340	382914	383717	0.662935	COG0730R	hypothetical protein	30.3275	0.417626	0.335406	1.24514	0.213082	0.999974
PA0341	383727	384527	0.66417	COG0682M	prolipoprotein diacylglyceryl transferase	96.084	-0.12711	0.293798	-0.432643	0.665274	0.999974
PA0342	384733	385527	0.647799	COG0207F	thymidylate synthase	185.085	0.149192	0.267428	0.557876	0.576929	0.999974
PA0343	385554	386351	0.676692	-	hypothetical protein	30.157	-0.0776014	0.334236	-0.232175	0.816402	0.999974
PA0344	386386	387765	0.726087	COG1161R	hypothetical protein	48.6455	-0.13345	0.316486	-0.42166	0.673273	0.999974
PA0345	387758	389143	0.748918	-	hypothetical protein	45.6605	-0.105661	0.321393	-0.328761	0.742337	0.999974
PA0346	389334	389696	0.658402	-	hypothetical protein	11.888	-0.146306	0.341549	-0.42836	0.668389	0.999974
PA0347	389733	390884	0.693576	COG0584C	glycerophosphoryl diester phosphodiesterase, periplasmic	6.71825	-0.026122	0.315553	-0.0827816	0.934025	0.999974
PA0348	391094	392188	0.689498	-	hypothetical protein	9.59315	-0.0112409	0.334429	-0.0336121	0.973186	0.999974
PA0350	393308	393814	0.714004	COG0262H	dihydrofolate reductase	56.058	-0.00604806	0.311874	-0.0193927	0.984528	0.999974
PA0351	393830	394303	0.687764	COG0622R	hypothetical protein	39.6511	0.176054	0.328482	0.535963	0.591984	0.999974
PA0352	394442	395827	0.66811	COG2233F	transporter	93.8399	0.340204	0.291713	1.16623	0.243521	0.999974
PA0353	396057	397895	0.674279	COG0129EG	dihydroxy-acid dehydratase	321.476	0.0523842	0.245645	0.213252	0.831131	0.999974
PA0354	398224	399420	0.675021	COG1092R	hypothetical protein	107.63	0.43779	0.28464	1.53805	0.124037	0.999974
PA0355	399493	400032	0.657407	COG0693R	protease PfpI	22.4151	-0.150432	0.343119	-0.438424	0.661079	0.999974
PA0356	400248	401072	0.630303	COG1639T	hypothetical protein	69.9514	0.118606	0.300419	0.394801	0.69299	0.999974
PA0357	401131	401943	0.693727	COG0266L	formamidopyrimidine-DNA glycosylase	115.172	0.0663144	0.277841	0.238678	0.811355	0.999974
PA0358	402020	402598	0.651123	COG0204I	hypothetical protein	16.3056	0.163223	0.345051	0.473039	0.636185	0.999974
PA0359	402681	403025	0.692754	-	hypothetical protein	91.8661	0.0433317	0.298909	0.144967	0.884737	0.999974
PA0360	403295	404281	0.666667	COG0790R	hypothetical protein	89.447	-0.309616	0.296779	-1.04325	0.29683	0.999974
PA0361	404386	406119	0.710496	COG0405E	gamma-glutamyltranspeptidase	81.9295	-0.045579	0.290718	-0.156781	0.875418	0.999974
PA0362	406247	406498	0.56746	COG1143C	ferredoxin (4Fe-4S)	73.6166	-0.0427092	0.298304	-0.143173	0.886153	0.999974
PA0363	406619	407098	0.61875	COG0669H	phosphopantetheine adenylyltransferase	134.031	-0.194938	0.27825	-0.700585	0.483562	0.999974
PA0364	407250	408845	0.684211	COG2303E	oxidoreductase	17.6786	0.102932	0.344588	0.298711	0.76516	0.999974
PA0365	408901	409449	0.67031	-	hypothetical protein	6.08528	-0.0351656	0.307416	-0.114391	0.908928	0.999974
PA0366	409504	410934	0.670161	COG1012C	aldehyde dehydrogenase	26.5227	0.195	0.338899	0.575392	0.565027	0.999974
PA0367	411224	411871	0.654321	COG1309K	transcriptional regulator	29.0729	-0.27497	0.33629	-0.817658	0.413553	0.999974
PA0367a	411856	412266	0.688564	-	acetyltransferase	24.9648	-0.0152399	0.341907	-0.0445732	0.964448	0.999974
PA0368	412329	413327	0.711712	COG0429R	hypothetical protein	47.9431	0.0988235	0.316794	0.311948	0.75508	0.999974
PA0369	413364	413930	0.708995	-	-	12.8963	0.20601	0.342678	0.601179	0.547721	0.999974
PA0370	413933	414529	0.691792	COG0742L	hypothetical protein	22.7968	0.218447	0.342988	0.636893	0.524194	0.999974
PA0371	414529	416016	0.671371	COG0612R	hypothetical protein	71.0416	0.0767187	0.298694	0.256847	0.797297	0.999974
PA0372	416009	417406	0.671674	COG0612R	zinc protease	89.8204	0.216195	0.296165	0.729983	0.4654	0.999974
PA0373	417527	418894	0.694444	COG0552U	signal recognition particle receptor FtsY	246.703	0.141539	0.249772	0.566674	0.570936	0.999974
PA0374	418891	419562	0.66369	COG2884D	cell division protein FtsE	111.348	0.213307	0.283229	0.753127	0.451373	0.999974
PA0375	419562	420569	0.665675	COG2177D	cell division protein FtsX	153.935	0.114679	0.264424	0.433693	0.664512	0.999974
PA0376	420683	421537	0.62807	COG0568K	RNA polymerase factor sigma-32	1177.59	-0.32726	0.22611	-1.44735	0.147799	0.999974
PA0377	421602	422207	0.707921	-	hypothetical protein	45.7564	-0.0780335	0.331476	-0.235412	0.813889	0.999974
PA0378	422212	422943	0.692623	COG0744M	monofunctional biosynthetic peptidoglycan transglycosylase	39.2162	-0.0169435	0.324232	-0.0522574	0.958324	0.999974
PA0379	422980	423357	0.685185	COG2363S	hypothetical protein	39.3994	-0.0468056	0.32686	-0.143198	0.886134	0.999974
PA0380	423460	423660	0.701493	COG2104H	sulfur carrier protein ThiS	36.7536	0.00602748	0.335425	0.0179697	0.985663	0.999974
PA0381	423719	424516	0.66792	COG2022H	thiazole synthase	182.177	-0.00466439	0.263499	-0.0177017	0.985877	0.999974
PA0382	424670	425341	0.677083	COG0220R	tRNA (guanine-N(7)-)-methyltransferase	98.1421	0.480772	0.290343	1.65588	0.0977462	0.999974
PA0383	425504	426850	0.676318	-	hypothetical protein	15.794	0.612668	0.344487	1.77849	0.0753226	0.999974
PA0384	426863	427120	0.670543	-	hypothetical protein	8.71927	-0.113536	0.330837	-0.34318	0.731463	0.999974
PA0385	427182	427505	0.638889	-	hypothetical protein	12.6311	-0.13384	0.341086	-0.392393	0.694768	0.999974
PA0386	427586	428740	0.700433	COG0635H	coproporphyrinogen III oxidase	35.8783	0.365442	0.331451	1.10256	0.27022	0.999974
PA0387	428861	429454	0.695286	COG0127F	deoxyribonucleotide triphosphate pyrophosphatase	102.057	0.0945836	0.282249	0.335107	0.737545	0.999974
PA0388	429451	429870	0.640476	-	hypothetical protein	87.8984	-0.00614213	0.288752	-0.0212713	0.983029	0.999974
PA0389	430002	430622	0.640902	COG2226H	hypothetical protein	81.0213	0.019967	0.292383	0.0682907	0.945554	0.999974
PA0390	430630	431769	0.65614	COG2021E	homoserine O-acetyltransferase	147.92	0.155084	0.279717	0.554431	0.579284	0.999974
PA0392	434226	434819	0.614478	COG0762S	hypothetical protein	136.499	0.22038	0.272521	0.808671	0.418704	0.999974
PA0393	434830	435651	0.712895	COG0345E	pyrroline-5-carboxylate reductase	132.507	0.0787507	0.272089	0.28943	0.772253	0.999974
PA0394	435663	436355	0.688312	COG0325R	hypothetical protein	91.868	0.112981	0.285675	0.395487	0.692484	0.999974
PA0395	436570	437604	0.631884	COG2805NU	twitching motility protein PilT	150.83	0.00924664	0.268111	0.0344881	0.972488	0.999974
PA0396	437782	438930	0.659704	COG5008NU	twitching motility protein PilU	101.719	-0.420601	0.288085	-1.45999	0.144293	0.999974
PA0397	438938	439837	0.667778	COG1230P	cation efflux system protein	19.0013	0.147297	0.344581	0.427467	0.669039	0.999974
PA0398	439991	440395	0.609877	COG2314S	hypothetical protein	39.3566	0.192062	0.326842	0.58763	0.556781	0.999974
PA0399	440638	442011	0.679767	COG0031E	cystathionine beta-synthase	96.9518	-0.316198	0.283305	-1.11611	0.264376	0.999974
PA0400	442008	443192	0.69789	COG0626E	cystathionine gamma-lyase	127.821	0.170429	0.27322	0.623778	0.532774	0.999974
PA0401	443419	444690	0.717767	COG0044F	dihydroorotase	167.93	0.210525	0.271375	0.775772	0.437884	0.999974
PA0402	444687	445691	0.659701	COG0540F	aspartate carbamoyltransferase	125.628	0.118404	0.272247	0.434916	0.663624	0.999974
PA0403	445715	446227	0.682261	COG2065F	bifunctional pyrimidine regulatory protein PyrR/uracil phosphoribosyltransferase	58.0879	0.0668118	0.308562	0.216527	0.828577	0.999974
PA0404	446339	446773	0.701149	COG0816L	Holliday junction resolvase-like protein	26.8788	0.0179367	0.338211	0.0530338	0.957705	0.999974
PA0405	446773	447342	0.680702	COG1678K	hypothetical protein	90.9556	0.0316458	0.287199	0.110188	0.912261	0.999974
PA0406	447391	448350	0.675	COG0810M	protein TonB3	27.315	0.193568	0.338018	0.572655	0.566878	0.999974
PA0407	448431	449384	0.65304	COG0189HJ	glutathione synthetase	90.3721	-0.207789	0.286748	-0.724641	0.468672	0.999974
PA0408	449639	450046	0.57598	COG0745TK	twitching motility protein PilG	280.718	-0.145322	0.245316	-0.592389	0.55359	0.999974
PA0409	450093	450458	0.617486	COG0745TK	twitching motility protein PilH	158.512	-0.33104	0.266879	-1.24041	0.214823	0.999974
PA0410	450509	451045	0.664804	COG0835NT	twitching motility protein PilI	95.8499	-0.170583	0.287749	-0.592819	0.553303	0.999974
PA0411	451130	453178	0.650073	COG0840NT	twitching motility protein PilJ	498.135	-0.237288	0.233807	-1.01489	0.310159	0.999974
PA0412	453239	454114	0.665525	COG1352NT	methyltransferase PilK	77.5389	-0.322791	0.294016	-1.09787	0.272262	0.999974
PA0413	454126	461544	0.694838	COG0643NT	chemotactic signal transduction system protein	1224.11	-0.246258	0.233236	-1.05583	0.291044	0.999974
PA0414	461537	462568	0.685078	COG2201NT	methylesterase	97.0495	-0.18279	0.293203	-0.623425	0.533005	0.999974
PA0415	462565	463071	0.708087	-	chemotaxis protein	42.6753	-0.29443	0.328523	-0.896225	0.370133	0.999974
PA0416	463079	463873	0.72327	COG2207K	transcriptional regulator	27.7716	-0.200825	0.33823	-0.593753	0.552677	0.999974
PA0417	463949	464560	0.697712	COG1280E	chemotaxis protein	9.97856	0.0720726	0.330466	0.218094	0.827356	0.999974
PA0418	464568	465983	0.712571	-	hypothetical protein	67.66	-0.210997	0.302772	-0.696884	0.485875	0.999974
PA0419	466018	466740	0.713693	COG1385S	16S ribosomal RNA methyltransferase RsmE	73.9507	0.164547	0.296813	0.554379	0.57932	0.999974
PA0420	466833	468236	0.660256	COG0161H	adenosylmethionine-8-amino-7-oxononanoate aminotransferase	115.026	0.0386145	0.276784	0.139511	0.889046	0.999974
PA0421	468410	469900	0.670691	COG1231E	hypothetical protein	217.25	-0.186416	0.25437	-0.732852	0.463649	0.999974
PA0422	470081	470650	0.657895	COG3038C	hypothetical protein	76.9711	-0.151029	0.311398	-0.485002	0.627675	0.999974
PA0423	470662	471237	0.621528	COG2353S	hypothetical protein	630.487	-0.30862	0.238085	-1.29626	0.194887	0.999974
PA0424	471306	471749	0.630631	COG1846K	multidrug resistance operon repressor MexR	20.5183	0.263516	0.344033	0.765962	0.443699	0.999974
PA0425	472024	473175	0.665799	COG0845M	resistance-nodulation-cell division (RND) multidrug efflux membrane fusion protein MexA	244.385	-0.105107	0.265098	-0.396483	0.691749	0.999974
PA0426	473191	476331	0.644699	COG0841V	resistance-nodulation-cell division (RND) multidrug efflux transporter MexB	615.786	0.0241296	0.256754	0.0939796	0.925125	0.999974
PA0427	476333	477790	0.685871	COG1538MU	multidrug ABC transporter	368.682	0.0165637	0.238796	0.0693633	0.9447	0.999974
PA0428	477886	479805	0.683333	COG0513LKJ	ATP-dependent RNA helicase	563.285	0.402402	0.236474	1.70167	0.088817	0.999974
PA0429	480056	481126	0.629318	-	hypothetical protein	324.419	0.162674	0.242596	0.670555	0.502504	0.999974
PA0430	481196	482068	0.657503	COG0685E	5,10-methylenetetrahydrofolate reductase	125.355	-0.0752906	0.273739	-0.275045	0.783281	0.999974
PA0431	482111	482665	0.673874	COG0317TK	hypothetical protein	58.5331	0.504024	0.30682	1.64274	0.100437	0.999974
PA0432	482706	484115	0.639716	COG0499H	S-adenosyl-L-homocysteine hydrolase	666.219	0.255461	0.229375	1.11373	0.265396	0.999974
PA0433	484404	484838	0.701149	-	hypothetical protein	6.76972	-0.474118	0.316409	-1.49843	0.134021	0.999974
PA0434	484964	487156	0.681715	COG1629P	hypothetical protein	5.86202	-0.0584095	0.310039	-0.188394	0.850568	0.999974
PA0435	487167	488645	0.703854	COG3182S	hypothetical protein	4.57705	0.0159822	0.290333	0.0550479	0.9561	0.999974
PA0436	488730	489350	0.613527	COG1309K	transcriptional regulator	77.0314	-0.0453932	0.298246	-0.152201	0.879029	0.999974
PA0437	489387	490658	0.687893	COG0402FR	cytosine deaminase	75.6984	0.482452	0.301279	1.60135	0.1093	0.999974
PA0438	490648	491898	0.688249	COG1457F	cytosine permease	25.3988	0.397795	0.33935	1.17223	0.241105	0.999974
PA0441	494816	496255	0.685417	COG0044F	phenylhydantoinase	3.78379	0.301096	0.273414	1.10125	0.270788	0.999974
PA0444	498420	499703	0.686916	COG0624E	allantoate amidohydrolase	5.37438	0.0223881	0.301739	0.0741968	0.940854	0.999974
PA0446	501376	502599	0.691993	COG1804C	hypothetical protein	30.047	-0.451519	0.335519	-1.34573	0.178388	0.999974
PA0448	504121	505029	0.672167	COG0583K	transcriptional regulator	61.5458	-0.0653803	0.30629	-0.213459	0.830969	0.999974
PA0449	505047	505586	0.648148	COG1607I	hypothetical protein	167.348	0.190027	0.277696	0.684298	0.493787	0.999974
PA0450	505629	507251	0.674677	COG0306P	phosphate transporter	4.81989	-0.0166395	0.292113	-0.0569625	0.954575	0.999974
PA0451	507631	508962	0.725225	COG1030O	hypothetical protein	14.4879	-0.143767	0.344538	-0.417273	0.676479	0.999974
PA0451a	509861	510592	0.680328	-	amino acid ABC transporter substrate-binding protein	11.1556	-0.354186	0.338188	-1.04731	0.294958	0.999974
PA0452	508959	509753	0.637736	COG0330O	stomatin-like protein	5.06705	-0.107607	0.300578	-0.358001	0.720343	0.999974
PA0454	510589	512790	0.683924	COG1289S	hypothetical protein	68.2604	-0.0192833	0.299267	-0.064435	0.948624	0.999974
PA0455	513051	514427	0.694989	COG0513LKJ	ATP-dependent RNA helicase DbpA	118.231	0.193874	0.276125	0.702124	0.482602	0.999974
PA0456	514775	514984	0.561905	COG1278K	cold-shock protein	3221.41	0.240179	0.230029	1.04413	0.296427	0.999974
PA0457.1	515653	516027	0.677333	COG3339S	hypothetical protein	14.3771	0.0794705	0.341556	0.232672	0.816016	0.999974
PA0457	515135	515659	0.668571	COG4067O	hypothetical protein	14.7423	0.0862912	0.344685	0.250348	0.802319	0.999974
PA0458	516029	517462	0.675732	COG2814G	major facilitator superfamily (MFS) transporter	58.3391	-0.111088	0.307439	-0.361334	0.71785	0.999974
PA0460	520737	521315	0.689119	-	hypothetical protein	185.343	-0.128623	0.26018	-0.49436	0.621052	0.999974
PA0461	521630	522517	0.638514	COG0204I	acyltransferase	117.662	-0.306738	0.277791	-1.1042	0.269504	0.999974
PA0462	522660	523169	0.656863	-	hypothetical protein	52.5666	0.0932023	0.313703	0.297104	0.766387	0.999974
PA0463	523254	523943	0.692754	COG0745TK	DNA-binding response regulator CreB	38.3638	0.370218	0.331659	1.11626	0.26431	0.999974
PA0464	523943	525367	0.69614	COG0642T	sensory histidine kinase CreC	60.7533	0.0404061	0.305022	0.132469	0.894613	0.999974
PA0465	525469	526827	0.675497	COG4452V	hypothetical protein	6.06992	-0.177567	0.305166	-0.581871	0.560654	0.999974
PA0467	527324	527944	0.711755	COG0625O	hypothetical protein	24.8217	0.0915231	0.340616	0.268699	0.788162	0.999974
PA0468	527963	528913	0.732913	COG4257V	hypothetical protein	49.036	-0.0993992	0.314744	-0.31581	0.752147	0.999974
PA0469	528999	529856	0.678322	COG0631T	hypothetical protein	114.416	-0.268543	0.291776	-0.920376	0.357376	0.999974
PA0470	530029	532437	0.648817	COG4773P	ferrichrome receptor FiuA	4.27488	-0.0870131	0.287848	-0.302289	0.762432	0.999974
PA0471	532541	533512	0.713992	COG3712PT	transmembrane sensor	6.92034	0.129839	0.317965	0.408345	0.68302	0.999974
PA0472	533509	534027	0.682081	COG1595K	RNA polymerase sigma factor	5.64192	0.0484034	0.282544	0.171313	0.863978	0.999974
PA0473	534196	534945	0.674667	COG0625O	glutathione S-transferase	89.0516	-0.0101972	0.302356	-0.0337256	0.973096	0.999974
PA0475	535539	536108	0.703509	COG1309K	transcriptional regulator	26.6455	-0.224493	0.338495	-0.663207	0.507198	0.999974
PA0476	536142	537869	0.6875	COG1953FH	permease	10.1653	0.0924282	0.337542	0.273827	0.784217	0.999974
PA0478	539231	539707	0.668763	COG0456R	N-acetyltransferase	17.9961	-0.0679678	0.344918	-0.197055	0.843785	0.999974
PA0479	539785	540735	0.71714	COG0583K	transcriptional regulator	21.7106	-0.219849	0.34311	-0.640755	0.521682	0.999974
PA0481	541679	542122	0.641892	-	hypothetical protein	15.0618	0.158427	0.344858	0.459397	0.645949	0.999974
PA0482	542170	544347	0.654729	COG2225C	malate synthase G	514.388	0.196569	0.232368	0.845942	0.397585	0.999974
PA0483	544654	545097	0.666667	COG0456R	acetyltransferase	8.02093	0.0134529	0.327783	0.0410421	0.967262	0.999974
PA0484	545129	545644	0.672481	COG2716E	hypothetical protein	14.7198	-0.271118	0.343456	-0.789381	0.429889	0.999974
PA0485	546334	547230	0.663322	COG2962R	hypothetical protein	60.7502	0.122019	0.311249	0.392029	0.695037	0.999974
PA0486	547432	548406	0.690256	COG2334R	serine/threonine protein kinase	59.259	-0.218173	0.30709	-0.710452	0.477424	0.999974
PA0487	548468	549226	0.693017	COG2005R	molybdenum transport regulator	43.9993	-0.0239963	0.328694	-0.0730051	0.941802	0.999974
PA0489	549656	550381	0.746556	COG1040R	phosphoribosyl transferase	7.55756	0.0576692	0.324668	0.177625	0.859017	0.999974
PA0490	550520	550813	0.639456	-	hypothetical protein	13.4524	-0.205762	0.343719	-0.598635	0.549417	0.999974
PA0491	550867	551793	0.677454	COG0583K	transcriptional regulator	25.6636	0.134137	0.342166	0.392022	0.695042	0.999974
PA0492	551911	552669	0.695652	COG1540R	hypothetical protein	74.7058	-0.14573	0.304121	-0.479183	0.631808	0.999974
PA0493	552746	552994	0.678715	COG0511I	hypothetical protein	31.8782	-0.49372	0.336439	-1.46749	0.142243	0.999974
PA0494	553005	554381	0.702251	COG4770I	acetyl-CoA carboxylase biotin carboxylase subunit	123.332	-0.368979	0.290568	-1.26985	0.204137	0.999974
PA0495	554383	555261	0.659841	COG2049E	hypothetical protein	65.743	-0.256701	0.306806	-0.836686	0.402769	0.999974
PA0496	555251	556228	0.690184	COG1984E	hypothetical protein	99.8518	-0.406973	0.298524	-1.36328	0.172793	0.999974
PA0497	556275	557276	0.557884	-	hypothetical protein	5.16986	-0.138942	0.300461	-0.462429	0.643774	0.999974
PA0498	557354	558361	0.563492	COG3539NU	hypothetical protein	4.18045	0.170609	0.285917	0.596706	0.550704	0.999974
PA0500	559644	560702	0.648725	COG0502H	biotin synthase	347.336	-0.353815	0.281652	-1.25621	0.209038	0.999974
PA0501	560808	562013	0.71393	COG0156H	8-amino-7-oxononanoate synthase	105.962	-0.131499	0.306349	-0.429246	0.667744	0.999974
PA0502	562006	562728	0.701245	COG0596R	biotin biosynthesis protein bioH	57.6334	-0.296468	0.319363	-0.928311	0.353246	0.999974
PA0503	562721	563545	0.721212	COG2226H	biotin synthesis protein BioC	35.001	-0.278518	0.332698	-0.837148	0.402509	0.999974
PA0504	563549	564235	0.733624	COG0132H	dithiobiotin synthetase	27.0286	-0.162584	0.343548	-0.473251	0.636034	0.999974
PA0505	564344	564574	0.683983	-	hypothetical protein	46.2691	-0.515687	0.325644	-1.58359	0.113286	0.999974
PA0506	564914	566719	0.654485	COG1960I	acyl-CoA dehydrogenase	85.4876	0.273351	0.290018	0.942532	0.34592	0.999974
PA0507	566932	568728	0.66778	COG1960I	acyl-CoA dehydrogenase	25.5213	-0.281336	0.343161	-0.819837	0.412309	0.999974
PA0508	569002	570780	0.666105	COG1960I	acyl-CoA dehydrogenase	41.0406	0.121768	0.323577	0.376318	0.706681	0.999974
PA0517	577673	578032	0.727778	COG2010C	cytochrome C	46.2637	-0.520478	0.330792	-1.57343	0.115619	0.999974
PA0520	580316	581098	0.704981	COG0714R	regulatory protein NirQ	316.316	-0.605481	0.330215	-1.8336	0.0667138	0.999974
PA0526	585702	585896	0.671795	-	hypothetical protein	155.36	-0.501494	0.277958	-1.80421	0.0711989	0.999974
PA0527.1	586867	586990	0.540323	-	-	5.92923	0.133086	0.308765	0.431026	0.666449	0.999974
PA0527	585980	586663	0.640351	COG0664T	transcriptional regulator Dnr	113.931	-0.184099	0.280034	-0.657418	0.510912	0.999974
PA0528	587017	587895	0.672355	COG0583K	transcriptional regulator	8.85084	0.138486	0.331324	0.417979	0.675963	0.999974
PA0529	587997	588698	0.650997	COG2258S	hypothetical protein	24.3513	0.122072	0.343414	0.355465	0.722241	0.999974
PA0530	588924	590105	0.709814	COG4992E	class III pyridoxal phosphate-dependent aminotransferase	20.3368	0.0166782	0.344246	0.0484485	0.961359	0.999974
PA0531	590105	590821	0.690377	COG0518F	glutamine amidotransferase	6.45864	-0.372096	0.310906	-1.19681	0.23138	0.999974
PA0533	591445	592935	0.67941	COG2197TK	transcriptional regulator	59.7084	-0.188972	0.307688	-0.614167	0.539105	0.999974
PA0534	593273	594562	0.697674	COG0665E	hypothetical protein	28.7399	0.380123	0.33617	1.13075	0.258162	0.999974
PA0535	594580	595134	0.69009	COG1396K	transcriptional regulator	26.02	0.424974	0.339617	1.25133	0.210813	0.999974
PA0536	595245	596270	0.701754	COG1512R	hypothetical protein	118.413	-0.152905	0.280032	-0.546028	0.585046	0.999974
PA0537	596274	596882	0.643678	COG1704S	hypothetical protein	151.757	-0.231265	0.266519	-0.867724	0.385546	0.999974
PA0538	596970	597479	0.684314	COG1495O	disulfide bond formation protein	36.06	0.0368498	0.329641	0.111788	0.910992	0.999974
PA0539	597708	598538	0.685921	COG2510S	hypothetical protein	10.1269	0.222636	0.336249	0.662117	0.507896	0.999974
PA0541	599107	599565	0.662309	COG3909C	hypothetical protein	78.1001	-0.54674	0.296495	-1.84401	0.0651817	0.999974
PA0542	599757	600176	0.666667	COG0525J	hypothetical protein	165.558	-0.208752	0.264377	-0.789599	0.429762	0.999974
PA0543	600426	601394	0.708978	COG3509Q	hypothetical protein	15.7484	0.136516	0.345044	0.395649	0.692364	0.999974
PA0544	601398	602141	0.668011	COG0622R	hypothetical protein	33.853	-0.125304	0.332945	-0.376349	0.706657	0.999974
PA0545	602346	603650	0.68659	COG4097P	hypothetical protein	142.365	0.18632	0.283094	0.658155	0.510439	0.999974
PA0546	603706	604896	0.65995	COG0192H	S-adenosylmethionine synthetase	504.672	0.190905	0.241489	0.790532	0.429217	0.999974
PA0547	604912	605913	0.688623	COG2226H	transcriptional regulator	171.127	0.243413	0.271648	0.896062	0.37022	0.999974
PA0548	606160	608157	0.673674	COG0021G	transketolase	679.519	0.166192	0.238357	0.697241	0.485652	0.999974
PA0549	608157	609221	0.705164	-	hypothetical protein	84.0606	0.0221814	0.29169	0.0760445	0.939384	0.999974
PA0550	609202	609999	0.696742	COG3622G	hypothetical protein	12.2729	-0.156348	0.341973	-0.457195	0.647531	0.999974
PA0551	610214	611275	0.664783	COG0057G	D-erythrose 4-phosphate dehydrogenase	134.719	0.00376754	0.277076	0.0135975	0.989151	0.999974
PA0552	611281	612444	0.677835	COG0126G	phosphoglycerate kinase	361.663	0.0680466	0.24523	0.277481	0.781411	0.999974
PA0553	612517	612717	0.671642	-	hypothetical protein	42.9914	0.0091083	0.326453	0.0279008	0.977741	0.999974
PA0554	612877	613218	0.657895	COG3895R	hypothetical protein	94.3734	-0.0110143	0.287079	-0.0383667	0.969395	0.999974
PA0555	613338	614402	0.644131	COG0191G	fructose-1,6-bisphosphate aldolase	569.202	0.121283	0.237007	0.511729	0.608841	0.999974
PA0556	614468	614950	0.708075	-	hypothetical protein	40.8771	0.483999	0.327771	1.47664	0.139773	0.999974
PA0558	615607	616374	0.690104	COG2226H	hypothetical protein	36.0586	-0.426106	0.329189	-1.29441	0.195523	0.999974
PA0559	616371	617549	0.669211	COG2081R	hypothetical protein	44.8335	-0.300731	0.323192	-0.930502	0.352111	0.999974
PA0560	617662	618150	0.629857	COG1451R	hypothetical protein	16.3735	0.0776659	0.345116	0.225043	0.821946	0.999974
PA0561	618176	619330	0.577489	-	hypothetical protein	29.758	-0.0144596	0.335395	-0.0431122	0.965612	0.999974
PA0562	619332	620006	0.717037	COG0637R	hydrolase	29.6191	0.042011	0.338068	0.124268	0.901103	0.999974
PA0564	620666	621577	0.700658	COG4977K	transcriptional regulator	23.1375	-0.272627	0.342356	-0.796326	0.425843	0.999974
PA0565	621695	622033	0.648968	COG0599S	hypothetical protein	11.7642	0.0328217	0.341195	0.0961963	0.923365	0.999974
PA0566	622023	622538	0.707364	-	hypothetical protein	46.2522	0.195843	0.317582	0.616671	0.537452	0.999974
PA0567	622726	622884	0.641509	COG0401S	hypothetical protein	23.8108	-0.336858	0.343945	-0.979396	0.327384	0.999974
PA0568	622894	623352	0.666667	-	hypothetical protein	26.566	-0.0911895	0.338024	-0.269772	0.787336	0.999974
PA0569	623368	623838	0.690021	-	hypothetical protein	14.6397	-0.198997	0.344054	-0.578389	0.563001	0.999974
PA0570	623852	624199	0.695402	-	hypothetical protein	5.71258	-0.00628383	0.304537	-0.020634	0.983538	0.999974
PA0571	624189	624803	0.692683	-	hypothetical protein	25.6517	0.186181	0.340072	0.547474	0.584053	0.999974
PA0574.1	630434	630510	0.584416	-	-	7.10072	-0.0328793	0.306146	-0.107398	0.914474	0.999974
PA0574	628763	629884	0.614973	COG3177S	hypothetical protein	61.6715	-0.16252	0.308733	-0.526411	0.598603	0.999974
PA0575	630527	634264	0.666667	COG5001T	hypothetical protein	10.3148	0.07207	0.337429	0.213586	0.83087	0.999974
PA0576	634371	636224	0.628371	COG0568K	RNA polymerase sigma factor RpoD	1523.47	0.231209	0.222398	1.03962	0.298519	0.999974
PA0577	636304	638298	0.654637	COG0358L	DNA primase	283.736	0.0877346	0.246712	0.355615	0.722129	0.999974
PA0578	638381	638830	0.673333	COG1610S	hypothetical protein	93.9715	0.520744	0.305388	1.70519	0.0881588	0.999974
PA0579	638900	639115	0.606481	COG0828J	30S ribosomal protein S21	928.784	0.107546	0.345021	0.311708	0.755262	0.999974
PA0580	639316	640341	0.690058	COG0533O	DNA-binding/iron metalloprotein/AP endonuclease	124.196	0.468944	0.299078	1.56797	0.116889	0.999974
PA0581	640420	640989	0.701754	COG0344S	glycerol-3-phosphate acyltransferase PlsY	47.4118	0.00965392	0.319279	0.0302366	0.975878	0.999974
PA0582	641073	641426	0.669492	COG1539H	dihydroneopterin aldolase	16.3473	-0.140483	0.344996	-0.407201	0.68386	0.999974
PA0583	641417	641959	0.655617	COG0801H	hypothetical protein	20.9883	0.180113	0.343812	0.523872	0.600368	0.999974
PA0584	641932	643164	0.686942	COG0617J	multifunctional tRNA nucleotidyl transferase/2'3'-cyclic phosphodiesterase/2'nucleotidase/phosphatase	55.9258	-0.219055	0.309827	-0.707024	0.479552	0.999974
PA0586	643808	645361	0.618404	COG2719S	SpoVR family protein	69.2738	-0.290146	0.305703	-0.949109	0.342565	0.999974
PA0587	645358	646629	0.638365	COG2718S	hypothetical protein	68.9718	-0.415297	0.306387	-1.35546	0.17527	0.999974
PA0588	646730	648652	0.601664	COG2766T	hypothetical protein	257.144	-0.480981	0.271282	-1.77299	0.0762305	0.999974
PA0589	648931	649263	0.663664	COG0607P	thiosulfate sulfurtransferase	20.7155	0.114331	0.343628	0.332718	0.739347	0.999974
PA0590	649307	650158	0.673709	COG0639T	diadenosine tetraphosphatase	48.4253	0.0495025	0.315498	0.156903	0.875321	0.999974
PA0591	650158	650538	0.677165	COG2967P	ApaG protein	33.1544	0.271023	0.335953	0.806729	0.419823	0.999974
PA0592	650575	651381	0.659232	COG0030J	dimethyladenosine transferase	69.6693	0.128389	0.308344	0.416381	0.677131	0.999974
PA0593	651497	652483	0.699088	COG1995H	4-hydroxythreonine-4-phosphate dehydrogenase	97.4781	0.031524	0.293467	0.107419	0.914456	0.999974
PA0594	652480	653772	0.654292	COG0760O	peptidyl-prolyl cis-trans isomerase SurA	365.997	0.183649	0.263422	0.697165	0.485699	0.999974
PA0595	653753	656527	0.598198	COG1452M	organic solvent tolerance protein OstA	1434.91	0.0394869	0.222058	0.177822	0.858863	0.999974
PA0596	656654	657670	0.660767	COG3178R	hypothetical protein	124.468	-0.133673	0.277561	-0.481598	0.630091	0.999974
PA0597	657667	658341	0.688889	COG1208MJ	nucleotidyl transferase	42.5218	0.391002	0.321909	1.21464	0.224505	0.999974
PA0598	658343	659101	0.69697	COG1076O	hypothetical protein	38.8512	-0.1174	0.330646	-0.355063	0.722543	0.999974
PA0599	659102	660163	0.687382	-	hypothetical protein	46.944	-0.234849	0.321587	-0.730282	0.465218	0.999974
PA0600	660315	662708	0.680869	COG4585T	two-component sensor	65.707	-0.12622	0.301513	-0.418622	0.675492	0.999974
PA0601	662754	663386	0.64139	COG2197TK	two-component response regulator	27.2093	-0.226126	0.338634	-0.66776	0.504287	0.999974
PA0603	664783	665892	0.656757	COG3842E	ABC transporter ATP-binding protein	13.7796	0.262077	0.343758	0.762386	0.44583	0.999974
PA0604	665948	666994	0.632283	COG0687E	ABC transporter	11.7765	0.0565234	0.336418	0.168015	0.866571	0.999974
PA0605	667108	668355	0.64984	COG1176E	ABC transporter permease	6.35709	0.327057	0.311071	1.05139	0.293079	0.999974
PA0606	668461	669291	0.655836	COG1177E	ABC transporter permease	8.17419	-0.201162	0.328723	-0.611951	0.54057	0.999974
PA0607	669415	670089	0.642963	COG0036G	ribulose-phosphate 3-epimerase	100.729	-0.154713	0.28591	-0.541127	0.58842	0.999974
PA0608	670089	670907	0.665446	COG0546R	phosphoglycolate phosphatase	61.3037	-0.0415897	0.308233	-0.134929	0.892668	0.999974
PA0609	670980	672458	0.644354	COG0147EH	anthranilate synthase component I	168.725	0.0482823	0.261284	0.184789	0.853395	0.999974
PA0610	672777	673091	0.634921	-	transcriptional regulator PrtN	98.0956	-0.292395	0.282628	-1.03456	0.300875	0.999974
PA0611	673191	673961	0.660182	COG2932K	transcriptional regulator PrtR	112.319	-0.0776721	0.276711	-0.280698	0.778942	0.999974
PA0612	674419	674619	0.731343	COG1734T	repressor PtrB	27.3633	0.57649	0.337752	1.70684	0.0878511	0.999974
PA0613	674667	675026	0.638889	-	hypothetical protein	32.4102	0.0487345	0.33292	0.146385	0.883617	0.999974
PA0614	675390	675839	0.706667	COG3158P	hypothetical protein	25.2339	-0.113326	0.33978	-0.333526	0.738737	0.999974
PA0615	675861	676376	0.670543	-	hypothetical protein	92.2263	-0.369835	0.286037	-1.29296	0.196025	0.999974
PA0616	676373	676930	0.679211	COG4540R	hypothetical protein	65.0816	-0.123872	0.301302	-0.411121	0.680984	0.999974
PA0617	677083	677409	0.654434	COG3628R	bacteriophage protein	33.6446	0.0787374	0.331052	0.23784	0.812005	0.999974
PA0618	677406	678293	0.648649	COG3948R	bacteriophage protein	114.078	0.00131107	0.277536	0.00472395	0.996231	0.999974
PA0619	678286	678819	0.651685	COG4385R	bacteriophage protein	63.429	0.0248327	0.304833	0.0814634	0.935073	0.999974
PA0620	678821	680896	0.601156	COG5301R	bacteriophage protein	273.348	0.256594	0.257034	0.998287	0.31814	0.999974
PA0621	680893	681351	0.557734	-	hypothetical protein	34.6878	-0.0289725	0.332388	-0.0871646	0.930541	0.999974
PA0622	681394	682554	0.647717	COG3497R	bacteriophage protein	331.438	0.0544088	0.243738	0.223227	0.823359	0.999974
PA0623	682567	683070	0.628968	COG3498R	bacteriophage protein	105.686	-0.0564989	0.295214	-0.191383	0.848225	0.999974
PA0624	683085	683429	0.669565	-	hypothetical protein	72.2402	0.0486293	0.301048	0.161533	0.871673	0.999974
PA0625	683599	685836	0.66622	COG3941R	hypothetical protein	334.293	0.22476	0.244782	0.918204	0.358512	0.999974
PA0626	685846	686718	0.67354	COG3499R	hypothetical protein	70.1585	0.180552	0.301412	0.599021	0.549159	0.999974
PA0627	686693	686899	0.63285	COG5004R	hypothetical protein	5.81209	-0.235143	0.305664	-0.769286	0.441724	0.999974
PA0628	686957	687946	0.655556	COG3500R	hypothetical protein	67.1955	0.198751	0.309494	0.64218	0.520757	0.999974
PA0629	687979	688608	0.693651	COG3179R	hypothetical protein	31.248	0.0772397	0.333642	0.231504	0.816923	0.999974
PA0630	688605	688967	0.716253	-	hypothetical protein	7.92372	0.164999	0.327267	0.504171	0.614141	0.999974
PA0631	688964	689221	0.693798	-	hypothetical protein	10.7814	0.167041	0.338872	0.492933	0.62206	0.999974
PA0633	689537	690031	0.636364	-	hypothetical protein	169.08	-0.108687	0.264964	-0.410195	0.681663	0.999974
PA0634	690043	690390	0.643678	-	hypothetical protein	50.3201	-0.263231	0.324287	-0.811724	0.41695	0.999974
PA0635	690420	690674	0.67451	-	hypothetical protein	35.2354	-0.181203	0.33083	-0.547722	0.583883	0.999974
PA0636	690721	692556	0.65305	COG5281S	hypothetical protein	217.762	0.0620907	0.257371	0.241249	0.809362	0.999974
PA0637	692549	692890	0.649123	COG4718S	hypothetical protein	17.6995	-0.0453633	0.344947	-0.131508	0.895373	0.999974
PA0638	692898	693593	0.679598	COG4672S	bacteriophage protein	58.6937	-0.0409708	0.309065	-0.132564	0.894538	0.999974
PA0639	693596	694366	0.693904	COG1310R	hypothetical protein	61.0007	-0.0897553	0.306042	-0.293278	0.76931	0.999974
PA0640	694421	695023	0.643449	COG4723S	bacteriophage protein	58.4074	0.00534731	0.312172	0.0171294	0.986333	0.999974
PA0641	695082	698696	0.663624	COG4733S	bacteriophage protein	273.932	0.220483	0.246957	0.8928	0.371965	0.999974
PA0643	699744	700835	0.590659	-	hypothetical protein	84.4511	0.235965	0.29292	0.805563	0.420495	0.999974
PA0644	700835	701170	0.535714	-	hypothetical protein	8.85193	-0.0541757	0.330245	-0.164047	0.869694	0.999974
PA0645	701151	701381	0.593074	-	hypothetical protein	9.59924	0.197173	0.331549	0.594702	0.552043	0.999974
PA0646	701477	702529	0.582146	-	hypothetical protein	44.0773	0.396641	0.335249	1.18312	0.23676	0.999974
PA0648	702828	703058	0.528139	-	hypothetical protein	19.4059	-0.0872979	0.345115	-0.252953	0.800305	0.999974
PA0649	703477	704082	0.653465	COG0512EH	anthranilate synthase component II	100.831	0.341628	0.282168	1.21072	0.226001	0.999974
PA0650	704084	705133	0.651429	COG0547E	anthranilate phosphoribosyltransferase	134.145	0.186057	0.270678	0.687376	0.491846	0.999974
PA0651	705130	705966	0.660693	COG0134E	indole-3-glycerol phosphate synthase	115.787	-0.0144127	0.276473	-0.0521306	0.958425	0.999974
PA0652	706028	706672	0.610853	COG0664T	cAMP-regulatory protein	289.786	-0.377094	0.25606	-1.47268	0.140838	0.999974
PA0653	706944	707366	0.654846	COG1765O	hypothetical protein	47.7857	0.0831841	0.318784	0.260942	0.794137	0.999974
PA0654	707686	708480	0.592453	COG1586E	S-adenosylmethionine decarboxylase	174.636	0.335971	0.280369	1.19832	0.230794	0.999974
PA0656	709282	709620	0.640118	COG0537FGR	HIT family protein	17.2686	-0.237746	0.345096	-0.688927	0.490869	0.999974
PA0657	709699	711180	0.675439	COG0464O	ATPase	84.1529	-0.262508	0.291096	-0.90179	0.367168	0.999974
PA0658	711220	712020	0.674157	COG0300R	short-chain dehydrogenase	77.7295	-0.0640196	0.293524	-0.218107	0.827346	0.999974
PA0660	713279	714247	0.673891	COG2070R	hypothetical protein	111.176	-0.272514	0.301301	-0.904457	0.365753	0.999974
PA0661	714264	714686	0.624113	COG1981S	hypothetical protein	41.0717	-0.0787233	0.326107	-0.241403	0.809243	0.999974
PA0662	714977	716011	0.685024	COG0002E	N-acetyl-gamma-glutamyl-phosphate reductase	156.977	-0.0732627	0.266829	-0.274568	0.783648	0.999974
PA0663	716011	716730	0.65	-	hypothetical protein	45.6378	0.437009	0.318501	1.37208	0.170038	0.999974
PA0664	716731	717153	0.65721	COG1664M	hypothetical protein	38.9756	-0.0293707	0.324523	-0.0905041	0.927887	0.999974
PA0665	717231	717581	0.595442	COG0316S	iron-sulfur cluster insertion protein ErpA	97.7395	-0.212442	0.291403	-0.72903	0.465983	0.999974
PA0666	717635	718726	0.667582	COG2377O	anhydro-N-acetylmuramic acid kinase	134.824	0.0606141	0.268811	0.22549	0.821598	0.999974
PA0667	718729	720072	0.622024	COG0739M	hypothetical protein	456.228	-0.188439	0.241473	-0.780371	0.435173	0.999974
PA0668	720357	721556	0.6	COG0162J	tyrosyl-tRNA synthetase	357.593	0.155797	0.251051	0.620577	0.534878	0.999974
PA0669	727608	730703	0.671512	COG0587L	DNA polymerase subunit alpha	22.4994	-0.0889694	0.342638	-0.25966	0.795126	0.999974
PA0670	730679	732094	0.70904	COG0389L	hypothetical protein	13.4597	0.0969426	0.343735	0.282027	0.777923	0.999974
PA0671	732102	732653	0.726449	COG5404D	hypothetical protein	9.5183	0.118642	0.317149	0.37409	0.708337	0.999974
PA0672	732959	733555	0.668342	COG3230P	heme oxygenase	12.3364	0.142888	0.341333	0.418617	0.675496	0.999974
PA0673	733673	733993	0.669782	-	hypothetical protein	17.1658	-0.219493	0.345101	-0.636023	0.524761	0.999974
PA0674	734159	734875	0.702929	-	VreA protein	4.32437	-0.0031613	0.288077	-0.0109738	0.991244	0.999974
PA0676	735487	736446	0.695833	COG3712PT	sigma factor regulator VreR	7.27089	-0.317566	0.322102	-0.985915	0.324175	0.999974
PA0689	748662	749774	0.581312	COG0226P	hypothetical protein	9.64646	-0.102715	0.335217	-0.306415	0.759289	0.999974
PA0690	749957	762499	0.676313	-	hypothetical protein	71.1544	0.0599177	0.299106	0.200323	0.841228	0.999974
PA0699	771331	772275	0.700529	COG0760O	PpiC-type peptidyl-prolyl cis-trans isomerase	3.52102	-0.28653	0.27068	-1.05856	0.289801	0.999974
PA0701a	773768	774433	0.726727	-	AraC family transcriptional regulator	30.9128	-0.231498	0.335576	-0.689854	0.490286	0.999974
PA0703	775400	776716	0.709188	COG2814G	major facilitator superfamily (MFS) transporter	8.6892	0.173941	0.33017	0.526824	0.598316	0.999974
PA0704	776787	778181	0.705376	COG0154J	amidase	18.9985	0.108645	0.344533	0.315341	0.752503	0.999974
PA0705	778309	779208	0.643333	COG1215M	alpha-1,6-rhamnosyltransferase MigA	133.186	0.302318	0.273646	1.10477	0.269257	0.999974
PA0706	779463	780101	0.636933	COG0110R	chloramphenicol acetyltransferase	57.9511	-0.126985	0.319066	-0.39799	0.690638	0.999974
PA0707	780194	780973	0.660256	-	transcriptional regulator ToxR	6.07765	0.342096	0.310051	1.10335	0.269873	0.999974
PA0708	781259	782113	0.672515	COG0583K	transcriptional regulator	29.7541	0.0549952	0.336856	0.16326	0.870314	0.999974
PA0709	782229	782525	0.602694	COG1359S	hypothetical protein	3.53213	-0.0108859	0.271672	-0.0400702	0.968037	0.999974
PA0711	783009	783515	0.668639	COG3153R	hypothetical protein	3.74326	0.0319985	0.277447	0.115332	0.908182	0.999974
PA0712	783576	783833	0.655039	COG3811S	hypothetical protein	11.7441	-0.0279895	0.341459	-0.0819705	0.93467	0.999974
PA0713	784173	784466	0.612245	-	hypothetical protein	9.0177	0.14192	0.326693	0.434412	0.663989	0.999974
PA0714.1	785498	785570	0.493151	-	-	11.6959	0.452966	0.340023	1.33216	0.182807	0.999974
PA0714	784698	785174	0.622642	-	hypothetical protein	4.76215	-0.235654	0.289564	-0.813825	0.415745	0.999974
PA0715	785969	786925	0.39185	COG3344L	hypothetical protein	155.601	-0.478028	0.313333	-1.52562	0.127103	0.999974
PA0716	786928	788253	0.396682	COG1123R	hypothetical protein	142.201	-0.169013	0.33202	-0.509047	0.610719	0.999974
PA0718	789360	789650	0.66323	-	hypothetical protein	6.26318	0.190369	0.314701	0.604918	0.545233	0.999974
PA0720	790166	790600	0.648276	-	helix destabilizing protein of bacteriophage Pf1	15.2925	0.144601	0.344456	0.419795	0.674635	0.999974
PA0723	790986	791234	0.634538	-	coat protein B of bacteriophage Pf1	46.8915	-0.15043	0.318364	-0.47251	0.636563	0.999974
PA0727	794501	795793	0.598608	-	hypothetical protein	6.29039	-0.231309	0.312769	-0.739551	0.459572	0.999974
PA0728	795793	796776	0.60061	COG4974L	bacteriophage integrase	5.38695	0.0926315	0.287067	0.322682	0.746936	0.999974
PA0729	797251	797598	0.517241	COG3668R	hypothetical protein	151.343	-0.0768156	0.272909	-0.28147	0.77835	0.999974
PA0730	797925	798827	0.633444	COG0596R	transferase	35.4289	0.518236	0.332097	1.56049	0.118643	0.999974
PA0731	799279	800016	0.663957	-	hypothetical protein	22.2199	0.182111	0.342575	0.531594	0.595007	0.999974
PA0732	800096	801139	0.654215	COG1376S	hypothetical protein	35.5276	0.0127306	0.329513	0.0386347	0.969182	0.999974
PA0733	801275	801967	0.670996	COG1187J	pseudouridylate synthase	7.82657	0.318787	0.319455	0.997909	0.318324	0.999974
PA0734	801967	802239	0.70696	-	hypothetical protein	4.32099	0.323334	0.287079	1.12629	0.260042	0.999974
PA0735	802260	803075	0.686275	-	hypothetical protein	26.9628	-0.353147	0.339408	-1.04048	0.298117	0.999974
PA0736	803072	804148	0.670381	COG4872S	hypothetical protein	45.6524	-0.312615	0.319255	-0.979201	0.327481	0.999974
PA0736a	804381	804560	0.644444	-	hypothetical protein	14.5169	-0.19277	0.344189	-0.560071	0.575431	0.999974
PA0739	805788	806702	0.71694	COG0583K	transcriptional regulator	32.2565	-0.10365	0.334937	-0.309461	0.756971	0.999974
PA0740	806805	808781	0.679818	COG2015Q	SDS hydrolase SdsA1	8.86312	-0.251343	0.324358	-0.774895	0.438402	0.999974
PA0741	808816	809457	0.713396	COG2910R	hypothetical protein	16.2435	0.0408524	0.344544	0.118569	0.905616	0.999974
PA0742	809574	810218	0.663566	-	hypothetical protein	9.46034	0.326134	0.334479	0.975051	0.329535	0.999974
PA0743	810275	811171	0.697882	COG2084I	3-hydroxyisobutyrate dehydrogenase	34.4927	-0.470776	0.336471	-1.39916	0.161766	0.999974
PA0747	814504	816012	0.67992	COG1012C	aldehyde dehydrogenase	217.465	-0.486109	0.286124	-1.69895	0.0893294	0.999974
PA0748	816105	817025	0.690554	-	-	15.6656	0.19244	0.344911	0.55794	0.576885	0.999974
PA0749	817082	817903	0.664234	COG2720V	hypothetical protein	32.1169	-0.0662831	0.332125	-0.199573	0.841815	0.999974
PA0750	818003	818698	0.640805	COG0692L	uracil-DNA glycosylase	153.417	-0.353928	0.266947	-1.32584	0.184894	0.999974
PA0751	818825	819862	0.698459	COG3180R	hypothetical protein	52.4256	0.424587	0.320824	1.32343	0.185693	0.999974
PA0752	819855	821372	0.66996	COG3333S	hypothetical protein	45.1053	0.574965	0.328491	1.75032	0.0800631	0.999974
PA0754	821902	822885	0.67378	COG3181S	hypothetical protein	83.6701	0.371693	0.289625	1.28336	0.199366	0.999974
PA0755	822915	824198	0.647196	-	cis-aconitate porin OpdH	62.7353	0.484965	0.311404	1.55735	0.119388	0.999974
PA0756	824409	825080	0.699405	COG0745TK	two-component response regulator	26.8093	-0.0429832	0.337794	-0.127247	0.898745	0.999974
PA0757	825073	826455	0.703543	COG0642T	two-component sensor	36.6289	0.0209098	0.328132	0.0637236	0.94919	0.999974
PA0758	826463	827299	0.653524	COG1639T	hypothetical protein	77.0805	0.345338	0.294781	1.17151	0.241395	0.999974
PA0759	827400	828344	0.689947	COG0354R	hypothetical protein	75.9021	0.0237893	0.295753	0.0804362	0.93589	0.999974
PA0760	828617	828871	0.635294	COG2938S	hypothetical protein	74.0654	0.0539763	0.302947	0.178171	0.858589	0.999974
PA0761	829276	830892	0.661719	COG0029H	L-aspartate oxidase	198.321	-0.0521908	0.256881	-0.203171	0.839001	0.999974
PA0762	831301	831882	0.59622	COG1595K	RNA polymerase sigma factor AlgU	289.284	0.182274	0.244736	0.74478	0.456405	0.999974
PA0763	831914	832498	0.666667	COG3073T	anti-sigma factor MucA	176.456	0.0708475	0.26616	0.266184	0.790098	0.999974
PA0764	832507	833457	0.677182	COG3026T	negative regulator for alginate biosynthesis MucB	219.656	-0.0837644	0.251768	-0.332705	0.739357	0.999974
PA0765	833454	833909	0.666667	COG3086T	positive regulator for alginate biosynthesis MucC	28.4986	0.101432	0.336566	0.301374	0.763129	0.999974
PA0766	833949	835373	0.648421	COG0265O	serine protease MucD	751.253	-0.152195	0.232176	-0.655515	0.512136	0.999974
PA0767	835523	837322	0.629444	COG0481M	GTP-binding protein LepA	407.245	0.303285	0.242908	1.24856	0.211826	0.999974
PA0769	838351	838728	0.589947	-	hypothetical protein	36.6463	0.0468402	0.328679	0.14251	0.886677	0.999974
PA0770	838725	839414	0.675362	COG0571K	ribonuclease III	49.0622	0.270335	0.314827	0.858677	0.390519	0.999974
PA0771	839407	840324	0.638344	COG1159R	GTP-binding protein Era	103.575	0.309438	0.280217	1.10428	0.269472	0.999974
PA0772	840385	841086	0.692308	COG1381L	DNA repair protein RecO	13.5035	0.402915	0.343135	1.17421	0.240309	0.999974
PA0773	841079	841825	0.692102	COG0854H	pyridoxine 5'-phosphate synthase	92.2808	-0.115542	0.285697	-0.404419	0.685904	0.999974
PA0774	841913	842881	0.684211	COG2227H	hypothetical protein	65.1107	0.196843	0.30301	0.649628	0.515933	0.999974
PA0775	842878	843618	0.659919	COG4106R	hypothetical protein	61.196	0.181763	0.327182	0.555542	0.578524	0.999974
PA0777	844427	845179	0.701195	COG0834ET	hypothetical protein	17.3347	0.0158041	0.345033	0.0458046	0.963466	0.999974
PA0778	845278	845682	0.669136	COG5513S	inhibitor of cysteine peptidase	50.8464	-0.0845506	0.312902	-0.270214	0.786996	0.999974
PA0780	848383	849135	0.707835	COG2207K	proline utilization regulator	26.2665	-0.118538	0.338873	-0.349801	0.726488	0.999974
PA0781	849256	851319	0.685562	COG1629P	hypothetical protein	4.35106	-0.0426066	0.27848	-0.152997	0.878401	0.999974
PA0784	856942	857871	0.675269	COG0583K	transcriptional regulator	84.9218	-0.306073	0.291724	-1.04919	0.294092	0.999974
PA0785	857998	858636	0.682316	COG1182I	FMN-dependent NADH-azoreductase AzoR	10.107	-0.190682	0.33557	-0.568231	0.569878	0.999974
PA0787	859007	860170	0.719072	COG4637R	hypothetical protein	47.4389	-0.402927	0.318628	-1.26457	0.206026	0.999974
PA0788	860175	863300	0.680742	COG0744M	hypothetical protein	14.4208	-0.2207	0.342495	-0.64439	0.519322	0.999974
PA0788a	863455	863664	0.685714	-	hypothetical protein	24.399	0.00524844	0.342939	0.0153043	0.987789	0.999974
PA0791	866558	867346	0.705957	COG2207K	transcriptional regulator	38.8067	-0.169354	0.324876	-0.521289	0.602165	0.999974
PA0792	867324	868808	0.677441	COG2079R	2-methylcitrate dehydratase	45.8737	0.0208513	0.319143	0.0653354	0.947907	0.999974
PA0793	868943	870130	0.695286	COG2828S	hypothetical protein	84.6284	-0.0905265	0.293779	-0.308145	0.757972	0.999974
PA0794	870249	872855	0.69697	COG1048C	aconitate hydratase	279.153	0.0977039	0.264403	0.369526	0.711736	0.999974
PA0795	872986	874113	0.649823	COG0372C	methylcitrate synthase	443.868	-0.115853	0.247523	-0.468049	0.63975	0.999974
PA0796	874206	875102	0.667781	COG2513G	2-methylisocitrate lyase	204.347	0.0959219	0.257609	0.372354	0.709629	0.999974
PA0797	875113	875835	0.679115	COG1802K	transcriptional regulator	39.8065	-0.0764942	0.327002	-0.233926	0.815043	0.999974
PA0798	875953	876603	0.691244	COG2226H	phospholipid methyltransferase	6.12919	-0.0905941	0.31073	-0.291553	0.770629	0.999974
PA0799	876617	878608	0.702811	COG0553KL	helicase	88.6809	0.404285	0.292355	1.38286	0.166708	0.999974
PA0800	879027	879560	0.70412	-	hypothetical protein	3.61663	0.22591	0.271162	0.833117	0.404779	0.999974
PA0801	879557	881077	0.69691	COG3182S	hypothetical protein	27.012	0.523693	0.339557	1.54228	0.123005	0.999974
PA0803	881486	881926	0.68254	COG2764S	hypothetical protein	3.91601	0.262291	0.280202	0.936078	0.349233	0.999974
PA0804	881958	882779	0.681265	COG0656R	oxidoreductase	34.0653	-0.177149	0.331816	-0.533878	0.593426	0.999974
PA0805	882989	883216	0.530702	-	hypothetical protein	200.643	-0.206077	0.261675	-0.78753	0.430972	0.999974
PA0806	883777	884172	0.712121	COG4270S	hypothetical protein	5.89379	-0.0954213	0.306801	-0.31102	0.755785	0.999974
PA0807	884799	885566	0.670573	COG3023V	protein AmpDh3	36.9315	-0.260205	0.330433	-0.787466	0.431009	0.999974
PA0809	886160	887476	0.709947	COG1914P	manganese transporter MntH	5.28377	0.0693705	0.301835	0.229829	0.818224	0.999974
PA0810	887583	888284	0.69943	COG1011R	haloacid dehalogenase	8.46703	-0.0405701	0.330308	-0.122825	0.902246	0.999974
PA0811	888315	889562	0.709135	COG2271G	major facilitator superfamily (MFS) transporter	6.07043	-0.0546852	0.307457	-0.177863	0.858831	0.999974
PA0813	891142	892389	0.721154	COG0520E	hypothetical protein	7.96578	-0.193234	0.322511	-0.599156	0.549069	0.999974
PA0814	892386	892820	0.751724	COG0251J	hypothetical protein	3.82592	-0.117465	0.267619	-0.438925	0.660716	0.999974
PA0815	893041	893994	0.69392	COG0583K	transcriptional regulator	83.0957	-0.252028	0.304316	-0.828179	0.407569	0.999974
PA0816	893967	894851	0.716384	COG0583K	transcriptional regulator	38.57	-0.250608	0.325833	-0.769131	0.441816	0.999974
PA0817	894952	895377	0.680751	COG3565R	ring-cleaving dioxygenase	7.52916	-0.162826	0.31972	-0.509277	0.610558	0.999974
PA0820	896416	897228	0.549815	COG3183V	hypothetical protein	70.5865	-0.0691411	0.303492	-0.227818	0.819788	0.999974
PA0821	897335	898423	0.579431	-	hypothetical protein	28.8736	-0.33601	0.335991	-1.00006	0.317283	0.999974
PA0826.2	901520	901872	0.558074	-	-	28917.3	-0.145719	0.239298	-0.608945	0.542561	0.999974
PA0826	900408	901046	0.524257	-	hypothetical protein	11.5742	-0.128705	0.340943	-0.377497	0.705804	0.999974
PA0827	901934	902812	0.657565	-	hypothetical protein	18.1377	-0.138154	0.345022	-0.400419	0.688848	0.999974
PA0829	903692	904633	0.669851	COG0596R	hydrolase	4.76767	-0.140221	0.296258	-0.473307	0.635994	0.999974
PA0830	904768	905601	0.659472	COG3687R	hypothetical protein	16.5447	-0.2693	0.345051	-0.780465	0.435117	0.999974
PA0831	905726	906745	0.685294	COG2207K	transcriptional regulator OruR	110.606	0.37515	0.285568	1.3137	0.188947	0.999974
PA0832	906847	907488	0.676012	COG0491R	hypothetical protein	66.0709	0.0111266	0.304821	0.0365022	0.970882	0.999974
PA0833	907594	908307	0.67507	COG2885M	hypothetical protein	435.402	0.284554	0.240512	1.18312	0.236761	0.999974
PA0834	908377	909291	0.638251	COG0204I	acyltransferase	43.6762	0.337042	0.320076	1.05301	0.292338	0.999974
PA0835	909418	911532	0.687943	COG0280C	phosphate acetyltransferase	456.955	-0.0932543	0.241261	-0.386528	0.699105	0.999974
PA0836	911595	912779	0.701266	COG0282C	acetate kinase	409.533	-0.0103685	0.251533	-0.041221	0.96712	0.999974
PA0837	913086	913571	0.633745	COG1047O	peptidyl-prolyl cis-trans isomerase SlyD	245.044	-0.0832265	0.255525	-0.325708	0.744645	0.999974
PA0838	913777	914259	0.654244	COG0386O	glutathione peroxidase	99.4953	0.00412929	0.287931	0.0143412	0.988558	0.999974
PA0839	914412	915002	0.681895	COG1309K	transcriptional regulator	7.69155	0.310859	0.322681	0.963364	0.335365	0.999974
PA0840	915043	916155	0.691824	COG1902C	oxidoreductase	42.3357	-0.207719	0.322224	-0.644642	0.519159	0.999974
PA0841	916346	917305	0.688542	COG1307S	hypothetical protein	52.6575	0.201555	0.32226	0.625442	0.531681	0.999974
PA0846	924182	924922	0.646424	COG2981E	sulfate transporter CysZ	84.0831	-0.0419353	0.290397	-0.144407	0.885179	0.999974
PA0847	925007	927214	0.655344	COG3322T	hypothetical protein	19.9551	0.108353	0.343894	0.315078	0.752703	0.999974
PA0848	927147	927746	0.65	COG0450O	alkyl hydroperoxide reductase	14.0556	0.0859867	0.343664	0.250206	0.802428	0.999974
PA0849	927880	928830	0.669821	COG0492O	thioredoxin reductase	24.3316	0.13726	0.34115	0.402345	0.68743	0.999974
PA0850	929084	929503	0.685714	-	hypothetical protein	10.7535	-0.340982	0.338709	-1.00671	0.314074	0.999974
PA0851	929514	930476	0.70405	COG1171E	hypothetical protein	30.4554	-0.160416	0.337134	-0.475823	0.6342	0.999974
PA0852	930653	931822	0.675214	COG3397S	chitin-binding protein CbpD	13.9305	-0.485307	0.337531	-1.43781	0.150487	0.999974
PA0853	932102	932725	0.69391	COG2249R	oxidoreductase	29.4909	0.0134016	0.33523	0.0399775	0.968111	0.999974
PA0854	932718	934112	0.688889	COG0114C	fumarate hydratase	96.9191	0.0347703	0.286577	0.12133	0.90343	0.999974
PA0855	934241	935260	0.716667	-	hypothetical protein	28.7154	-0.437205	0.336702	-1.29849	0.194119	0.999974
PA0856	935427	935975	0.628415	COG3184S	hypothetical protein	227.121	-0.13985	0.251194	-0.55674	0.577705	0.999974
PA0857	935989	936294	0.660131	COG0271T	morphogene protein BolA	92.8235	-0.0193284	0.289862	-0.0666812	0.946836	0.999974
PA0858	936459	937397	0.636848	COG1054R	hypothetical protein	137.147	0.15802	0.27865	0.567093	0.570651	0.999974
PA0859	937437	938039	0.723051	COG3531O	hypothetical protein	34.4945	0.166111	0.33092	0.501969	0.615689	0.999974
PA0860	938032	939822	0.676159	COG1132V	ABC transporter ATP-binding protein/permease	48.6738	0.0897671	0.314887	0.285077	0.775585	0.999974
PA0861	940117	942573	0.658934	COG2200T	hypothetical protein	128.944	0.0489856	0.271427	0.180474	0.85678	0.999974
PA0862	942648	943430	0.667944	COG5424H	hypothetical protein	111.478	-0.417644	0.280206	-1.49049	0.136096	0.999974
PA0863	943482	944441	0.710417	COG0604CR	oxidoreductase	8.75642	0.346071	0.330358	1.04756	0.294839	0.999974
PA0864	944724	945512	0.717364	COG2207K	transcriptional regulator	7.21148	0.0222801	0.3215	0.0693003	0.944751	0.999974
PA0866	947205	948623	0.648344	COG1113E	aromatic amino acid transporter AroP2	149.473	0.59626	0.318921	1.86961	0.0615374	0.999974
PA0868	949280	949693	0.673913	COG1186J	peptidyl-tRNA hydrolase	13.9764	-0.0155957	0.344158	-0.0453154	0.963856	0.999974
PA0869	949716	950648	0.663451	COG1686M	D-alanyl-D-alanine endopeptidase	88.1806	0.262851	0.297409	0.883805	0.376801	0.999974
PA0870	950962	952161	0.6975	COG1448E	aromatic amino acid aminotransferase	947.575	0.273477	0.224747	1.21682	0.223672	0.999974
PA0871	952158	952514	0.619048	COG2154H	pterin-4-alpha-carbinolamine dehydratase	233.053	0.450978	0.259567	1.73742	0.0823124	0.999974
PA0872	952619	953407	0.640051	COG3186E	phenylalanine 4-monooxygenase	903.853	0.167516	0.23732	0.705866	0.480272	0.999974
PA0873	953691	955250	0.680128	COG3283KE	transcriptional regulator PhhR	89.6715	0.31386	0.291648	1.07616	0.281857	0.999974
PA0874	955456	955722	0.573034	-	hypothetical protein	6.61817	0.0405956	0.314689	0.129002	0.897356	0.999974
PA0876	958406	959350	0.665608	COG0583K	transcriptional regulator	88.7521	0.161974	0.293427	0.552007	0.580943	0.999974
PA0877	959484	960380	0.684504	COG0583K	transcriptional regulator	15.9016	-0.0372604	0.34473	-0.108086	0.913928	0.999974
PA0882	964372	965574	0.699917	COG1804C	hypothetical protein	4.09875	0.0143419	0.283622	0.0505668	0.959671	0.999974
PA0886	968205	969488	0.663551	COG1593G	C4-dicarboxylate transporter	4.02499	-0.0316626	0.274405	-0.115386	0.908139	0.999974
PA0887.1	971858	971972	0.469565	-	-	19.4551	0.424766	0.344236	1.23394	0.217226	0.999974
PA0888	972166	972945	0.638462	COG0834ET	arginine/ornithine binding protein AotJ	804.915	-0.0994717	0.227896	-0.436479	0.662489	0.999974
PA0889	973064	973753	0.65942	COG4215E	arginine/ornithine transporter AotQ	111.557	0.0924063	0.31045	0.297653	0.765968	0.999974
PA0890	973770	974468	0.646638	COG4160E	arginine/ornithine transporter AotM	73.8196	0.311353	0.315274	0.987565	0.323366	0.999974
PA0891	974482	975594	0.705301	COG3608R	hypothetical protein	163.002	0.322959	0.266437	1.21214	0.22546	0.999974
PA0892	975613	976377	0.654902	COG4598E	arginine/ornithine transporter AotP	163.92	0.278762	0.266839	1.04468	0.29617	0.999974
PA0893	976410	977399	0.675758	COG4977K	transcriptional regulator ArgR	136.567	0.252812	0.271343	0.931705	0.351489	0.999974
PA0894	977420	977743	0.669753	-	hypothetical protein	4.28701	-0.0974869	0.279892	-0.348301	0.727614	0.999974
PA0895	977910	979130	0.674857	COG4992E	bifunctional N-succinyldiaminopimelate-aminotransferase/acetylornithine transaminase protein	864.379	-0.180621	0.225255	-0.801852	0.422639	0.999974
PA0896	979329	980345	0.653884	COG3138E	arginine/ornithine succinyltransferase AI subunit	386.546	0.0792812	0.239793	0.330624	0.740928	0.999974
PA0897	980357	981379	0.682307	COG3138E	arginine/ornithine succinyltransferase AII subunit	286.926	0.0252328	0.248023	0.101736	0.918966	0.999974
PA0898	981422	982888	0.694615	COG1012C	succinylglutamic semialdehyde dehydrogenase	422.234	-0.0584402	0.236884	-0.246704	0.805138	0.999974
PA0899	982885	984231	0.655531	COG3724E	succinylarginine dihydrolase	413.689	-0.0561231	0.24822	-0.226102	0.821122	0.999974
PA0900	984245	984535	0.632302	-	hypothetical protein	48.7497	-0.191455	0.314963	-0.607864	0.543278	0.999974
PA0901	984549	985547	0.676677	COG2988E	succinylglutamate desuccinylase	227.092	-0.0199316	0.250967	-0.0794195	0.936699	0.999974
PA0902	985692	986696	0.697512	COG2008E	hypothetical protein	68.5544	-0.140885	0.300777	-0.468405	0.639495	0.999974
PA0903	986818	989442	0.659429	COG0013J	alanyl-tRNA synthetase	688.588	0.193254	0.236275	0.817918	0.413404	0.999974
PA0904	989590	990828	0.627926	COG0527E	aspartate kinase	304.925	0.287121	0.265403	1.08183	0.279328	0.999974
PA0905.1	991260	991350	0.648352	-	-	47.8417	-0.0495417	0.328059	-0.151015	0.879964	0.999974
PA0905.2	991468	991544	0.571429	-	-	66.1522	-0.130642	0.330163	-0.395689	0.692334	0.999974
PA0905.3	991656	991732	0.571429	-	-	13.5611	-0.0784414	0.342387	-0.229102	0.81879	0.999974
PA0905	991013	991198	0.553763	COG1551T	carbon storage regulator	158.67	0.0503325	0.282142	0.178394	0.858414	0.999974
PA0906	991830	992543	0.64986	COG2932K	transcriptional regulator	33.1492	0.104046	0.333853	0.311652	0.755305	0.999974
PA0907	992714	993244	0.6742	-	hypothetical protein	28.8077	0.303211	0.336215	0.901836	0.367144	0.999974
PA0908	993409	993783	0.685333	-	hypothetical protein	8.95917	0.197507	0.330917	0.596847	0.55061	0.999974
PA0909	993776	994051	0.681159	-	hypothetical protein	3.86717	-0.191731	0.275304	-0.696436	0.486156	0.999974
PA0910	994143	994646	0.670635	-	hypothetical protein	31.5525	-0.258829	0.336099	-0.770096	0.441243	0.999974
PA0911	994699	995151	0.635762	-	hypothetical protein	28.0991	-0.275582	0.337416	-0.816743	0.414075	0.999974
PA0913	996038	997486	0.634231	COG2239P	Mg transporter MgtE	100.479	0.386722	0.288358	1.34112	0.179881	0.999974
PA0915	997921	998382	0.642857	COG4807S	hypothetical protein	5.90813	0.306326	0.306347	0.999931	0.317344	0.999974
PA0916	998444	999766	0.648526	COG0621J	hypothetical protein	40.5084	0.385066	0.340767	1.13	0.258477	0.999974
PA0917	1000013	1001917	0.657218	COG3158P	potassium uptake protein Kup	73.1031	0.0201233	0.304036	0.0661872	0.947229	0.999974
PA0918	1001972	1002520	0.635701	COG3038C	cytochrome b561	75.8476	-0.351944	0.312105	-1.12765	0.259468	0.999974
PA0919	1002681	1003964	0.672897	COG3946U	hypothetical protein	41.1503	0.220983	0.32489	0.680176	0.496393	0.999974
PA0920	1003966	1006611	0.687453	COG2898S	hypothetical protein	78.2709	-0.0824107	0.29782	-0.276713	0.782	0.999974
PA0921	1006860	1007219	0.666667	-	hypothetical protein	29.7601	0.362231	0.340339	1.06433	0.287181	0.999974
PA0922	1007234	1007548	0.631746	-	hypothetical protein	41.4095	-0.303325	0.322655	-0.94009	0.347171	0.999974
PA0923	1007950	1008999	0.66	COG0389L	DNA polymerase IV	48.5257	0.0403182	0.318266	0.126681	0.899193	0.999974
PA0924	1009006	1010934	0.659927	COG3083R	hypothetical protein	10.2335	0.0410837	0.335958	0.122288	0.902671	0.999974
PA0925	1011047	1011454	0.676471	COG3187O	hypothetical protein	30.256	-0.0103141	0.334685	-0.0308175	0.975415	0.999974
PA0926	1011522	1011947	0.659624	-	hypothetical protein	27.6196	0.0332344	0.339896	0.097778	0.922109	0.999974
PA0927	1011983	1012972	0.685859	COG1052CHR	D-lactate dehydrogenase	26.9315	0.133855	0.337585	0.396506	0.691732	0.999974
PA0928	1012975	1015752	0.669546	COG0642T	sensor/response regulator hybrid	110.182	-0.234913	0.279479	-0.840538	0.400607	0.999974
PA0929	1015938	1016657	0.663889	COG0745TK	two-component response regulator	14.1446	0.482719	0.343338	1.40596	0.159736	0.999974
PA0930	1016657	1017994	0.683109	COG0642T	two-component sensor	18.1367	0.0132983	0.344932	0.0385534	0.969246	0.999974
PA0931	1018230	1020458	0.642441	COG4771P	outer membrane receptor FepA	8.37813	0.262139	0.329741	0.794985	0.426622	0.999974
PA0932	1020708	1021607	0.657778	COG0031E	cysteine synthase B	203.147	0.0524636	0.256043	0.204902	0.837649	0.999974
PA0933	1021616	1022968	0.67184	COG2265J	23S rRNA 5-methyluridine methyltransferase	202.815	0.000214318	0.255127	0.000840046	0.99933	0.999974
PA0934	1023053	1025296	0.645722	COG0317TK	GTP pyrophosphokinase	521.663	-0.128745	0.236214	-0.545036	0.585729	0.999974
PA0935	1025401	1026231	0.646209	COG3956R	nucleoside triphosphate pyrophosphohydrolase	69.5865	0.253278	0.298792	0.847672	0.396621	0.999974
PA0936	1026274	1027212	0.625133	COG3555O	lipopolysaccharide biosynthetic protein LpxO2	113.865	-0.111501	0.280518	-0.397483	0.691012	0.999974
PA0937	1027445	1027984	0.605556	COG3122S	hypothetical protein	96.5234	0.384546	0.296655	1.29627	0.194882	0.999974
PA0938	1028172	1029500	0.620767	COG3765M	hypothetical protein	339.753	0.0993171	0.25929	0.383034	0.701695	0.999974
PA0941	1030423	1030656	0.58547	COG0695O	hypothetical protein	4.30429	-0.0899409	0.287965	-0.312333	0.754788	0.999974
PA0942	1030772	1031332	0.636364	COG1846K	transcriptional regulator	34.8514	0.246136	0.329845	0.746215	0.455537	0.999974
PA0943	1031386	1032102	0.606695	-	hypothetical protein	233.094	-0.150141	0.259642	-0.578261	0.563088	0.999974
PA0944	1032095	1032763	0.648729	COG0299F	phosphoribosylglycinamide formyltransferase	77.2755	0.109256	0.29591	0.369221	0.711963	0.999974
PA0945	1032763	1033824	0.660075	COG0150F	phosphoribosylaminoimidazole synthetase	286.26	0.0987418	0.253133	0.390078	0.696479	0.999974
PA0946	1034038	1035075	0.678227	COG3249S	hypothetical protein	168.055	-0.152192	0.261059	-0.582981	0.559906	0.999974
PA0947	1035277	1035981	0.611348	COG0593L	DNA replication initiation factor	93.124	0.0464132	0.318405	0.145768	0.884105	0.999974
PA0948	1036158	1036577	0.669048	COG3308S	hypothetical protein	40.16	0.106694	0.323811	0.329495	0.741782	0.999974
PA0949	1036579	1037175	0.675042	COG0655R	Trp repressor binding protein WrbA	77.644	-0.158861	0.294919	-0.538657	0.590123	0.999974
PA0950	1037172	1037525	0.655367	COG1393P	arsenate reductase	81.6739	-0.150285	0.298948	-0.502712	0.615167	0.999974
PA0951	1037650	1038885	0.630259	COG1295S	ribonuclease	60.461	0.00831476	0.310317	0.0267944	0.978624	0.999974
PA0951a	1039044	1039229	0.629032	-	hypothetical protein	42.7961	-0.567742	0.322024	-1.76304	0.0778931	0.999974
PA0952	1039240	1039623	0.619792	-	hypothetical protein	10.0787	-0.402785	0.336217	-1.19799	0.230919	0.999974
PA0953	1039968	1040432	0.63871	COG0526OC	thioredoxin	31.6406	0.0718623	0.336938	0.213281	0.831108	0.999974
PA0954	1040432	1040707	0.677536	COG1254C	acylphosphatase	9.18029	-0.121676	0.333831	-0.364484	0.715497	0.999974
PA0955	1040724	1041680	0.648903	-	hypothetical protein	101.716	0.311356	0.284736	1.09349	0.274179	0.999974
PA0956	1041689	1043404	0.641026	COG0442J	prolyl-tRNA synthetase	553.617	0.0744045	0.235643	0.315751	0.752192	0.999974
PA0957	1043512	1043919	0.634804	COG2050Q	hypothetical protein	9.10138	-0.184578	0.3331	-0.554124	0.579494	0.999974
PA0958	1043983	1045314	0.61036	COG2272I	porin	3365.63	0.0208958	0.23187	0.090119	0.928193	0.999974
PA0959	1045832	1046461	0.646032	COG0537FGR	hypothetical protein	41.8218	-0.409145	0.328671	-1.24485	0.213188	0.999974
PA0960	1046462	1046671	0.614286	COG2900S	hypothetical protein	6.22266	-0.0426218	0.313055	-0.136148	0.891704	0.999974
PA0961	1046720	1047334	0.653659	-	cold-shock protein	66.3701	0.0299699	0.306936	0.097642	0.922217	0.999974
PA0962	1047549	1048019	0.632696	COG0783P	dna-binding stress protein	1363.52	-0.401337	0.243485	-1.6483	0.0992913	0.999974
PA0963	1048459	1050234	0.643018	COG0173J	aspartyl-tRNA synthetase	719.101	0.278315	0.228046	1.22043	0.222302	0.999974
PA0964	1050301	1051047	0.619813	COG0217S	hypothetical protein	444.659	0.216721	0.235135	0.921687	0.356692	0.999974
PA0965	1051132	1051656	0.649524	COG0817L	Holliday junction resolvase	70.6884	0.0588211	0.304703	0.193044	0.846924	0.999974
PA0966	1051673	1052278	0.618812	COG0632L	Holliday junction DNA helicase RuvA	86.399	0.323033	0.28826	1.12063	0.262445	0.999974
PA0967	1052289	1053347	0.636449	COG2255L	Holliday junction DNA helicase RuvB	109.614	-0.0576483	0.278974	-0.206644	0.836288	0.999974
PA0968	1053400	1053846	0.612975	COG0824R	hypothetical protein	40.4192	0.227781	0.330155	0.689922	0.490243	0.999974
PA0969	1053848	1054543	0.635057	COG0811U	TolQ protein	151.86	-0.0357177	0.269525	-0.132521	0.894572	0.999974
PA0970	1054566	1055006	0.582766	COG0848U	TolR protein	46.4204	-0.131334	0.319857	-0.410602	0.681365	0.999974
PA0971	1055009	1056052	0.612069	COG3064M	TolA protein	107.849	0.207036	0.288232	0.718295	0.472576	0.999974
PA0972	1056049	1057347	0.628945	COG0823U	translocation protein TolB	335.589	0.098458	0.240886	0.408732	0.682736	0.999974
PA0973	1057400	1057906	0.625247	COG2885M	peptidoglycan associated lipoprotein OprL	1576.08	-0.197842	0.229199	-0.863189	0.388034	0.999974
PA0974	1057916	1058740	0.641212	COG1729S	hypothetical protein	307.425	0.0868793	0.249714	0.347915	0.727904	0.999974
PA0975	1058812	1059606	0.616352	COG0602O	radical activating enzyme	17.5083	0.261487	0.345103	0.757708	0.448626	0.999974
PA0976	1059622	1060296	0.637037	COG0603R	hypothetical protein	12.3485	0.11156	0.341591	0.326589	0.743979	0.999974
PA0976.1	1060356	1060431	0.5	-	-	21.2904	0.213574	0.343886	0.621062	0.534559	0.999974
PA0978	1061207	1062034	0.620773	COG2801L	hypothetical protein	8.93959	0.205059	0.31915	0.642516	0.520538	0.999974
PA0979	1062061	1062369	0.608414	COG2963L	hypothetical protein	4.73869	-0.0243093	0.287391	-0.084586	0.93259	0.999974
PA0981	1062921	1063544	0.455128	-	hypothetical protein	5.80031	0.29694	0.285868	1.03873	0.29893	0.999974
PA0982	1064555	1065103	0.612022	COG1651O	hypothetical protein	6.82378	-0.0226038	0.317937	-0.0710951	0.943322	0.999974
PA0983	1065138	1065425	0.569444	COG2963L	hypothetical protein	10.6947	-0.337137	0.338681	-0.995442	0.319521	0.999974
PA0984	1065970	1066296	0.41896	-	colicin immunity protein	13.2795	-0.00124749	0.339585	-0.00367356	0.997069	0.999974
PA0985	1066321	1067817	0.46493	-	pyocin S5	94.6754	-0.578151	0.310907	-1.85956	0.0629472	0.999974
PA0988	1069769	1070173	0.614815	COG0824R	hypothetical protein	31.0319	-0.134063	0.333477	-0.402015	0.687673	0.999974
PA0989	1070294	1070854	0.604278	-	hypothetical protein	10.9608	-0.157453	0.339187	-0.464209	0.642498	0.999974
PA0990	1071239	1071877	0.616588	COG1051F	hypothetical protein	6.29319	-0.166826	0.313896	-0.53147	0.595093	0.999974
PA0992	1073285	1073902	0.582524	COG3539NU	fimbrial subunit CupC1	14.1053	0.17628	0.343817	0.512715	0.60815	0.999974
PA0994	1074784	1077303	0.596825	COG3188NU	usher CupC3	11.0098	0.184969	0.339678	0.544543	0.586068	0.999974
PA0995	1077383	1077904	0.599617	COG0350L	methylated-DNA--protein-cysteine methyltransferase	31.0954	0.039611	0.334094	0.118562	0.905622	0.999974
PA0999	1081942	1082955	0.670611	COG0332I	3-oxoacyl-ACP synthase	9.16714	0.102406	0.328406	0.311827	0.755172	0.999974
PA1000	1082949	1083854	0.679912	COG0491R	quinolone signal response protein	7.01152	0.229444	0.317107	0.723555	0.469339	0.999974
PA1001	1083972	1085564	0.679849	COG0147EH	anthranilate synthase component I	9.27083	-0.171092	0.3277	-0.5221	0.6016	0.999974
PA1003	1086097	1087095	0.626627	COG0583K	transcriptional regulator MvfR	37.6002	-0.155938	0.326644	-0.477395	0.633081	0.999974
PA1004	1087843	1088901	0.661945	COG0379H	quinolinate synthetase	248.227	0.36414	0.260284	1.39901	0.16181	0.999974
PA1005	1089010	1090443	0.662483	COG4783R	hypothetical protein	174.778	-0.0328852	0.26746	-0.122953	0.902144	0.999974
PA1006	1090606	1090857	0.642857	COG0425O	hypothetical protein	10.2685	0.141856	0.335374	0.422979	0.672311	0.999974
PA1007	1090891	1091964	0.639665	COG0628R	hypothetical protein	40.2621	0.208947	0.325292	0.642338	0.520654	0.999974
PA1008	1092025	1092498	0.632911	COG1225O	bacterioferritin comigratory protein	132.823	-0.119199	0.270847	-0.440097	0.659867	0.999974
PA1009	1092510	1093067	0.659498	COG2716E	hypothetical protein	91.2035	0.0409081	0.286877	0.142598	0.886608	0.999974
PA1010	1093251	1094129	0.664391	COG0329EM	dihydrodipicolinate synthase	493.166	-0.0954024	0.234526	-0.406788	0.684164	0.999974
PA1011	1094147	1095337	0.669186	COG3317M	hypothetical protein	541.652	-0.0453455	0.235001	-0.192958	0.846992	0.999974
PA1012	1095276	1096034	0.649539	COG1235R	hypothetical protein	112.97	0.160987	0.278972	0.577072	0.563891	0.999974
PA1013	1096063	1096773	0.601969	COG0152F	phosphoribosylaminoimidazole-succinocarboxamide synthase	332.257	-0.185403	0.244758	-0.757495	0.448753	0.999974
PA1013.1	1096867	1096956	0.544444	-	-	9.2381	0.0897574	0.333925	0.268795	0.788087	0.999974
PA1014	1097296	1098288	0.609265	COG1215M	glycosyl transferase family protein	134.561	-0.105687	0.278445	-0.37956	0.704272	0.999974
PA1015	1098328	1099128	0.669164	COG1414K	transcriptional regulator	31.7828	0.0530884	0.337353	0.157368	0.874955	0.999974
PA1016	1099669	1100820	0.684896	COG0183I	thiolase	48.8505	0.218718	0.317486	0.688908	0.490881	0.999974
PA1017	1100930	1103077	0.6946	COG1042C	pimeloyl-CoA synthetase	27.6574	-0.0980524	0.338333	-0.289811	0.771961	0.999974
PA1018	1103061	1103927	0.701269	COG2030I	hypothetical protein	6.57528	-0.147111	0.315228	-0.466682	0.640727	0.999974
PA1019	1104009	1105364	0.682891	COG2814G	cis,cis-muconate transporter MucK	7.27914	-0.172549	0.315821	-0.546349	0.584826	0.999974
PA1020	1105888	1107000	0.701707	COG1960I	acyl-CoA dehydrogenase	17.2279	-0.102923	0.345111	-0.298231	0.765527	0.999974
PA1021	1107000	1107761	0.707349	COG1024I	enoyl-CoA hydratase	8.46423	-0.0995287	0.330475	-0.301169	0.763286	0.999974
PA1022	1107763	1108908	0.663176	COG1960I	acyl-CoA dehydrogenase	10.0164	-0.156418	0.336412	-0.464961	0.641959	0.999974
PA1023	1108949	1109866	0.662309	COG1028IQR	short-chain dehydrogenase	15.9408	-0.291419	0.343457	-0.848487	0.396167	0.999974
PA1024	1109882	1110868	0.693009	COG2070R	2-nitropropane dioxygenase	14.2702	-0.0676473	0.344417	-0.196411	0.844288	0.999974
PA1025	1110947	1112197	0.649081	-	porin	4.95872	-0.181766	0.298165	-0.609615	0.542117	0.999974
PA1026	1112574	1113050	0.675052	COG0782K	hypothetical protein	20.339	0.240879	0.343656	0.700931	0.483346	0.999974
PA1027	1113129	1114718	0.67044	COG1012C	aldehyde dehydrogenase	22.0376	-0.381308	0.342606	-1.11297	0.265723	0.999974
PA1028	1114774	1116060	0.675991	COG0665E	oxidoreductase	10.8263	-0.0767755	0.338713	-0.226668	0.820682	0.999974
PA1029	1116133	1116500	0.660326	-	-	33.7551	-0.0614204	0.33519	-0.183241	0.854609	0.999974
PA1030	1116635	1117390	0.654762	-	hypothetical protein	75.764	0.195168	0.295259	0.661005	0.508609	0.999974
PA1031	1118158	1119519	0.65859	COG1322S	hypothetical protein	176.086	-0.169281	0.262735	-0.644303	0.519379	0.999974
PA1032	1119674	1122217	0.67217	COG2366R	QuiP protein	153.579	0.105299	0.265351	0.396829	0.691493	0.999974
PA1033	1122340	1122981	0.635514	COG0625O	glutathione S-transferase	39.8351	0.05069	0.325371	0.155792	0.876197	0.999974
PA1034	1123148	1123348	0.61194	COG0653U	hypothetical protein	50.2629	-0.321712	0.317203	-1.01422	0.31048	0.999974
PA1035	1123356	1123850	0.581818	COG5608S	hypothetical protein	52.9719	-0.226328	0.325496	-0.695331	0.486848	0.999974
PA1036	1124165	1124725	0.69697	-	hypothetical protein	42.9696	-0.295014	0.323028	-0.913276	0.361097	0.999974
PA1037	1124845	1125465	0.647343	COG2860S	hypothetical protein	10.318	0.206935	0.336835	0.614351	0.538983	0.999974
PA1038	1125548	1125865	0.644654	-	hypothetical protein	6.51028	0.0690159	0.310992	0.221922	0.824375	0.999974
PA1039	1125865	1126338	0.687764	COG3012S	hypothetical protein	13.5915	-0.0018647	0.342514	-0.00544414	0.995656	0.999974
PA1040	1126341	1126838	0.662651	-	hypothetical protein	29.0169	-0.243571	0.33579	-0.725367	0.468227	0.999974
PA1041	1126969	1127601	0.658768	COG2885M	hypothetical protein	35.4045	-0.507078	0.337584	-1.50208	0.133076	0.999974
PA1042	1127717	1128016	0.613333	COG3776S	hypothetical protein	9.52644	-0.0613816	0.333913	-0.183825	0.85415	0.999974
PA1043	1128009	1128818	0.7	-	hypothetical protein	42.0616	0.154349	0.322559	0.478516	0.632283	0.999974
PA1044	1128857	1129321	0.686022	COG5615S	hypothetical protein	19.4623	0.139514	0.344155	0.405382	0.685197	0.999974
PA1045	1129451	1131595	0.674126	COG1199KL	ATP-dependent DNA helicase DinG	146.896	0.182988	0.269029	0.680177	0.496392	0.999974
PA1046	1131674	1133947	0.689094	COG1874G	hypothetical protein	66.8949	0.116804	0.300576	0.388601	0.697572	0.999974
PA1047	1134024	1135202	0.685327	COG1680V	esterase	76.3508	-0.0952651	0.304235	-0.31313	0.754182	0.999974
PA1048	1135408	1136289	0.660998	COG2885M	hypothetical protein	193.472	0.109971	0.259941	0.423063	0.672249	0.999974
PA1049	1136388	1137035	0.694444	COG0259H	pyridoxamine 5'-phosphate oxidase	160.87	-0.088955	0.264595	-0.336193	0.736725	0.999974
PA1050	1137043	1138155	0.707098	COG3835KT	hypothetical protein	126.618	-0.392929	0.273116	-1.43869	0.150239	0.999974
PA1051	1138314	1139672	0.662252	COG2610GE	transporter	17.9334	0.347597	0.344966	1.00763	0.313634	0.999974
PA1052	1139714	1140859	0.732984	COG1929G	hypothetical protein	23.1961	0.167973	0.341808	0.491424	0.623127	0.999974
PA1052a	1140838	1141080	0.658436	-	hypothetical protein	51.138	-0.0792235	0.316339	-0.250439	0.802248	0.999974
PA1053	1141268	1141732	0.688172	COG3133M	hypothetical protein	676.902	-0.313435	0.235944	-1.32843	0.184036	0.999974
PA1054	1142061	1144862	0.669522	COG1009CP	monovalent cation/H+ antiporter subunit A	137.293	0.100105	0.27175	0.368373	0.712595	0.999974
PA1055	1144862	1145200	0.675516	COG1006P	monovalent cation/H+ antiporter subunit C	7.56094	-0.208038	0.324258	-0.641582	0.521145	0.999974
PA1056	1145197	1146696	0.688	COG0651CP	monovalent cation/H+ antiporter subunit D	58.932	0.211885	0.306863	0.690489	0.489887	0.999974
PA1057	1146693	1147217	0.64381	COG1863P	monovalent cation/H+ antiporter subunit E	27.1914	-0.0822283	0.337911	-0.243343	0.807739	0.999974
PA1059	1147468	1147815	0.652299	COG1320P	monovalent cation/H+ antiporter subunit G	10.5162	-0.220192	0.334753	-0.657775	0.510682	0.999974
PA1060	1147928	1148833	0.683223	COG5006R	hypothetical protein	28.4708	-0.173275	0.336427	-0.515043	0.606523	0.999974
PA1061	1148844	1149941	0.675774	COG0031E	hypothetical protein	29.3509	-0.203243	0.335537	-0.605725	0.544697	0.999974
PA1062	1149952	1150473	0.676245	COG1247M	hypothetical protein	10.7121	-0.238964	0.329565	-0.725088	0.468398	0.999974
PA1063	1150470	1150721	0.642857	-	hypothetical protein	7.16257	-0.381857	0.319772	-1.19415	0.232418	0.999974
PA1064	1150750	1151415	0.665165	COG3650S	hypothetical protein	98.9082	0.180275	0.286095	0.630122	0.528615	0.999974
PA1065	1151435	1151908	0.668776	COG3189S	hypothetical protein	10.0075	-0.0286831	0.336795	-0.0851649	0.93213	0.999974
PA1066	1151919	1152575	0.660578	COG1028IQR	short-chain dehydrogenase	12.8937	-0.147494	0.340948	-0.432601	0.665305	0.999974
PA1067	1152624	1153538	0.686339	COG0583K	transcriptional regulator	22.3178	-0.0812181	0.3422	-0.237341	0.812392	0.999974
PA1068	1153637	1155547	0.686552	COG0326O	heat shock protein (hsp90 family)	155.456	-0.137909	0.263697	-0.522982	0.600987	0.999974
PA1069	1155584	1157878	0.684096	COG3118O	hypothetical protein	331.81	-0.292515	0.244571	-1.19603	0.231684	0.999974
PA1070	1157954	1158655	0.643875	COG0410E	branched-chain amino acid ABC transporter	112.542	0.185016	0.278398	0.664573	0.506324	0.999974
PA1071	1158658	1159425	0.653646	COG0411E	leucine/isoleucine/valine ABC transporter ATP-binding protein	99.053	0.129005	0.284293	0.453773	0.649992	0.999974
PA1072	1159422	1160675	0.657895	COG4177E	leucine/isoleucine/valine ABC transporter permease	188.802	0.220828	0.271349	0.813818	0.415749	0.999974
PA1073	1160672	1161595	0.62987	COG0559E	branched-chain amino acid ABC transporter	161.62	0.46598	0.26903	1.73208	0.0832596	0.999974
PA1074	1161856	1162977	0.639037	COG0683E	branched-chain amino acid ABC transporter	1775.51	0.337923	0.225481	1.49867	0.133958	0.999974
PA1075	1163276	1163593	0.663522	COG5626S	hypothetical protein	40.471	-0.232423	0.323983	-0.717392	0.473132	0.999974
PA1076	1163660	1164022	0.625344	-	hypothetical protein	259.371	-0.0234559	0.248724	-0.094305	0.924867	0.999974
PA1077	1164275	1164682	0.632353	COG1815N	flagellar basal-body rod protein FlgB	43.5116	-0.151102	0.322095	-0.469121	0.638983	0.999974
PA1078	1164688	1165128	0.628118	COG1558N	flagellar basal body rod protein FlgC	22.0108	0.101324	0.343995	0.29455	0.768338	0.999974
PA1079	1165141	1165854	0.631653	COG1843N	flagellar basal body rod modification protein	51.9025	-0.14777	0.313025	-0.472071	0.636876	0.999974
PA1080	1165882	1167270	0.645788	COG1749N	flagellar hook protein FlgE	228.067	-0.00695733	0.251865	-0.0276232	0.977963	0.999974
PA1081	1167488	1168237	0.648	COG4787N	flagellar basal body rod protein FlgF	79.2271	-0.488266	0.292909	-1.66695	0.095524	0.999974
PA1082	1168284	1169069	0.64631	COG4786N	flagellar basal body rod protein FlgG	117.91	0.0648923	0.28773	0.225532	0.821565	0.999974
PA1083	1169115	1169810	0.666667	COG2063N	flagellar basal body L-ring protein	47.8315	0.183787	0.315802	0.58197	0.560587	0.999974
PA1084	1169822	1170931	0.68018	COG1706N	flagellar basal body P-ring biosynthesis protein FlgA	76.6886	0.0916672	0.294126	0.311659	0.755299	0.999974
PA1085	1170942	1172144	0.674979	COG1705NU	flagellar rod assembly protein/muramidase FlgJ	105.741	-0.0619337	0.295905	-0.209303	0.834212	0.999974
PA1086	1172163	1174214	0.654483	COG1256N	flagellar hook-associated protein FlgK	245.815	-0.224099	0.254538	-0.880416	0.378634	0.999974
PA1087	1174240	1175559	0.635606	COG1344N	flagellar hook-associated protein FlgL	159.472	-0.0779934	0.266589	-0.29256	0.769859	0.999974
PA1088	1175614	1176375	0.64042	COG2226H	hypothetical protein	53.4697	-0.254721	0.323087	-0.788396	0.430465	0.999974
PA1089	1176380	1176982	0.643449	COG0560E	hypothetical protein	40.4755	-0.107112	0.323015	-0.331601	0.74019	0.999974
PA1090	1176958	1177620	0.636501	COG1213M	hypothetical protein	29.5356	0.0285625	0.339761	0.0840665	0.933004	0.999974
PA1091	1177613	1182697	0.687709	COG1887M	flagellar glycosyl transferase, FgtA	495.81	-0.233229	0.236486	-0.986227	0.324022	0.999974
PA1092	1183058	1184524	0.63122	COG1344N	flagellin type B	2792.45	-0.231652	0.228325	-1.01457	0.310311	0.999974
PA1093	1184603	1184974	0.612903	COG1334N	hypothetical protein	136.123	-0.207443	0.270016	-0.768262	0.442331	0.999974
PA1094	1185060	1186484	0.614737	COG1345N	flagellar capping protein FliD	772.22	-0.273511	0.233739	-1.17015	0.24194	0.999974
PA1095	1186606	1186986	0.595801	COG1516NUO	flagellar protein FliS	142.576	-0.436767	0.268185	-1.6286	0.103398	0.999974
PA1096	1187009	1187305	0.609428	-	hypothetical protein	129.661	-0.40725	0.275046	-1.48066	0.138697	0.999974
PA1097	1187587	1189059	0.654447	COG2204T	transcriptional regulator FleQ	450.346	-0.117355	0.264788	-0.443204	0.657618	0.999974
PA1098	1189172	1190380	0.692308	COG0642T	two-component sensor	152.378	0.0187178	0.26952	0.0694484	0.944633	0.999974
PA1099	1190385	1191806	0.695499	COG2204T	two-component response regulator	184.428	0.0716733	0.272	0.263504	0.792162	0.999974
PA1100	1192053	1192382	0.618182	COG1677NU	flagellar hook-basal body protein FliE	46.0198	-0.33541	0.318649	-1.0526	0.292525	0.999974
PA1101	1192405	1194201	0.674457	COG1766NU	flagellar MS-ring protein	177.576	-0.0358296	0.260364	-0.137614	0.890546	0.999974
PA1102	1194207	1195223	0.647984	COG1536N	flagellar motor switch protein G	165.243	-0.173107	0.263261	-0.657547	0.510829	0.999974
PA1103	1195225	1196031	0.671623	COG1317NU	flagellar assembly protein H	82.6094	-0.376719	0.292158	-1.28943	0.197247	0.999974
PA1104	1196021	1197376	0.696165	COG1157NU	flagellum-specific ATP synthase	135.503	-0.126182	0.277024	-0.455491	0.648756	0.999974
PA1105	1197390	1197833	0.682432	COG2882NUO	flagellar biosynthesis chaperone	20.1433	0.0293572	0.344091	0.0853183	0.932008	0.999974
PA1106	1197838	1198551	0.665266	-	hypothetical protein	35.0539	-0.54434	0.330064	-1.64919	0.0991082	0.999974
PA1107	1198750	1199946	0.664996	COG3706T	hypothetical protein	7.77148	0.149363	0.325091	0.459451	0.64591	0.999974
PA1109	1201310	1202089	0.705128	COG2207K	transcriptional regulator	22.2073	0.135145	0.343169	0.393814	0.693719	0.999974
PA1110	1202094	1202804	0.687764	COG1187J	hypothetical protein	34.9107	-0.252211	0.329234	-0.766055	0.443643	0.999974
PA1112.1	1205031	1205330	0.653333	-	-	66.6392	0.524943	0.306243	1.71414	0.0865027	0.999974
PA1112	1203633	1204781	0.684943	COG2133G	hypothetical protein	20.8071	-0.0514559	0.343591	-0.149759	0.880955	0.999974
PA1112a	1204785	1205006	0.630631	-	hypothetical protein	7.85973	0.139618	0.324842	0.429802	0.66734	0.999974
PA1113	1205771	1207537	0.683645	COG1132V	ABC transporter ATP-binding protein/permease	23.1061	-0.00813714	0.342185	-0.02378	0.981028	0.999974
PA1114	1207540	1207875	0.684524	COG4461S	hypothetical protein	14.8424	-0.301769	0.343739	-0.877901	0.379997	0.999974
PA1115	1207979	1210303	0.673548	COG1368M	hypothetical protein	91.2357	-0.0414245	0.302334	-0.137016	0.891018	0.999974
PA1116	1210558	1211397	0.639286	COG2996S	hypothetical protein	36.5819	0.334633	0.327423	1.02202	0.306771	0.999974
PA1117	1211407	1211781	0.661333	-	hypothetical protein	21.6116	0.43477	0.34364	1.26519	0.205803	0.999974
PA1118	1211888	1212571	0.654971	-	hypothetical protein	26.4704	0.127014	0.338804	0.374889	0.707743	0.999974
PA1119	1212717	1213223	0.656805	COG2885M	hypothetical protein	37.3973	-0.447379	0.327185	-1.36736	0.171513	0.999974
PA1120	1213195	1214502	0.674312	COG2199T	diguanylate cyclase	32.3282	-0.0265773	0.335821	-0.0791415	0.93692	0.999974
PA1121	1214502	1215074	0.680628	-	hypothetical protein	24.0825	-0.186136	0.342071	-0.544144	0.586343	0.999974
PA1122	1215284	1215822	0.669759	-	-	72.6072	-0.198611	0.299437	-0.663281	0.507151	0.999974
PA1124	1216671	1218167	0.640615	COG0232F	deoxyguanosinetriphosphate triphosphohydrolase	97.5155	-0.171802	0.30046	-0.571797	0.56746	0.999974
PA1125	1218181	1218933	0.722444	COG0846K	cobalamin biosynthetic protein	24.1118	-0.00337953	0.342514	-0.00986683	0.992128	0.999974
PA1126	1218940	1219527	0.658163	-	hypothetical protein	30.4989	0.169974	0.340812	0.498734	0.617967	0.999974
PA1127	1219621	1220610	0.683838	COG0667C	oxidoreductase	104.018	-0.23987	0.280928	-0.853849	0.393189	0.999974
PA1128	1220745	1221656	0.679825	COG0583K	transcriptional regulator	32.2857	0.0695532	0.334358	0.208021	0.835213	0.999974
PA1129	1221691	1222098	0.693627	COG0346E	fosfomycin resistance protein	12.0852	-0.365794	0.340782	-1.0734	0.283093	0.999974
PA1130	1222095	1223072	0.704499	COG1216R	rhamnosyltransferase 2	3.8115	-0.0338893	0.273147	-0.12407	0.90126	0.999974
PA1132	1224641	1225330	0.63913	-	hypothetical protein	49.132	0.065249	0.314405	0.207532	0.835595	0.999974
PA1133	1225340	1225690	0.692308	-	hypothetical protein	7.06426	-0.0169388	0.31842	-0.0531962	0.957576	0.999974
PA1135	1226427	1227302	0.65411	COG0693R	chaperone protein HchA	19.6218	-0.109265	0.344544	-0.31713	0.751145	0.999974
PA1136	1227474	1228205	0.691257	COG2771K	transcriptional regulator	9.3948	-0.332507	0.333469	-0.997115	0.318709	0.999974
PA1137	1228212	1229198	0.699088	COG0604CR	oxidoreductase	12.3322	0.185235	0.33491	0.553088	0.580203	0.999974
PA1138	1229344	1230219	0.702055	COG0583K	transcriptional regulator	24.655	0.123508	0.340766	0.362444	0.71702	0.999974
PA1139	1230310	1231158	0.710247	COG2340S	hypothetical protein	29.5456	-0.145418	0.339342	-0.42853	0.668265	0.999974
PA1140	1231256	1232092	0.657109	COG3257R	hypothetical protein	64.9208	0.0312317	0.303656	0.102852	0.91808	0.999974
PA1141	1232229	1233131	0.689922	COG0583K	transcriptional regulator	36.3524	0.066583	0.327296	0.203434	0.838796	0.999974
PA1142	1233297	1234013	0.700139	COG2188K	transcriptional regulator	33.5941	-0.0436432	0.333842	-0.13073	0.895989	0.999974
PA1145	1236644	1237546	0.667774	COG0583K	transcriptional regulator	14.2618	-0.206843	0.344448	-0.600506	0.548169	0.999974
PA1147	1238834	1240324	0.704896	COG0531E	amino acid permease	17.8878	0.189097	0.345039	0.548046	0.583661	0.999974
PA1148	1240584	1242500	0.697444	-	exotoxin A	3.48543	-0.0226715	0.271749	-0.0834282	0.933511	0.999974
PA1150	1243594	1245663	0.545411	COG1196D	pyocin S2	145.252	-0.224039	0.289995	-0.77256	0.439783	0.999974
PA1151	1245665	1245928	0.416667	-	pyocin S2 immunity protein	75.6695	-0.288123	0.317425	-0.90769	0.364042	0.999974
PA1153	1247932	1248486	0.700901	COG3617K	hypothetical protein	7.39098	-0.325436	0.320835	-1.01434	0.31042	0.999974
PA1155	1249907	1251154	0.626603	COG0208F	ribonucleotide-diphosphate reductase subunit beta	895.381	0.135567	0.245139	0.553022	0.580248	0.999974
PA1156	1251418	1254309	0.652835	COG0209F	ribonucleotide-diphosphate reductase subunit alpha	987.406	0.361911	0.233227	1.55175	0.120721	0.999974
PA1157	1255042	1255752	0.687764	COG0745TK	two-component response regulator	58.2329	-0.0339435	0.306916	-0.110595	0.911937	0.999974
PA1158	1256094	1257452	0.690213	COG0642T	two-component sensor	38.4238	0.155827	0.327015	0.476513	0.633709	0.999974
PA1159	1257772	1257981	0.57619	COG1278K	cold-shock protein	1065.99	-0.424198	0.266881	-1.58946	0.111956	0.999974
PA1160	1258087	1258470	0.721354	-	hypothetical protein	45.1355	0.280587	0.325973	0.860766	0.389367	0.999974
PA1161	1258488	1259291	0.721393	COG2226H	rRNA methyltransferase	34.7258	0.21328	0.329602	0.647083	0.517578	0.999974
PA1162	1259291	1260442	0.694444	COG0624E	succinyl-diaminopimelate desuccinylase	72.1868	0.442918	0.305716	1.44879	0.147397	0.999974
PA1163	1260557	1263166	0.686207	COG5309G	NdvB protein	22.6169	0.151754	0.344189	0.440902	0.659284	0.999974
PA1164	1263378	1264190	0.690037	COG1179H	hypothetical protein	63.0816	-0.157205	0.303962	-0.517187	0.605026	0.999974
PA1165	1264191	1264919	0.727023	COG2977Q	protein Pcprotein PS	33.8618	-0.00709605	0.330902	-0.0214445	0.982891	0.999974
PA1166	1265147	1265935	0.698352	COG0412Q	hypothetical protein	5.65325	-0.127728	0.301679	-0.423391	0.67201	0.999974
PA1167	1266111	1266782	0.662202	-	hypothetical protein	6.96497	-0.186246	0.311587	-0.597732	0.550019	0.999974
PA1169	1267680	1269737	0.659864	-	lipoxygenase	6.20428	0.165063	0.311585	0.529755	0.596282	0.999974
PA1170	1269781	1270515	0.672109	COG0861P	hypothetical protein	19.4893	0.153947	0.344738	0.446563	0.655191	0.999974
PA1171	1270972	1272168	0.705096	COG2951M	transglycosylase	139.775	-0.312642	0.271332	-1.15225	0.249218	0.999974
PA1172	1272200	1272796	0.633166	COG3005C	cytochrome C protein NapC	4.84379	-0.131371	0.296407	-0.443212	0.657612	0.999974
PA1174	1273309	1275798	0.668675	COG0243C	nitrate reductase catalytic subunit	23.1849	-0.425232	0.342009	-1.24333	0.213745	0.999974
PA1176	1276117	1276608	0.745935	COG1148C	ferredoxin protein NapF	4.31878	-0.150724	0.289035	-0.521473	0.602037	0.999974
PA1178	1277006	1277608	0.628524	COG3637M	PhoP/Q and low Mg2+ inducible outer membrane protein H1	710.116	0.292909	0.235516	1.24369	0.213614	0.999974
PA1179	1277688	1278365	0.662242	COG0745TK	two-component response regulator PhoP	161.594	0.386402	0.265263	1.45668	0.145206	0.999974
PA1180	1278362	1279708	0.683742	COG0642T	two-component sensor PhoQ	87.0921	0.355534	0.292473	1.21561	0.224132	0.999974
PA1181	1279810	1283172	0.671127	COG3447T	sensor protein	48.9543	0.429667	0.318261	1.35005	0.177001	0.999974
PA1182	1283176	1284177	0.692615	COG2207K	transcriptional regulator	9.71411	0.136229	0.332811	0.40933	0.682297	0.999974
PA1183	1284513	1285823	0.643021	COG1301C	C4-dicarboxylate transporter DctA	14.7746	0.144521	0.344327	0.41972	0.67469	0.999974
PA1184	1285898	1286788	0.712682	COG0583K	transcriptional regulator	32.0735	-0.204021	0.332273	-0.614016	0.539205	0.999974
PA1187	1288737	1289876	0.650877	COG1960I	acyl-CoA dehydrogenase	5.13104	-0.0804399	0.298284	-0.269676	0.78741	0.999974
PA1188	1289965	1291146	0.700508	COG1804C	hypothetical protein	22.6094	-0.344442	0.342307	-1.00624	0.314302	0.999974
PA1189	1291148	1291645	0.678715	COG3091S	hypothetical protein	4.72554	0.230128	0.279319	0.823887	0.410004	0.999974
PA1190	1291813	1292412	0.633333	-	hypothetical protein	4.07587	-0.134619	0.273342	-0.492494	0.62237	0.999974
PA1191	1292571	1293164	0.661616	COG0484O	hypothetical protein	11.0032	0.286906	0.335984	0.853926	0.393146	0.999974
PA1192	1293267	1294091	0.619394	COG0037D	hypothetical protein	107.844	0.0499042	0.28494	0.175139	0.86097	0.999974
PA1193	1294138	1294809	0.66369	COG2818L	hypothetical protein	59.3144	0.198893	0.307876	0.646018	0.518268	0.999974
PA1194	1294811	1296229	0.680761	COG0531E	amino acid permease	5.57375	0.156316	0.307027	0.509128	0.610662	0.999974
PA1195	1296334	1297098	0.653595	COG1834E	hypothetical protein	8.62544	-0.214964	0.327686	-0.656005	0.511821	0.999974
PA1196	1297309	1298709	0.700214	COG3829KT	transcriptional regulator	50.3336	0.413566	0.323454	1.27859	0.201041	0.999974
PA1197	1298722	1299492	0.664073	COG0846K	NAD-dependent deacetylase	37.9468	0.230449	0.325992	0.706917	0.479618	0.999974
PA1198	1299558	1300175	0.639159	COG0791M	hypothetical protein	309.053	-0.190503	0.243715	-0.781664	0.434412	0.999974
PA1199	1300258	1300791	0.691011	COG0791M	lipoprotein	87.1608	0.285095	0.291167	0.979146	0.327508	0.999974
PA1200	1300811	1301473	0.68175	COG4122R	hypothetical protein	36.0093	0.437505	0.329046	1.32962	0.183644	0.999974
PA1201	1301481	1302395	0.67541	COG0583K	transcriptional regulator	29.2022	0.0610819	0.336172	0.181699	0.855819	0.999974
PA1202	1302696	1303313	0.63754	COG1335Q	hydrolase	84.2336	-0.514938	0.30732	-1.67557	0.093822	0.999974
PA1203	1303457	1303864	0.676471	COG1765O	hypothetical protein	21.1839	0.0716876	0.34417	0.208291	0.835002	0.999974
PA1204	1303892	1304449	0.673835	COG0431R	hypothetical protein	30.6154	0.0681136	0.337339	0.201914	0.839984	0.999974
PA1205	1304476	1305423	0.696203	COG1741R	hypothetical protein	69.9607	-0.0062519	0.302054	-0.0206979	0.983487	0.999974
PA1206	1305583	1306056	0.656118	-	hypothetical protein	31.6134	-0.100928	0.335233	-0.301068	0.763363	0.999974
PA1207	1306059	1307900	0.678067	COG0475P	glutathione-regulated potassium-efflux system protein KefB	106.972	-0.122019	0.282555	-0.431843	0.665855	0.999974
PA1208	1308067	1309566	0.669333	COG2072P	hypothetical protein	17.3741	0.626697	0.3451	1.81599	0.0693727	0.999974
PA1209	1309583	1310518	0.693376	COG0586S	hypothetical protein	13.9702	0.141543	0.344251	0.411161	0.680954	0.999974
PA1210	1310688	1311386	0.676681	COG1741R	hypothetical protein	6.23268	0.415392	0.308356	1.34712	0.177942	0.999974
PA1222	1324793	1325950	0.694301	COG2821M	membrane-bound lytic murein transglycosylase A	81.8987	-0.0150452	0.298976	-0.0503223	0.959866	0.999974
PA1223	1326046	1326939	0.708054	COG0583K	transcriptional regulator	26.7728	0.203205	0.340484	0.596811	0.550633	0.999974
PA1224	1327024	1327803	0.675641	COG2249R	NAD(P)H dehydrogenase	15.7317	-0.105158	0.345032	-0.304777	0.760536	0.999974
PA1225	1327813	1328439	0.700159	COG2249R	NAD(P)H dehydrogenase	21.9007	-0.104626	0.343149	-0.3049	0.760442	0.999974
PA1226	1328545	1329153	0.70936	COG1309K	transcriptional regulator	21.6655	0.195119	0.342797	0.569196	0.569223	0.999974
PA1227	1329192	1330040	0.709069	COG3173R	hypothetical protein	25.5682	-0.0498569	0.339227	-0.146972	0.883154	0.999974
PA1228	1330117	1330467	0.712251	-	hypothetical protein	40.3871	0.348073	0.328754	1.05877	0.289707	0.999974
PA1229	1330577	1331383	0.70632	COG2207K	transcriptional regulator	10.8758	-0.0395782	0.339017	-0.116744	0.907063	0.999974
PA1232	1332635	1334674	0.709804	COG1289S	hypothetical protein	6.28047	0.198055	0.312178	0.63443	0.5258	0.999974
PA1234	1334950	1335453	0.676587	COG3634O	hypothetical protein	29.6815	-0.266833	0.338959	-0.787214	0.431157	0.999974
PA1235	1335645	1336427	0.711367	COG2207K	transcriptional regulator	33.8583	-0.0889318	0.334145	-0.266147	0.790126	0.999974
PA1239	1340910	1341794	0.711864	COG4757R	hypothetical protein	4.23649	0.0863321	0.283361	0.304672	0.760616	0.999974
PA1240	1341851	1342648	0.706767	COG1024I	enoyl-CoA hydratase	11.0364	0.129467	0.339666	0.38116	0.703085	0.999974
PA1241	1342813	1343373	0.668449	COG1309K	transcriptional regulator	21.5422	0.115431	0.342725	0.336802	0.736266	0.999974
PA1242	1343453	1345225	0.704456	COG1404O	hypothetical protein	12.4419	0.129433	0.34253	0.377873	0.705525	0.999974
PA1243	1345248	1347824	0.694994	COG0642T	sensor/response regulator hybrid	96.7532	0.231481	0.282925	0.818172	0.413259	0.999974
PA1244	1348060	1348401	0.640351	-	hypothetical protein	254.499	-0.108163	0.253661	-0.426407	0.669811	0.999974
PA1246	1350747	1352528	0.707632	COG4618R	alkaline protease secretion protein AprD	5.67714	-0.238564	0.304978	-0.782235	0.434076	0.999974
PA1249	1355631	1357070	0.636806	COG2931Q	alkaline metalloproteinase	16.2493	-0.640865	0.342561	-1.8708	0.0613723	0.999974
PA1250	1357317	1357712	0.684343	-	alkaline proteinase inhibitor AprI	13.367	-0.458376	0.338372	-1.35465	0.175529	0.999974
PA1251	1357725	1359350	0.699877	COG0840NT	chemotaxis transducer	3.73157	0.1712	0.27768	0.616539	0.537539	0.999974
PA1252	1359590	1360594	0.699502	COG2055C	L-malate dehydrogenase	11.9465	-0.197767	0.339649	-0.582268	0.560386	0.999974
PA1260	1368339	1369160	0.6691	COG0834ET	amino acid ABC transporter substrate-binding protein	5.77268	0.170933	0.302693	0.564709	0.572272	0.999974
PA1261	1369418	1370092	0.700741	COG2207K	transcriptional regulator	4.93726	-0.0596907	0.273986	-0.21786	0.827538	0.999974
PA1263	1371738	1372682	0.691005	-	hypothetical protein	74.4199	-0.0118403	0.299258	-0.0395655	0.96844	0.999974
PA1264	1372979	1373845	0.734717	COG0583K	transcriptional regulator	14.8941	0.0265289	0.344465	0.0770148	0.938612	0.999974
PA1265	1373945	1374847	0.735327	COG0697GER	hypothetical protein	4.43542	0.113666	0.287035	0.395999	0.692105	0.999974
PA1266	1374844	1376097	0.754386	COG0446R	oxidoreductase	3.8371	0.17422	0.278489	0.625588	0.531585	0.999974
PA1267	1376327	1377442	0.734767	COG0665E	hypothetical protein	3.64325	0.148537	0.27425	0.541611	0.588086	0.999974
PA1269	1378500	1379168	0.660688	COG1802K	transcriptional regulator	26.927	-0.0352198	0.338127	-0.104161	0.917041	0.999974
PA1270	1379413	1381452	0.726471	COG1289S	hypothetical protein	11.5147	0.128613	0.340781	0.377407	0.705871	0.999974
PA1271	1381804	1383654	0.67315	COG4206H	tonB-dependent receptor	142.027	0.27606	0.283916	0.972329	0.330887	0.999974
PA1272	1383718	1384329	0.669935	COG2109H	cob(I)yrinic acid a,c-diamide adenosyltransferase	44.1193	0.439558	0.32216	1.36441	0.172438	0.999974
PA1273	1384361	1385668	0.722477	COG1797H	cobyrinic acid a,c-diamide synthase	69.2508	0.484599	0.302491	1.60203	0.10915	0.999974
PA1274	1385670	1386326	0.716895	COG0778C	hypothetical protein	23.5904	0.112996	0.341521	0.330861	0.740749	0.999974
PA1275	1386323	1387261	0.735889	COG1270H	cobalamin biosynthesis protein	27.1606	0.395648	0.34019	1.16302	0.244821	0.999974
PA1276	1387254	1388249	0.72992	COG0079E	threonine-phosphate decarboxylase	34.5773	0.132379	0.329804	0.401387	0.688135	0.999974
PA1278	1389707	1390228	0.718391	COG2087H	adenosylcobinamide kinase	13.8006	0.0974251	0.342729	0.284263	0.776209	0.999974
PA1279	1390225	1391280	0.747159	COG2038H	nicotinate-nucleotide--dimethylbenzimidazole phosphoribosyltransferase	52.7319	0.252935	0.315704	0.801178	0.423029	0.999974
PA1280	1391277	1391861	0.707692	COG0406G	hypothetical protein	13.6078	-0.0903342	0.342179	-0.263997	0.791782	0.999974
PA1281	1391864	1392601	0.727642	COG0368H	cobalamin synthase	12.8091	0.0282485	0.342975	0.0823632	0.934358	0.999974
PA1282	1392564	1394069	0.713147	COG2814G	major facilitator superfamily (MFS) transporter	12.7829	0.146529	0.341133	0.429537	0.667532	0.999974
PA1283	1394188	1394748	0.684492	COG1309K	transcriptional regulator	28.7955	-0.0956085	0.336597	-0.284044	0.776377	0.999974
PA1284	1394779	1396599	0.672707	COG1960I	acyl-CoA dehydrogenase	3.91601	0.262291	0.280202	0.936078	0.349233	0.999974
PA1285	1396731	1397180	0.686667	COG1846K	transcriptional regulator	35.8996	-0.208954	0.328404	-0.636272	0.524599	0.999974
PA1286	1397254	1398453	0.709167	COG2814G	major facilitator superfamily (MFS) transporter	20.3573	0.103795	0.343641	0.302045	0.762618	0.999974
PA1287	1398618	1399172	0.657658	COG0386O	glutathione peroxidase	29.0187	-0.0998801	0.335418	-0.297778	0.765873	0.999974
PA1288	1399231	1400505	0.635294	COG2067I	hypothetical protein	1452.23	0.451526	0.247203	1.82654	0.0677691	0.999974
PA1289	1400711	1401190	0.708333	-	hypothetical protein	5.89938	0.0337701	0.306519	0.110173	0.912272	0.999974
PA1290	1401412	1402005	0.651515	COG1309K	transcriptional regulator	16.5475	0.322029	0.345024	0.933353	0.350638	0.999974
[truncated: 4,375 more rows]

## Sheet: pAMBL2
Gene	start gene	end gene	gc content	COG	Descritpion	baseMean	log2FoldChange	lfcSE	stat	pvalue	padj
[truncated: 5,706 more rows]

[truncated: 2 more sheets: pBS228, Rms149]
