# Supplementary material for: Integrative analysis of fitness and metabolic effects of plasmids in Pseudomonas aeruginosa PAO1
Source: ISME J. 2018 Aug 10;12(12):3014–24. doi: 10.1038/s41396-018-0224-8 (PMC6246594; doi:10.1038/s41396-018-0224-8)
Supplement: Supplementary file 4 — Supplementary Table S4 [file 41396_2018_224_MOESM4_ESM.xlsx]

## Sheet: Sheet1
ID	PAMBL1	PAMBL2	pAKD1	pBS228	rsm149	PNUK	sum	PAMBL1	PAMBL2	pAKD1	pBS228	rsm149	PNUK	start gene	end gene	gc content	COG	Descritpion
PA0588	1	1	0	1	1	1	4	+	-	0	+	-	-	646730	648652	0.601664	COG2766T	hypothetical protein
PA2552	1	1	1	0	1	1	4	+	-	-	0	-	-	2884206	2885333	0.687943	COG1960I	acyl-CoA dehydrogenase
PA2553	1	1	1	0	1	1	4	+	-	-	0	-	-	2885362	2886552	0.716205	COG0183I	acyl-CoA thiolase
PA3049	1	1	0	1	1	1	4	+	-	0	+	-	-	3414401	3414613	0.568075	COG3130J	ribosome modulation factor
PA3115	1	1	1	1	1	0	5	-	+	-	-	+	0	3495446	3498205	0.671739	COG3170NU	Motility protein FimV
PA3116	1	1	1	1	1	0	5	-	+	-	-	+	0	3498374	3499384	0.65183	COG0136E	aspartate-semialdehyde dehydrogenase
PA5506	0	1	1	1	1	1	4	0	+	+	+	+	+	6198055	6198912	0.694639	COG1737K	hypothetical protein
PA5507	0	1	1	1	1	1	4	0	+	+	+	+	+	6198917	6199570	0.671254	COG1335Q	hypothetical protein
PA5508	0	1	1	1	1	1	4	0	+	+	+	+	+	6199567	6200898	0.720721	COG0174E	glutamine synthetase
PA0586	1	1	0	0	1	1	3	+	-	0	0	-	-	643808	645361	0.618404	COG2719S	SpoVR family protein
PA0587	1	1	0	0	1	1	3	+	-	0	0	-	-	645358	646629	0.638365	COG2718S	hypothetical protein
PA0744	1	1	0	0	1	1	3	+	-	0	0	-	-	811283	812386	0.692029	COG1024I	enoyl-CoA hydratase
PA0745	1	1	0	0	1	1	3	+	-	0	0	-	-	812445	813263	0.69475	COG1024I	enoyl-CoA hydratase
PA0746	1	1	0	0	1	1	3	+	-	0	0	-	-	813329	814492	0.689003	COG1960I	acyl-CoA dehydrogenase
PA1202	1	1	0	1	0	1	3	+	+	0	-	0	-	1302696	1303313	0.63754	COG1335Q	hydrolase
PA1999	1	1	0	0	1	1	3	+	-	0	0	-	-	2185527	2186225	0.659514	COG1788I	dehydrocarnitine CoA transferase subunit A
PA2000	1	1	0	0	1	1	3	+	-	0	0	-	-	2186260	2186916	0.665145	COG2057I	dehydrocarnitine CoA transferase subunit B
PA2001	1	1	0	0	1	1	3	+	-	0	0	-	-	2187065	2188246	0.719966	COG0183I	acetyl-CoA acetyltransferase
PA2002	1	1	0	0	1	1	3	+	-	0	0	-	-	2188459	2189883	0.681404	COG2031I	hypothetical protein
PA2007	1	1	0	0	1	1	3	+	-	0	0	-	-	2195494	2196132	0.716745	COG0625O	maleylacetoacetate isomerase
PA2008	1	1	0	0	1	1	3	+	-	0	0	-	-	2196129	2197427	0.707467	COG0179Q	fumarylacetoacetase
PA2009	1	1	0	0	1	1	3	+	-	0	0	-	-	2197432	2198730	0.677444	COG3508Q	homogentisate 1,2-dioxygenase
PA2012	1	1	0	0	1	1	3	+	-	0	0	-	-	2200685	2202652	0.710366	COG4770I	methylcrotonyl-CoA carboxylase subunit alpha
PA2014	1	1	0	0	1	1	3	+	-	0	0	-	-	2203460	2205067	0.689055	COG4799I	methylcrotonyl-CoA carboxylase subunit beta
PA2111	1	1	0	0	1	1	3	+	-	0	0	-	-	2322068	2322781	0.719888	COG2049E	hypothetical protein
PA2247	1	0	0	1	1	1	3	+	0	0	+	-	-	2473213	2474445	0.667478	COG1071C	2-oxoisovalerate dehydrogenase subunit alpha
PA2250	1	1	0	0	1	1	3	+	-	0	0	-	-	2476785	2478179	0.705376	COG1249C	dihydrolipoamide dehydrogenase
PA3395	1	1	0	0	1	1	3	-	-	0	0	-	-	3801104	3801931	0.718599	COG1277R	NosY protein
PA3570	1	0	1	0	1	1	3	+	0	-	0	-	-	4002108	4003601	0.67336	COG1012C	methylmalonate-semialdehyde dehydrogenase
PA3584	1	1	1	0	1	0	4	+	+	+	0	+	0	4016441	4017979	0.68551	COG0578C	glycerol-3-phosphate dehydrogenase
PA4307	1	1	1	0	1	0	4	-	+	-	0	+	0	4831372	4833270	0.647183	COG0840NT	chemotactic transducer PctC
PA4525	1	0	1	1	0	1	3	-	0	-	-	0	-	5069082	5069531	0.488889	COG4969NU	type 4 fimbrial PilA
PA4918	0	1	0	1	1	1	3	0	+	0	+	+	+	5517821	5518480	0.684848	COG1335Q	nicotinamidase PcnA
PA5509	0	1	1	1	1	0	4	0	+	+	+	+	0	6200966	6201634	0.681614	COG3931E	hypothetical protein
PA5510	0	1	1	1	1	0	4	0	+	+	+	+	0	6201736	6203085	0.665185	COG0531E	transporter
PA2662	1	1	1	0	0	0	3	-	-	-	0	0	0	3011100	3012293	0.695142	COG3213P	hypothetical protein
PA4624	1	1	0	0	1	0	3	+	-	0	0	-	0	5184642	5186348	0.647335	COG2831U	hypothetical protein
PA5023	1	1	0	0	1	0	3	-	-	0	0	-	0	5652945	5654405	0.675565	COG0397S	hypothetical protein
