# Supplementary material for: Integrative analysis of fitness and metabolic effects of plasmids in Pseudomonas aeruginosa PAO1
Source: ISME J. 2018 Aug 10;12(12):3014–24. doi: 10.1038/s41396-018-0224-8 (PMC6246594; doi:10.1038/s41396-018-0224-8)
Supplement: Supplementary file 5 — Supplementary Table S5 [file 41396_2018_224_MOESM5_ESM.xls]

## Sheet: DEcommon3plasmids
Category	Term	Count	%	PValue	Genes	List Total	Pop Hits	Pop Total	Fold Enrichment	Bonferroni	Benjamini	FDR	These are the genes differentially expressed in at least 3 plasmids
KEGG_PATHWAY	pae00280:Valine, leucine and isoleucine degradation	9	23.6842	2.84569e-08	NP_250937, NP_251243, NP_250702, NP_250689, NP_250704, NP_250940, NP_250691, NP_252260, NP_250690	21	48	1641	14.6518	9.67535e-07	9.67535e-07	2.50252e-05
KEGG_PATHWAY	pae00072:Synthesis and degradation of ketone bodies	4	10.5263	0.000176178	NP_251243, NP_250689, NP_250691, NP_250690	21	10	1641	31.2571	0.00597269	0.00299082	0.154826
GOTERM_BP_DIRECT	GO:0006635~fatty acid beta-oxidation	4	10.5263	0.000961808	NP_249436, NP_249435, NP_251243, NP_250691	27	23	2946	18.9758	0.0293898	0.0293898	0.823265
COG_ONTOLOGY	Lipid metabolism	5	13.1579	0.0041715	NP_249436, NP_249437, NP_250702, NP_250704, NP_251242	14	72	1305	6.47321	0.0328888	0.0328888	2.2625
KEGG_PATHWAY	pae00643:Styrene degradation	3	7.89474	0.00866023	NP_250698, NP_250697, NP_250699	21	12	1641	19.5357	0.256012	0.0938738	7.36382
KEGG_PATHWAY	pae00650:Butanoate metabolism	4	10.5263	0.0131297	NP_251243, NP_250689, NP_250691, NP_250690	21	42	1641	7.44218	0.361968	0.106261	10.9728
GOTERM_CC_DIRECT	GO:1905202~methylcrotonoyl-CoA carboxylase complex	2	5.26316	0.0136027	NP_250702, NP_250704	19	2	2638	138.842	0.11597	0.11597	7.57946
KEGG_PATHWAY	pae00630:Glyoxylate and dicarboxylate metabolism	4	10.5263	0.0284288	NP_251243, NP_254195, NP_250940, NP_250691	21	56	1641	5.58163	0.624909	0.178084	22.4019
UP_KEYWORDS	Oxidoreductase	7	18.4211	0.0116875	NP_250937, NP_249437, NP_250940, NP_251242, NP_250699, NP_252274, NP_252260	38	288	5483	3.50704	0.337325	0.185952	9.88945
GOTERM_CC_DIRECT	GO:0005737~cytoplasm	8	21.0526	0.0476794	NP_253605, NP_254194, NP_251806, NP_250940, NP_249893, NP_251739, NP_250697, NP_250691	19	521	2638	2.13193	0.355759	0.197353	24.5087
UP_KEYWORDS	Flavoprotein	4	10.5263	0.0315238	NP_249437, NP_250940, NP_251242, NP_252274	38	103	5483	5.60347	0.674079	0.200861	24.7024
UP_KEYWORDS	Tyrosine catabolism	2	5.26316	0.0201117	NP_250697, NP_250699	38	3	5483	96.193	0.508889	0.211031	16.4695
UP_KEYWORDS	Phenylalanine catabolism	2	5.26316	0.0267278	NP_250697, NP_250699	38	4	5483	72.1447	0.612562	0.211048	21.3345
KEGG_PATHWAY	pae00350:Tyrosine metabolism	3	7.89474	0.0412879	NP_250698, NP_250697, NP_250699	21	27	1641	8.68254	0.761549	0.212531	30.9816
SMART	SM00882:SM00882	2	5.26316	0.0296413	NP_250689, NP_250690	9	4	1069	59.3889	0.237235	0.237235	15.9001
KEGG_PATHWAY	pae02020:Two-component system	6	15.7895	0.0616688	NP_253215, NP_251243, NP_252997, NP_254195, NP_250692, NP_250691	21	182	1641	2.57614	0.885156	0.265943	42.8655
KEGG_PATHWAY	pae00640:Propanoate metabolism	3	7.89474	0.0799162	NP_251243, NP_250691, NP_252260	21	39	1641	6.01099	0.941098	0.298114	51.9277
INTERPRO	IPR000868:Isochorismatase-like	3	7.89474	0.00361234	NP_253605, NP_254194, NP_249893	36	13	4947	31.7115	0.303639	0.303639	3.93712
PIR_SUPERFAMILY	PIRSF000429:acetyl-CoA acetyltransferase	2	5.26316	0.0713061	NP_251243, NP_250691	6	11	751	22.7576	0.309183	0.309183	27.5104
KEGG_PATHWAY	pae01120:Microbial metabolism in diverse environments	7	18.4211	0.0942705	NP_251243, NP_254195, NP_250698, NP_250940, NP_250697, NP_250699, NP_250691	21	269	1641	2.03346	0.96549	0.312061	58.1359
UP_KEYWORDS	FAD	4	10.5263	0.0113537	NP_249437, NP_250940, NP_251242, NP_252274	38	70	5483	8.24511	0.329448	0.329448	9.61956
GOTERM_BP_DIRECT	GO:0008300~isoprenoid catabolic process	2	5.26316	0.0518415	NP_250702, NP_250704	27	6	2946	36.3704	0.807997	0.338047	36.7023
GOTERM_BP_DIRECT	GO:0006559~L-phenylalanine catabolic process	2	5.26316	0.0433845	NP_250697, NP_250699	27	5	2946	43.6444	0.747152	0.367656	31.6847
GOTERM_BP_DIRECT	GO:0042413~carnitine catabolic process	2	5.26316	0.034855	NP_250689, NP_250690	27	4	2946	54.5556	0.667058	0.422988	26.2712
GOTERM_BP_DIRECT	GO:0006572~tyrosine catabolic process	2	5.26316	0.034855	NP_250697, NP_250699	27	4	2946	54.5556	0.667058	0.422988	26.2712
GOTERM_MF_DIRECT	GO:0004485~methylcrotonoyl-CoA carboxylase activity	2	5.26316	0.0149707	NP_250702, NP_250704	28	2	3594	128.357	0.477226	0.477226	13.0964
GOTERM_MF_DIRECT	GO:0008410~CoA-transferase activity	2	5.26316	0.0442672	NP_250689, NP_250690	28	6	3594	42.7857	0.857285	0.622224	34.3837
GOTERM_MF_DIRECT	GO:0003988~acetyl-CoA C-acyltransferase activity	2	5.26316	0.0866443	NP_251243, NP_250691	28	12	3594	21.3929	0.979699	0.727203	56.9755
INTERPRO	IPR020617:Thiolase, C-terminal	2	5.26316	0.0752029	NP_251243, NP_250691	36	11	4947	24.9848	0.999598	0.728289	58.0108
INTERPRO	IPR002155:Thiolase	2	5.26316	0.0752029	NP_251243, NP_250691	36	11	4947	24.9848	0.999598	0.728289	58.0108
INTERPRO	IPR020616:Thiolase, N-terminal	2	5.26316	0.0685999	NP_251243, NP_250691	36	10	4947	27.4833	0.99918	0.758606	54.5606
INTERPRO	IPR006089:Acyl-CoA dehydrogenase, conserved site	2	5.26316	0.0947402	NP_249437, NP_251242	36	14	4947	19.631	0.999952	0.758746	66.8708
INTERPRO	IPR020615:Thiolase, acyl-enzyme intermediate active site	2	5.26316	0.0619511	NP_251243, NP_250691	36	9	4947	30.537	0.998331	0.797867	50.8276
INTERPRO	IPR020610:Thiolase, active site	2	5.26316	0.0485149	NP_251243, NP_250691	36	7	4947	39.2619	0.993079	0.809425	42.4194
INTERPRO	IPR004165:Coenzyme A transferase family I	2	5.26316	0.0348919	NP_250689, NP_250690	36	5	4947	54.9667	0.971319	0.830645	32.5777

## Sheet: allDE
Category	Term	Count	%	PValue	Genes	List Total	Pop Hits	Pop Total	Fold Enrichment	Bonferroni	Benjamini	FDR	These are the genes that are differentially expressed in at leat one plasmid/pao1 combination
KEGG_PATHWAY	pae00280:Valine, leucine and isoleucine degradation	21	4.54545	7.11126e-08	NP_250705, NP_254000, NP_249438, NP_250701, NP_250702, NP_250689, NP_249434, NP_250703, NP_250704, NP_252260, NP_250939, NP_252108, NP_252259, NP_250938, NP_250937, NP_251243, NP_248822, NP_248820, NP_250940, NP_250691, NP_250690	192	48	1641	3.73926	4.83564e-06	4.83564e-06	7.31586e-05
GOTERM_BP_DIRECT	GO:0031457~glycine betaine catabolic process	6	1.2987	2.05678e-05	NP_254083, NP_254085, NP_254098, NP_254084, NP_254097, NP_254086	244	6	2946	12.0738	0.00437141	0.00437141	0.0260422
KEGG_PATHWAY	pae00910:Nitrogen metabolism	13	2.81385	0.000764878	NP_252561, NP_252562, NP_250730, NP_249215, NP_254195, NP_248989, NP_249865, NP_252046, NP_252082, NP_252564, NP_252563, NP_249210, NP_252565	192	38	1641	2.92393	0.0507012	0.0256803	0.784097
KEGG_PATHWAY	pae00630:Glyoxylate and dicarboxylate metabolism	15	3.24675	0.00353256	NP_250730, NP_254107, NP_254195, NP_248989, NP_251134, NP_251136, NP_251135, NP_251871, NP_251243, NP_251132, NP_252046, NP_250940, NP_254102, NP_250691, NP_250771	192	56	1641	2.28934	0.213875	0.0469881	3.57516
KEGG_PATHWAY	pae01200:Carbon metabolism	27	5.84416	0.00218995	NP_249438, NP_249007, NP_251871, NP_252107, NP_251245, NP_252105, NP_251873, NP_252106, NP_251243, NP_251872, NP_251132, NP_250940, NP_254123, NP_254122, NP_254102, NP_254108, NP_251134, NP_249298, NP_251133, NP_251135, NP_252260, NP_251885, NP_251884, NP_248820, NP_254132, NP_250691, NP_249578	192	128	1641	1.80286	0.1385	0.0484789	2.23019
KEGG_PATHWAY	pae00072:Synthesis and degradation of ketone bodies	6	1.2987	0.00313163	NP_251243, NP_250701, NP_250689, NP_250693, NP_250691, NP_250690	192	10	1641	5.12812	0.192074	0.0519246	3.17529
UP_KEYWORDS	Oxidoreductase	42	9.09091	0.000408661	NP_253771, NP_252819, NP_249473, NP_250674, NP_249437, NP_249434, NP_249007, NP_250699, NP_252274, NP_250248, NP_249212, NP_253999, NP_252108, NP_251873, NP_249138, NP_249215, NP_249865, NP_250940, NP_252711, NP_249210, NP_250705, NP_254108, NP_248714, NP_252082, NP_251242, NP_251135, NP_250885, NP_250884, NP_252260, NP_249197, NP_252259, NP_250938, NP_250937, NP_251885, NP_248956, NP_248820, NP_…	459	288	5483	1.74206	0.0540724	0.0540724	0.478676
GOTERM_BP_DIRECT	GO:0008300~isoprenoid catabolic process	5	1.08225	0.000593481	NP_250705, NP_250701, NP_250702, NP_250703, NP_250704	244	6	2946	10.0615	0.118781	0.0612673	0.748937
KEGG_PATHWAY	pae03070:Bacterial secretion system	20	4.329	0.00729769	NP_250407, NP_248770, NP_248785, NP_250388, NP_250386, NP_248780, NP_248781, NP_248765, NP_248764, NP_248953, NP_248767, NP_250360, NP_250389, NP_248775, NP_248768, NP_250353, NP_250394, NP_250384, NP_251375, NP_252176	192	92	1641	1.85802	0.392293	0.0796584	7.25829
KEGG_PATHWAY	pae01120:Microbial metabolism in diverse environments	44	9.52381	0.0119079	NP_252561, NP_252562, NP_252819, NP_250730, NP_250674, NP_254195, NP_252056, NP_250698, NP_249209, NP_250697, NP_249007, NP_250699, NP_251871, NP_252107, NP_251245, NP_251873, NP_252105, NP_251872, NP_251243, NP_252106, NP_249138, NP_249215, NP_249865, NP_250940, NP_252046, NP_254123, NP_254122, NP_254102, NP_252711, NP_249210, NP_254108, NP_248989, NP_251134, NP_250215, NP_249298, NP_252082, NP_…	192	269	1641	1.398	0.557183	0.0968123	11.5949
KEGG_PATHWAY	pae00640:Propanoate metabolism	11	2.38095	0.0110146	NP_254000, NP_251245, NP_249438, NP_251243, NP_249483, NP_248822, NP_252258, NP_248820, NP_250691, NP_252260, NP_249578	192	39	1641	2.41066	0.529118	0.102006	10.7692
GOTERM_BP_DIRECT	GO:0008643~carbohydrate transport	5	1.08225	0.00242352	NP_251012, NP_251876, NP_251879, NP_251878, NP_251880	244	8	2946	7.54611	0.403596	0.12121	3.02594
KEGG_PATHWAY	pae00620:Pyruvate metabolism	14	3.0303	0.0171303	NP_250674, NP_252107, NP_251245, NP_252105, NP_252106, NP_251243, NP_252481, NP_250940, NP_254132, NP_254123, NP_254122, NP_252711, NP_250691, NP_249578	192	60	1641	1.99427	0.691167	0.122388	16.2856
UP_KEYWORDS	Signal	80	17.316	0.00196201	NP_250407, NP_248788, NP_253261, NP_251974, NP_253314, NP_250142, NP_249209, NP_250818, NP_248974, NP_251880, NP_250401, NP_248740, NP_248739, NP_248735, NP_248736, NP_250894, NP_248968, NP_251876, NP_253192, NP_248731, NP_252382, NP_253191, NP_251445, NP_253769, NP_253190, NP_251152, NP_252175, NP_250803, NP_249210, NP_248730, NP_251926, NP_252590, NP_253306, NP_250033, NP_251924, NP_254065, NP_…	459	696	5483	1.37305	0.2344	0.125014	2.27909
GOTERM_BP_DIRECT	GO:0030254~protein secretion by the type III secretion system	8	1.7316	0.00314204	NP_250407, NP_250408, NP_250388, NP_250386, NP_250397, NP_250389, NP_250401, NP_250398	244	25	2946	3.86361	0.488449	0.125464	3.90671
KEGG_PATHWAY	pae00260:Glycine, serine and threonine metabolism	12	2.5974	0.0213769	NP_254103, NP_254105, NP_254106, NP_251132, NP_250940, NP_251134, NP_251133, NP_249007, NP_251136, NP_251135, NP_254102, NP_252399	192	49	1641	2.09311	0.769935	0.136653	19.9328
GOTERM_BP_DIRECT	GO:0042426~choline catabolic process	4	0.865801	0.00208369	NP_254083, NP_254085, NP_254084, NP_254086	244	4	2946	12.0738	0.35872	0.137652	2.60678
GOTERM_MF_DIRECT	GO:0004029~aldehyde dehydrogenase (NAD) activity	8	1.7316	0.000710982	NP_253999, NP_249473, NP_249438, NP_250674, NP_248956, NP_248820, NP_252711, NP_252260	296	20	3594	4.85676	0.164682	0.164682	0.921425
KEGG_PATHWAY	pae02010:ABC transporters	32	6.92641	0.0289125	NP_252625, NP_252132, NP_252620, NP_252133, NP_248974, NP_252627, NP_248971, NP_251880, NP_250638, NP_250637, NP_250636, NP_253196, NP_253195, NP_253194, NP_251877, NP_253193, NP_251879, NP_253192, NP_253769, NP_251878, NP_253190, NP_253598, NP_251926, NP_250033, NP_252084, NP_252085, NP_253600, NP_254063, NP_254065, NP_254064, NP_253186, NP_252135	192	192	1641	1.42448	0.863991	0.16587	26.0535
GOTERM_MF_DIRECT	GO:0008940~nitrate reductase activity	4	0.865801	0.00205777	NP_252561, NP_249865, NP_252564, NP_252563	296	4	3594	12.1419	0.406165	0.229393	2.6454
UP_KEYWORDS	Sugar transport	5	1.08225	0.00671398	NP_251012, NP_251876, NP_251879, NP_251878, NP_251880	459	10	5483	5.97277	0.599956	0.263167	7.60351
SMART	SM01086:SM01086	5	1.08225	0.00481846	NP_249150, NP_251415, NP_250353, NP_252055, NP_248780	94	9	1069	6.31797	0.27297	0.27297	4.81853
UP_KEYWORDS	Glycerol metabolism	4	0.865801	0.00956231	NP_252269, NP_252274, NP_252271, NP_252272	459	6	5483	7.96369	0.729297	0.278688	10.6664
KEGG_PATHWAY	pae00010:Glycolysis / Gluconeogenesis	9	1.94805	0.0571992	NP_252107, NP_251245, NP_252105, NP_251885, NP_252106, NP_250674, NP_250940, NP_252711, NP_249578	192	37	1641	2.07897	0.98178	0.28378	45.4444
KEGG_PATHWAY	pae00250:Alanine, aspartate and glutamate metabolism	9	1.94805	0.0571992	NP_249473, NP_250730, NP_250028, NP_254116, NP_248957, NP_254195, NP_248956, NP_248989, NP_252046	192	37	1641	2.07897	0.98178	0.28378	45.4444
KEGG_PATHWAY	pae00920:Sulfur metabolism	11	2.38095	0.0639505	NP_252625, NP_252819, NP_252132, NP_252133, NP_249209, NP_248974, NP_252135, NP_252134, NP_248971, NP_252627, NP_252136	192	51	1641	1.84344	0.988823	0.292265	49.3324
GOTERM_CC_DIRECT	GO:0009325~nitrate reductase complex	3	0.649351	0.0198064	NP_252561, NP_252564, NP_252563	222	3	2638	11.8829	0.550764	0.329749	16.7255
GOTERM_CC_DIRECT	GO:0030288~outer membrane-bounded periplasmic space	10	2.1645	0.0105756	NP_253306, NP_249445, NP_250033, NP_248735, NP_253186, NP_253192, NP_253769, NP_248974, NP_253190, NP_253854	222	45	2638	2.64064	0.346412	0.346412	9.26908
COG_ONTOLOGY	Energy production and conversion	13	2.81385	0.0385423	NP_253261, NP_254098, NP_254087, NP_254086, NP_252311, NP_252087, NP_250939, NP_252107, NP_250938, NP_250937, NP_252106, NP_253576, NP_252134	116	79	1305	1.85127	0.578823	0.351019	26.4799
COG_ONTOLOGY	Lipid metabolism	13	2.81385	0.01973	NP_249436, NP_250705, NP_251245, NP_249437, NP_249138, NP_250702, NP_250703, NP_250308, NP_250704, NP_251230, NP_251242, NP_252177, NP_249197	116	72	1305	2.03125	0.354932	0.354932	14.4405
GOTERM_BP_DIRECT	GO:0006071~glycerol metabolic process	4	0.865801	0.0151117	NP_252269, NP_252274, NP_252271, NP_252272	244	7	2946	6.8993	0.960967	0.370819	17.5371
GOTERM_BP_DIRECT	GO:0050709~negative regulation of protein secretion	5	1.08225	0.0131532	NP_250404, NP_250405, NP_250394, NP_248765, NP_250389	244	12	2946	5.03074	0.940407	0.37502	15.4363
UP_KEYWORDS	Chaperone	8	1.7316	0.0233606	NP_249150, NP_251415, NP_250353, NP_252055, NP_252499, NP_248780, NP_252500, NP_253450	459	35	5483	2.73041	0.959834	0.414792	24.2312
UP_KEYWORDS	Tyrosine catabolism	3	0.649351	0.0197317	NP_250697, NP_249556, NP_250699	459	3	5483	11.9455	0.933486	0.418455	20.8595
INTERPRO	IPR016161:Aldehyde/histidinol dehydrogenase	8	1.7316	0.00284644	NP_253999, NP_249473, NP_249438, NP_250674, NP_248956, NP_248820, NP_252711, NP_252260	419	24	4947	3.93556	0.8945	0.430081	4.27356
COG_ONTOLOGY	Amino acid transport and metabolism	15	3.24675	0.0738066	NP_254103, NP_253771, NP_250731, NP_250730, NP_254197, NP_251466, NP_254195, NP_248989, NP_253600, NP_249225, NP_252108, NP_253186, NP_252046, NP_253192, NP_253190	116	106	1305	1.59198	0.814887	0.430082	45.1223
INTERPRO	IPR015590:Aldehyde dehydrogenase domain	8	1.7316	0.00217123	NP_253999, NP_249473, NP_249438, NP_250674, NP_248956, NP_248820, NP_252711, NP_252260	419	23	4947	4.10667	0.82003	0.435409	3.27555
INTERPRO	IPR016163:Aldehyde dehydrogenase, C-terminal	8	1.7316	0.00217123	NP_253999, NP_249473, NP_249438, NP_250674, NP_248956, NP_248820, NP_252711, NP_252260	419	23	4947	4.10667	0.82003	0.435409	3.27555
INTERPRO	IPR016162:Aldehyde dehydrogenase, N-terminal	8	1.7316	0.00217123	NP_253999, NP_249473, NP_249438, NP_250674, NP_248956, NP_248820, NP_252711, NP_252260	419	23	4947	4.10667	0.82003	0.435409	3.27555
GOTERM_BP_DIRECT	GO:0006542~glutamine biosynthetic process	4	0.865801	0.0227246	NP_250730, NP_254195, NP_248989, NP_252046	244	8	2946	6.03689	0.992525	0.457747	25.2547
SMART	SM00062:PBPb	7	1.51515	0.028841	NP_250033, NP_250894, NP_253840, NP_253769, NP_252884, NP_252135, NP_252627	94	28	1069	2.84309	0.855069	0.474724	25.8602
UP_KEYWORDS	Phenylalanine catabolism	3	0.649351	0.0372903	NP_250697, NP_249556, NP_250699	459	4	5483	8.95915	0.994307	0.475892	35.9894
UP_KEYWORDS	rRNA-binding	8	1.7316	0.0353499	NP_252944, NP_252962, NP_252949, NP_252950, NP_252952, NP_252946, NP_252948, NP_252947	459	38	5483	2.51485	0.992513	0.503032	34.4583
INTERPRO	IPR001270:Chaperonin ClpA/B	5	1.08225	0.00449034	NP_249150, NP_251415, NP_250353, NP_252055, NP_248780	419	9	4947	6.55927	0.9713	0.50844	6.66326
UP_KEYWORDS	Flavoprotein	15	3.24675	0.0461683	NP_250705, NP_253771, NP_249473, NP_249437, NP_254098, NP_251242, NP_252274, NP_250885, NP_252087, NP_249197, NP_249138, NP_250940, NP_253576, NP_251354, NP_252134	459	103	5483	1.73964	0.998385	0.510452	42.5858
GOTERM_BP_DIRECT	GO:1901053~sarcosine catabolic process	3	0.649351	0.0363651	NP_254103, NP_254105, NP_254106	244	4	2946	9.05533	0.999626	0.511923	37.4421
GOTERM_BP_DIRECT	GO:0042938~dipeptide transport	3	0.649351	0.0363651	NP_253186, NP_253192, NP_253190	244	4	2946	9.05533	0.999626	0.511923	37.4421
GOTERM_BP_DIRECT	GO:0006072~glycerol-3-phosphate metabolic process	3	0.649351	0.0363651	NP_252269, NP_252274, NP_252272	244	4	2946	9.05533	0.999626	0.511923	37.4421
GOTERM_BP_DIRECT	GO:0019483~beta-alanine biosynthetic process	3	0.649351	0.0363651	NP_248822, NP_248820, NP_248819	244	4	2946	9.05533	0.999626	0.511923	37.4421
GOTERM_BP_DIRECT	GO:0006572~tyrosine catabolic process	3	0.649351	0.0363651	NP_250697, NP_249556, NP_250699	244	4	2946	9.05533	0.999626	0.511923	37.4421
GOTERM_BP_DIRECT	GO:0008152~metabolic process	12	2.5974	0.0346278	NP_251871, NP_251245, NP_251227, NP_252105, NP_248788, NP_252106, NP_252613, NP_252258, NP_250308, NP_251247, NP_249893, NP_252918	244	73	2946	1.98473	0.99945	0.527938	35.9988
GOTERM_BP_DIRECT	GO:0009405~pathogenesis	9	1.94805	0.0318654	NP_252075, NP_252530, NP_252531, NP_250881, NP_250386, NP_248734, NP_250397, NP_250399, NP_250389	244	46	2946	2.36226	0.99899	0.535328	33.6406
INTERPRO	IPR000873:AMP-dependent synthetase/ligase	8	1.7316	0.00585209	NP_250992, NP_251245, NP_252613, NP_252258, NP_250308, NP_251247, NP_252918, NP_249578	419	27	4947	3.49828	0.990254	0.537824	8.60046
INTERPRO	IPR019489:Clp ATPase, C-terminal	5	1.08225	0.00698977	NP_249150, NP_251415, NP_250353, NP_252055, NP_248780	419	10	4947	5.90334	0.996051	0.546434	10.19
INTERPRO	IPR017847:Type VI secretion system, Rhs element Vgr family	5	1.08225	0.00698977	NP_248785, NP_251375, NP_248781, NP_248953, NP_252176	419	10	4947	5.90334	0.996051	0.546434	10.19
INTERPRO	IPR006533:Rhs element Vgr protein	5	1.08225	0.00698977	NP_248785, NP_251375, NP_248781, NP_248953, NP_252176	419	10	4947	5.90334	0.996051	0.546434	10.19
INTERPRO	IPR004841:Amino acid permease domain	6	1.2987	0.00201968	NP_250731, NP_249480, NP_254197, NP_249013, NP_249557, NP_248819	419	12	4947	5.90334	0.79712	0.549578	3.05022
SMART	SM01230:SM01230	4	0.865801	0.0258745	NP_250730, NP_254195, NP_248989, NP_252046	94	8	1069	5.68617	0.822751	0.57899	23.5118
UP_KEYWORDS	FAD	11	2.38095	0.0638692	NP_250705, NP_253771, NP_249473, NP_249437, NP_249138, NP_250940, NP_251242, NP_252274, NP_251354, NP_252087, NP_249197	459	70	5483	1.87716	0.999874	0.592454	53.9192
INTERPRO	IPR006531:Gp5 N-terminal	5	1.08225	0.010261	NP_248785, NP_251375, NP_248781, NP_248953, NP_252176	419	11	4947	5.36667	0.999708	0.595131	14.6178
GOTERM_BP_DIRECT	GO:0006559~L-phenylalanine catabolic process	3	0.649351	0.0573472	NP_250697, NP_249556, NP_250699	244	5	2946	7.24426	0.999997	0.620017	52.6616
GOTERM_BP_DIRECT	GO:0015871~choline transport	3	0.649351	0.0573472	NP_254063, NP_254065, NP_254064	244	5	2946	7.24426	0.999997	0.620017	52.6616
GOTERM_CC_DIRECT	GO:0005887~integral component of plasma membrane	16	3.4632	0.0954951	NP_251012, NP_250731, NP_249474, NP_254197, NP_249480, NP_251924, NP_252085, NP_249013, NP_253512, NP_254086, NP_252271, NP_248819, NP_253194, NP_253193, NP_249557, NP_252565	222	125	2638	1.52101	0.981952	0.63347	60.079
INTERPRO	IPR006076:FAD dependent oxidoreductase	7	1.51515	0.010241	NP_249225, NP_254103, NP_253771, NP_250256, NP_251466, NP_252274, NP_250885	419	23	4947	3.59334	0.999703	0.637679	14.5913
GOTERM_BP_DIRECT	GO:0043200~response to amino acid	4	0.865801	0.0556832	NP_249206, NP_249205, NP_249204, NP_249203	244	11	2946	4.39046	0.999995	0.638308	51.5926
GOTERM_MF_DIRECT	GO:0015179~L-amino acid transmembrane transporter activity	6	1.2987	0.0245037	NP_250731, NP_249480, NP_254197, NP_249013, NP_249557, NP_248819	296	21	3594	3.46911	0.99812	0.648698	27.5951
GOTERM_MF_DIRECT	GO:0019843~rRNA binding	7	1.51515	0.0487107	NP_252944, NP_252949, NP_252950, NP_252952, NP_252946, NP_252948, NP_252947	296	33	3594	2.57555	0.999997	0.651055	47.7927
GOTERM_MF_DIRECT	GO:0051087~chaperone binding	3	0.649351	0.0568603	NP_252500, NP_250400, NP_250399	296	5	3594	7.28514	1	0.652822	53.3235
GOTERM_MF_DIRECT	GO:0004129~cytochrome-c oxidase activity	5	1.08225	0.0450328	NP_249212, NP_249215, NP_252082, NP_250247, NP_250248	296	17	3594	3.57114	0.999991	0.653475	45.1037
GOTERM_MF_DIRECT	GO:0015288~porin activity	6	1.2987	0.0650828	NP_249446, NP_251876, NP_252382, NP_253191, NP_251728, NP_250803	296	27	3594	2.6982	1	0.654975	58.3512
INTERPRO	IPR016160:Aldehyde dehydrogenase, conserved site	7	1.51515	0.00135018	NP_253999, NP_249473, NP_250674, NP_248956, NP_248820, NP_252711, NP_252260	419	16	4947	5.16542	0.655621	0.655621	2.04888
GOTERM_MF_DIRECT	GO:0015297~antiporter activity	6	1.2987	0.0418451	NP_250731, NP_249480, NP_254197, NP_249013, NP_249557, NP_248819	296	24	3594	3.03547	0.99998	0.660903	42.6703
GOTERM_MF_DIRECT	GO:0016887~ATPase activity	11	2.38095	0.0621664	NP_250637, NP_253012, NP_252132, NP_253196, NP_252417, NP_253195, NP_251877, NP_252084, NP_252499, NP_248763, NP_254063	296	71	3594	1.88114	1	0.661269	56.6282
GOTERM_MF_DIRECT	GO:0071949~FAD binding	5	1.08225	0.0542883	NP_254098, NP_253576, NP_251354, NP_251277, NP_252087	296	18	3594	3.37275	0.999999	0.662535	51.6393
UP_KEYWORDS	Ribosomal protein	9	1.94805	0.0916253	NP_252944, NP_252961, NP_252962, NP_252949, NP_252950, NP_252952, NP_252946, NP_252948, NP_252947	459	56	5483	1.91982	0.999998	0.663486	67.6352
UP_KEYWORDS	Pyridoxal phosphate	9	1.94805	0.084353	NP_254000, NP_248990, NP_248957, NP_248822, NP_250752, NP_251134, NP_252503, NP_251135, NP_254102	459	55	5483	1.95472	0.999994	0.663628	64.4593
UP_KEYWORDS	Ribonucleoprotein	9	1.94805	0.0992474	NP_252944, NP_252961, NP_252962, NP_252949, NP_252950, NP_252952, NP_252946, NP_252948, NP_252947	459	57	5483	1.88614	0.999999	0.664954	70.6833
GOTERM_MF_DIRECT	GO:0003824~catalytic activity	14	3.0303	0.0384618	NP_248788, NP_250752, NP_251245, NP_249137, NP_252106, NP_249202, NP_250308, NP_252258, NP_248862, NP_250433, NP_251247, NP_252918, NP_250802, NP_252177	296	93	3594	1.82781	0.999951	0.667976	39.9789
INTERPRO	IPR020845:AMP-binding, conserved site	7	1.51515	0.0155588	NP_250992, NP_251245, NP_252258, NP_250308, NP_251247, NP_252918, NP_249578	419	25	4947	3.30587	0.999996	0.67527	21.3582
GOTERM_MF_DIRECT	GO:0009055~electron carrier activity	19	4.11255	0.0133464	NP_252561, NP_250705, NP_249437, NP_253261, NP_254098, NP_250215, NP_249209, NP_251242, NP_254086, NP_254088, NP_252311, NP_249197, NP_249138, NP_249865, NP_253576, NP_249609, NP_252564, NP_252563, NP_249210	296	126	3594	1.83092	0.966606	0.677976	16.0441
INTERPRO	IPR001433:Oxidoreductase FAD/NAD(P)-binding	5	1.08225	0.0143816	NP_254098, NP_253576, NP_251354, NP_252087, NP_249236	419	12	4947	4.91945	0.999989	0.681123	19.905
GOTERM_MF_DIRECT	GO:0004356~glutamate-ammonia ligase activity	4	0.865801	0.0224591	NP_250730, NP_254195, NP_248989, NP_252046	296	8	3594	6.07095	0.996807	0.683168	25.5948
GOTERM_CC_DIRECT	GO:0009986~cell surface	3	0.649351	0.0836803	NP_253215, NP_251552, NP_250389	222	6	2638	5.94144	0.969669	0.68814	55.0461
GOTERM_MF_DIRECT	GO:0051537~2 iron, 2 sulfur cluster binding	8	1.7316	0.0366695	NP_249483, NP_254098, NP_250215, NP_252503, NP_254097, NP_252502, NP_253576, NP_254086	296	39	3594	2.49064	0.999921	0.693172	38.5063
GOTERM_MF_DIRECT	GO:0004491~methylmalonate-semialdehyde dehydrogenase (acylating) activity	3	0.649351	0.0190534	NP_249438, NP_248820, NP_252260	296	3	3594	12.1419	0.992304	0.70381	22.1494
GOTERM_MF_DIRECT	GO:0018478~malonate-semialdehyde dehydrogenase (acetylating) activity	3	0.649351	0.0190534	NP_249438, NP_248820, NP_252260	296	3	3594	12.1419	0.992304	0.70381	22.1494
INTERPRO	IPR010061:Methylmalonate-semialdehyde dehydrogenase	3	0.649351	0.020173	NP_249438, NP_248820, NP_252260	419	3	4947	11.8067	1	0.709707	26.8204
INTERPRO	IPR011053:Single hybrid motif	5	1.08225	0.0254092	NP_250939, NP_252105, NP_250702, NP_254122, NP_251136	419	14	4947	4.21667	1	0.718939	32.5884
INTERPRO	IPR025110:Domain of unknown function DUF4009	6	1.2987	0.0224929	NP_251245, NP_252613, NP_252258, NP_251247, NP_252918, NP_249578	419	20	4947	3.542	1	0.722549	29.4306
INTERPRO	IPR000089:Biotin/lipoyl attachment	5	1.08225	0.0194149	NP_250939, NP_252105, NP_250702, NP_254122, NP_251136	419	13	4947	4.54103	1	0.724477	25.948
INTERPRO	IPR008146:Glutamine synthetase, catalytic domain	4	0.865801	0.0243172	NP_250730, NP_254195, NP_248989, NP_252046	419	8	4947	5.90334	1	0.726073	31.4218
INTERPRO	IPR008333:Oxidoreductase, FAD-binding domain	4	0.865801	0.0243172	NP_254098, NP_253576, NP_251354, NP_252087	419	8	4947	5.90334	1	0.726073	31.4218
INTERPRO	IPR014746:Glutamine synthetase/guanido kinase, catalytic domain	4	0.865801	0.0243172	NP_250730, NP_254195, NP_248989, NP_252046	419	8	4947	5.90334	1	0.726073	31.4218
INTERPRO	IPR008147:Glutamine synthetase, beta-Grasp	4	0.865801	0.0243172	NP_250730, NP_254195, NP_248989, NP_252046	419	8	4947	5.90334	1	0.726073	31.4218
GOTERM_MF_DIRECT	GO:0003735~structural constituent of ribosome	9	1.94805	0.0841363	NP_252944, NP_252961, NP_252962, NP_252949, NP_252950, NP_252952, NP_252946, NP_252948, NP_252947	296	56	3594	1.95138	1	0.729633	68.1422
GOTERM_MF_DIRECT	GO:0046961~proton-transporting ATPase activity, rotational mechanism	3	0.649351	0.036049	NP_254243, NP_254242, NP_250388	296	4	3594	9.10642	0.999908	0.734722	37.9888
INTERPRO	IPR023753:Pyridine nucleotide-disulphide oxidoreductase, FAD/NAD(P)-binding domain	13	2.81385	0.0348871	NP_254103, NP_253771, NP_254105, NP_251466, NP_254085, NP_252274, NP_250885, NP_250884, NP_249225, NP_250256, NP_250940, NP_252399, NP_251277	419	80	4947	1.91859	1	0.771132	41.9631
INTERPRO	IPR002293:Amino acid/polyamine transporter I	6	1.2987	0.0332397	NP_250731, NP_249480, NP_254197, NP_249013, NP_249557, NP_248819	419	22	4947	3.22	1	0.772765	40.4265
INTERPRO	IPR017927:Ferredoxin reductase-type FAD-binding domain	5	1.08225	0.0323979	NP_254098, NP_253576, NP_251354, NP_252087, NP_249236	419	15	4947	3.93556	1	0.783148	39.6267
INTERPRO	IPR000891:Pyruvate carboxyltransferase	3	0.649351	0.0380998	NP_250701, NP_252481, NP_254122	419	4	4947	8.85501	1	0.783987	44.8537
INTERPRO	IPR017938:Riboflavin synthase-like beta-barrel	5	1.08225	0.0404006	NP_254098, NP_253576, NP_251354, NP_252087, NP_249236	419	16	4947	3.68959	1	0.787629	46.8405
INTERPRO	IPR003959:ATPase, AAA-type, core	5	1.08225	0.049423	NP_249150, NP_251415, NP_250353, NP_252055, NP_248780	419	17	4947	3.47255	1	0.837616	54.0042
INTERPRO	IPR027266:GTP-binding protein TrmE/Glycine cleavage system T protein, domain 1	3	0.649351	0.0599905	NP_254105, NP_254106, NP_251132	419	5	4947	7.08401	1	0.880238	61.2449
INTERPRO	IPR001638:Extracellular solute-binding protein, family 3	7	1.51515	0.0872623	NP_250033, NP_250894, NP_253840, NP_253769, NP_252884, NP_252135, NP_252627	419	37	4947	2.2337	1	0.943957	75.3159
INTERPRO	IPR005814:Aminotransferase class-III	4	0.865801	0.0906814	NP_254000, NP_248990, NP_248957, NP_248822	419	13	4947	3.63283	1	0.944128	76.6953
INTERPRO	IPR004176:Clp, N-terminal	3	0.649351	0.0850506	NP_249150, NP_250353, NP_248780	419	6	4947	5.90334	1	0.946182	74.3834
INTERPRO	IPR002035:von Willebrand factor, type A	3	0.649351	0.0850506	NP_249216, NP_253013, NP_248764	419	6	4947	5.90334	1	0.946182	74.3834
PIR_SUPERFAMILY	PIRSF006060:amino acid transporter	6	1.2987	0.0561954	NP_250731, NP_249480, NP_254197, NP_249013, NP_249557, NP_248819	75	22	751	2.73091	0.968888	0.968888	43.9885
UP_SEQ_FEATURE	signal peptide	15	3.24675	0.0216276	NP_252611, NP_250028, NP_253179, NP_249209, NP_251088, NP_252082, NP_252083, NP_250401, NP_248739, NP_251552, NP_251876, NP_249865, NP_251445, NP_249210, NP_253180	97	101	1220	1.86792	0.985618	0.985618	23.8668
UP_SEQ_FEATURE	sequence variant	5	1.08225	0.046773	NP_251552, NP_253237, NP_253216, NP_251841, NP_249209	97	18	1220	3.4937	0.999908	0.990405	44.9765

## Sheet: all_under
Category	Term	Count	%	PValue	Genes	List Total	Pop Hits	Pop Total	Fold Enrichment	Bonferroni	Benjamini	FDR	genes that are underexpressed in at least one plasmid
KEGG_PATHWAY	pae00280:Valine, leucine and isoleucine degradation	15	6.30252	5.95103e-09	NP_250705, NP_249438, NP_250701, NP_250689, NP_250702, NP_249434, NP_250704, NP_252260, NP_250939, NP_250938, NP_250937, NP_251243, NP_250940, NP_250691, NP_250690	75	48	1641	6.8375	3.39209e-07	3.39209e-07	5.89878e-06
KEGG_PATHWAY	pae00072:Synthesis and degradation of ketone bodies	6	2.52101	3.44461e-05	NP_251243, NP_250701, NP_250689, NP_250693, NP_250691, NP_250690	75	10	1641	13.128	0.00196154	0.00098125	0.0341385
KEGG_PATHWAY	pae03070:Bacterial secretion system	14	5.88235	0.000142781	NP_248770, NP_248785, NP_248780, NP_248781, NP_248765, NP_248764, NP_248953, NP_250360, NP_248767, NP_248775, NP_248768, NP_250353, NP_251375, NP_252176	75	92	1641	3.32957	0.00810605	0.00270935	0.141437
KEGG_PATHWAY	pae00910:Nitrogen metabolism	8	3.36134	0.00116766	NP_252561, NP_252562, NP_249215, NP_252082, NP_252564, NP_252563, NP_249210, NP_252565	75	38	1641	4.60632	0.0644266	0.0165111	1.15141
GOTERM_BP_DIRECT	GO:0008300~isoprenoid catabolic process	4	1.68067	0.000605675	NP_250705, NP_250701, NP_250702, NP_250704	96	6	2946	20.4583	0.0639053	0.0639053	0.681032
GOTERM_CC_DIRECT	GO:0009325~nitrate reductase complex	3	1.2605	0.00424664	NP_252561, NP_252564, NP_252563	102	3	2638	25.8627	0.0970936	0.0970936	3.35624
COG_ONTOLOGY	Lipid metabolism	9	3.78151	0.00689449	NP_249436, NP_250705, NP_251245, NP_249437, NP_250702, NP_250704, NP_251230, NP_251242, NP_252177	54	72	1305	3.02083	0.0985723	0.0985723	4.69621
INTERPRO	IPR006531:Gp5 N-terminal	5	2.10084	0.000723767	NP_248785, NP_251375, NP_248781, NP_248953, NP_252176	204	11	4947	11.0227	0.277537	0.150022	1.0216
UP_KEYWORDS	Oxidoreductase	23	9.66387	0.00559172	NP_250705, NP_252819, NP_249437, NP_249434, NP_248714, NP_252082, NP_249007, NP_250699, NP_251242, NP_250885, NP_250884, NP_252260, NP_249212, NP_250938, NP_250937, NP_249215, NP_250940, NP_249556, NP_251354, NP_252564, NP_252563, NP_251277, NP_249210	236	288	5483	1.85542	0.432406	0.172034	6.0451
INTERPRO	IPR017847:Type VI secretion system, Rhs element Vgr family	5	2.10084	0.000475788	NP_248785, NP_251375, NP_248781, NP_248953, NP_252176	204	10	4947	12.125	0.192393	0.192393	0.672673
INTERPRO	IPR006533:Rhs element Vgr protein	5	2.10084	0.000475788	NP_248785, NP_251375, NP_248781, NP_248953, NP_252176	204	10	4947	12.125	0.192393	0.192393	0.672673
GOTERM_BP_DIRECT	GO:0006572~tyrosine catabolic process	3	1.2605	0.00591861	NP_250697, NP_249556, NP_250699	96	4	2946	23.0156	0.476409	0.194008	6.47633
GOTERM_BP_DIRECT	GO:0043200~response to amino acid	4	1.68067	0.00444149	NP_249206, NP_249205, NP_249204, NP_249203	96	11	2946	11.1591	0.384427	0.215415	4.89686
UP_KEYWORDS	Phenylalanine catabolism	3	1.2605	0.0103646	NP_250697, NP_249556, NP_250699	236	4	5483	17.4248	0.65086	0.231312	10.9397
GOTERM_BP_DIRECT	GO:0006559~L-phenylalanine catabolic process	3	1.2605	0.00965763	NP_250697, NP_249556, NP_250699	96	5	2946	18.4125	0.65278	0.232371	10.3682
UP_KEYWORDS	Tyrosine catabolism	3	1.2605	0.00533288	NP_250697, NP_249556, NP_250699	236	3	5483	23.2331	0.417288	0.236644	5.77278
GOTERM_BP_DIRECT	GO:0033103~protein secretion by the type VI secretion system	4	1.68067	0.0134102	NP_250348, NP_250353, NP_250349, NP_250360	96	16	2946	7.67188	0.770442	0.254962	14.1252
KEGG_PATHWAY	pae00650:Butanoate metabolism	6	2.52101	0.0375807	NP_251243, NP_250701, NP_250689, NP_250693, NP_250691, NP_250690	75	42	1641	3.12571	0.887341	0.35382	31.5925
UP_KEYWORDS	Signal	45	18.9076	0.00445011	NP_250579, NP_248788, NP_253261, NP_250536, NP_250028, NP_251271, NP_253314, NP_250142, NP_248761, NP_248760, NP_249209, NP_248740, NP_249862, NP_248735, NP_253178, NP_248736, NP_253177, NP_248968, NP_252382, NP_248731, NP_251445, NP_253191, NP_251152, NP_251483, NP_250803, NP_252175, NP_249210, NP_248730, NP_250033, NP_248770, NP_254128, NP_253179, NP_251805, NP_253322, NP_252082, NP_252083, NP_…	236	696	5483	1.50214	0.362667	0.362667	4.83864
GOTERM_BP_DIRECT	GO:0006635~fatty acid beta-oxidation	4	1.68067	0.0360569	NP_249436, NP_249435, NP_251243, NP_250691	96	23	2946	5.33696	0.981736	0.486823	33.9136
UP_KEYWORDS	Copper	3	1.2605	0.0333092	NP_252085, NP_252082, NP_252083	236	7	5483	9.95702	0.967338	0.49556	31.3887
GOTERM_MF_DIRECT	GO:0016597~amino acid binding	5	2.10084	0.0111198	NP_249206, NP_249205, NP_249204, NP_249203, NP_249007	120	27	3594	5.5463	0.771458	0.52194	12.2409
KEGG_PATHWAY	pae00643:Styrene degradation	3	1.2605	0.0988693	NP_250698, NP_250697, NP_250699	75	12	1641	5.47	0.997352	0.523719	64.3674
GOTERM_MF_DIRECT	GO:0020037~heme binding	7	2.94118	0.0181862	NP_252561, NP_252819, NP_253261, NP_249215, NP_249209, NP_251354, NP_249210	120	64	3594	3.27578	0.911316	0.554055	19.2908
KEGG_PATHWAY	pae00640:Propanoate metabolism	5	2.10084	0.0952297	NP_251245, NP_249438, NP_251243, NP_250691, NP_252260	75	39	1641	2.80513	0.996668	0.557312	62.9149
GOTERM_MF_DIRECT	GO:0008940~nitrate reductase activity	3	1.2605	0.00624454	NP_252561, NP_252564, NP_252563	120	4	3594	22.4625	0.562581	0.562581	7.05358
KEGG_PATHWAY	pae01120:Microbial metabolism in diverse environments	18	7.56303	0.083991	NP_252561, NP_252819, NP_252562, NP_250698, NP_249298, NP_249209, NP_250697, NP_252082, NP_249007, NP_250699, NP_251245, NP_251243, NP_249215, NP_250940, NP_252564, NP_252563, NP_250691, NP_249210	75	269	1641	1.46409	0.993266	0.565442	58.0876
GOTERM_CC_DIRECT	GO:1905202~methylcrotonoyl-CoA carboxylase complex	2	0.840336	0.0751213	NP_250702, NP_250704	102	2	2638	25.8627	0.846526	0.608242	46.5513
GOTERM_BP_DIRECT	GO:0044571~[2Fe-2S] cluster assembly	2	0.840336	0.0634649	NP_252503, NP_252502	96	2	2946	30.6875	0.999213	0.639763	52.2676
GOTERM_BP_DIRECT	GO:0042126~nitrate metabolic process	2	0.840336	0.0634649	NP_252564, NP_252563	96	2	2946	30.6875	0.999213	0.639763	52.2676
UP_KEYWORDS	Chaperone	5	2.10084	0.0609001	NP_251415, NP_250353, NP_252499, NP_248780, NP_252500	236	35	5483	3.31901	0.998247	0.652745	50.2777
GOTERM_BP_DIRECT	GO:0019333~denitrification pathway	2	0.840336	0.093686	NP_249215, NP_252082	96	3	2946	20.4583	0.999978	0.738229	67.0286
UP_KEYWORDS	Periplasm	6	2.52101	0.0904111	NP_250028, NP_251445, NP_249209, NP_252082, NP_252083, NP_249210	236	56	5483	2.48926	0.99993	0.745203	65.138
GOTERM_MF_DIRECT	GO:0004485~methylcrotonoyl-CoA carboxylase activity	2	0.840336	0.0651341	NP_250702, NP_250704	120	2	3594	29.95	0.999862	0.831041	54.4555
GOTERM_MF_DIRECT	GO:0003863~3-methyl-2-oxobutanoate dehydrogenase (2-methylpropanoyl-transferring) activity	2	0.840336	0.0651341	NP_250938, NP_250937	120	2	3594	29.95	0.999862	0.831041	54.4555
GOTERM_MF_DIRECT	GO:0009055~electron carrier activity	9	3.78151	0.0555145	NP_252561, NP_250705, NP_249437, NP_253261, NP_249209, NP_251242, NP_252564, NP_252563, NP_249210	120	126	3594	2.13929	0.999468	0.848139	48.6723
GOTERM_MF_DIRECT	GO:0050622~glycine dehydrogenase (cyanide-forming) activity	2	0.840336	0.0961054	NP_250885, NP_250884	120	3	3594	19.9667	0.999998	0.851233	69.2687
GOTERM_MF_DIRECT	GO:0004491~methylmalonate-semialdehyde dehydrogenase (acylating) activity	2	0.840336	0.0961054	NP_249438, NP_252260	120	3	3594	19.9667	0.999998	0.851233	69.2687
GOTERM_MF_DIRECT	GO:0018478~malonate-semialdehyde dehydrogenase (acetylating) activity	2	0.840336	0.0961054	NP_249438, NP_252260	120	3	3594	19.9667	0.999998	0.851233	69.2687
GOTERM_MF_DIRECT	GO:0003824~catalytic activity	7	2.94118	0.0859906	NP_251245, NP_248788, NP_249202, NP_248862, NP_251247, NP_250802, NP_252177	120	93	3594	2.2543	0.999993	0.861671	65.0043
SMART	SM01086:SM01086	3	1.2605	0.0496022	NP_251415, NP_250353, NP_248780	45	9	1069	7.91852	0.869318	0.869318	37.215
PIR_SUPERFAMILY	PIRSF012281:uncharacterized conserved protein	2	0.840336	0.0885539	NP_253182, NP_253177	35	2	751	21.4571	0.94355	0.94355	54.9126
INTERPRO	IPR002035:von Willebrand factor, type A	3	1.2605	0.0225352	NP_249216, NP_253013, NP_248764	204	6	4947	12.125	0.999964	0.967004	27.6215
INTERPRO	IPR012334:Pectin lyase fold	3	1.2605	0.0307059	NP_248731, NP_251152, NP_252083	204	7	4947	10.3929	0.999999	0.969826	35.745
INTERPRO	IPR011050:Pectin lyase fold/virulence factor	3	1.2605	0.0398505	NP_248731, NP_251152, NP_252083	204	8	4947	9.09375	1	0.974056	43.8277
INTERPRO	IPR001270:Chaperonin ClpA/B	3	1.2605	0.0498761	NP_251415, NP_250353, NP_248780	204	9	4947	8.08333	1	0.978262	51.5973
INTERPRO	IPR019489:Clp ATPase, C-terminal	3	1.2605	0.0606958	NP_251415, NP_250353, NP_248780	204	10	4947	7.275	1	0.981982	58.8542
INTERPRO	IPR010069:Filamentous haemagglutinin, 20-residue x2 repeat	2	0.840336	0.080394	NP_248731, NP_251152	204	2	4947	24.25	1	0.99094	69.5362
INTERPRO	IPR010623:Domain of unknown function DUF1215	2	0.840336	0.080394	NP_248767, NP_250360	204	2	4947	24.25	1	0.99094	69.5362
INTERPRO	IPR025157:Haemagluttinin repeat	2	0.840336	0.080394	NP_248731, NP_251152	204	2	4947	24.25	1	0.99094	69.5362
INTERPRO	IPR019220:Domain of unknown function DUF2135	2	0.840336	0.080394	NP_253182, NP_253177	204	2	4947	24.25	1	0.99094	69.5362
INTERPRO	IPR008523:Lactobacillus phage LBR48, DUF805	2	0.840336	0.080394	NP_249254, NP_249350	204	2	4947	24.25	1	0.99094	69.5362
INTERPRO	IPR012039:Uncharacterised conserved protein UCP012281	2	0.840336	0.080394	NP_253182, NP_253177	204	2	4947	24.25	1	0.99094	69.5362
INTERPRO	IPR017731:Type VI secretion system, IcmF	2	0.840336	0.080394	NP_248767, NP_250360	204	2	4947	24.25	1	0.99094	69.5362
INTERPRO	IPR008619:Filamentous haemagglutinin repeat	2	0.840336	0.080394	NP_248731, NP_251152	204	2	4947	24.25	1	0.99094	69.5362
INTERPRO	IPR009612:ImcF-related	2	0.840336	0.080394	NP_248767, NP_250360	204	2	4947	24.25	1	0.99094	69.5362
UP_SEQ_FEATURE	signal peptide	8	3.36134	0.0864626	NP_250028, NP_253179, NP_251445, NP_249209, NP_252082, NP_252083, NP_249210, NP_253180	48	101	1220	2.0132	0.999956	0.999956	64.0635

## Sheet: all_over
Category	Term	Count	%	PValue	Genes	List Total	Pop Hits	Pop Total	Fold Enrichment	Bonferroni	Benjamini	FDR	genes that are overexpressed in at least one plasmid
KEGG_PATHWAY	pae00280:Valine, leucine and isoleucine degradation	19	7.16981	1.5831e-08	NP_254000, NP_249438, NP_250702, NP_250689, NP_249434, NP_250703, NP_250704, NP_252260, NP_250939, NP_252259, NP_250938, NP_252108, NP_250937, NP_251243, NP_248822, NP_248820, NP_250940, NP_250691, NP_250690	141	48	1641	4.60683	9.34031e-07	9.34031e-07	1.58086e-05
GOTERM_BP_DIRECT	GO:0031457~glycine betaine catabolic process	6	2.26415	3.88795e-06	NP_254083, NP_254085, NP_254098, NP_254084, NP_254097, NP_254086	175	6	2946	16.8343	0.000583023	0.000583023	0.00464275
KEGG_PATHWAY	pae00630:Glyoxylate and dicarboxylate metabolism	15	5.66038	0.000143512	NP_250730, NP_254107, NP_254195, NP_248989, NP_251134, NP_251136, NP_251135, NP_251871, NP_251243, NP_251132, NP_252046, NP_250940, NP_254102, NP_250691, NP_250771	141	56	1641	3.1174	0.00843204	0.00422495	0.143216
KEGG_PATHWAY	pae01200:Carbon metabolism	24	9.0566	0.000274296	NP_249438, NP_254108, NP_251134, NP_251133, NP_251135, NP_252260, NP_251871, NP_252107, NP_252105, NP_251873, NP_251872, NP_252106, NP_251243, NP_251885, NP_251884, NP_251132, NP_248820, NP_250940, NP_254123, NP_254132, NP_254122, NP_254102, NP_250691, NP_249578	141	128	1641	2.18218	0.0160554	0.0053807	0.27357
GOTERM_MF_DIRECT	GO:0004029~aldehyde dehydrogenase (NAD) activity	8	3.01887	7.74142e-05	NP_253999, NP_249473, NP_249438, NP_250674, NP_248956, NP_248820, NP_252711, NP_252260	208	20	3594	6.91154	0.0146016	0.0146016	0.0961727
INTERPRO	IPR016161:Aldehyde/histidinol dehydrogenase	8	3.01887	0.00014111	NP_253999, NP_249473, NP_249438, NP_250674, NP_248956, NP_248820, NP_252711, NP_252260	255	24	4947	6.46667	0.0695737	0.0237509	0.203633
INTERPRO	IPR015590:Aldehyde dehydrogenase domain	8	3.01887	0.000104481	NP_253999, NP_249473, NP_249438, NP_250674, NP_248956, NP_248820, NP_252711, NP_252260	255	23	4947	6.74783	0.051992	0.026343	0.150811
INTERPRO	IPR016163:Aldehyde dehydrogenase, C-terminal	8	3.01887	0.000104481	NP_253999, NP_249473, NP_249438, NP_250674, NP_248956, NP_248820, NP_252711, NP_252260	255	23	4947	6.74783	0.051992	0.026343	0.150811
INTERPRO	IPR016162:Aldehyde dehydrogenase, N-terminal	8	3.01887	0.000104481	NP_253999, NP_249473, NP_249438, NP_250674, NP_248956, NP_248820, NP_252711, NP_252260	255	23	4947	6.74783	0.051992	0.026343	0.150811
GOTERM_BP_DIRECT	GO:0042426~choline catabolic process	4	1.50943	0.000775492	NP_254083, NP_254085, NP_254084, NP_254086	175	4	2946	16.8343	0.109853	0.0286731	0.922148
KEGG_PATHWAY	pae02010:ABC transporters	29	10.9434	0.0020433	NP_252625, NP_252132, NP_252620, NP_252133, NP_248974, NP_252627, NP_248971, NP_251880, NP_250638, NP_250637, NP_250636, NP_253196, NP_253195, NP_253194, NP_251877, NP_253193, NP_251879, NP_253192, NP_253769, NP_251878, NP_253190, NP_253598, NP_251926, NP_253600, NP_254063, NP_254065, NP_254064, NP_253186, NP_252135	141	192	1641	1.75787	0.113681	0.029719	2.02178
GOTERM_BP_DIRECT	GO:0030254~protein secretion by the type III secretion system	8	3.01887	0.000430974	NP_250407, NP_250408, NP_250388, NP_250386, NP_250397, NP_250389, NP_250401, NP_250398	175	25	2946	5.38697	0.0626139	0.031813	0.513443
COG_ONTOLOGY	Amino acid transport and metabolism	15	5.66038	0.00167296	NP_254103, NP_253771, NP_250731, NP_250730, NP_254197, NP_251466, NP_254195, NP_248989, NP_253600, NP_249225, NP_252108, NP_253186, NP_252046, NP_253192, NP_253190	75	106	1305	2.46226	0.0329328	0.0329328	1.26626
GOTERM_BP_DIRECT	GO:0008643~carbohydrate transport	5	1.88679	0.000682611	NP_251012, NP_251876, NP_251879, NP_251878, NP_251880	175	8	2946	10.5214	0.0973557	0.033566	0.812114
INTERPRO	IPR016160:Aldehyde dehydrogenase, conserved site	7	2.64151	8.94677e-05	NP_253999, NP_249473, NP_250674, NP_248956, NP_248820, NP_252711, NP_252260	255	16	4947	8.4875	0.0446906	0.0446906	0.129154
UP_KEYWORDS	Sugar transport	5	1.88679	0.000863822	NP_251012, NP_251876, NP_251879, NP_251878, NP_251880	264	10	5483	10.3845	0.0891099	0.0455944	0.968365
KEGG_PATHWAY	pae00640:Propanoate metabolism	10	3.77358	0.00425617	NP_254000, NP_249438, NP_251243, NP_249483, NP_248822, NP_252258, NP_248820, NP_250691, NP_252260, NP_249578	141	39	1641	2.98418	0.222483	0.0490845	4.16978
UP_KEYWORDS	Oxidoreductase	28	10.566	0.000548506	NP_253771, NP_249473, NP_249437, NP_250674, NP_249434, NP_252274, NP_250699, NP_250248, NP_252108, NP_253999, NP_251873, NP_249138, NP_249865, NP_250940, NP_252711, NP_254108, NP_251135, NP_251242, NP_252260, NP_249197, NP_252259, NP_250938, NP_250937, NP_251885, NP_248956, NP_248820, NP_249556, NP_252134	264	288	5483	2.0192	0.0575335	0.0575335	0.615883
KEGG_PATHWAY	pae00072:Synthesis and degradation of ketone bodies	5	1.88679	0.0070971	NP_251243, NP_250689, NP_250693, NP_250691, NP_250690	141	10	1641	5.81915	0.343099	0.0582653	6.86528
KEGG_PATHWAY	pae00260:Glycine, serine and threonine metabolism	11	4.15094	0.0066894	NP_254103, NP_254105, NP_254106, NP_251132, NP_250940, NP_251134, NP_251133, NP_251136, NP_251135, NP_254102, NP_252399	141	49	1641	2.61268	0.326994	0.0638692	6.48269
UP_KEYWORDS	Glycerol metabolism	4	1.50943	0.00195891	NP_252269, NP_252274, NP_252271, NP_252272	264	6	5483	13.846	0.190849	0.0681562	2.18371
KEGG_PATHWAY	pae00620:Pyruvate metabolism	12	4.5283	0.0104096	NP_252107, NP_252105, NP_251243, NP_252106, NP_250674, NP_250940, NP_254123, NP_254132, NP_254122, NP_252711, NP_250691, NP_249578	141	60	1641	2.32766	0.460646	0.0742702	9.92188
COG_ONTOLOGY	Energy production and conversion	11	4.15094	0.0110999	NP_250939, NP_252107, NP_250938, NP_250937, NP_252106, NP_254098, NP_253576, NP_254087, NP_254086, NP_252134, NP_252311	75	79	1305	2.42278	0.200077	0.105616	8.14445
UP_KEYWORDS	Tyrosine catabolism	3	1.13208	0.00665902	NP_250697, NP_249556, NP_250699	264	3	5483	20.7689	0.514016	0.134386	7.24711
UP_KEYWORDS	Transport	29	10.9434	0.00538301	NP_252625, NP_250407, NP_253048, NP_252132, NP_252133, NP_254098, NP_252271, NP_250248, NP_252311, NP_248971, NP_251880, NP_250638, NP_253196, NP_253195, NP_253194, NP_251877, NP_251876, NP_253193, NP_249865, NP_251879, NP_253786, NP_251878, NP_253576, NP_253598, NP_253854, NP_251012, NP_251088, NP_248819, NP_254064	264	353	5483	1.70623	0.441743	0.135612	5.89664
UP_KEYWORDS	rRNA-binding	7	2.64151	0.00870029	NP_252944, NP_252949, NP_252950, NP_252952, NP_252946, NP_252948, NP_252947	264	38	5483	3.82586	0.610831	0.145544	9.37082
GOTERM_BP_DIRECT	GO:0006071~glycerol metabolic process	4	1.50943	0.00594108	NP_252269, NP_252274, NP_252271, NP_252272	175	7	2946	9.61959	0.59091	0.163697	6.86853
UP_KEYWORDS	Phenylalanine catabolism	3	1.13208	0.0128969	NP_250697, NP_249556, NP_250699	264	4	5483	15.5767	0.753878	0.181495	13.5984
GOTERM_CC_DIRECT	GO:0030288~outer membrane-bounded periplasmic space	8	3.01887	0.00669524	NP_253306, NP_249445, NP_253186, NP_253192, NP_253769, NP_248974, NP_253190, NP_253854	135	45	2638	3.47391	0.182523	0.182523	5.56183
UP_KEYWORDS	Pyridoxal phosphate	8	3.01887	0.0152277	NP_254000, NP_248990, NP_248957, NP_248822, NP_250752, NP_251134, NP_251135, NP_254102	264	55	5483	3.02094	0.809335	0.187106	15.8679
KEGG_PATHWAY	pae00010:Glycolysis / Gluconeogenesis	8	3.01887	0.033054	NP_252107, NP_252105, NP_251885, NP_252106, NP_250674, NP_250940, NP_252711, NP_249578	141	37	1641	2.51639	0.862364	0.197761	28.5126
GOTERM_BP_DIRECT	GO:0006542~glutamine biosynthetic process	4	1.50943	0.00909617	NP_250730, NP_254195, NP_248989, NP_252046	175	8	2946	8.41714	0.746063	0.20423	10.3378
KEGG_PATHWAY	pae01120:Microbial metabolism in diverse environments	32	12.0755	0.0391921	NP_250674, NP_250730, NP_254195, NP_252056, NP_250698, NP_250697, NP_250699, NP_251871, NP_252107, NP_251873, NP_252105, NP_251872, NP_252106, NP_251243, NP_249138, NP_249865, NP_252046, NP_250940, NP_254123, NP_254122, NP_254102, NP_252711, NP_254108, NP_248989, NP_251134, NP_250215, NP_251885, NP_251884, NP_248956, NP_254132, NP_250691, NP_249578	141	269	1641	1.38448	0.905472	0.21013	32.9171
SMART	SM01230:SM01230	4	1.50943	0.00665461	NP_250730, NP_254195, NP_248989, NP_252046	58	8	1069	9.21552	0.229254	0.229254	5.89122
SMART	SM00062:PBPb	6	2.26415	0.0137985	NP_250894, NP_253840, NP_253769, NP_252884, NP_252135, NP_252627	58	28	1069	3.94951	0.418351	0.237341	11.8699
KEGG_PATHWAY	pae00020:Citrate cycle (TCA cycle)	7	2.64151	0.0633716	NP_252107, NP_252105, NP_252106, NP_250940, NP_254123, NP_254132, NP_254122	141	34	1641	2.39612	0.978988	0.241114	47.9913
KEGG_PATHWAY	pae00920:Sulfur metabolism	9	3.39623	0.0628634	NP_252625, NP_252132, NP_252133, NP_248974, NP_252135, NP_252134, NP_248971, NP_252627, NP_252136	141	51	1641	2.05382	0.978304	0.255219	47.7088
UP_KEYWORDS	Flavoprotein	11	4.15094	0.0251239	NP_253771, NP_249473, NP_249437, NP_249138, NP_254098, NP_250940, NP_253576, NP_251242, NP_252274, NP_252134, NP_249197	264	103	5483	2.21804	0.935947	0.263126	24.912
KEGG_PATHWAY	pae00650:Butanoate metabolism	8	3.01887	0.0606183	NP_251243, NP_248957, NP_250689, NP_248956, NP_254132, NP_250693, NP_250691, NP_250690	141	42	1641	2.21682	0.975015	0.264685	46.4443
KEGG_PATHWAY	pae00643:Styrene degradation	4	1.50943	0.0755175	NP_252056, NP_250698, NP_250697, NP_250699	141	12	1641	3.87943	0.990272	0.265709	54.3469
COG_ONTOLOGY	Lipid metabolism	9	3.39623	0.0458804	NP_249436, NP_249437, NP_249138, NP_250702, NP_250703, NP_250308, NP_250704, NP_251242, NP_249197	75	72	1305	2.175	0.609109	0.26883	30.0547
KEGG_PATHWAY	pae02030:Bacterial chemotaxis	8	3.01887	0.0824233	NP_250337, NP_250636, NP_252980, NP_252997, NP_253186, NP_253192, NP_253190, NP_251263	141	45	1641	2.06903	0.99375	0.271812	57.6403
KEGG_PATHWAY	pae00250:Alanine, aspartate and glutamate metabolism	7	2.64151	0.088888	NP_249473, NP_250730, NP_248957, NP_254195, NP_248956, NP_248989, NP_252046	141	37	1641	2.20184	0.995882	0.276081	60.5279
KEGG_PATHWAY	pae00310:Lysine degradation	5	1.88679	0.0605325	NP_251243, NP_249138, NP_248957, NP_248956, NP_250691	141	18	1641	3.23286	0.97488	0.284602	46.3954
GOTERM_BP_DIRECT	GO:0009405~pathogenesis	8	3.01887	0.0167842	NP_252530, NP_252531, NP_250881, NP_250386, NP_248734, NP_250397, NP_250399, NP_250389	175	46	2946	2.9277	0.921054	0.304214	18.3013
GOTERM_BP_DIRECT	GO:0019483~beta-alanine biosynthetic process	3	1.13208	0.0192312	NP_248822, NP_248820, NP_248819	175	4	2946	12.6257	0.945675	0.305176	20.6966
GOTERM_BP_DIRECT	GO:0042938~dipeptide transport	3	1.13208	0.0192312	NP_253186, NP_253192, NP_253190	175	4	2946	12.6257	0.945675	0.305176	20.6966
GOTERM_BP_DIRECT	GO:1901053~sarcosine catabolic process	3	1.13208	0.0192312	NP_254103, NP_254105, NP_254106	175	4	2946	12.6257	0.945675	0.305176	20.6966
GOTERM_BP_DIRECT	GO:0006072~glycerol-3-phosphate metabolic process	3	1.13208	0.0192312	NP_252269, NP_252274, NP_252272	175	4	2946	12.6257	0.945675	0.305176	20.6966
GOTERM_BP_DIRECT	GO:0006572~tyrosine catabolic process	3	1.13208	0.0192312	NP_250697, NP_249556, NP_250699	175	4	2946	12.6257	0.945675	0.305176	20.6966
UP_KEYWORDS	NAD	10	3.77358	0.0353927	NP_252259, NP_249473, NP_251885, NP_254108, NP_249434, NP_248956, NP_248820, NP_250940, NP_253787, NP_252260	264	94	5483	2.20946	0.979589	0.32238	33.352
UP_KEYWORDS	Lipoyl	3	1.13208	0.0410236	NP_250939, NP_252105, NP_251136	264	7	5483	8.90097	0.989154	0.337193	37.6039
UP_KEYWORDS	Ribonucleoprotein	7	2.64151	0.0539565	NP_252944, NP_252949, NP_252950, NP_252952, NP_252946, NP_252948, NP_252947	264	57	5483	2.55057	0.997497	0.348114	46.45
UP_KEYWORDS	Ribosomal protein	7	2.64151	0.0502031	NP_252944, NP_252949, NP_252950, NP_252952, NP_252946, NP_252948, NP_252947	264	56	5483	2.59612	0.996162	0.348127	44.0085
INTERPRO	IPR000089:Biotin/lipoyl attachment	5	1.88679	0.00335839	NP_250939, NP_252105, NP_250702, NP_254122, NP_251136	255	13	4947	7.46154	0.820759	0.349332	4.74301
INTERPRO	IPR008147:Glutamine synthetase, beta-Grasp	4	1.50943	0.00617894	NP_250730, NP_254195, NP_248989, NP_252046	255	8	4947	9.7	0.95788	0.36394	8.56376
INTERPRO	IPR008146:Glutamine synthetase, catalytic domain	4	1.50943	0.00617894	NP_250730, NP_254195, NP_248989, NP_252046	255	8	4947	9.7	0.95788	0.36394	8.56376
INTERPRO	IPR014746:Glutamine synthetase/guanido kinase, catalytic domain	4	1.50943	0.00617894	NP_250730, NP_254195, NP_248989, NP_252046	255	8	4947	9.7	0.95788	0.36394	8.56376
UP_KEYWORDS	FAD	8	3.01887	0.0492548	NP_253771, NP_249473, NP_249437, NP_249138, NP_250940, NP_251242, NP_252274, NP_249197	264	70	5483	2.37359	0.995725	0.365287	43.3758
INTERPRO	IPR006076:FAD dependent oxidoreductase	6	2.26415	0.00538431	NP_249225, NP_254103, NP_253771, NP_250256, NP_251466, NP_252274	255	23	4947	5.06087	0.936633	0.368592	7.50205
INTERPRO	IPR011053:Single hybrid motif	5	1.88679	0.00451435	NP_250939, NP_252105, NP_250702, NP_254122, NP_251136	255	14	4947	6.92857	0.900942	0.370236	6.32651
GOTERM_BP_DIRECT	GO:0006559~L-phenylalanine catabolic process	3	1.13208	0.0308156	NP_250697, NP_249556, NP_250699	175	5	2946	10.1006	0.99086	0.374689	31.1871
GOTERM_BP_DIRECT	GO:0015871~choline transport	3	1.13208	0.0308156	NP_254063, NP_254065, NP_254064	175	5	2946	10.1006	0.99086	0.374689	31.1871
GOTERM_MF_DIRECT	GO:0019843~rRNA binding	7	2.64151	0.0101563	NP_252944, NP_252949, NP_252950, NP_252952, NP_252946, NP_252948, NP_252947	208	33	3594	3.66521	0.856232	0.384235	11.9155
INTERPRO	IPR010061:Methylmalonate-semialdehyde dehydrogenase	3	1.13208	0.00761147	NP_249438, NP_248820, NP_252260	255	3	4947	19.4	0.979846	0.386173	10.4492
GOTERM_BP_DIRECT	GO:0050709~negative regulation of protein secretion	4	1.50943	0.0300031	NP_250404, NP_250405, NP_250394, NP_250389	175	12	2946	5.61143	0.989635	0.398125	30.495
UP_KEYWORDS	Aminotransferase	5	1.88679	0.0711106	NP_254000, NP_248990, NP_248957, NP_248822, NP_251132	264	33	5483	3.14681	0.999653	0.412049	56.4213
UP_KEYWORDS	RNA-binding	8	3.01887	0.0790126	NP_252944, NP_252949, NP_252950, NP_252952, NP_252946, NP_252948, NP_251530, NP_252947	264	78	5483	2.13015	0.999862	0.426264	60.4181
UP_KEYWORDS	One-carbon metabolism	3	1.13208	0.0947612	NP_254107, NP_251134, NP_254102	264	11	5483	5.66426	0.999979	0.449726	67.4048
GOTERM_MF_DIRECT	GO:0018478~malonate-semialdehyde dehydrogenase (acetylating) activity	3	1.13208	0.00952965	NP_249438, NP_248820, NP_252260	208	3	3594	17.2788	0.837864	0.454711	11.22
GOTERM_MF_DIRECT	GO:0004491~methylmalonate-semialdehyde dehydrogenase (acylating) activity	3	1.13208	0.00952965	NP_249438, NP_248820, NP_252260	208	3	3594	17.2788	0.837864	0.454711	11.22
GOTERM_BP_DIRECT	GO:0008300~isoprenoid catabolic process	3	1.13208	0.0444494	NP_250702, NP_250703, NP_250704	175	6	2946	8.41714	0.998908	0.462062	41.8973
INTERPRO	IPR000873:AMP-dependent synthetase/ligase	6	2.26415	0.0109258	NP_252613, NP_252258, NP_250308, NP_251247, NP_252918, NP_249578	255	27	4947	4.31111	0.996353	0.464073	14.6736
UP_KEYWORDS	Branched-chain amino acid catabolism	2	0.754717	0.0936404	NP_252259, NP_249434	264	2	5483	20.7689	0.999976	0.464533	66.9475
GOTERM_CC_DIRECT	GO:0005887~integral component of plasma membrane	12	4.5283	0.0495923	NP_251012, NP_250731, NP_249474, NP_254197, NP_253194, NP_253193, NP_251924, NP_249013, NP_253512, NP_254086, NP_252271, NP_248819	135	125	2638	1.87591	0.782581	0.533718	35.1624
GOTERM_MF_DIRECT	GO:0004356~glutamate-ammonia ligase activity	4	1.50943	0.00849957	NP_250730, NP_254195, NP_248989, NP_252046	208	8	3594	8.63942	0.802461	0.555547	10.0656
GOTERM_BP_DIRECT	GO:0008152~metabolic process	9	3.39623	0.0634342	NP_251871, NP_252105, NP_252106, NP_252613, NP_252258, NP_250308, NP_251247, NP_249893, NP_252918	175	73	2946	2.07546	0.999946	0.559213	54.2785
GOTERM_BP_DIRECT	GO:0006810~transport	9	3.39623	0.0721274	NP_253306, NP_251121, NP_254232, NP_251877, NP_252131, NP_254098, NP_251878, NP_253576, NP_252627	175	75	2946	2.02011	0.999987	0.578434	59.0968
INTERPRO	IPR025110:Domain of unknown function DUF4009	5	1.88679	0.0171456	NP_252613, NP_252258, NP_251247, NP_252918, NP_249578	255	20	4947	4.85	0.999855	0.586765	22.1049
INTERPRO	IPR004841:Amino acid permease domain	4	1.50943	0.0208377	NP_250731, NP_254197, NP_249013, NP_248819	255	12	4947	6.46667	0.999979	0.592092	26.2264
INTERPRO	IPR027266:GTP-binding protein TrmE/Glycine cleavage system T protein, domain 1	3	1.13208	0.0236875	NP_254105, NP_254106, NP_251132	255	5	4947	11.64	0.999995	0.610273	29.268
INTERPRO	IPR015421:Pyridoxal phosphate-dependent transferase, major region, subdomain 1	8	3.01887	0.027738	NP_254000, NP_248990, NP_248957, NP_248822, NP_250752, NP_251134, NP_251135, NP_254102	255	58	4947	2.67586	0.999999	0.616453	33.3904
INTERPRO	IPR023753:Pyridine nucleotide-disulphide oxidoreductase, FAD/NAD(P)-binding domain	10	3.77358	0.0204924	NP_249225, NP_254103, NP_253771, NP_250256, NP_254105, NP_251466, NP_254085, NP_250940, NP_252274, NP_252399	255	80	4947	2.425	0.999975	0.617817	25.8498
INTERPRO	IPR005814:Aminotransferase class-III	4	1.50943	0.0260815	NP_254000, NP_248990, NP_248957, NP_248822	255	13	4947	5.96923	0.999999	0.618868	31.7323
INTERPRO	IPR015424:Pyridoxal phosphate-dependent transferase	8	3.01887	0.0301463	NP_254000, NP_248990, NP_248957, NP_248822, NP_250752, NP_251134, NP_251135, NP_254102	255	59	4947	2.63051	1	0.62379	35.7344
GOTERM_CC_DIRECT	GO:1905202~methylcrotonoyl-CoA carboxylase complex	2	0.754717	0.0990302	NP_250702, NP_250704	135	2	2638	19.5407	0.956217	0.647546	58.8659
INTERPRO	IPR001638:Extracellular solute-binding protein, family 3	6	2.26415	0.0389752	NP_250894, NP_253840, NP_253769, NP_252884, NP_252135, NP_252627	255	37	4947	3.14595	1	0.656718	43.6868
INTERPRO	IPR015422:Pyridoxal phosphate-dependent transferase, major region, subdomain 2	7	2.64151	0.0378873	NP_254000, NP_248990, NP_248957, NP_248822, NP_250752, NP_251134, NP_254102	255	49	4947	2.77143	1	0.665957	42.759
INTERPRO	IPR020845:AMP-binding, conserved site	5	1.88679	0.0366548	NP_252258, NP_250308, NP_251247, NP_252918, NP_249578	255	25	4947	3.88	1	0.674535	41.6906
INTERPRO	IPR000914:Bacterial extracellular solute-binding protein, family 5	3	1.13208	0.0599008	NP_253186, NP_253192, NP_253190	255	8	4947	7.275	1	0.793658	59.026
INTERPRO	IPR005318:Outer membrane porin, bacterial	4	1.50943	0.070553	NP_249446, NP_253191, NP_251728, NP_250803	255	19	4947	4.08421	1	0.831423	65.2447
INTERPRO	IPR005829:Sugar transporter, conserved site	4	1.50943	0.0799779	NP_252157, NP_250804, NP_252398, NP_250696	255	20	4947	3.88	1	0.855744	70.0025
GOTERM_MF_DIRECT	GO:0051537~2 iron, 2 sulfur cluster binding	6	2.26415	0.0706397	NP_249483, NP_254098, NP_250215, NP_254097, NP_253576, NP_254086	208	39	3594	2.65828	0.999999	0.863093	59.768
GOTERM_MF_DIRECT	GO:0042802~identical protein binding	4	1.50943	0.0811184	NP_254000, NP_248990, NP_248957, NP_248822	208	18	3594	3.83974	1	0.865904	65.0565
GOTERM_MF_DIRECT	GO:0015197~peptide transporter activity	3	1.13208	0.0909733	NP_253186, NP_253192, NP_253190	208	9	3594	5.75962	1	0.866492	69.4392
GOTERM_MF_DIRECT	GO:0022891~substrate-specific transmembrane transporter activity	5	1.88679	0.0522021	NP_252157, NP_254231, NP_253786, NP_251878, NP_250696	208	25	3594	3.45577	0.999962	0.869624	48.6419
GOTERM_MF_DIRECT	GO:0015288~porin activity	5	1.88679	0.066285	NP_249446, NP_251876, NP_253191, NP_251728, NP_250803	208	27	3594	3.19979	0.999998	0.886031	57.3612
INTERPRO	IPR000515:Binding-protein-dependent transport systems inner membrane component	7	2.64151	0.0967538	NP_252625, NP_252133, NP_253194, NP_253193, NP_251879, NP_251878, NP_254064	255	62	4947	2.19032	1	0.895738	77.0045
PIR_SUPERFAMILY	PIRSF002741:peptide binding protein, MppA type	3	1.13208	0.0843274	NP_253186, NP_253192, NP_253190	48	8	751	5.86719	0.964834	0.964834	54.8941
UP_SEQ_FEATURE	binding site:ATP; via carbonyl oxygen	2	0.754717	0.097539	NP_252269, NP_252272	62	2	1220	19.6774	0.999994	0.999994	69.0475

## Sheet: pAKD1
DE genes														DE, over, undre for pAKD1
Category	Term	Count	%	PValue	Genes	List Total	Pop Hits	Pop Total	Fold Enrichment	Bonferroni	Benjamini	FDR
INTERPRO	IPR004089:Methyl-accepting chemotaxis protein (MCP) signalling domain	3	9.09091	0.0112487	NP_251478, NP_252980, NP_252997	32	26	4947	17.8377	0.608955	0.608955	11.4091
SMART	SM00283:MA	3	9.09091	0.0145637	NP_251478, NP_252980, NP_252997	9	26	1069	13.7051	0.110741	0.110741	7.71757
GOTERM_MF_DIRECT	GO:0004871~signal transducer activity	3	9.09091	0.0220135	NP_251478, NP_252980, NP_252997	23	38	3594	12.3364	0.561151	0.561151	18.1164
INTERPRO	IPR000727:Target SNARE coiled-coil domain	2	6.06061	0.0309543	NP_251478, NP_252997	32	5	4947	61.8375	0.926451	0.728801	28.5889
KEGG_PATHWAY	pae00640:Propanoate metabolism	3	9.09091	0.0418369	NP_251243, NP_252260, NP_249578	15	39	1641	8.41538	0.766148	0.766148	31.3284
COG_ONTOLOGY	Signal transduction mechanisms	3	9.09091	0.0554015	NP_251478, NP_252997, NP_251923	10	57	1305	6.86842	0.289632	0.289632	23.8734
KEGG_PATHWAY	pae02020:Two-component system	5	15.1515	0.0601359	NP_253215, NP_252980, NP_251243, NP_252997, NP_254195	15	182	1641	3.00549	0.878602	0.651578	42.0395
INTERPRO	IPR004841:Amino acid permease domain	2	6.06061	0.0727369	NP_249480, NP_254197	32	12	4947	25.7656	0.998104	0.87623	55.4562
KEGG_PATHWAY	pae01200:Carbon metabolism	4	12.1212	0.089503	NP_251243, NP_254132, NP_252260, NP_249578	15	128	1641	3.41875	0.958746	0.654467	56.1578
UP_KEYWORDS	Methylation	2	6.06061	0.0895186	NP_253215, NP_252997	33	16	5483	20.7689	0.940003	0.940003	55.0165
KEGG_PATHWAY	pae00620:Pyruvate metabolism	3	9.09091	0.0902599	NP_251243, NP_254132, NP_249578	15	60	1641	5.47	0.959896	0.552495	56.4773
under
Category	Term	Count	%	PValue	Genes	List Total	Pop Hits	Pop Total	Fold Enrichment	Bonferroni	Benjamini	FDR
INTERPRO	IPR000727:Target SNARE coiled-coil domain	2	11.7647	0.0150751	NP_251478, NP_252997	16	5	4947	123.675	0.495176	0.495176	13.3117
UP_KEYWORDS	Methylation	2	11.7647	0.0457429	NP_253215, NP_252997	17	16	5483	40.3162	0.659354	0.659354	31.0046
GOTERM_MF_DIRECT	GO:0004871~signal transducer activity	2	11.7647	0.0717636	NP_251478, NP_252997	8	38	3594	23.6447	0.718034	0.718034	41.6781
INTERPRO	IPR004089:Methyl-accepting chemotaxis protein (MCP) signalling domain	2	11.7647	0.0761041	NP_251478, NP_252997	16	26	4947	23.7837	0.971618	0.831532	52.4985
COG_ONTOLOGY	Cell motility and secretion / Intracellular trafficking and secretion	2	11.7647	0.0774297	NP_253215, NP_251805	5	26	1305	20.0769	0.275568	0.275568	26.4868
SMART	SM00283:MA	2	11.7647	0.0939221	NP_251478, NP_252997	5	26	1069	16.4462	0.3893	0.3893	34.8806
over
any

## Sheet: pAMBL1
DE genes														DE, over, under for pAMBL1
Category	Term	Count	%	PValue	Genes	List Total	Pop Hits	Pop Total	Fold Enrichment	Bonferroni	Benjamini	FDR
KEGG_PATHWAY	pae00280:Valine, leucine and isoleucine degradation	17	7.45614	1.57707e-07	NP_254000, NP_249438, NP_250702, NP_250689, NP_249434, NP_250703, NP_250704, NP_252260, NP_250939, NP_252259, NP_250938, NP_252108, NP_250937, NP_251243, NP_250940, NP_250691, NP_250690	127	48	1641	4.57628	9.30466e-06	9.30466e-06	0.000157483
UP_KEYWORDS	Oxidoreductase	33	14.4737	1.77477e-07	NP_253771, NP_249437, NP_250674, NP_249434, NP_249007, NP_252274, NP_250699, NP_249212, NP_252108, NP_253999, NP_251873, NP_249138, NP_249865, NP_250940, NP_252711, NP_254108, NP_248714, NP_251135, NP_251242, NP_250885, NP_250884, NP_252260, NP_249197, NP_252259, NP_250938, NP_250937, NP_251885, NP_248956, NP_249556, NP_252564, NP_251354, NP_252563, NP_252134	227	288	5483	2.76767	1.84575e-05	1.84575e-05	0.000198442
GOTERM_BP_DIRECT	GO:0031457~glycine betaine catabolic process	6	2.63158	1.21439e-06	NP_254083, NP_254085, NP_254098, NP_254084, NP_254097, NP_254086	139	6	2946	21.1942	0.000160286	0.000160286	0.00141805
KEGG_PATHWAY	pae00260:Glycine, serine and threonine metabolism	12	5.26316	0.000828489	NP_254103, NP_254105, NP_254106, NP_251132, NP_250940, NP_251134, NP_251133, NP_249007, NP_251136, NP_251135, NP_254102, NP_252399	127	49	1641	3.16439	0.0477247	0.0121509	0.824242
KEGG_PATHWAY	pae01200:Carbon metabolism	21	9.21053	0.00114765	NP_249438, NP_254108, NP_249298, NP_251134, NP_251133, NP_249007, NP_251135, NP_252260, NP_252107, NP_252105, NP_251873, NP_251872, NP_252106, NP_251243, NP_251885, NP_251132, NP_250940, NP_254123, NP_254122, NP_254102, NP_250691	127	128	1641	2.11989	0.0655064	0.0134587	1.14014
KEGG_PATHWAY	pae02010:ABC transporters	28	12.2807	0.000816982	NP_252625, NP_252132, NP_252133, NP_252627, NP_248971, NP_251880, NP_250638, NP_250637, NP_250636, NP_253196, NP_253195, NP_253194, NP_251877, NP_253193, NP_251879, NP_253192, NP_253769, NP_251878, NP_253190, NP_253598, NP_251926, NP_252085, NP_253600, NP_254063, NP_254065, NP_254064, NP_253186, NP_252135	127	192	1641	1.88435	0.0470774	0.0159454	0.812835
KEGG_PATHWAY	pae00630:Glyoxylate and dicarboxylate metabolism	13	5.70175	0.00074863	NP_250730, NP_251243, NP_254107, NP_251132, NP_248989, NP_252046, NP_250940, NP_251134, NP_251136, NP_251135, NP_254102, NP_250771, NP_250691	127	56	1641	2.99958	0.0432238	0.0218506	0.745059
GOTERM_BP_DIRECT	GO:0042426~choline catabolic process	4	1.75439	0.000388811	NP_254083, NP_254085, NP_254084, NP_254086	139	4	2946	21.1942	0.0500377	0.0253399	0.453079
KEGG_PATHWAY	pae00072:Synthesis and degradation of ketone bodies	5	2.19298	0.00483844	NP_251243, NP_250689, NP_250693, NP_250691, NP_250690	127	10	1641	6.46063	0.248858	0.0400558	4.72789
KEGG_PATHWAY	pae01120:Microbial metabolism in diverse environments	33	14.4737	0.00472254	NP_252561, NP_252562, NP_250674, NP_250730, NP_252056, NP_250698, NP_250697, NP_249007, NP_250699, NP_252107, NP_251873, NP_252105, NP_251872, NP_252106, NP_251243, NP_249138, NP_249865, NP_252046, NP_250940, NP_254123, NP_254122, NP_254102, NP_252711, NP_254108, NP_248989, NP_249298, NP_251134, NP_250215, NP_251885, NP_248956, NP_252564, NP_250691, NP_252563	127	269	1641	1.58514	0.243679	0.0454816	4.61703
KEGG_PATHWAY	pae00910:Nitrogen metabolism	9	3.94737	0.00662205	NP_252561, NP_252562, NP_250730, NP_249865, NP_248989, NP_252046, NP_252564, NP_252563, NP_252565	127	38	1641	3.0603	0.324296	0.0478189	6.41935
GOTERM_MF_DIRECT	GO:0008940~nitrate reductase activity	4	1.75439	0.000437959	NP_252561, NP_249865, NP_252564, NP_252563	176	4	3594	20.4205	0.0668718	0.0668718	0.526419
COG_ONTOLOGY	Amino acid transport and metabolism	13	5.70175	0.00585692	NP_254103, NP_253771, NP_250731, NP_250730, NP_251466, NP_248989, NP_253600, NP_249225, NP_252108, NP_253186, NP_253192, NP_252046, NP_253190	68	106	1305	2.35363	0.110844	0.110844	4.37229
GOTERM_CC_DIRECT	GO:0030288~outer membrane-bounded periplasmic space	7	3.07018	0.00907376	NP_249445, NP_248735, NP_253186, NP_253192, NP_253769, NP_253190, NP_253854	109	45	2638	3.76473	0.218164	0.115785	7.27367
GOTERM_CC_DIRECT	GO:0009325~nitrate reductase complex	3	1.31579	0.00485001	NP_252561, NP_252564, NP_252563	109	3	2638	24.2018	0.123018	0.123018	3.94788
UP_KEYWORDS	FAD	9	3.94737	0.00765872	NP_253771, NP_249437, NP_249138, NP_250940, NP_251242, NP_252274, NP_251354, NP_252087, NP_249197	227	70	5483	3.10554	0.550479	0.124764	8.23725
UP_KEYWORDS	Phenylalanine catabolism	3	1.31579	0.00960577	NP_250697, NP_249556, NP_250699	227	4	5483	18.1156	0.633527	0.133596	10.2304
UP_KEYWORDS	Pyridoxal phosphate	8	3.50877	0.00691639	NP_254000, NP_248990, NP_248957, NP_250752, NP_251134, NP_252503, NP_251135, NP_254102	227	55	5483	3.51334	0.514125	0.134424	7.4668
COG_ONTOLOGY	Energy production and conversion	10	4.38596	0.0165188	NP_250939, NP_252107, NP_250938, NP_250937, NP_252106, NP_254098, NP_254087, NP_254086, NP_252134, NP_252087	68	79	1305	2.42926	0.283326	0.153434	11.9066
UP_KEYWORDS	Flavoprotein	12	5.26316	0.00321383	NP_253771, NP_249437, NP_249138, NP_254098, NP_250940, NP_251242, NP_252274, NP_251354, NP_250885, NP_252134, NP_252087, NP_249197	227	103	5483	2.81408	0.284502	0.154129	3.53526
UP_KEYWORDS	Tyrosine catabolism	3	1.31579	0.00493694	NP_250697, NP_249556, NP_250699	227	3	5483	24.1542	0.402328	0.15766	5.38347
GOTERM_MF_DIRECT	GO:0004029~aldehyde dehydrogenase (NAD) activity	6	2.63158	0.00220503	NP_253999, NP_249438, NP_250674, NP_248956, NP_252711, NP_252260	176	20	3594	6.12614	0.294451	0.16003	2.6247
UP_KEYWORDS	Sugar transport	4	1.75439	0.00668719	NP_251876, NP_251879, NP_251878, NP_251880	227	10	5483	9.66167	0.502323	0.160082	7.22773
COG_ONTOLOGY	Lipid metabolism	9	3.94737	0.0271259	NP_249436, NP_249437, NP_249138, NP_250702, NP_250703, NP_250308, NP_250704, NP_251242, NP_249197	68	72	1305	2.3989	0.423057	0.167513	18.8852
GOTERM_BP_DIRECT	GO:0008643~carbohydrate transport	4	1.75439	0.00473563	NP_251876, NP_251879, NP_251878, NP_251880	139	8	2946	10.5971	0.465588	0.188493	5.39218
KEGG_PATHWAY	pae00620:Pyruvate metabolism	10	4.38596	0.0358412	NP_252107, NP_252105, NP_251243, NP_252106, NP_250674, NP_250940, NP_254123, NP_254122, NP_252711, NP_250691	127	60	1641	2.15354	0.883918	0.2128	30.5439
UP_KEYWORDS	Transport	24	10.5263	0.0184002	NP_252625, NP_252132, NP_252133, NP_254098, NP_252083, NP_248971, NP_251880, NP_254064, NP_250638, NP_254243, NP_254242, NP_253196, NP_253195, NP_253194, NP_251877, NP_253193, NP_251876, NP_249865, NP_251879, NP_253786, NP_251878, NP_251354, NP_253598, NP_253854	227	353	5483	1.64221	0.855061	0.214497	18.7512
KEGG_PATHWAY	pae00460:Cyanoamino acid metabolism	4	1.75439	0.0462257	NP_251134, NP_254102, NP_250885, NP_250884	127	11	1641	4.69864	0.938724	0.224193	37.6628
KEGG_PATHWAY	pae00310:Lysine degradation	5	2.19298	0.0436024	NP_251243, NP_249138, NP_248957, NP_248956, NP_250691	127	18	1641	3.58924	0.927944	0.231282	35.9293
KEGG_PATHWAY	pae00010:Glycolysis / Gluconeogenesis	7	3.07018	0.0588097	NP_252107, NP_252105, NP_251885, NP_252106, NP_250674, NP_250940, NP_252711	127	37	1641	2.44456	0.972012	0.240486	45.4057
INTERPRO	IPR016161:Aldehyde/histidinol dehydrogenase	6	2.63158	0.00319506	NP_253999, NP_249438, NP_250674, NP_248956, NP_252711, NP_252260	216	24	4947	5.72569	0.751442	0.243018	4.41754
INTERPRO	IPR016163:Aldehyde dehydrogenase, C-terminal	6	2.63158	0.00262063	NP_253999, NP_249438, NP_250674, NP_248956, NP_252711, NP_252260	216	23	4947	5.97464	0.680651	0.248262	3.63694
INTERPRO	IPR016162:Aldehyde dehydrogenase, N-terminal	6	2.63158	0.00262063	NP_253999, NP_249438, NP_250674, NP_248956, NP_252711, NP_252260	216	23	4947	5.97464	0.680651	0.248262	3.63694
INTERPRO	IPR006076:FAD dependent oxidoreductase	6	2.63158	0.00262063	NP_249225, NP_254103, NP_253771, NP_251466, NP_252274, NP_250885	216	23	4947	5.97464	0.680651	0.248262	3.63694
INTERPRO	IPR015590:Aldehyde dehydrogenase domain	6	2.63158	0.00262063	NP_253999, NP_249438, NP_250674, NP_248956, NP_252711, NP_252260	216	23	4947	5.97464	0.680651	0.248262	3.63694
KEGG_PATHWAY	pae00643:Styrene degradation	4	1.75439	0.0582662	NP_252056, NP_250698, NP_250697, NP_250699	127	12	1641	4.30709	0.971043	0.255588	45.0901
INTERPRO	IPR016160:Aldehyde dehydrogenase, conserved site	5	2.19298	0.00417911	NP_253999, NP_250674, NP_248956, NP_252711, NP_252260	216	16	4947	7.15712	0.838253	0.261859	5.74113
KEGG_PATHWAY	pae00640:Propanoate metabolism	7	3.07018	0.0728542	NP_254000, NP_249438, NP_251243, NP_249483, NP_252258, NP_250691, NP_252260	127	39	1641	2.3192	0.988473	0.27297	53.0164
INTERPRO	IPR011053:Single hybrid motif	5	2.19298	0.00246142	NP_250939, NP_252105, NP_250702, NP_254122, NP_251136	216	14	4947	8.17956	0.65769	0.30047	3.41954
UP_KEYWORDS	Lipoyl	3	1.31579	0.0309728	NP_250939, NP_252105, NP_251136	227	7	5483	10.3518	0.962074	0.304809	29.6574
KEGG_PATHWAY	pae00650:Butanoate metabolism	7	3.07018	0.0972296	NP_251243, NP_248957, NP_250689, NP_248956, NP_250693, NP_250691, NP_250690	127	42	1641	2.15354	0.997606	0.331239	63.9917
GOTERM_BP_DIRECT	GO:0042938~dipeptide transport	3	1.31579	0.0122833	NP_253186, NP_253192, NP_253190	139	4	2946	15.8957	0.804351	0.334926	13.4391
GOTERM_BP_DIRECT	GO:1901053~sarcosine catabolic process	3	1.31579	0.0122833	NP_254103, NP_254105, NP_254106	139	4	2946	15.8957	0.804351	0.334926	13.4391
GOTERM_BP_DIRECT	GO:0006572~tyrosine catabolic process	3	1.31579	0.0122833	NP_250697, NP_249556, NP_250699	139	4	2946	15.8957	0.804351	0.334926	13.4391
UP_KEYWORDS	NAD	9	3.94737	0.0390958	NP_252259, NP_251885, NP_254108, NP_249434, NP_248956, NP_250940, NP_253787, NP_251354, NP_252260	227	94	5483	2.31263	0.984197	0.3395	35.9762
INTERPRO	IPR023753:Pyridine nucleotide-disulphide oxidoreductase, FAD/NAD(P)-binding domain	11	4.82456	0.00222546	NP_249225, NP_254103, NP_253771, NP_254105, NP_251466, NP_254085, NP_250940, NP_252274, NP_250885, NP_252399, NP_250884	216	80	4947	3.14913	0.620596	0.384043	3.09651
GOTERM_BP_DIRECT	GO:0015871~choline transport	3	1.31579	0.0198463	NP_254063, NP_254065, NP_254064	139	5	2946	12.7165	0.92907	0.410931	20.8701
GOTERM_BP_DIRECT	GO:0006559~L-phenylalanine catabolic process	3	1.31579	0.0198463	NP_250697, NP_249556, NP_250699	139	5	2946	12.7165	0.92907	0.410931	20.8701
GOTERM_MF_DIRECT	GO:0051537~2 iron, 2 sulfur cluster binding	7	3.07018	0.0104436	NP_249483, NP_254098, NP_250215, NP_252503, NP_254097, NP_252502, NP_254086	176	39	3594	3.66521	0.809627	0.424734	11.8823
GOTERM_BP_DIRECT	GO:0008300~isoprenoid catabolic process	3	1.31579	0.028863	NP_250702, NP_250703, NP_250704	139	6	2946	10.5971	0.979058	0.474986	28.965
UP_KEYWORDS	One-carbon metabolism	3	1.31579	0.0728149	NP_254107, NP_251134, NP_254102	227	11	5483	6.58751	0.999615	0.510702	57.0583
INTERPRO	IPR015424:Pyridoxal phosphate-dependent transferase	8	3.50877	0.0132471	NP_254000, NP_248990, NP_248957, NP_250752, NP_251134, NP_252503, NP_251135, NP_254102	216	59	4947	3.10546	0.996975	0.515736	17.1613
UP_KEYWORDS	Branched-chain amino acid catabolism	2	0.877193	0.0807449	NP_252259, NP_249434	227	2	5483	24.1542	0.999842	0.517927	60.9907
GOTERM_CC_DIRECT	GO:1905202~methylcrotonoyl-CoA carboxylase complex	2	0.877193	0.080219	NP_250702, NP_250704	109	2	2638	24.2018	0.895413	0.528849	49.9814
INTERPRO	IPR015421:Pyridoxal phosphate-dependent transferase, major region, subdomain 1	8	3.50877	0.0121089	NP_254000, NP_248990, NP_248957, NP_250752, NP_251134, NP_252503, NP_251135, NP_254102	216	58	4947	3.159	0.995006	0.530963	15.802
INTERPRO	IPR000089:Biotin/lipoyl attachment	5	2.19298	0.00181954	NP_250939, NP_252105, NP_250702, NP_254122, NP_251136	216	13	4947	8.80876	0.547161	0.547161	2.53843
INTERPRO	IPR015422:Pyridoxal phosphate-dependent transferase, major region, subdomain 2	7	3.07018	0.0184329	NP_254000, NP_248990, NP_248957, NP_250752, NP_251134, NP_252503, NP_254102	216	49	4947	3.27183	0.999694	0.554836	23.1003
INTERPRO	IPR027266:GTP-binding protein TrmE/Glycine cleavage system T protein, domain 1	3	1.31579	0.0172358	NP_254105, NP_254106, NP_251132	216	5	4947	13.7417	0.999481	0.568431	21.7656
GOTERM_BP_DIRECT	GO:0008152~metabolic process	8	3.50877	0.0524944	NP_252105, NP_252106, NP_252613, NP_252258, NP_250308, NP_251247, NP_249893, NP_252918	139	73	2946	2.32266	0.999189	0.589229	46.7227
GOTERM_BP_DIRECT	GO:0006542~glutamine biosynthetic process	3	1.31579	0.0506648	NP_250730, NP_248989, NP_252046	139	8	2946	7.94784	0.998954	0.624856	45.5089
SMART	SM01230:SM01230	3	1.31579	0.0519763	NP_250730, NP_248989, NP_252046	52	8	1069	7.70913	0.861225	0.627475	38.0764
INTERPRO	IPR000873:AMP-dependent synthetase/ligase	5	2.19298	0.0277554	NP_252613, NP_252258, NP_250308, NP_251247, NP_252918	216	27	4947	4.24126	0.999995	0.671467	32.7934
GOTERM_MF_DIRECT	GO:0022891~substrate-specific transmembrane transporter activity	5	2.19298	0.0308204	NP_252157, NP_254231, NP_253786, NP_251878, NP_250696	176	25	3594	4.08409	0.99289	0.709618	31.4218
GOTERM_BP_DIRECT	GO:0009083~branched-chain amino acid catabolic process	2	0.877193	0.0915072	NP_252259, NP_249434	139	2	2946	21.1942	0.999997	0.718263	67.3928
GOTERM_BP_DIRECT	GO:0006574~valine catabolic process	2	0.877193	0.0915072	NP_252259, NP_252260	139	2	2946	21.1942	0.999997	0.718263	67.3928
GOTERM_BP_DIRECT	GO:0044571~[2Fe-2S] cluster assembly	2	0.877193	0.0915072	NP_252503, NP_252502	139	2	2946	21.1942	0.999997	0.718263	67.3928
GOTERM_BP_DIRECT	GO:0042126~nitrate metabolic process	2	0.877193	0.0915072	NP_252564, NP_252563	139	2	2946	21.1942	0.999997	0.718263	67.3928
GOTERM_BP_DIRECT	GO:0019477~L-lysine catabolic process	2	0.877193	0.0915072	NP_248957, NP_248956	139	2	2946	21.1942	0.999997	0.718263	67.3928
GOTERM_MF_DIRECT	GO:0009055~electron carrier activity	12	5.26316	0.0412162	NP_252561, NP_249437, NP_249138, NP_249865, NP_254098, NP_250215, NP_251242, NP_254086, NP_252564, NP_252563, NP_254088, NP_249197	176	126	3594	1.94481	0.998706	0.735532	39.7782
GOTERM_BP_DIRECT	GO:0006635~fatty acid beta-oxidation	4	1.75439	0.089864	NP_249436, NP_249435, NP_251243, NP_250691	139	23	2946	3.68596	0.999996	0.748681	66.6974
PIR_SUPERFAMILY	PIRSF005572:cysteine desulfurase, NifS type	2	0.877193	0.0910963	NP_250752, NP_252503	36	2	751	20.8611	0.937336	0.749672	55.3575
GOTERM_MF_DIRECT	GO:0004356~glutamate-ammonia ligase activity	3	1.31579	0.0543914	NP_250730, NP_248989, NP_252046	176	8	3594	7.65767	0.999855	0.770702	49.0261
PIR_SUPERFAMILY	PIRSF002741:peptide binding protein, MppA type	3	1.31579	0.0495314	NP_253186, NP_253192, NP_253190	36	8	751	7.82292	0.77081	0.77081	34.8793
SMART	SM00062:PBPb	5	2.19298	0.0402662	NP_250894, NP_253840, NP_253769, NP_252135, NP_252627	52	28	1069	3.67102	0.781436	0.781436	30.86
GOTERM_MF_DIRECT	GO:0015197~peptide transporter activity	3	1.31579	0.0677406	NP_253186, NP_253192, NP_253190	176	9	3594	6.80682	0.999985	0.794694	57.0512
INTERPRO	IPR014746:Glutamine synthetase/guanido kinase, catalytic domain	3	1.31579	0.0442773	NP_250730, NP_248989, NP_252046	216	8	4947	8.58854	1	0.806344	47.238
INTERPRO	IPR008146:Glutamine synthetase, catalytic domain	3	1.31579	0.0442773	NP_250730, NP_248989, NP_252046	216	8	4947	8.58854	1	0.806344	47.238
INTERPRO	IPR008333:Oxidoreductase, FAD-binding domain	3	1.31579	0.0442773	NP_254098, NP_251354, NP_252087	216	8	4947	8.58854	1	0.806344	47.238
INTERPRO	IPR000914:Bacterial extracellular solute-binding protein, family 5	3	1.31579	0.0442773	NP_253186, NP_253192, NP_253190	216	8	4947	8.58854	1	0.806344	47.238
INTERPRO	IPR008147:Glutamine synthetase, beta-Grasp	3	1.31579	0.0442773	NP_250730, NP_248989, NP_252046	216	8	4947	8.58854	1	0.806344	47.238
GOTERM_MF_DIRECT	GO:0003824~catalytic activity	9	3.94737	0.0810687	NP_249137, NP_252106, NP_252258, NP_250308, NP_250752, NP_250433, NP_251247, NP_250802, NP_252918	176	93	3594	1.97617	0.999998	0.811705	63.8923
INTERPRO	IPR025110:Domain of unknown function DUF4009	4	1.75439	0.0534861	NP_252613, NP_252258, NP_251247, NP_252918	216	20	4947	4.58056	1	0.818769	53.9791
INTERPRO	IPR005829:Sugar transporter, conserved site	4	1.75439	0.0534861	NP_252157, NP_250804, NP_252398, NP_250696	216	20	4947	4.58056	1	0.818769	53.9791
GOTERM_MF_DIRECT	GO:0042936~dipeptide transporter activity	2	0.877193	0.0950265	NP_253194, NP_253193	176	2	3594	20.4205	1	0.826732	69.9732
GOTERM_MF_DIRECT	GO:0004485~methylcrotonoyl-CoA carboxylase activity	2	0.877193	0.0950265	NP_250702, NP_250704	176	2	3594	20.4205	1	0.826732	69.9732
GOTERM_MF_DIRECT	GO:0003863~3-methyl-2-oxobutanoate dehydrogenase (2-methylpropanoyl-transferring) activity	2	0.877193	0.0950265	NP_250938, NP_250937	176	2	3594	20.4205	1	0.826732	69.9732
GOTERM_MF_DIRECT	GO:0008442~3-hydroxyisobutyrate dehydrogenase activity	2	0.877193	0.0950265	NP_252259, NP_249434	176	2	3594	20.4205	1	0.826732	69.9732
INTERPRO	IPR000515:Binding-protein-dependent transport systems inner membrane component	7	3.07018	0.0510743	NP_252625, NP_252133, NP_253194, NP_253193, NP_251879, NP_251878, NP_254064	216	62	4947	2.5858	1	0.826957	52.2955
INTERPRO	IPR001638:Extracellular solute-binding protein, family 3	5	2.19298	0.0748587	NP_250894, NP_253840, NP_253769, NP_252135, NP_252627	216	37	4947	3.09497	1	0.895279	66.6637
INTERPRO	IPR001433:Oxidoreductase FAD/NAD(P)-binding	3	1.31579	0.0931852	NP_254098, NP_251354, NP_252087	216	12	4947	5.72569	1	0.905949	74.8674
INTERPRO	IPR023765:Bacterial extracellular solute-binding protein, family 5, conserved site	2	0.877193	0.0850409	NP_253186, NP_253190	216	2	4947	22.9028	1	0.91075	71.4859
INTERPRO	IPR016454:Cysteine desulfurase, NifS	2	0.877193	0.0850409	NP_250752, NP_252503	216	2	4947	22.9028	1	0.91075	71.4859
INTERPRO	IPR011548:3-hydroxyisobutyrate dehydrogenase	2	0.877193	0.0850409	NP_252259, NP_249434	216	2	4947	22.9028	1	0.91075	71.4859
INTERPRO	IPR020845:AMP-binding, conserved site	4	1.75439	0.0922822	NP_252258, NP_250308, NP_251247, NP_252918	216	25	4947	3.66444	1	0.916047	74.5118
UP_SEQ_FEATURE	nucleotide phosphate-binding region:FAD	4	1.75439	0.0417539	NP_253771, NP_250940, NP_252274, NP_251354	55	18	1220	4.92929	0.990828	0.990828	38.2378
over
Category	Term	Count	%	PValue	Genes	List Total	Pop Hits	Pop Total	Fold Enrichment	Bonferroni	Benjamini	FDR
KEGG_PATHWAY	pae00280:Valine, leucine and isoleucine degradation	17	9.55056	1.04612e-08	NP_254000, NP_249438, NP_250689, NP_250702, NP_249434, NP_250703, NP_250704, NP_252260, NP_250939, NP_252259, NP_250938, NP_252108, NP_250937, NP_251243, NP_250940, NP_250691, NP_250690	106	48	1641	5.4829	5.43981e-07	5.43981e-07	1.01637e-05
GOTERM_BP_DIRECT	GO:0031457~glycine betaine catabolic process	6	3.37079	3.20493e-07	NP_254083, NP_254085, NP_254098, NP_254084, NP_254097, NP_254086	107	6	2946	27.5327	2.72415e-05	2.72415e-05	0.000344809
UP_KEYWORDS	Oxidoreductase	25	14.0449	1.29298e-05	NP_253771, NP_250674, NP_249437, NP_254108, NP_249434, NP_251242, NP_250699, NP_251135, NP_252274, NP_252260, NP_249197, NP_252259, NP_253999, NP_250938, NP_252108, NP_251873, NP_250937, NP_251885, NP_249138, NP_248956, NP_249865, NP_250940, NP_249556, NP_252711, NP_252134	177	288	5483	2.68901	0.00103385	0.00103385	0.013745
KEGG_PATHWAY	pae02010:ABC transporters	27	15.1685	8.51694e-05	NP_252625, NP_251926, NP_252132, NP_252133, NP_253600, NP_254063, NP_248971, NP_252627, NP_254065, NP_251880, NP_254064, NP_250638, NP_250637, NP_250636, NP_253196, NP_253195, NP_253186, NP_253194, NP_251877, NP_253193, NP_251879, NP_253192, NP_251878, NP_253769, NP_253190, NP_252135, NP_253598	106	192	1641	2.17703	0.00441921	0.00221205	0.0827169
KEGG_PATHWAY	pae00630:Glyoxylate and dicarboxylate metabolism	13	7.30337	0.000130296	NP_250730, NP_251243, NP_254107, NP_251132, NP_248989, NP_252046, NP_250940, NP_251134, NP_251136, NP_251135, NP_254102, NP_250771, NP_250691	106	56	1641	3.59383	0.00675295	0.00225607	0.12652
GOTERM_BP_DIRECT	GO:0042426~choline catabolic process	4	2.24719	0.000176515	NP_254083, NP_254085, NP_254084, NP_254086	107	4	2946	27.5327	0.0148931	0.00747446	0.189744
KEGG_PATHWAY	pae01200:Carbon metabolism	19	10.6742	0.000816041	NP_249438, NP_254108, NP_251134, NP_251133, NP_251135, NP_252260, NP_252107, NP_252105, NP_251873, NP_252106, NP_251243, NP_251885, NP_251872, NP_251132, NP_250940, NP_254123, NP_254122, NP_254102, NP_250691	106	128	1641	2.29798	0.041563	0.00845435	0.790023
KEGG_PATHWAY	pae00260:Glycine, serine and threonine metabolism	11	6.17978	0.000747214	NP_254103, NP_254105, NP_254106, NP_251132, NP_250940, NP_251134, NP_251133, NP_251136, NP_251135, NP_254102, NP_252399	106	49	1641	3.47536	0.0381239	0.00967035	0.723607
COG_ONTOLOGY	Amino acid transport and metabolism	13	7.30337	0.000831912	NP_254103, NP_253771, NP_250731, NP_250730, NP_251466, NP_248989, NP_253600, NP_249225, NP_252108, NP_253186, NP_253192, NP_252046, NP_253190	55	106	1305	2.90995	0.014869	0.014869	0.611599
KEGG_PATHWAY	pae00072:Synthesis and degradation of ketone bodies	5	2.80899	0.00246439	NP_251243, NP_250689, NP_250693, NP_250691, NP_250690	106	10	1641	7.74057	0.120416	0.0211574	2.36876
GOTERM_BP_DIRECT	GO:0008643~carbohydrate transport	4	2.24719	0.0022227	NP_251876, NP_251879, NP_251878, NP_251880	107	8	2946	13.7664	0.172329	0.0611003	2.36558
COG_ONTOLOGY	Lipid metabolism	9	5.05618	0.00773896	NP_249436, NP_249437, NP_249138, NP_250702, NP_250703, NP_250308, NP_250704, NP_251242, NP_249197	55	72	1305	2.96591	0.130505	0.067533	5.56586
COG_ONTOLOGY	Energy production and conversion	9	5.05618	0.0134452	NP_250939, NP_252107, NP_250938, NP_250937, NP_252106, NP_254098, NP_254087, NP_254086, NP_252134	55	79	1305	2.70311	0.216243	0.0780079	9.49636
UP_KEYWORDS	Sugar transport	4	2.24719	0.0033033	NP_251876, NP_251879, NP_251878, NP_251880	177	10	5483	12.391	0.232565	0.0844532	3.45646
KEGG_PATHWAY	pae00620:Pyruvate metabolism	10	5.61798	0.0120214	NP_252107, NP_252105, NP_251243, NP_252106, NP_250674, NP_250940, NP_254123, NP_254122, NP_252711, NP_250691	106	60	1641	2.58019	0.466822	0.0859252	11.0862
INTERPRO	IPR016161:Aldehyde/histidinol dehydrogenase	6	3.37079	0.00112893	NP_253999, NP_249438, NP_250674, NP_248956, NP_252711, NP_252260	171	24	4947	7.23246	0.3057	0.0871766	1.51485
KEGG_PATHWAY	pae01120:Microbial metabolism in diverse environments	27	15.1685	0.0149893	NP_250674, NP_250730, NP_252056, NP_250698, NP_250697, NP_250699, NP_252107, NP_252105, NP_251873, NP_252106, NP_251243, NP_251872, NP_249138, NP_249865, NP_252046, NP_250940, NP_254123, NP_254122, NP_254102, NP_252711, NP_254108, NP_248989, NP_251134, NP_250215, NP_251885, NP_248956, NP_250691	106	269	1641	1.55387	0.544037	0.0935033	13.6475
GOTERM_MF_DIRECT	GO:0004029~aldehyde dehydrogenase (NAD) activity	6	3.37079	0.000833245	NP_253999, NP_249438, NP_250674, NP_248956, NP_252711, NP_252260	142	20	3594	7.59296	0.0966979	0.0966979	0.955179
INTERPRO	IPR011053:Single hybrid motif	5	2.80899	0.00102854	NP_250939, NP_252105, NP_250702, NP_254122, NP_251136	171	14	4947	10.3321	0.282792	0.104879	1.38101
INTERPRO	IPR016160:Aldehyde dehydrogenase, conserved site	5	2.80899	0.00177199	NP_253999, NP_250674, NP_248956, NP_252711, NP_252260	171	16	4947	9.04057	0.436089	0.108252	2.3682
UP_KEYWORDS	Phenylalanine catabolism	3	1.68539	0.00589099	NP_250697, NP_249556, NP_250699	177	4	5483	23.2331	0.376666	0.111454	6.08812
UP_KEYWORDS	Tyrosine catabolism	3	1.68539	0.00300902	NP_250697, NP_249556, NP_250699	177	3	5483	30.9774	0.214225	0.11356	3.15298
UP_KEYWORDS	Pyridoxal phosphate	7	3.93258	0.00790064	NP_254000, NP_248990, NP_248957, NP_250752, NP_251134, NP_251135, NP_254102	177	55	5483	3.94258	0.469832	0.119189	8.0869
KEGG_PATHWAY	pae00310:Lysine degradation	5	2.80899	0.0241223	NP_251243, NP_249138, NP_248957, NP_248956, NP_250691	106	18	1641	4.30031	0.719095	0.131582	21.1196
KEGG_PATHWAY	pae00010:Glycolysis / Gluconeogenesis	7	3.93258	0.027199	NP_252107, NP_252105, NP_251885, NP_252106, NP_250674, NP_250940, NP_252711	106	37	1641	2.92886	0.761631	0.133587	23.5028
INTERPRO	IPR016162:Aldehyde dehydrogenase, N-terminal	6	3.37079	0.000918989	NP_253999, NP_249438, NP_250674, NP_248956, NP_252711, NP_252260	171	23	4947	7.54691	0.256934	0.137987	1.23476
INTERPRO	IPR016163:Aldehyde dehydrogenase, C-terminal	6	3.37079	0.000918989	NP_253999, NP_249438, NP_250674, NP_248956, NP_252711, NP_252260	171	23	4947	7.54691	0.256934	0.137987	1.23476
INTERPRO	IPR015590:Aldehyde dehydrogenase domain	6	3.37079	0.000918989	NP_253999, NP_249438, NP_250674, NP_248956, NP_252711, NP_252260	171	23	4947	7.54691	0.256934	0.137987	1.23476
GOTERM_BP_DIRECT	GO:0042938~dipeptide transport	3	1.68539	0.00733933	NP_253186, NP_253192, NP_253190	107	4	2946	20.6495	0.465351	0.144899	7.61939
GOTERM_BP_DIRECT	GO:0006572~tyrosine catabolic process	3	1.68539	0.00733933	NP_250697, NP_249556, NP_250699	107	4	2946	20.6495	0.465351	0.144899	7.61939
GOTERM_BP_DIRECT	GO:1901053~sarcosine catabolic process	3	1.68539	0.00733933	NP_254103, NP_254105, NP_254106	107	4	2946	20.6495	0.465351	0.144899	7.61939
KEGG_PATHWAY	pae00643:Styrene degradation	4	2.24719	0.0366617	NP_252056, NP_250698, NP_250697, NP_250699	106	12	1641	5.16038	0.856616	0.149433	30.4334
GOTERM_CC_DIRECT	GO:0030288~outer membrane-bounded periplasmic space	6	3.37079	0.00772106	NP_249445, NP_253186, NP_253192, NP_253769, NP_253190, NP_253854	75	45	2638	4.68978	0.150215	0.150215	5.80927
KEGG_PATHWAY	pae00640:Propanoate metabolism	7	3.93258	0.034413	NP_254000, NP_249438, NP_251243, NP_249483, NP_252258, NP_250691, NP_252260	106	39	1641	2.77866	0.838135	0.152568	28.8396
KEGG_PATHWAY	pae00650:Butanoate metabolism	7	3.93258	0.0473863	NP_251243, NP_248957, NP_250689, NP_248956, NP_250693, NP_250691, NP_250690	106	42	1641	2.58019	0.919892	0.176493	37.603
UP_KEYWORDS	Lipoyl	3	1.68539	0.0193466	NP_250939, NP_252105, NP_251136	177	7	5483	13.276	0.790472	0.177463	18.7543
UP_KEYWORDS	Transport	20	11.236	0.0175645	NP_252625, NP_252132, NP_252133, NP_254098, NP_248971, NP_254064, NP_251880, NP_250638, NP_253196, NP_253195, NP_253194, NP_251877, NP_253193, NP_251876, NP_249865, NP_251879, NP_253786, NP_251878, NP_253598, NP_253854	177	353	5483	1.75509	0.757717	0.183331	17.1709
GOTERM_BP_DIRECT	GO:0015871~choline transport	3	1.68539	0.0119457	NP_254063, NP_254065, NP_254064	107	5	2946	16.5196	0.639946	0.184783	12.1285
GOTERM_BP_DIRECT	GO:0006559~L-phenylalanine catabolic process	3	1.68539	0.0119457	NP_250697, NP_249556, NP_250699	107	5	2946	16.5196	0.639946	0.184783	12.1285
GOTERM_BP_DIRECT	GO:0008152~metabolic process	8	4.49438	0.0147725	NP_252105, NP_252106, NP_252613, NP_252258, NP_250308, NP_251247, NP_249893, NP_252918	107	73	2946	3.01728	0.717768	0.190094	14.7957
GOTERM_BP_DIRECT	GO:0008300~isoprenoid catabolic process	3	1.68539	0.0175001	NP_250702, NP_250703, NP_250704	107	6	2946	13.7664	0.777022	0.192961	17.2996
UP_KEYWORDS	FAD	7	3.93258	0.0241274	NP_253771, NP_249437, NP_249138, NP_250940, NP_251242, NP_252274, NP_249197	177	70	5483	3.09774	0.858274	0.195147	22.8677
UP_KEYWORDS	Flavoprotein	9	5.05618	0.017097	NP_253771, NP_249437, NP_249138, NP_254098, NP_250940, NP_251242, NP_252274, NP_252134, NP_249197	177	103	5483	2.70676	0.748318	0.205412	16.7509
KEGG_PATHWAY	pae00020:Citrate cycle (TCA cycle)	6	3.37079	0.0614485	NP_252107, NP_252105, NP_252106, NP_250940, NP_254123, NP_254122	106	34	1641	2.73196	0.963032	0.209864	45.9976
INTERPRO	IPR000089:Biotin/lipoyl attachment	5	2.80899	0.000754764	NP_250939, NP_252105, NP_250702, NP_254122, NP_251136	171	13	4947	11.1269	0.216419	0.216419	1.01515
UP_KEYWORDS	NAD	8	4.49438	0.0306549	NP_252259, NP_251885, NP_254108, NP_249434, NP_248956, NP_250940, NP_253787, NP_252260	177	94	5483	2.63637	0.917154	0.22048	28.1793
INTERPRO	IPR023753:Pyridine nucleotide-disulphide oxidoreductase, FAD/NAD(P)-binding domain	9	5.05618	0.00580725	NP_249225, NP_254103, NP_253771, NP_254105, NP_251466, NP_254085, NP_250940, NP_252274, NP_252399	171	80	4947	3.25461	0.847594	0.269141	7.56872
KEGG_PATHWAY	pae00350:Tyrosine metabolism	5	2.80899	0.0891548	NP_248956, NP_250698, NP_250697, NP_249556, NP_250699	106	27	1641	2.86688	0.992218	0.276551	59.6375
KEGG_PATHWAY	pae00380:Tryptophan metabolism	5	2.80899	0.0891548	NP_251243, NP_249138, NP_252056, NP_250771, NP_250691	106	27	1641	2.86688	0.992218	0.276551	59.6375
INTERPRO	IPR006076:FAD dependent oxidoreductase	5	2.80899	0.00714649	NP_249225, NP_254103, NP_253771, NP_251466, NP_252274	171	23	4947	6.28909	0.901392	0.281754	9.23719
GOTERM_BP_DIRECT	GO:0006542~glutamine biosynthetic process	3	1.68539	0.0311653	NP_250730, NP_248989, NP_252046	107	8	2946	10.3248	0.932201	0.285663	28.8681
UP_KEYWORDS	One-carbon metabolism	3	1.68539	0.0465826	NP_254107, NP_251134, NP_254102	177	11	5483	8.44838	0.977989	0.293143	39.778
GOTERM_CC_DIRECT	GO:0043190~ATP-binding cassette (ABC) transporter complex	5	2.80899	0.0357024	NP_252132, NP_253186, NP_253192, NP_253190, NP_248971	75	45	2638	3.90815	0.53395	0.317321	24.4755
GOTERM_CC_DIRECT	GO:1905202~methylcrotonoyl-CoA carboxylase complex	2	1.1236	0.0553266	NP_250702, NP_250704	75	2	2638	35.1733	0.697367	0.328615	35.5621
UP_KEYWORDS	Branched-chain amino acid catabolism	2	1.1236	0.0631737	NP_252259, NP_249434	177	2	5483	30.9774	0.994596	0.352767	50.0308
GOTERM_BP_DIRECT	GO:0006810~transport	7	3.93258	0.050908	NP_251121, NP_254232, NP_251877, NP_252131, NP_254098, NP_251878, NP_252627	107	75	2946	2.56972	0.988218	0.358612	43.0011
INTERPRO	IPR027266:GTP-binding protein TrmE/Glycine cleavage system T protein, domain 1	3	1.68539	0.0109641	NP_254105, NP_254106, NP_251132	171	5	4947	17.3579	0.971589	0.359254	13.8415
INTERPRO	IPR015424:Pyridoxal phosphate-dependent transferase	7	3.93258	0.0150474	NP_254000, NP_248990, NP_248957, NP_250752, NP_251134, NP_251135, NP_254102	171	59	4947	3.43235	0.992533	0.359307	18.5262
GOTERM_CC_DIRECT	GO:0055052~ATP-binding cassette (ABC) transporter complex, substrate-binding subunit-containing	2	1.1236	0.0818462	NP_251878, NP_254063	75	3	2638	23.4489	0.833573	0.361287	48.2802
INTERPRO	IPR015421:Pyridoxal phosphate-dependent transferase, major region, subdomain 1	7	3.93258	0.0139016	NP_254000, NP_248990, NP_248957, NP_250752, NP_251134, NP_251135, NP_254102	171	58	4947	3.49153	0.98913	0.363754	17.2359
INTERPRO	IPR000873:AMP-dependent synthetase/ligase	5	2.80899	0.0127325	NP_252613, NP_252258, NP_250308, NP_251247, NP_252918	171	27	4947	5.35737	0.984061	0.368646	15.9001
GOTERM_BP_DIRECT	GO:0006635~fatty acid beta-oxidation	4	2.24719	0.047536	NP_249436, NP_249435, NP_251243, NP_250691	107	23	2946	4.7883	0.984073	0.368699	40.7842
SMART	SM01230:SM01230	3	1.68539	0.0347193	NP_250730, NP_248989, NP_252046	42	8	1069	9.54464	0.628207	0.390252	25.5923
INTERPRO	IPR000515:Binding-protein-dependent transport systems inner membrane component	7	3.93258	0.018876	NP_252625, NP_252133, NP_253194, NP_253193, NP_251879, NP_251878, NP_254064	171	62	4947	3.26627	0.997878	0.401265	22.7033
UP_KEYWORDS	Glycolysis	3	1.68539	0.0916117	NP_250939, NP_251885, NP_250940	177	16	5483	5.80826	0.999541	0.4225	63.9937
SMART	SM00062:PBPb	5	2.80899	0.0195593	NP_250894, NP_253840, NP_253769, NP_252135, NP_252627	42	28	1069	4.54507	0.424828	0.424828	15.2316
UP_KEYWORDS	Aminotransferase	4	2.24719	0.087927	NP_254000, NP_248990, NP_248957, NP_251132	177	33	5483	3.75484	0.999366	0.432418	62.4104
GOTERM_BP_DIRECT	GO:0006574~valine catabolic process	2	1.1236	0.0706791	NP_252259, NP_252260	107	2	2946	27.5327	0.998032	0.432445	54.5532
GOTERM_BP_DIRECT	GO:0009083~branched-chain amino acid catabolic process	2	1.1236	0.0706791	NP_252259, NP_249434	107	2	2946	27.5327	0.998032	0.432445	54.5532
GOTERM_BP_DIRECT	GO:0019477~L-lysine catabolic process	2	1.1236	0.0706791	NP_248957, NP_248956	107	2	2946	27.5327	0.998032	0.432445	54.5532
PIR_SUPERFAMILY	PIRSF002741:peptide binding protein, MppA type	3	1.68539	0.0284024	NP_253186, NP_253192, NP_253190	27	8	751	10.4306	0.453971	0.453971	19.9469
INTERPRO	IPR015422:Pyridoxal phosphate-dependent transferase, major region, subdomain 2	6	3.37079	0.0254258	NP_254000, NP_248990, NP_248957, NP_250752, NP_251134, NP_254102	171	49	4947	3.54243	0.999756	0.472657	29.3925
INTERPRO	IPR005829:Sugar transporter, conserved site	4	2.24719	0.0295691	NP_252157, NP_250804, NP_252398, NP_250696	171	20	4947	5.78596	0.999938	0.476032	33.3428
INTERPRO	IPR025110:Domain of unknown function DUF4009	4	2.24719	0.0295691	NP_252613, NP_252258, NP_251247, NP_252918	171	20	4947	5.78596	0.999938	0.476032	33.3428
GOTERM_BP_DIRECT	GO:0006096~glycolytic process	3	1.68539	0.0880977	NP_250939, NP_251885, NP_250940	107	14	2946	5.89987	0.999606	0.479644	62.9238
INTERPRO	IPR014746:Glutamine synthetase/guanido kinase, catalytic domain	3	1.68539	0.0286826	NP_250730, NP_248989, NP_252046	171	8	4947	10.8487	0.999917	0.48902	32.5152
INTERPRO	IPR000914:Bacterial extracellular solute-binding protein, family 5	3	1.68539	0.0286826	NP_253186, NP_253192, NP_253190	171	8	4947	10.8487	0.999917	0.48902	32.5152
INTERPRO	IPR008147:Glutamine synthetase, beta-Grasp	3	1.68539	0.0286826	NP_250730, NP_248989, NP_252046	171	8	4947	10.8487	0.999917	0.48902	32.5152
INTERPRO	IPR008146:Glutamine synthetase, catalytic domain	3	1.68539	0.0286826	NP_250730, NP_248989, NP_252046	171	8	4947	10.8487	0.999917	0.48902	32.5152
INTERPRO	IPR001638:Extracellular solute-binding protein, family 3	5	2.80899	0.0367953	NP_250894, NP_253840, NP_253769, NP_252135, NP_252627	171	37	4947	3.90944	0.999994	0.530842	39.7466
GOTERM_MF_DIRECT	GO:0022891~substrate-specific transmembrane transporter activity	5	2.80899	0.0151102	NP_252157, NP_254231, NP_253786, NP_251878, NP_250696	142	25	3594	5.06197	0.84394	0.604955	16.0796
GOTERM_MF_DIRECT	GO:0005215~transporter activity	10	5.61798	0.0462566	NP_252625, NP_251926, NP_252132, NP_254232, NP_253840, NP_250804, NP_254065, NP_252627, NP_254064, NP_251880	142	121	3594	2.09172	0.996905	0.618254	42.0329
INTERPRO	IPR017871:ABC transporter, conserved site	7	3.93258	0.0532103	NP_250637, NP_252132, NP_253196, NP_253195, NP_251877, NP_254063, NP_248971	171	79	4947	2.5634	1	0.625128	52.2358
INTERPRO	IPR020845:AMP-binding, conserved site	4	2.24719	0.0526909	NP_252258, NP_250308, NP_251247, NP_252918	171	25	4947	4.62877	1	0.642445	51.8805
GOTERM_MF_DIRECT	GO:0004356~glutamate-ammonia ligase activity	3	1.68539	0.0366356	NP_250730, NP_248989, NP_252046	142	8	3594	9.4912	0.989469	0.679659	34.9316
INTERPRO	IPR005814:Aminotransferase class-III	3	1.68539	0.0714389	NP_254000, NP_248990, NP_248957	171	13	4947	6.67611	1	0.680188	63.2711
INTERPRO	IPR008995:Molybdate/tungstate binding, C-terminal	3	1.68539	0.0714389	NP_251877, NP_252131, NP_248971	171	13	4947	6.67611	1	0.680188	63.2711
GOTERM_MF_DIRECT	GO:0015197~peptide transporter activity	3	1.68539	0.0459108	NP_253186, NP_253192, NP_253190	142	9	3594	8.43662	0.996765	0.682334	41.7904
INTERPRO	IPR006091:Acyl-CoA oxidase/dehydrogenase, central domain	4	2.24719	0.0758582	NP_249437, NP_249138, NP_251242, NP_249197	171	29	4947	3.99032	1	0.685963	65.5642
GOTERM_MF_DIRECT	GO:0003824~catalytic activity	9	5.05618	0.0281277	NP_249137, NP_252106, NP_252258, NP_250308, NP_250752, NP_250433, NP_251247, NP_252918, NP_250802	142	93	3594	2.44934	0.969216	0.686594	27.9994
GOTERM_MF_DIRECT	GO:0051537~2 iron, 2 sulfur cluster binding	5	2.80899	0.064604	NP_249483, NP_254098, NP_250215, NP_254097, NP_254086	142	39	3594	3.24485	0.999711	0.687757	53.6498
INTERPRO	IPR003593:AAA+ ATPase domain	10	5.61798	0.0696602	NP_249150, NP_250637, NP_252132, NP_253196, NP_253195, NP_251877, NP_252055, NP_252836, NP_254063, NP_248971	171	149	4947	1.9416	1	0.688426	62.3089
INTERPRO	IPR003439:ABC transporter-like	7	3.93258	0.0844992	NP_250637, NP_252132, NP_253196, NP_253195, NP_251877, NP_254063, NP_248971	171	89	4947	2.27538	1	0.695217	69.6697
INTERPRO	IPR023765:Bacterial extracellular solute-binding protein, family 5, conserved site	2	1.1236	0.0675543	NP_253186, NP_253190	171	2	4947	28.9298	1	0.695491	61.1395
INTERPRO	IPR011548:3-hydroxyisobutyrate dehydrogenase	2	1.1236	0.0675543	NP_252259, NP_249434	171	2	4947	28.9298	1	0.695491	61.1395
INTERPRO	IPR006089:Acyl-CoA dehydrogenase, conserved site	3	1.68539	0.0815162	NP_249437, NP_249138, NP_251242	171	14	4947	6.19925	1	0.697033	68.3067
GOTERM_MF_DIRECT	GO:0008442~3-hydroxyisobutyrate dehydrogenase activity	2	1.1236	0.0769354	NP_252259, NP_249434	142	2	3594	25.3099	0.999943	0.705022	60.2174
GOTERM_MF_DIRECT	GO:0004485~methylcrotonoyl-CoA carboxylase activity	2	1.1236	0.0769354	NP_250702, NP_250704	142	2	3594	25.3099	0.999943	0.705022	60.2174
GOTERM_MF_DIRECT	GO:0042936~dipeptide transporter activity	2	1.1236	0.0769354	NP_253194, NP_253193	142	2	3594	25.3099	0.999943	0.705022	60.2174
GOTERM_MF_DIRECT	GO:0003863~3-methyl-2-oxobutanoate dehydrogenase (2-methylpropanoyl-transferring) activity	2	1.1236	0.0769354	NP_250938, NP_250937	142	2	3594	25.3099	0.999943	0.705022	60.2174
GOTERM_MF_DIRECT	GO:0015288~porin activity	4	2.24719	0.0870824	NP_249446, NP_251876, NP_253191, NP_250803	142	27	3594	3.74961	0.999985	0.709177	64.9714
INTERPRO	IPR013786:Acyl-CoA dehydrogenase/oxidase, N-terminal	4	2.24719	0.0956874	NP_249437, NP_249138, NP_251242, NP_249197	171	32	4947	3.61623	1	0.727331	74.313
INTERPRO	IPR001085:Serine hydroxymethyltransferase	2	1.1236	0.0996101	NP_251134, NP_254102	171	3	4947	19.2865	1	0.728426	75.7786
INTERPRO	IPR006222:Glycine cleavage T-protein, N-terminal	2	1.1236	0.0996101	NP_254105, NP_251132	171	3	4947	19.2865	1	0.728426	75.7786
INTERPRO	IPR010061:Methylmalonate-semialdehyde dehydrogenase	2	1.1236	0.0996101	NP_249438, NP_252260	171	3	4947	19.2865	1	0.728426	75.7786
INTERPRO	IPR013977:Glycine cleavage T-protein, C-terminal barrel	2	1.1236	0.0996101	NP_254105, NP_251132	171	3	4947	19.2865	1	0.728426	75.7786
INTERPRO	IPR019798:Serine hydroxymethyltransferase, pyridoxal phosphate binding site	2	1.1236	0.0996101	NP_251134, NP_254102	171	3	4947	19.2865	1	0.728426	75.7786
UP_SEQ_FEATURE	binding site:NAD	3	1.68539	0.0647784	NP_252259, NP_251885, NP_250940	38	14	1220	6.8797	0.99424	0.99424	50.6677
under
Category	Term	Count	%	PValue	Genes	List Total	Pop Hits	Pop Total	Fold Enrichment	Bonferroni	Benjamini	FDR
GOTERM_CC_DIRECT	GO:0009325~nitrate reductase complex	3	6	0.000451837	NP_252561, NP_252564, NP_252563	34	3	2638	77.5882	0.00720495	0.00720495	0.320423
KEGG_PATHWAY	pae00910:Nitrogen metabolism	5	10	0.000909004	NP_252561, NP_252562, NP_252564, NP_252563, NP_252565	21	38	1641	10.282	0.0224789	0.0224789	0.735115
GOTERM_MF_DIRECT	GO:0008940~nitrate reductase activity	3	6	0.000485031	NP_252561, NP_252564, NP_252563	34	4	3594	79.2794	0.0253851	0.0253851	0.472217
SMART	SM00852:SM00852	2	4	0.0332996	NP_252603, NP_252604	10	4	1069	53.45	0.333956	0.333956	19.5784
GOTERM_CC_DIRECT	GO:0045261~proton-transporting ATP synthase complex, catalytic core F(1)	2	4	0.0610471	NP_254243, NP_254242	34	5	2638	31.0353	0.634993	0.395842	36.0657
GOTERM_MF_DIRECT	GO:0046961~proton-transporting ATPase activity, rotational mechanism	2	4	0.03624	NP_254243, NP_254242	34	4	3594	52.8529	0.858632	0.479065	30.2423
GOTERM_MF_DIRECT	GO:0061599~molybdopterin molybdotransferase activity	2	4	0.03624	NP_252603, NP_252604	34	4	3594	52.8529	0.858632	0.479065	30.2423
GOTERM_MF_DIRECT	GO:0061598~molybdopterin adenylyltransferase activity	2	4	0.03624	NP_252603, NP_252604	34	4	3594	52.8529	0.858632	0.479065	30.2423
GOTERM_MF_DIRECT	GO:0050622~glycine dehydrogenase (cyanide-forming) activity	2	4	0.0273013	NP_250885, NP_250884	34	3	3594	70.4706	0.769404	0.519796	23.6673
UP_KEYWORDS	Oxidoreductase	8	16	0.013194	NP_249212, NP_248714, NP_249007, NP_251354, NP_252564, NP_250885, NP_252563, NP_250884	50	288	5483	3.04611	0.543253	0.543253	12.4211
KEGG_PATHWAY	pae02020:Two-component system	6	12	0.0616688	NP_252561, NP_253215, NP_252562, NP_252997, NP_252564, NP_252563	21	182	1641	2.57614	0.796341	0.548714	40.335
UP_KEYWORDS	ATP synthesis	2	4	0.0776691	NP_254243, NP_254242	50	9	5483	24.3689	0.991522	0.61482	55.3969
GOTERM_MF_DIRECT	GO:0046933~proton-transporting ATP synthase activity, rotational mechanism	2	4	0.0712051	NP_254243, NP_254242	34	8	3594	26.4265	0.980059	0.624217	51.3582
GOTERM_BP_DIRECT	GO:0044571~[2Fe-2S] cluster assembly	2	4	0.0209383	NP_252503, NP_252502	32	2	2946	92.0625	0.667246	0.667246	18.5832
GOTERM_BP_DIRECT	GO:0042126~nitrate metabolic process	2	4	0.0209383	NP_252564, NP_252563	32	2	2946	92.0625	0.667246	0.667246	18.5832
GOTERM_BP_DIRECT	GO:0018315~molybdenum incorporation into molybdenum-molybdopterin complex	2	4	0.041452	NP_252603, NP_252604	32	4	2946	46.0312	0.889358	0.667371	33.7224
UP_KEYWORDS	Ion transport	3	6	0.0756404	NP_254243, NP_254242, NP_252083	50	51	5483	6.45059	0.990348	0.68656	54.4074
UP_KEYWORDS	Copper	2	4	0.060937	NP_252085, NP_252083	50	7	5483	31.3314	0.97551	0.7096	46.6255
UP_KEYWORDS	CF(1)	2	4	0.0439078	NP_254243, NP_254242	50	5	5483	43.864	0.929289	0.734084	36.1333
GOTERM_BP_DIRECT	GO:0016226~iron-sulfur cluster assembly	2	4	0.081239	NP_252499, NP_252500	32	8	2946	23.0156	0.987795	0.769762	56.0975
INTERPRO	IPR001453:Molybdopterin binding domain	2	4	0.0351158	NP_252603, NP_252604	45	4	4947	54.9667	0.993049	0.916627	34.3774
INTERPRO	IPR008333:Oxidoreductase, FAD-binding domain	2	4	0.0690255	NP_251354, NP_252087	45	8	4947	27.4833	0.999952	0.916711	56.9515
INTERPRO	IPR011050:Pectin lyase fold/virulence factor	2	4	0.0690255	NP_251152, NP_252083	45	8	4947	27.4833	0.999952	0.916711	56.9515
INTERPRO	IPR012334:Pectin lyase fold	2	4	0.0606589	NP_251152, NP_252083	45	7	4947	31.4095	0.999833	0.944943	52.165
INTERPRO	IPR001539:Peptidase U32	2	4	0.0264515	NP_252602, NP_252601	45	3	4947	73.2889	0.975917	0.975917	27.0872

## Sheet: pAMBL2
DE														DE, over, under for pAMBL2
Category	Term	Count	%	PValue	Genes	List Total	Pop Hits	Pop Total	Fold Enrichment	Bonferroni	Benjamini	FDR
KEGG_PATHWAY	pae00280:Valine, leucine and isoleucine degradation	9	10.2273	2.3527e-06	NP_251243, NP_250701, NP_250702, NP_248822, NP_250689, NP_250704, NP_250940, NP_250691, NP_250690	34	48	1641	9.04963	9.64561e-05	9.64561e-05	0.00216509
KEGG_PATHWAY	pae00072:Synthesis and degradation of ketone bodies	5	5.68182	2.62021e-05	NP_251243, NP_250701, NP_250689, NP_250691, NP_250690	34	10	1641	24.1324	0.00107372	0.000537006	0.0241104
GOTERM_BP_DIRECT	GO:0043200~response to amino acid	4	4.54545	0.000963905	NP_249206, NP_249205, NP_249204, NP_249203	57	11	2946	18.7943	0.0589465	0.0589465	0.971725
COG_ONTOLOGY	Lipid metabolism	6	6.81818	0.0117771	NP_249436, NP_251245, NP_249437, NP_250702, NP_250704, NP_251242	27	72	1305	4.02778	0.101136	0.101136	6.59074
KEGG_PATHWAY	pae00650:Butanoate metabolism	5	5.68182	0.00885621	NP_251243, NP_250701, NP_250689, NP_250691, NP_250690	34	42	1641	5.7458	0.30561	0.114474	7.86027
KEGG_PATHWAY	pae01120:Microbial metabolism in diverse environments	12	13.6364	0.0122798	NP_251245, NP_251243, NP_249215, NP_254195, NP_250698, NP_250940, NP_249209, NP_250697, NP_252082, NP_250699, NP_250691, NP_249210	34	269	1641	2.15307	0.397451	0.118955	10.748
GOTERM_BP_DIRECT	GO:0006635~fatty acid beta-oxidation	4	4.54545	0.00880121	NP_249436, NP_249435, NP_251243, NP_250691	57	23	2946	8.98856	0.427035	0.129974	8.56223
GOTERM_BP_DIRECT	GO:0006071~glycerol metabolic process	3	3.40909	0.0070114	NP_252274, NP_252271, NP_252272	57	7	2946	22.1504	0.358069	0.13736	6.87657
GOTERM_BP_DIRECT	GO:0008300~isoprenoid catabolic process	3	3.40909	0.00506982	NP_250701, NP_250702, NP_250704	57	6	2946	25.8421	0.274004	0.147946	5.01633
UP_KEYWORDS	Copper	3	3.40909	0.00496325	NP_252085, NP_252082, NP_252083	88	7	5483	26.7029	0.283492	0.153532	4.97511
KEGG_PATHWAY	pae00643:Styrene degradation	3	3.40909	0.0228263	NP_250698, NP_250697, NP_250699	34	12	1641	12.0662	0.61199	0.172499	19.1438
UP_KEYWORDS	Glycerol metabolism	3	3.40909	0.00358204	NP_252274, NP_252271, NP_252272	88	6	5483	31.1534	0.213708	0.213708	3.61354
KEGG_PATHWAY	pae00640:Propanoate metabolism	4	4.54545	0.0414032	NP_251245, NP_251243, NP_248822, NP_250691	34	39	1641	4.95023	0.823366	0.219381	32.2356
KEGG_PATHWAY	pae00910:Nitrogen metabolism	4	4.54545	0.0387407	NP_249215, NP_254195, NP_252082, NP_249210	34	38	1641	5.0805	0.802093	0.236615	30.4837
KEGG_PATHWAY	pae02020:Two-component system	8	9.09091	0.0645039	NP_251243, NP_252997, NP_250033, NP_254195, NP_249209, NP_250692, NP_250691, NP_250248	34	182	1641	2.12153	0.935029	0.289457	45.8612
KEGG_PATHWAY	pae00281:Geraniol degradation	3	3.40909	0.0822056	NP_249437, NP_250701, NP_251242	34	24	1641	6.03309	0.970313	0.323474	54.5894
KEGG_PATHWAY	pae00630:Glyoxylate and dicarboxylate metabolism	4	4.54545	0.0998365	NP_251243, NP_254195, NP_250940, NP_250691	34	56	1641	3.44748	0.986598	0.350293	62.0131
COG_ONTOLOGY	Inorganic ion transport and metabolism	5	5.68182	0.0923821	NP_252590, NP_249216, NP_251088, NP_252083, NP_249236	27	88	1305	2.74621	0.582047	0.353507	42.7558
UP_KEYWORDS	Electron transport	4	4.54545	0.039987	NP_249215, NP_249209, NP_249210, NP_250248	88	48	5483	5.19223	0.935052	0.365993	34.1996
UP_KEYWORDS	Tyrosine catabolism	2	2.27273	0.0468588	NP_250697, NP_250699	88	3	5483	41.5379	0.959864	0.368308	38.8734
UP_KEYWORDS	Phenylalanine catabolism	2	2.27273	0.0619908	NP_250697, NP_250699	88	4	5483	31.1534	0.986263	0.378992	48.1262
GOTERM_BP_DIRECT	GO:0010133~proline catabolic process to glutamate	2	2.27273	0.0376626	NP_249473, NP_249474	57	2	2946	51.6842	0.910952	0.383512	32.2077
GOTERM_MF_DIRECT	GO:0005506~iron ion binding	6	6.81818	0.010991	NP_252590, NP_249215, NP_249209, NP_251088, NP_250699, NP_250248	63	79	3594	4.33273	0.630154	0.391851	11.3284
UP_KEYWORDS	Periplasm	4	4.54545	0.0586066	NP_249209, NP_252082, NP_252083, NP_249210	88	56	5483	4.45049	0.982515	0.396978	46.1744
UP_KEYWORDS	Oxidoreductase	10	11.3636	0.0378524	NP_249473, NP_249437, NP_249215, NP_250940, NP_252082, NP_251242, NP_250699, NP_252274, NP_249210, NP_250248	88	288	5483	2.16343	0.924631	0.403736	32.6835
UP_KEYWORDS	Iron	6	6.81818	0.0832633	NP_249215, NP_249209, NP_251088, NP_250699, NP_249210, NP_250248	88	147	5483	2.54314	0.997046	0.411108	59.0014
UP_KEYWORDS	Heme	4	4.54545	0.0320253	NP_249215, NP_249209, NP_249210, NP_250248	88	44	5483	5.66426	0.88705	0.420275	28.3829
UP_KEYWORDS	FAD	5	5.68182	0.0245177	NP_249473, NP_249437, NP_250940, NP_251242, NP_252274	88	70	5483	4.45049	0.810461	0.425575	22.477
UP_KEYWORDS	Flavoprotein	5	5.68182	0.080206	NP_249473, NP_249437, NP_250940, NP_251242, NP_252274	88	103	5483	3.0246	0.996308	0.428881	57.5772
GOTERM_BP_DIRECT	GO:0019333~denitrification pathway	2	2.27273	0.055968	NP_249215, NP_252082	57	3	2946	34.4561	0.973444	0.453789	44.1881
GOTERM_CC_DIRECT	GO:1905202~methylcrotonoyl-CoA carboxylase complex	2	2.27273	0.0368112	NP_250702, NP_250704	50	2	2638	52.76	0.471441	0.471441	23.7812
GOTERM_BP_DIRECT	GO:0006072~glycerol-3-phosphate metabolic process	2	2.27273	0.0739312	NP_252274, NP_252272	57	4	2946	25.8421	0.992084	0.499056	54.0543
GOTERM_BP_DIRECT	GO:0006572~tyrosine catabolic process	2	2.27273	0.0739312	NP_250697, NP_250699	57	4	2946	25.8421	0.992084	0.499056	54.0543
GOTERM_BP_DIRECT	GO:0034220~ion transmembrane transport	2	2.27273	0.0739312	NP_252382, NP_252271	57	4	2946	25.8421	0.992084	0.499056	54.0543
GOTERM_BP_DIRECT	GO:0042413~carnitine catabolic process	2	2.27273	0.0739312	NP_250689, NP_250690	57	4	2946	25.8421	0.992084	0.499056	54.0543
GOTERM_BP_DIRECT	GO:0006559~L-phenylalanine catabolic process	2	2.27273	0.0915586	NP_250697, NP_250699	57	5	2946	20.6737	0.997641	0.530551	62.179
GOTERM_MF_DIRECT	GO:0004485~methylcrotonoyl-CoA carboxylase activity	2	2.27273	0.0342091	NP_250702, NP_250704	63	2	3594	57.0476	0.956401	0.543048	31.5226
GOTERM_MF_DIRECT	GO:0016597~amino acid binding	4	4.54545	0.0106497	NP_249206, NP_249205, NP_249204, NP_249203	63	27	3594	8.4515	0.618488	0.618488	10.9949
GOTERM_MF_DIRECT	GO:0004129~cytochrome-c oxidase activity	3	3.40909	0.033721	NP_249215, NP_252082, NP_250248	63	17	3594	10.0672	0.954372	0.642665	31.1452
GOTERM_MF_DIRECT	GO:0008410~CoA-transferase activity	2	2.27273	0.0992093	NP_250689, NP_250690	63	6	3594	19.0159	0.999918	0.739029	67.9104
GOTERM_MF_DIRECT	GO:0003824~catalytic activity	5	5.68182	0.0751742	NP_251245, NP_249202, NP_248862, NP_251247, NP_250802	63	93	3594	3.06708	0.999118	0.755049	57.2659
GOTERM_MF_DIRECT	GO:0020037~heme binding	4	4.54545	0.0971526	NP_249215, NP_249209, NP_249210, NP_250248	63	64	3594	3.56548	0.999899	0.784119	67.1043
SMART	SM00882:SM00882	2	2.27273	0.0799222	NP_250689, NP_250690	23	4	1069	23.2391	0.864547	0.864547	48.7368
INTERPRO	IPR000868:Isochorismatase-like	3	3.40909	0.0192426	NP_253605, NP_254194, NP_249893	84	13	4947	13.5907	0.98854	0.98854	22.05
INTERPRO	IPR011048:Cytochrome cd1-nitrite reductase-like, C-terminal haem d1	2	2.27273	0.0495036	NP_249207, NP_249210	84	3	4947	39.2619	0.999992	0.997087	47.8426
INTERPRO	IPR003143:Cytochrome d1, haem domain	2	2.27273	0.0495036	NP_249207, NP_249210	84	3	4947	39.2619	0.999992	0.997087	47.8426
INTERPRO	IPR023615:Cytochrome c oxidase, subunit I, copper-binding site	2	2.27273	0.0965847	NP_249215, NP_250248	84	6	4947	19.631	1	0.997092	72.8069
INTERPRO	IPR004165:Coenzyme A transferase family I	2	2.27273	0.0811528	NP_250689, NP_250690	84	5	4947	23.5571	1	0.99848	66.2119
over
Category	Term	Count	%	PValue	Genes	List Total	Pop Hits	Pop Total	Fold Enrichment	Bonferroni	Benjamini	FDR
UP_KEYWORDS	Glycerol metabolism	3	10.3448	0.000372525	NP_252274, NP_252271, NP_252272	29	6	5483	94.5345	0.0173595	0.0173595	0.353272
GOTERM_BP_DIRECT	GO:0006071~glycerol metabolic process	3	10.3448	0.00130318	NP_252274, NP_252271, NP_252272	25	7	2946	50.5029	0.0532963	0.0532963	1.19962
INTERPRO	IPR000868:Isochorismatase-like	3	10.3448	0.00231884	NP_253605, NP_254194, NP_249893	29	13	4947	39.366	0.209014	0.209014	2.54853
GOTERM_BP_DIRECT	GO:0010133~proline catabolic process to glutamate	2	6.89655	0.0162297	NP_249473, NP_249474	25	2	2946	117.84	0.497036	0.290801	14.0528
GOTERM_BP_DIRECT	GO:0006072~glycerol-3-phosphate metabolic process	2	6.89655	0.0322067	NP_252274, NP_252272	25	4	2946	58.92	0.747146	0.367652	26.1385
GOTERM_CC_DIRECT	GO:0005887~integral component of plasma membrane	4	13.7931	0.0577798	NP_249474, NP_254197, NP_253512, NP_252271	20	125	2638	4.2208	0.414709	0.414709	29.0019
UP_KEYWORDS	Transmembrane	11	37.931	0.0533842	NP_249474, NP_252997, NP_254197, NP_251088, NP_251805, NP_253512, NP_252271, NP_253922, NP_250399, NP_250248, NP_249236	29	1156	5483	1.7991	0.924113	0.576628	40.6127
UP_KEYWORDS	Membrane	12	41.3793	0.0424227	NP_252590, NP_249474, NP_252997, NP_254197, NP_251088, NP_251805, NP_253512, NP_252271, NP_253922, NP_250399, NP_250248, NP_249236	29	1276	5483	1.77808	0.869632	0.638935	33.7501
UP_KEYWORDS	Transmembrane helix	10	34.4828	0.0996052	NP_249474, NP_252997, NP_254197, NP_251805, NP_253512, NP_252271, NP_253922, NP_250399, NP_250248, NP_249236	29	1120	5483	1.68812	0.992783	0.708534	63.0857
INTERPRO	IPR010105:TonB-dependent siderophore receptor	2	6.89655	0.0972827	NP_252590, NP_251088	29	18	4947	18.954	0.999968	0.924546	67.9573
INTERPRO	IPR011662:Secretin/TonB, short N-terminal	2	6.89655	0.0817285	NP_252590, NP_251088	29	15	4947	22.7448	0.999818	0.943329	61.2534
INTERPRO	IPR010917:TonB-dependent receptor, conserved site	2	6.89655	0.0764866	NP_252590, NP_251088	29	14	4947	24.3695	0.999677	0.982016	58.7215
under
Category	Term	Count	%	PValue	Genes	List Total	Pop Hits	Pop Total	Fold Enrichment	Bonferroni	Benjamini	FDR
KEGG_PATHWAY	pae00280:Valine, leucine and isoleucine degradation	8	13.5593	1.43324e-06	NP_251243, NP_250701, NP_250702, NP_250689, NP_250704, NP_250940, NP_250691, NP_250690	23	48	1641	11.8913	4.15632e-05	4.15632e-05	0.00121014
KEGG_PATHWAY	pae00072:Synthesis and degradation of ketone bodies	5	8.47458	4.83914e-06	NP_251243, NP_250701, NP_250689, NP_250691, NP_250690	23	10	1641	35.6739	0.000140326	7.01653e-05	0.00408583
GOTERM_BP_DIRECT	GO:0043200~response to amino acid	4	6.77966	0.000164531	NP_249206, NP_249205, NP_249204, NP_249203	32	11	2946	33.4773	0.00426901	0.00426901	0.134848
COG_ONTOLOGY	Lipid metabolism	6	10.1695	0.000866603	NP_249436, NP_251245, NP_249437, NP_250702, NP_250704, NP_251242	16	72	1305	6.79688	0.00605047	0.00605047	0.44596
KEGG_PATHWAY	pae01120:Microbial metabolism in diverse environments	11	18.6441	0.00122389	NP_251245, NP_251243, NP_249215, NP_250698, NP_250940, NP_249209, NP_250697, NP_252082, NP_250699, NP_250691, NP_249210	23	269	1641	2.91757	0.0348914	0.0117684	1.02869
GOTERM_BP_DIRECT	GO:0006635~fatty acid beta-oxidation	4	6.77966	0.00162095	NP_249436, NP_249435, NP_251243, NP_250691	32	23	2946	16.0109	0.0413018	0.0139613	1.32158
KEGG_PATHWAY	pae00650:Butanoate metabolism	5	8.47458	0.00194257	NP_251243, NP_250701, NP_250689, NP_250691, NP_250690	23	42	1641	8.49379	0.0548289	0.0139984	1.62839
GOTERM_BP_DIRECT	GO:0008300~isoprenoid catabolic process	3	5.08475	0.0015661	NP_250701, NP_250702, NP_250704	32	6	2946	46.0313	0.0399315	0.0201691	1.27711
KEGG_PATHWAY	pae00643:Styrene degradation	3	5.08475	0.0104436	NP_250698, NP_250697, NP_250699	23	12	1641	17.837	0.262477	0.0590748	8.48286
GOTERM_MF_DIRECT	GO:0016597~amino acid binding	4	6.77966	0.00210916	NP_249206, NP_249205, NP_249204, NP_249203	36	27	3594	14.7901	0.0887162	0.0887162	1.95598
UP_KEYWORDS	Copper	3	5.08475	0.00223226	NP_252085, NP_252082, NP_252083	59	7	5483	39.8281	0.0916219	0.0916219	2.05818
KEGG_PATHWAY	pae00350:Tyrosine metabolism	3	5.08475	0.049198	NP_250698, NP_250697, NP_250699	23	27	1641	7.92754	0.768467	0.167131	34.6862
KEGG_PATHWAY	pae00620:Pyruvate metabolism	4	6.77966	0.0436474	NP_251245, NP_251243, NP_250940, NP_250691	23	60	1641	4.75652	0.725891	0.168804	31.396
KEGG_PATHWAY	pae00281:Geraniol degradation	3	5.08475	0.0396317	NP_249437, NP_250701, NP_251242	23	24	1641	8.91848	0.690474	0.177537	28.9253
GOTERM_BP_DIRECT	GO:0019333~denitrification pathway	2	3.38983	0.0312477	NP_249215, NP_252082	32	3	2946	61.375	0.561942	0.186453	22.9214
GOTERM_BP_DIRECT	GO:0042413~carnitine catabolic process	2	3.38983	0.041452	NP_250689, NP_250690	32	4	2946	46.0312	0.667371	0.197598	29.3326
GOTERM_BP_DIRECT	GO:0006572~tyrosine catabolic process	2	3.38983	0.041452	NP_250697, NP_250699	32	4	2946	46.0312	0.667371	0.197598	29.3326
GOTERM_BP_DIRECT	GO:0006559~L-phenylalanine catabolic process	2	3.38983	0.0515523	NP_250697, NP_250699	32	5	2946	36.825	0.74745	0.204956	35.2124
PIR_SUPERFAMILY	PIRSF000429:acetyl-CoA acetyltransferase	2	3.38983	0.0574261	NP_251243, NP_250691	5	11	751	27.3091	0.210665	0.210665	20.2126
GOTERM_CC_DIRECT	GO:0042597~periplasmic space	4	6.77966	0.0385055	NP_249209, NP_252082, NP_252083, NP_249210	30	69	2638	5.09758	0.399782	0.225263	22.8924
GOTERM_MF_DIRECT	GO:0003824~catalytic activity	5	8.47458	0.0119112	NP_251245, NP_249202, NP_248862, NP_251247, NP_250802	36	93	3594	5.36738	0.409768	0.231734	10.6052
GOTERM_MF_DIRECT	GO:0004485~methylcrotonoyl-CoA carboxylase activity	2	3.38983	0.0193848	NP_250702, NP_250704	36	2	3594	99.8333	0.57739	0.249564	16.7348
KEGG_PATHWAY	pae00640:Propanoate metabolism	3	5.08475	0.0943408	NP_251245, NP_251243, NP_250691	23	39	1641	5.48829	0.943509	0.249764	56.6853
GOTERM_CC_DIRECT	GO:1905202~methylcrotonoyl-CoA carboxylase complex	2	3.38983	0.0218696	NP_250702, NP_250704	30	2	2638	87.9333	0.249833	0.249833	13.6185
KEGG_PATHWAY	pae00910:Nitrogen metabolism	3	5.08475	0.0902201	NP_249215, NP_252082, NP_249210	23	38	1641	5.63272	0.93556	0.262633	54.9928
UP_KEYWORDS	Periplasm	4	6.77966	0.0209544	NP_249209, NP_252082, NP_252083, NP_249210	59	56	5483	6.63801	0.597723	0.365747	17.887
UP_KEYWORDS	Tyrosine catabolism	2	3.38983	0.0314056	NP_250697, NP_250699	59	3	5483	61.9548	0.746427	0.367052	25.6917
UP_KEYWORDS	Phenylalanine catabolism	2	3.38983	0.0416572	NP_250697, NP_250699	59	4	5483	46.4661	0.839528	0.367079	32.6971
UP_KEYWORDS	Electron transport	3	5.08475	0.0910776	NP_249215, NP_249209, NP_249210	59	48	5483	5.80826	0.983532	0.443793	58.8802
UP_KEYWORDS	Oxidoreductase	7	11.8644	0.0820852	NP_249437, NP_249215, NP_250940, NP_252082, NP_251242, NP_250699, NP_249210	59	288	5483	2.25877	0.974852	0.458726	54.935
GOTERM_MF_DIRECT	GO:0008410~CoA-transferase activity	2	3.38983	0.0570652	NP_250689, NP_250690	36	6	3594	33.2778	0.924631	0.47604	42.2893
UP_KEYWORDS	Heme	3	5.08475	0.0784286	NP_249215, NP_249209, NP_249210	59	44	5483	6.33629	0.970164	0.504608	53.2365
SMART	SM00882:SM00882	2	3.38983	0.0478294	NP_250689, NP_250690	14	4	1069	38.1786	0.520574	0.520574	28.8766
GOTERM_MF_DIRECT	GO:0043565~sequence-specific DNA binding	4	6.77966	0.0808173	NP_249206, NP_249205, NP_249204, NP_249203	36	105	3594	3.80317	0.975471	0.523639	54.5434
INTERPRO	IPR020615:Thiolase, acyl-enzyme intermediate active site	2	3.38983	0.0941322	NP_251243, NP_250691	55	9	4947	19.9879	0.999999	0.966983	68.7618
INTERPRO	IPR020610:Thiolase, active site	2	3.38983	0.0739962	NP_251243, NP_250691	55	7	4947	25.6987	0.999975	0.97088	59.537
INTERPRO	IPR004165:Coenzyme A transferase family I	2	3.38983	0.0534211	NP_250689, NP_250690	55	5	4947	35.9782	0.999488	0.977363	47.5936
INTERPRO	IPR011048:Cytochrome cd1-nitrite reductase-like, C-terminal haem d1	2	3.38983	0.0323974	NP_249207, NP_249210	55	3	4947	59.9636	0.989378	0.989378	32.132
INTERPRO	IPR003143:Cytochrome d1, haem domain	2	3.38983	0.0323974	NP_249207, NP_249210	55	3	4947	59.9636	0.989378	0.989378	32.132
UP_SEQ_FEATURE	binding site:Heme (covalent)	2	3.38983	0.0794495	NP_249209, NP_249210	21	5	1220	23.2381	0.991073	0.991073	55.9818

## Sheet: rmS149
DE													DE, over, under for rms149
Category	Term	Count	%	PValue	Genes	List Total	Pop Hits	Pop Total	Fold Enrichment	Bonferroni	Benjamini	FDR
KEGG_PATHWAY	pae00280:Valine, leucine and isoleucine degradation	17	14.7826	3.59064e-13	NP_250705, NP_249438, NP_250701, NP_250689, NP_250702, NP_249434, NP_250704, NP_252260, NP_250939, NP_250938, NP_250937, NP_251243, NP_248822, NP_248820, NP_250940, NP_250691, NP_250690	57	48	1641	10.1963	1.72342e-11	1.72342e-11	3.42659e-10
KEGG_PATHWAY	pae00072:Synthesis and degradation of ketone bodies	6	5.21739	8.56254e-06	NP_251243, NP_250701, NP_250689, NP_250693, NP_250691, NP_250690	57	10	1641	17.2737	0.000410919	0.000205481	0.00817143
UP_KEYWORDS	Oxidoreductase	19	16.5217	1.96135e-05	NP_250705, NP_252819, NP_249473, NP_249437, NP_249434, NP_252274, NP_250699, NP_251242, NP_252260, NP_250248, NP_250938, NP_250937, NP_251873, NP_251885, NP_249215, NP_248820, NP_250940, NP_249556, NP_251277	114	288	5483	3.17303	0.00176367	0.00176367	0.0213349
UP_KEYWORDS	rRNA-binding	7	6.08696	0.000108153	NP_252944, NP_252949, NP_252950, NP_252952, NP_252946, NP_252948, NP_252947	114	38	5483	8.85988	0.00968707	0.00485532	0.117594
UP_KEYWORDS	Glycerol metabolism	4	3.47826	0.000162962	NP_252269, NP_252274, NP_252271, NP_252272	114	6	5483	32.0643	0.0145607	0.00487732	0.177139
GOTERM_MF_DIRECT	GO:0019843~rRNA binding	7	6.08696	0.000103885	NP_252944, NP_252949, NP_252950, NP_252952, NP_252946, NP_252948, NP_252947	87	33	3594	8.7628	0.011979	0.011979	0.118457
UP_KEYWORDS	RNA-binding	8	6.95652	0.0010363	NP_252944, NP_251911, NP_252949, NP_252950, NP_252952, NP_252946, NP_252948, NP_252947	114	78	5483	4.93297	0.0890941	0.0154323	1.12162
UP_KEYWORDS	Tyrosine catabolism	3	2.6087	0.00124611	NP_250697, NP_249556, NP_250699	114	3	5483	48.0965	0.106152	0.0159036	1.3473
UP_KEYWORDS	Ribonucleoprotein	7	6.08696	0.00103452	NP_252944, NP_252949, NP_252950, NP_252952, NP_252946, NP_252948, NP_252947	114	57	5483	5.90659	0.0889475	0.0184585	1.11969
KEGG_PATHWAY	pae01100:Metabolic pathways	39	33.913	0.00167864	NP_252819, NP_249473, NP_249438, NP_250028, NP_249434, NP_254195, NP_250698, NP_249209, NP_250697, NP_250699, NP_250693, NP_252272, NP_250247, NP_250248, NP_251871, NP_251245, NP_251873, NP_251872, NP_251243, NP_252481, NP_252269, NP_250940, NP_253606, NP_250705, NP_253605, NP_250701, NP_250702, NP_250704, NP_252260, NP_250939, NP_250938, NP_250937, NP_251885, NP_251884, NP_248822, NP_249201, NP_…	57	785	1641	1.43031	0.0774767	0.0199588	1.59059
UP_KEYWORDS	Ribosomal protein	7	6.08696	0.0009412	NP_252944, NP_252949, NP_252950, NP_252952, NP_252946, NP_252948, NP_252947	114	56	5483	6.01206	0.0812561	0.0209641	1.01916
GOTERM_BP_DIRECT	GO:0006071~glycerol metabolic process	4	3.47826	0.000557385	NP_252269, NP_252274, NP_252271, NP_252272	78	7	2946	21.5824	0.0425561	0.0215094	0.58802
GOTERM_BP_DIRECT	GO:0008300~isoprenoid catabolic process	4	3.47826	0.000324609	NP_250705, NP_250701, NP_250702, NP_250704	78	6	2946	25.1795	0.0250056	0.0250056	0.342832
KEGG_PATHWAY	pae00640:Propanoate metabolism	7	6.08696	0.00164224	NP_251245, NP_249438, NP_251243, NP_248822, NP_248820, NP_250691, NP_252260	57	39	1641	5.16734	0.0758603	0.0259546	1.55633
UP_KEYWORDS	Phenylalanine catabolism	3	2.6087	0.00245863	NP_250697, NP_249556, NP_250699	114	4	5483	36.0724	0.198723	0.0273137	2.64243
KEGG_PATHWAY	pae01200:Carbon metabolism	12	10.4348	0.00301416	NP_251871, NP_251245, NP_249438, NP_251873, NP_251885, NP_251243, NP_251872, NP_251884, NP_248820, NP_250940, NP_250691, NP_252260	57	128	1641	2.69901	0.13489	0.0285637	2.83983
UP_KEYWORDS	Iron	10	8.69565	0.00312026	NP_252819, NP_253048, NP_249215, NP_249209, NP_251088, NP_253576, NP_249556, NP_250699, NP_252311, NP_250248	114	147	5483	3.27187	0.24517	0.0307681	3.34261
COG_ONTOLOGY	Lipid metabolism	7	6.08696	0.00327104	NP_249436, NP_250705, NP_251245, NP_249437, NP_250702, NP_250704, NP_251242	29	72	1305	4.375	0.0416988	0.0416988	2.14582
GOTERM_MF_DIRECT	GO:0003735~structural constituent of ribosome	7	6.08696	0.00196057	NP_252944, NP_252949, NP_252950, NP_252952, NP_252946, NP_252948, NP_252947	87	56	3594	5.16379	0.203596	0.0730754	2.21409
KEGG_PATHWAY	pae03010:Ribosome	7	6.08696	0.0104269	NP_252944, NP_252949, NP_252950, NP_252952, NP_252946, NP_252948, NP_252947	57	56	1641	3.59868	0.395358	0.0804336	9.51917
KEGG_PATHWAY	pae00650:Butanoate metabolism	6	5.21739	0.0125178	NP_251243, NP_250701, NP_250689, NP_250693, NP_250691, NP_250690	57	42	1641	4.11278	0.453732	0.0827526	11.3273
GOTERM_MF_DIRECT	GO:0018478~malonate-semialdehyde dehydrogenase (acetylating) activity	3	2.6087	0.00167178	NP_249438, NP_248820, NP_252260	87	3	3594	41.3103	0.176415	0.0924843	1.8908
GOTERM_MF_DIRECT	GO:0004491~methylmalonate-semialdehyde dehydrogenase (acylating) activity	3	2.6087	0.00167178	NP_249438, NP_248820, NP_252260	87	3	3594	41.3103	0.176415	0.0924843	1.8908
GOTERM_BP_DIRECT	GO:0006559~L-phenylalanine catabolic process	3	2.6087	0.00640784	NP_250697, NP_249556, NP_250699	78	5	2946	22.6615	0.39433	0.0954194	6.57385
GOTERM_BP_DIRECT	GO:0019483~beta-alanine biosynthetic process	3	2.6087	0.00391087	NP_248822, NP_248820, NP_248819	78	4	2946	28.3269	0.263353	0.0968638	4.06022
GOTERM_BP_DIRECT	GO:0006072~glycerol-3-phosphate metabolic process	3	2.6087	0.00391087	NP_252269, NP_252274, NP_252272	78	4	2946	28.3269	0.263353	0.0968638	4.06022
GOTERM_BP_DIRECT	GO:0006572~tyrosine catabolic process	3	2.6087	0.00391087	NP_250697, NP_249556, NP_250699	78	4	2946	28.3269	0.263353	0.0968638	4.06022
UP_KEYWORDS	NAD	7	6.08696	0.0125612	NP_249473, NP_251885, NP_249434, NP_248820, NP_250940, NP_251277, NP_252260	114	94	5483	3.58165	0.679433	0.107534	12.8479
UP_KEYWORDS	FAD	6	5.21739	0.0142196	NP_250705, NP_249473, NP_249437, NP_250940, NP_251242, NP_252274	114	70	5483	4.12256	0.724441	0.110573	14.4272
GOTERM_BP_DIRECT	GO:0006412~translation	7	6.08696	0.00635419	NP_252944, NP_252949, NP_252952, NP_252946, NP_252948, NP_252947, NP_252270	78	65	2946	4.06746	0.391774	0.116887	6.52048
KEGG_PATHWAY	pae00562:Inositol phosphate metabolism	3	2.6087	0.021519	NP_249438, NP_248820, NP_252260	57	7	1641	12.3383	0.648022	0.122364	18.7476
UP_KEYWORDS	Flavoprotein	7	6.08696	0.0190194	NP_250705, NP_249473, NP_249437, NP_250940, NP_253576, NP_251242, NP_252274	114	103	5483	3.26869	0.822401	0.134129	18.8523
KEGG_PATHWAY	pae01120:Microbial metabolism in diverse environments	16	13.913	0.0306525	NP_252819, NP_254195, NP_250698, NP_249209, NP_250697, NP_250699, NP_251871, NP_251245, NP_251873, NP_251243, NP_251885, NP_251872, NP_251884, NP_249215, NP_250940, NP_250691	57	269	1641	1.71239	0.775604	0.152986	25.7039
KEGG_PATHWAY	pae00030:Pentose phosphate pathway	4	3.47826	0.0508815	NP_251871, NP_251873, NP_251872, NP_251884	57	25	1641	4.60632	0.918458	0.221716	39.2486
KEGG_PATHWAY	pae00410:beta-Alanine metabolism	4	3.47826	0.0508815	NP_249438, NP_248822, NP_248820, NP_252260	57	25	1641	4.60632	0.918458	0.221716	39.2486
KEGG_PATHWAY	pae00350:Tyrosine metabolism	4	3.47826	0.061696	NP_250698, NP_250697, NP_249556, NP_250699	57	27	1641	4.26511	0.952957	0.22487	45.5424
KEGG_PATHWAY	pae00643:Styrene degradation	3	2.6087	0.0606376	NP_250698, NP_250697, NP_250699	57	12	1641	7.19737	0.950342	0.238879	44.9533
GOTERM_BP_DIRECT	GO:0006635~fatty acid beta-oxidation	4	3.47826	0.0208754	NP_249436, NP_249435, NP_251243, NP_250691	78	23	2946	6.56856	0.807086	0.23986	20.0007
GOTERM_CC_DIRECT	GO:0005887~integral component of plasma membrane	7	6.08696	0.0468121	NP_251012, NP_249474, NP_254197, NP_252085, NP_249557, NP_252271, NP_248819	57	125	2638	2.59172	0.578097	0.249983	29.7704
UP_KEYWORDS	Glycolysis	3	2.6087	0.0418539	NP_250939, NP_251885, NP_250940	114	16	5483	9.01809	0.978677	0.25621	37.1941
GOTERM_MF_DIRECT	GO:0004029~aldehyde dehydrogenase (NAD) activity	4	3.47826	0.0112369	NP_249473, NP_249438, NP_248820, NP_252260	87	20	3594	8.26207	0.730413	0.279432	12.0961
GOTERM_CC_DIRECT	GO:1905202~methylcrotonoyl-CoA carboxylase complex	2	1.73913	0.0420136	NP_250702, NP_250704	57	2	2638	46.2807	0.538185	0.32043	27.1222
INTERPRO	IPR010061:Methylmalonate-semialdehyde dehydrogenase	3	2.6087	0.00134551	NP_249438, NP_248820, NP_252260	107	3	4947	46.2336	0.329604	0.329604	1.78043
UP_KEYWORDS	Heme	4	3.47826	0.0613434	NP_252819, NP_249215, NP_249209, NP_250248	114	44	5483	4.37241	0.996646	0.334332	49.7764
GOTERM_CC_DIRECT	GO:0022625~cytosolic large ribosomal subunit	3	2.6087	0.0973207	NP_252950, NP_252946, NP_252948	57	25	2638	5.55368	0.841656	0.369187	52.986
GOTERM_CC_DIRECT	GO:0022627~cytosolic small ribosomal subunit	3	2.6087	0.0254909	NP_252944, NP_252949, NP_252947	57	12	2638	11.5702	0.371731	0.371731	17.3319
UP_KEYWORDS	Iron transport	2	1.73913	0.0799442	NP_253048, NP_251088	114	4	5483	24.0482	0.999446	0.374173	59.6035
UP_KEYWORDS	Electron transport	4	3.47826	0.0755834	NP_249215, NP_249209, NP_252311, NP_250248	114	48	5483	4.00804	0.999153	0.375968	57.4711
GOTERM_BP_DIRECT	GO:0009060~aerobic respiration	3	2.6087	0.0568332	NP_249215, NP_250247, NP_250248	78	15	2946	7.55385	0.989579	0.397763	46.1479
GOTERM_BP_DIRECT	GO:0010133~proline catabolic process to glutamate	2	1.73913	0.0515998	NP_249473, NP_249474	78	2	2946	37.7692	0.983955	0.40342	42.9018
COG_ONTOLOGY	Energy production and conversion	5	4.34783	0.0841107	NP_250939, NP_250938, NP_250937, NP_253576, NP_252311	29	79	1305	2.8481	0.680876	0.43509	44.1045
GOTERM_BP_DIRECT	GO:0006096~glycolytic process	3	2.6087	0.050086	NP_250939, NP_251885, NP_250940	78	14	2946	8.09341	0.981829	0.435922	41.9304
GOTERM_BP_DIRECT	GO:0019563~glycerol catabolic process	2	1.73913	0.0764051	NP_252269, NP_252272	78	3	2946	25.1795	0.99797	0.462033	56.861
GOTERM_MF_DIRECT	GO:0005506~iron ion binding	6	5.21739	0.0394133	NP_249215, NP_249209, NP_251088, NP_250699, NP_250247, NP_250248	87	79	3594	3.13749	0.990576	0.606587	36.7934
GOTERM_MF_DIRECT	GO:0004485~methylcrotonoyl-CoA carboxylase activity	2	1.73913	0.0472915	NP_250702, NP_250704	87	2	3594	41.3103	0.996375	0.608053	42.4614
GOTERM_MF_DIRECT	GO:0003863~3-methyl-2-oxobutanoate dehydrogenase (2-methylpropanoyl-transferring) activity	2	1.73913	0.0472915	NP_250938, NP_250937	87	2	3594	41.3103	0.996375	0.608053	42.4614
GOTERM_MF_DIRECT	GO:0004370~glycerol kinase activity	2	1.73913	0.0472915	NP_252269, NP_252272	87	2	3594	41.3103	0.996375	0.608053	42.4614
GOTERM_MF_DIRECT	GO:0020037~heme binding	5	4.34783	0.065627	NP_252819, NP_249215, NP_249209, NP_250247, NP_250248	87	64	3594	3.22737	0.99962	0.626282	53.9032
GOTERM_MF_DIRECT	GO:0004129~cytochrome-c oxidase activity	3	2.6087	0.0610049	NP_249215, NP_250247, NP_250248	87	17	3594	7.29006	0.999326	0.647635	51.2336
INTERPRO	IPR000883:Cytochrome c oxidase, subunit I	3	2.6087	0.0148418	NP_249215, NP_250247, NP_250248	107	9	4947	15.4112	0.988217	0.670529	18.087
GOTERM_MF_DIRECT	GO:0015179~L-amino acid transmembrane transporter activity	3	2.6087	0.0886301	NP_254197, NP_249557, NP_248819	87	21	3594	5.90148	0.999979	0.69765	65.3132
INTERPRO	IPR016161:Aldehyde/histidinol dehydrogenase	4	3.47826	0.0139537	NP_249473, NP_249438, NP_248820, NP_252260	107	24	4947	7.70561	0.984601	0.751209	17.0962
INTERPRO	IPR004841:Amino acid permease domain	3	2.6087	0.0260962	NP_254197, NP_249557, NP_248819	107	12	4947	11.5584	0.999612	0.7921	29.7291
INTERPRO	IPR016160:Aldehyde dehydrogenase, conserved site	3	2.6087	0.0448907	NP_249473, NP_248820, NP_252260	107	16	4947	8.66881	0.999999	0.818252	45.8177
INTERPRO	IPR006089:Acyl-CoA dehydrogenase, conserved site	3	2.6087	0.0349965	NP_250705, NP_249437, NP_251242	107	14	4947	9.90721	0.999975	0.828533	37.8307
INTERPRO	IPR005999:Glycerol kinase	2	1.73913	0.0423994	NP_252269, NP_252272	107	2	4947	46.2336	0.999997	0.840896	43.9014
INTERPRO	IPR016163:Aldehyde dehydrogenase, C-terminal	4	3.47826	0.0123996	NP_249473, NP_249438, NP_248820, NP_252260	107	23	4947	8.04063	0.975417	0.84321	15.3357
INTERPRO	IPR016162:Aldehyde dehydrogenase, N-terminal	4	3.47826	0.0123996	NP_249473, NP_249438, NP_248820, NP_252260	107	23	4947	8.04063	0.975417	0.84321	15.3357
INTERPRO	IPR015590:Aldehyde dehydrogenase domain	4	3.47826	0.0123996	NP_249473, NP_249438, NP_248820, NP_252260	107	23	4947	8.04063	0.975417	0.84321	15.3357
SMART	SM00882:SM00882	2	1.73913	0.0799222	NP_250689, NP_250690	23	4	1069	23.2391	0.875372	0.875372	49.1254
INTERPRO	IPR000891:Pyruvate carboxyltransferase	2	1.73913	0.0830173	NP_250701, NP_252481	107	4	4947	23.1168	1	0.92377	68.5369
INTERPRO	IPR018483:Carbohydrate kinase, FGGY, conserved site	2	1.73913	0.0830173	NP_252269, NP_252272	107	4	4947	23.1168	1	0.92377	68.5369
INTERPRO	IPR002293:Amino acid/polyamine transporter I	3	2.6087	0.0795824	NP_254197, NP_249557, NP_248819	107	22	4947	6.30459	1	0.935211	66.9275
UP_SEQ_FEATURE	binding site:ATP; via carbonyl oxygen	2	1.73913	0.0661104	NP_252269, NP_252272	42	2	1220	29.0476	0.996802	0.996802	52.0093
over
Category	Term	Count	%	PValue	Genes	List Total	Pop Hits	Pop Total	Fold Enrichment	Bonferroni	Benjamini	FDR
UP_KEYWORDS	rRNA-binding	7	14.2857	7.28869e-07	NP_252944, NP_252949, NP_252950, NP_252952, NP_252946, NP_252948, NP_252947	49	38	5483	20.6128	4.95619e-05	4.95619e-05	0.000749838
GOTERM_MF_DIRECT	GO:0019843~rRNA binding	7	14.2857	1.78215e-06	NP_252944, NP_252949, NP_252950, NP_252952, NP_252946, NP_252948, NP_252947	44	33	3594	17.3264	0.000126525	0.000126525	0.00184971
UP_KEYWORDS	Ribonucleoprotein	7	14.2857	8.45173e-06	NP_252944, NP_252949, NP_252950, NP_252952, NP_252946, NP_252948, NP_252947	49	57	5483	13.7419	0.000574555	0.000191555	0.00869457
UP_KEYWORDS	Glycerol metabolism	4	8.16327	1.2367e-05	NP_252269, NP_252274, NP_252271, NP_252272	49	6	5483	74.5986	0.000840605	0.000210218	0.0127221
UP_KEYWORDS	Ribosomal protein	7	14.2857	7.61215e-06	NP_252944, NP_252949, NP_252950, NP_252952, NP_252946, NP_252948, NP_252947	49	56	5483	13.9872	0.000517494	0.000258781	0.00783089
UP_KEYWORDS	RNA-binding	7	14.2857	5.20793e-05	NP_252944, NP_252949, NP_252950, NP_252952, NP_252946, NP_252948, NP_252947	49	78	5483	10.0421	0.00353522	0.000708046	0.0535648
GOTERM_MF_DIRECT	GO:0003735~structural constituent of ribosome	7	14.2857	4.25781e-05	NP_252944, NP_252949, NP_252950, NP_252952, NP_252946, NP_252948, NP_252947	44	56	3594	10.2102	0.00301855	0.00151041	0.0441837
KEGG_PATHWAY	pae03010:Ribosome	7	14.2857	7.76565e-05	NP_252944, NP_252949, NP_252950, NP_252952, NP_252946, NP_252948, NP_252947	24	56	1641	8.54688	0.00193961	0.00193961	0.0629871
GOTERM_BP_DIRECT	GO:0006071~glycerol metabolic process	4	8.16327	9.73926e-05	NP_252269, NP_252274, NP_252271, NP_252272	44	7	2946	38.2597	0.00485803	0.00485803	0.0937634
GOTERM_BP_DIRECT	GO:0006412~translation	7	14.2857	0.000293651	NP_252944, NP_252949, NP_252952, NP_252946, NP_252948, NP_252947, NP_252270	44	65	2946	7.21049	0.0145774	0.00731548	0.28247
GOTERM_BP_DIRECT	GO:0006072~glycerol-3-phosphate metabolic process	3	6.12245	0.00122589	NP_252269, NP_252274, NP_252272	44	4	2946	50.2159	0.0594893	0.0202365	1.17448
GOTERM_BP_DIRECT	GO:0019483~beta-alanine biosynthetic process	3	6.12245	0.00122589	NP_248822, NP_248820, NP_248819	44	4	2946	50.2159	0.0594893	0.0202365	1.17448
KEGG_PATHWAY	pae00030:Pentose phosphate pathway	4	8.16327	0.00452691	NP_251871, NP_251873, NP_251872, NP_251884	24	25	1641	10.94	0.107233	0.0551365	3.61419
GOTERM_CC_DIRECT	GO:0022627~cytosolic small ribosomal subunit	3	6.12245	0.00981702	NP_252944, NP_252949, NP_252947	35	12	2638	18.8429	0.111647	0.111647	6.14992
KEGG_PATHWAY	pae01200:Carbon metabolism	6	12.2449	0.028637	NP_251871, NP_251873, NP_251885, NP_251872, NP_251884, NP_248820	24	128	1641	3.20508	0.516341	0.215042	21.0006
GOTERM_CC_DIRECT	GO:0022625~cytosolic large ribosomal subunit	3	6.12245	0.0402012	NP_252950, NP_252946, NP_252948	35	25	2638	9.04457	0.388829	0.218226	23.2014
GOTERM_CC_DIRECT	GO:0005887~integral component of plasma membrane	5	10.2041	0.0743372	NP_251012, NP_249474, NP_254197, NP_252271, NP_248819	35	125	2638	3.01486	0.604239	0.265805	39.1629
UP_KEYWORDS	Iron	5	10.2041	0.0387917	NP_253048, NP_251088, NP_253576, NP_252311, NP_250248	49	147	5483	3.80605	0.932143	0.285588	33.4372
UP_KEYWORDS	Iron transport	2	4.08163	0.0345695	NP_253048, NP_251088	49	4	5483	55.949	0.908583	0.289481	30.3672
GOTERM_BP_DIRECT	GO:0010133~proline catabolic process to glutamate	2	4.08163	0.028984	NP_249473, NP_249474	44	2	2946	66.9545	0.770216	0.307643	24.6693
UP_KEYWORDS	Transport	8	16.3265	0.0323826	NP_251012, NP_253048, NP_251088, NP_253576, NP_252271, NP_248819, NP_252311, NP_250248	49	353	5483	2.53593	0.893377	0.311388	28.7273
GOTERM_BP_DIRECT	GO:0019563~glycerol catabolic process	2	4.08163	0.0431666	NP_252269, NP_252272	44	3	2946	44.6364	0.889893	0.356774	34.6228
GOTERM_BP_DIRECT	GO:0055072~iron ion homeostasis	2	4.08163	0.0571468	NP_253048, NP_251088	44	4	2946	33.4773	0.947252	0.387602	43.2638
GOTERM_BP_DIRECT	GO:0006098~pentose-phosphate shunt	2	4.08163	0.0709275	NP_251873, NP_251872	44	5	2946	26.7818	0.974737	0.408734	50.7652
GOTERM_BP_DIRECT	GO:0006006~glucose metabolic process	2	4.08163	0.0709275	NP_251873, NP_251885	44	5	2946	26.7818	0.974737	0.408734	50.7652
GOTERM_MF_DIRECT	GO:0004370~glycerol kinase activity	2	4.08163	0.0237889	NP_252269, NP_252272	44	2	3594	81.6818	0.819031	0.434367	22.1116
GOTERM_MF_DIRECT	GO:0050661~NADP binding	3	6.12245	0.0352492	NP_251873, NP_251885, NP_251806	44	25	3594	9.80182	0.921752	0.471106	31.0964
UP_SEQ_FEATURE	binding site:ATP; via carbonyl oxygen	2	4.08163	0.0357549	NP_252269, NP_252272	23	2	1220	53.0435	0.838053	0.838053	29.5789
INTERPRO	IPR018485:Carbohydrate kinase, FGGY, C-terminal	2	4.08163	0.0466279	NP_252269, NP_252272	48	5	4947	41.225	0.999471	0.919124	43.7485
INTERPRO	IPR018484:Carbohydrate kinase, FGGY, N-terminal	2	4.08163	0.0466279	NP_252269, NP_252272	48	5	4947	41.225	0.999471	0.919124	43.7485
INTERPRO	IPR005999:Glycerol kinase	2	4.08163	0.0189131	NP_252269, NP_252272	48	2	4947	103.062	0.951046	0.951046	20.5518
INTERPRO	IPR018483:Carbohydrate kinase, FGGY, conserved site	2	4.08163	0.0374759	NP_252269, NP_252272	48	4	4947	51.5312	0.997606	0.951076	36.8857
INTERPRO	IPR000883:Cytochrome c oxidase, subunit I	2	4.08163	0.082392	NP_250247, NP_250248	48	9	4947	22.9028	0.999999	0.966507	64.5138
under
Category	Term	Count	%	PValue	Genes	List Total	Pop Hits	Pop Total	Fold Enrichment	Bonferroni	Benjamini	FDR
KEGG_PATHWAY	pae00280:Valine, leucine and isoleucine degradation	15	22.7273	1.42591e-14	NP_250705, NP_249438, NP_250701, NP_250689, NP_250702, NP_249434, NP_250704, NP_252260, NP_250939, NP_250938, NP_250937, NP_251243, NP_250940, NP_250691, NP_250690	33	48	1641	15.5398	5.54223e-13	5.54223e-13	1.2923e-11
KEGG_PATHWAY	pae00072:Synthesis and degradation of ketone bodies	6	9.09091	4.80415e-07	NP_251243, NP_250701, NP_250689, NP_250693, NP_250691, NP_250690	33	10	1641	29.8364	1.8736e-05	9.36805e-06	0.000436886
GOTERM_BP_DIRECT	GO:0008300~isoprenoid catabolic process	4	6.06061	2.50497e-05	NP_250705, NP_250701, NP_250702, NP_250704	34	6	2946	57.7647	0.000851339	0.000851339	0.0220268
COG_ONTOLOGY	Lipid metabolism	7	10.6061	0.000174849	NP_249436, NP_250705, NP_251245, NP_249437, NP_250702, NP_250704, NP_251242	18	72	1305	7.04861	0.00174711	0.00174711	0.104945
UP_KEYWORDS	Oxidoreductase	13	19.697	9.83556e-05	NP_250705, NP_252819, NP_250938, NP_250937, NP_249437, NP_249215, NP_249434, NP_250940, NP_249556, NP_251242, NP_250699, NP_251277, NP_252260	65	288	5483	3.80764	0.00500382	0.00500382	0.0951083
UP_KEYWORDS	Tyrosine catabolism	3	4.54545	0.00039939	NP_250697, NP_249556, NP_250699	65	3	5483	84.3538	0.0201668	0.0101348	0.3857
GOTERM_BP_DIRECT	GO:0006572~tyrosine catabolic process	3	4.54545	0.000720079	NP_250697, NP_249556, NP_250699	34	4	2946	64.9853	0.024194	0.0121711	0.631469
UP_KEYWORDS	Phenylalanine catabolism	3	4.54545	0.000792761	NP_250697, NP_249556, NP_250699	65	4	5483	63.2654	0.0396398	0.0133918	0.764283
GOTERM_BP_DIRECT	GO:0006559~L-phenylalanine catabolic process	3	4.54545	0.00119172	NP_250697, NP_249556, NP_250699	34	5	2946	51.9882	0.0397317	0.0134233	1.04315
KEGG_PATHWAY	pae00650:Butanoate metabolism	6	9.09091	0.00104017	NP_251243, NP_250701, NP_250689, NP_250693, NP_250691, NP_250690	33	42	1641	7.1039	0.0397752	0.0134382	0.941955
GOTERM_BP_DIRECT	GO:0006635~fatty acid beta-oxidation	4	6.06061	0.00194754	NP_249436, NP_249435, NP_251243, NP_250691	34	23	2946	15.0691	0.0641321	0.0164337	1.69974
KEGG_PATHWAY	pae01100:Metabolic pathways	24	36.3636	0.00474477	NP_250705, NP_252819, NP_249438, NP_250028, NP_250701, NP_250702, NP_249434, NP_250704, NP_250698, NP_249209, NP_250697, NP_250699, NP_250693, NP_252260, NP_250939, NP_251245, NP_250938, NP_250937, NP_251243, NP_252481, NP_249201, NP_250940, NP_249556, NP_250691	33	785	1641	1.52032	0.1693	0.0453128	4.23293
KEGG_PATHWAY	pae00640:Propanoate metabolism	5	7.57576	0.006071	NP_251245, NP_249438, NP_251243, NP_250691, NP_252260	33	39	1641	6.37529	0.211396	0.0463877	5.38722
KEGG_PATHWAY	pae00350:Tyrosine metabolism	4	6.06061	0.0143421	NP_250698, NP_250697, NP_249556, NP_250699	33	27	1641	7.367	0.430726	0.0896252	12.3108
KEGG_PATHWAY	pae00643:Styrene degradation	3	4.54545	0.0215303	NP_250698, NP_250697, NP_250699	33	12	1641	12.4318	0.572094	0.1142	17.9576
KEGG_PATHWAY	pae00620:Pyruvate metabolism	5	7.57576	0.0269978	NP_251245, NP_251243, NP_252481, NP_250940, NP_250691	33	60	1641	4.14394	0.656095	0.124906	22.0336
GOTERM_CC_DIRECT	GO:1905202~methylcrotonoyl-CoA carboxylase complex	2	3.0303	0.0158608	NP_250702, NP_250704	22	2	2638	119.909	0.174573	0.174573	9.77476
KEGG_PATHWAY	pae01120:Microbial metabolism in diverse environments	10	15.1515	0.0649357	NP_251245, NP_252819, NP_251243, NP_249215, NP_250698, NP_250940, NP_249209, NP_250697, NP_250699, NP_250691	33	269	1641	1.8486	0.927085	0.252439	45.6957
GOTERM_BP_DIRECT	GO:0042413~carnitine catabolic process	2	3.0303	0.0440813	NP_250689, NP_250690	34	4	2946	43.3235	0.784071	0.264026	32.7302
KEGG_PATHWAY	pae00281:Geraniol degradation	3	4.54545	0.0779053	NP_249437, NP_250701, NP_251242	33	24	1641	6.21591	0.957709	0.271173	52.1733
GOTERM_BP_DIRECT	GO:0033539~fatty acid beta-oxidation using acyl-CoA dehydrogenase	3	4.54545	0.0575384	NP_250705, NP_249437, NP_251242	34	35	2946	7.42689	0.866659	0.285239	40.6155
GOTERM_BP_DIRECT	GO:0055088~lipid homeostasis	3	4.54545	0.0575384	NP_250705, NP_249437, NP_251242	34	35	2946	7.42689	0.866659	0.285239	40.6155
KEGG_PATHWAY	pae01200:Carbon metabolism	6	9.09091	0.0979612	NP_251245, NP_249438, NP_251243, NP_250940, NP_250691, NP_252260	33	128	1641	2.33097	0.982062	0.30617	60.842
UP_KEYWORDS	FAD	4	6.06061	0.0477604	NP_250705, NP_249437, NP_250940, NP_251242	65	70	5483	4.82022	0.917575	0.464185	37.7138
SMART	SM00882:SM00882	2	3.0303	0.0478294	NP_250689, NP_250690	14	4	1069	38.1786	0.520574	0.520574	28.8766
UP_KEYWORDS	NAD	4	6.06061	0.0963562	NP_249434, NP_250940, NP_251277, NP_252260	65	94	5483	3.58953	0.9943	0.522021	62.4751
UP_KEYWORDS	Heme	3	4.54545	0.0928464	NP_252819, NP_249215, NP_249209	65	44	5483	5.7514	0.993054	0.563196	61.0412
UP_KEYWORDS	Iron	5	7.57576	0.0917548	NP_252819, NP_249215, NP_249209, NP_249556, NP_250699	65	147	5483	2.86918	0.992615	0.625311	60.5853
GOTERM_MF_DIRECT	GO:0050660~flavin adenine dinucleotide binding	4	6.06061	0.0800224	NP_250705, NP_249437, NP_250940, NP_251242	43	87	3594	3.84282	0.994776	0.650382	57.0241
GOTERM_MF_DIRECT	GO:0018478~malonate-semialdehyde dehydrogenase (acetylating) activity	2	3.0303	0.0346599	NP_249438, NP_252260	43	3	3594	55.7209	0.891642	0.670821	30.0351
GOTERM_MF_DIRECT	GO:0004491~methylmalonate-semialdehyde dehydrogenase (acylating) activity	2	3.0303	0.0346599	NP_249438, NP_252260	43	3	3594	55.7209	0.891642	0.670821	30.0351
GOTERM_MF_DIRECT	GO:0008410~CoA-transferase activity	2	3.0303	0.068146	NP_250689, NP_250690	43	6	3594	27.8605	0.98828	0.670975	51.0638
GOTERM_MF_DIRECT	GO:0000062~fatty-acyl-CoA binding	3	4.54545	0.062231	NP_250705, NP_249437, NP_251242	43	35	3594	7.16412	0.98254	0.740574	47.8258
GOTERM_MF_DIRECT	GO:0052890~oxidoreductase activity, acting on the CH-CH group of donors, with a flavin as acceptor	3	4.54545	0.062231	NP_250705, NP_249437, NP_251242	43	35	3594	7.16412	0.98254	0.740574	47.8258
INTERPRO	IPR009075:Acyl-CoA dehydrogenase/oxidase C-terminal	3	4.54545	0.0596615	NP_250705, NP_249437, NP_251242	59	34	4947	7.39831	0.999943	0.752731	52.3837
INTERPRO	IPR009100:Acyl-CoA dehydrogenase/oxidase	3	4.54545	0.0692794	NP_250705, NP_249437, NP_251242	59	37	4947	6.79844	0.999989	0.75996	57.937
INTERPRO	IPR020610:Thiolase, active site	2	3.0303	0.0792855	NP_251243, NP_250691	59	7	4947	23.9564	0.999998	0.767615	63.0786
GOTERM_MF_DIRECT	GO:0004485~methylcrotonoyl-CoA carboxylase activity	2	3.0303	0.0232389	NP_250702, NP_250704	43	2	3594	83.5814	0.772665	0.772665	21.1864
GOTERM_MF_DIRECT	GO:0003863~3-methyl-2-oxobutanoate dehydrogenase (2-methylpropanoyl-transferring) activity	2	3.0303	0.0232389	NP_250938, NP_250937	43	2	3594	83.5814	0.772665	0.772665	21.1864
INTERPRO	IPR004165:Coenzyme A transferase family I	2	3.0303	0.0572854	NP_250689, NP_250690	59	5	4947	33.539	0.999916	0.790552	50.912
INTERPRO	IPR013786:Acyl-CoA dehydrogenase/oxidase, N-terminal	3	4.54545	0.0535338	NP_250705, NP_249437, NP_251242	59	32	4947	7.8607	0.999841	0.826163	48.5031
INTERPRO	IPR006089:Acyl-CoA dehydrogenase, conserved site	3	4.54545	0.0112313	NP_250705, NP_249437, NP_251242	59	14	4947	17.9673	0.834018	0.834018	12.7365
INTERPRO	IPR000891:Pyruvate carboxyltransferase	2	3.0303	0.0460925	NP_252481, NP_250701	59	4	4947	41.9237	0.999449	0.846759	43.4014
INTERPRO	IPR006091:Acyl-CoA oxidase/dehydrogenase, central domain	3	4.54545	0.044804	NP_250705, NP_249437, NP_251242	59	29	4947	8.67387	0.999317	0.911915	42.4723
INTERPRO	IPR010061:Methylmalonate-semialdehyde dehydrogenase	2	3.0303	0.034769	NP_249438, NP_252260	59	3	4947	55.8983	0.996399	0.939995	34.7436

## Sheet: pBS228
DE													DE, over, under for pBS228
Category	Term	Count	%	PValue	Genes	List Total	Pop Hits	Pop Total	Fold Enrichment	Bonferroni	Benjamini	FDR
KEGG_PATHWAY	pae03070:Bacterial secretion system	20	12.4224	4.89568e-16	NP_250407, NP_248770, NP_248785, NP_250388, NP_250386, NP_248780, NP_248781, NP_248765, NP_248764, NP_248953, NP_248767, NP_250360, NP_250389, NP_248775, NP_248768, NP_250353, NP_250394, NP_250384, NP_251375, NP_252176	36	92	1641	9.90942	1.24345e-14	1.24345e-14	3.66374e-13
GOTERM_BP_DIRECT	GO:0030254~protein secretion by the type III secretion system	8	4.96894	2.89208e-07	NP_250407, NP_250408, NP_250388, NP_250386, NP_250397, NP_250389, NP_250401, NP_250398	59	25	2946	15.9783	1.87983e-05	1.87983e-05	0.000294759
GOTERM_BP_DIRECT	GO:0009405~pathogenesis	8	4.96894	2.3344e-05	NP_252530, NP_252531, NP_250881, NP_250386, NP_248734, NP_250397, NP_250399, NP_250389	59	46	2946	8.68386	0.00151622	0.0007584	0.0237895
GOTERM_BP_DIRECT	GO:0050709~negative regulation of protein secretion	5	3.10559	5.95771e-05	NP_250404, NP_250405, NP_250394, NP_248765, NP_250389	59	12	2946	20.8051	0.00386514	0.00129004	0.0607043
INTERPRO	IPR006531:Gp5 N-terminal	5	3.10559	0.000150847	NP_248785, NP_251375, NP_248781, NP_248953, NP_252176	136	11	4947	16.5341	0.0404925	0.0204555	0.198606
INTERPRO	IPR006533:Rhs element Vgr protein	5	3.10559	9.80633e-05	NP_248785, NP_251375, NP_248781, NP_248953, NP_252176	136	10	4947	18.1875	0.0265129	0.0265129	0.129152
INTERPRO	IPR017847:Type VI secretion system, Rhs element Vgr family	5	3.10559	9.80633e-05	NP_248785, NP_251375, NP_248781, NP_248953, NP_252176	136	10	4947	18.1875	0.0265129	0.0265129	0.129152
UP_KEYWORDS	Signal	36	22.3602	0.000631458	NP_250407, NP_248788, NP_253261, NP_250536, NP_251271, NP_250142, NP_248761, NP_248760, NP_250818, NP_248740, NP_250401, NP_249862, NP_253178, NP_248735, NP_253177, NP_248736, NP_248968, NP_248731, NP_251445, NP_251152, NP_251483, NP_252175, NP_248730, NP_253854, NP_248770, NP_254128, NP_253179, NP_251805, NP_253322, NP_250885, NP_248816, NP_253182, NP_253800, NP_250330, NP_251711, NP_253180	160	696	5483	1.77252	0.0371903	0.0371903	0.631027
GOTERM_BP_DIRECT	GO:0033103~protein secretion by the type VI secretion system	4	2.48447	0.00338114	NP_250348, NP_250353, NP_250349, NP_250360	59	16	2946	12.4831	0.197599	0.0535495	3.39299
GOTERM_CC_DIRECT	GO:0005576~extracellular region	5	3.10559	0.00518622	NP_252530, NP_250881, NP_248734, NP_250397, NP_248775	69	28	2638	6.82712	0.0893484	0.0893484	3.76031
SMART	SM01086:SM01086	3	1.86335	0.0171022	NP_251415, NP_250353, NP_248780	26	9	1069	13.7051	0.361417	0.361417	13.1914
GOTERM_BP_DIRECT	GO:0006950~response to stress	3	1.86335	0.0428738	NP_251312, NP_250398, NP_249759	59	17	2946	8.81157	0.942057	0.434282	36.0208
UP_SEQ_FEATURE	sequence variant	3	1.86335	0.0192769	NP_253237, NP_253216, NP_251841	16	18	1220	12.7083	0.453062	0.453062	15.3988
GOTERM_BP_DIRECT	GO:0050708~regulation of protein secretion	2	1.24224	0.0764934	NP_252531, NP_250401	59	4	2946	24.9661	0.99433	0.57772	55.5609
GOTERM_CC_DIRECT	GO:0030257~type III protein secretion system complex	2	1.24224	0.099244	NP_250388, NP_250397	69	4	2638	19.1159	0.84762	0.609641	53.7194
PIR_SUPERFAMILY	PIRSF028301:uncharacterized conserved protein	2	1.24224	0.0967038	NP_250348, NP_248773	26	3	751	19.2564	0.912919	0.704905	55.7742
PIR_SUPERFAMILY	PIRSF012281:uncharacterized conserved protein	2	1.24224	0.0655126	NP_253182, NP_253177	26	2	751	28.8846	0.803319	0.803319	41.931
GOTERM_MF_DIRECT	GO:0050622~glycine dehydrogenase (cyanide-forming) activity	2	1.24224	0.0516853	NP_250885, NP_250884	64	3	3594	37.4375	0.979226	0.855867	42.5313
INTERPRO	IPR019489:Clp ATPase, C-terminal	3	1.86335	0.0288184	NP_251415, NP_250353, NP_248780	136	10	4947	10.9125	0.999669	0.865079	31.979
UP_KEYWORDS	Coiled coil	9	5.59006	0.0669354	NP_250353, NP_252417, NP_252418, NP_250482, NP_248761, NP_251805, NP_248780, NP_250399, NP_252420	160	149	5483	2.06992	0.984343	0.874873	50.0581
GOTERM_MF_DIRECT	GO:0051087~chaperone binding	2	1.24224	0.0846722	NP_250400, NP_250399	64	5	3594	22.4625	0.998433	0.883847	60.2864
INTERPRO	IPR001270:Chaperonin ClpA/B	3	1.86335	0.0234692	NP_251415, NP_250353, NP_248780	136	9	4947	12.125	0.998507	0.885717	26.8727
INTERPRO	IPR011990:Tetratricopeptide-like helical	4	2.48447	0.0839387	NP_249760, NP_251805, NP_248776, NP_250398	136	38	4947	3.82895	1	0.909483	68.5054
INTERPRO	IPR017731:Type VI secretion system, IcmF	2	1.24224	0.0538392	NP_248767, NP_250360	136	2	4947	36.375	1	0.920127	51.7761
INTERPRO	IPR012039:Uncharacterised conserved protein UCP012281	2	1.24224	0.0538392	NP_253182, NP_253177	136	2	4947	36.375	1	0.920127	51.7761
INTERPRO	IPR010069:Filamentous haemagglutinin, 20-residue x2 repeat	2	1.24224	0.0538392	NP_248731, NP_251152	136	2	4947	36.375	1	0.920127	51.7761
INTERPRO	IPR008523:Lactobacillus phage LBR48, DUF805	2	1.24224	0.0538392	NP_249254, NP_249350	136	2	4947	36.375	1	0.920127	51.7761
INTERPRO	IPR025157:Haemagluttinin repeat	2	1.24224	0.0538392	NP_248731, NP_251152	136	2	4947	36.375	1	0.920127	51.7761
INTERPRO	IPR009612:ImcF-related	2	1.24224	0.0538392	NP_248767, NP_250360	136	2	4947	36.375	1	0.920127	51.7761
INTERPRO	IPR019220:Domain of unknown function DUF2135	2	1.24224	0.0538392	NP_253182, NP_253177	136	2	4947	36.375	1	0.920127	51.7761
INTERPRO	IPR003540:ADP ribosyltransferase	2	1.24224	0.0538392	NP_252530, NP_248734	136	2	4947	36.375	1	0.920127	51.7761
INTERPRO	IPR008619:Filamentous haemagglutinin repeat	2	1.24224	0.0538392	NP_248731, NP_251152	136	2	4947	36.375	1	0.920127	51.7761
INTERPRO	IPR010623:Domain of unknown function DUF1215	2	1.24224	0.0538392	NP_248767, NP_250360	136	2	4947	36.375	1	0.920127	51.7761
INTERPRO	IPR014773:Uncharacterised domain, virulence factor YopE	2	1.24224	0.0538392	NP_252530, NP_248734	136	2	4947	36.375	1	0.920127	51.7761
INTERPRO	IPR003537:Yersinia virulence determinant YopE	2	1.24224	0.0538392	NP_252530, NP_248734	136	2	4947	36.375	1	0.920127	51.7761
INTERPRO	IPR010609:Gp5, C-terminal	2	1.24224	0.0796697	NP_248785, NP_251375	136	3	4947	24.25	1	0.920148	66.5154
INTERPRO	IPR025743:ImcF-related, N-terminal domain	2	1.24224	0.0796697	NP_248767, NP_250360	136	3	4947	24.25	1	0.920148	66.5154
INTERPRO	IPR008312:Uncharacterised conserved protein UCP028301	2	1.24224	0.0796697	NP_250348, NP_248773	136	3	4947	24.25	1	0.920148	66.5154
INTERPRO	IPR017729:ATPase, type VI secretion system, ClpV1	2	1.24224	0.0796697	NP_250353, NP_248780	136	3	4947	24.25	1	0.920148	66.5154
INTERPRO	IPR010269:Protein of unknown function DUF877	2	1.24224	0.0796697	NP_248774, NP_250349	136	3	4947	24.25	1	0.920148	66.5154
GOTERM_MF_DIRECT	GO:0005096~GTPase activator activity	2	1.24224	0.034756	NP_252530, NP_248734	64	2	3594	56.1562	0.924402	0.924402	30.8737
INTERPRO	IPR000868:Isochorismatase-like	3	1.86335	0.0473635	NP_253605, NP_254194, NP_249893	136	13	4947	8.39423	0.999998	0.929982	47.2406
INTERPRO	IPR003959:ATPase, AAA-type, core	3	1.86335	0.0769704	NP_251415, NP_250353, NP_248780	136	17	4947	6.41912	1	0.935637	65.1978
INTERPRO	IPR027417:P-loop containing nucleoside triphosphate hydrolase	13	8.07453	0.0755752	NP_249279, NP_253237, NP_253216, NP_250388, NP_248780, NP_248763, NP_250360, NP_248767, NP_251415, NP_250353, NP_253012, NP_252417, NP_248831	136	278	4947	1.70099	1	0.953856	64.4982
over
Category	Term	Count	%	PValue	Genes	List Total	Pop Hits	Pop Total	Fold Enrichment	Bonferroni	Benjamini	FDR
GOTERM_BP_DIRECT	GO:0030254~protein secretion by the type III secretion system	8	19.5122	1.01026e-09	NP_250407, NP_250408, NP_250388, NP_250386, NP_250397, NP_250389, NP_250401, NP_250398	28	25	2946	33.6686	2.82872e-08	2.82872e-08	8.45145e-07
GOTERM_BP_DIRECT	GO:0009405~pathogenesis	8	19.5122	9.91584e-08	NP_252530, NP_252531, NP_250881, NP_250386, NP_248734, NP_250397, NP_250399, NP_250389	28	46	2946	18.2981	2.77643e-06	1.38822e-06	8.29522e-05
GOTERM_BP_DIRECT	GO:0050709~negative regulation of protein secretion	4	9.7561	0.000143047	NP_250404, NP_250405, NP_250394, NP_250389	28	12	2946	35.0714	0.00399758	0.00133431	0.119605
KEGG_PATHWAY	pae03070:Bacterial secretion system	6	14.6341	0.000175723	NP_250407, NP_250394, NP_250384, NP_250388, NP_250386, NP_250389	12	92	1641	8.91848	0.00333347	0.00333347	0.13162
GOTERM_CC_DIRECT	GO:0005576~extracellular region	4	9.7561	0.00186795	NP_252530, NP_250881, NP_248734, NP_250397	25	28	2638	15.0743	0.0221866	0.0221866	1.1957
GOTERM_CC_DIRECT	GO:0030257~type III protein secretion system complex	2	4.87805	0.0359177	NP_250388, NP_250397	25	4	2638	52.76	0.355283	0.197057	20.9694
GOTERM_BP_DIRECT	GO:0050708~regulation of protein secretion	2	4.87805	0.0361771	NP_252531, NP_250401	28	4	2946	52.6071	0.643613	0.227354	26.5272
GOTERM_MF_DIRECT	GO:0005096~GTPase activator activity	2	4.87805	0.0122068	NP_252530, NP_248734	23	2	3594	156.261	0.316645	0.316645	10.0137
GOTERM_MF_DIRECT	GO:0051087~chaperone binding	2	4.87805	0.0302508	NP_250400, NP_250399	23	5	3594	62.5043	0.614129	0.378815	23.1943
COG_ONTOLOGY	Signal transduction mechanisms	3	7.31707	0.0800539	NP_249279, NP_252530, NP_248734	12	57	1305	5.72368	0.393858	0.393858	32.9233
INTERPRO	IPR014773:Uncharacterised domain, virulence factor YopE	2	4.87805	0.0149041	NP_252530, NP_248734	38	2	4947	130.184	0.725115	0.725115	14.9495
INTERPRO	IPR003540:ADP ribosyltransferase	2	4.87805	0.0149041	NP_252530, NP_248734	38	2	4947	130.184	0.725115	0.725115	14.9495
INTERPRO	IPR003537:Yersinia virulence determinant YopE	2	4.87805	0.0149041	NP_252530, NP_248734	38	2	4947	130.184	0.725115	0.725115	14.9495
INTERPRO	IPR010261:Tir chaperone protein (CesT) family	2	4.87805	0.029592	NP_252531, NP_250401	38	4	4947	65.0921	0.924478	0.725187	27.6689
INTERPRO	IPR000868:Isochorismatase-like	2	4.87805	0.0930927	NP_253605, NP_254194	38	13	4947	20.0283	0.999776	0.939261	65.1352
under
Category	Term	Count	%	PValue	Genes	List Total	Pop Hits	Pop Total	Fold Enrichment	Bonferroni	Benjamini	FDR
KEGG_PATHWAY	pae03070:Bacterial secretion system	14	11.6667	1.68005e-11	NP_248770, NP_248785, NP_248780, NP_248781, NP_248765, NP_248764, NP_248953, NP_250360, NP_248767, NP_248775, NP_248768, NP_250353, NP_251375, NP_252176	24	92	1641	10.4049	3.0241e-10	3.0241e-10	1.23841e-08
UP_KEYWORDS	Signal	32	26.6667	4.29694e-05	NP_248788, NP_253261, NP_250536, NP_251271, NP_250142, NP_248761, NP_248760, NP_248740, NP_249862, NP_253178, NP_248735, NP_253177, NP_248736, NP_248968, NP_248731, NP_251445, NP_251152, NP_251483, NP_252175, NP_248730, NP_248770, NP_254128, NP_253179, NP_251805, NP_253322, NP_250885, NP_248816, NP_253182, NP_253800, NP_250330, NP_251711, NP_253180	119	696	5483	2.11842	0.00214621	0.00214621	0.041378
INTERPRO	IPR006531:Gp5 N-terminal	5	4.16667	4.12599e-05	NP_248785, NP_251375, NP_248781, NP_248953, NP_252176	98	11	4947	22.9453	0.00801356	0.00401484	0.0514883
INTERPRO	IPR006533:Rhs element Vgr protein	5	4.16667	2.66564e-05	NP_248785, NP_251375, NP_248781, NP_248953, NP_252176	98	10	4947	25.2398	0.00518457	0.00518457	0.0332673
INTERPRO	IPR017847:Type VI secretion system, Rhs element Vgr family	5	4.16667	2.66564e-05	NP_248785, NP_251375, NP_248781, NP_248953, NP_252176	98	10	4947	25.2398	0.00518457	0.00518457	0.0332673
GOTERM_BP_DIRECT	GO:0033103~protein secretion by the type VI secretion system	4	3.33333	0.000488285	NP_250348, NP_250353, NP_250349, NP_250360	31	16	2946	23.7581	0.0198254	0.0198254	0.448455
SMART	SM01086:SM01086	3	2.5	0.0121839	NP_251415, NP_250353, NP_248780	22	9	1069	16.197	0.245689	0.245689	9.25958
PIR_SUPERFAMILY	PIRSF028301:uncharacterized conserved protein	2	1.66667	0.0664704	NP_250348, NP_248773	18	3	751	27.8148	0.667302	0.423201	38.6423
PIR_SUPERFAMILY	PIRSF012281:uncharacterized conserved protein	2	1.66667	0.0447901	NP_253182, NP_253177	18	2	751	41.7222	0.519624	0.519624	27.7771
INTERPRO	IPR019489:Clp ATPase, C-terminal	3	2.5	0.0154564	NP_251415, NP_250353, NP_248780	98	10	4947	15.1439	0.952047	0.532045	17.6699
GOTERM_CC_DIRECT	GO:0016021~integral component of membrane	24	20	0.0530376	NP_251465, NP_250482, NP_248783, NP_250142, NP_251464, NP_249350, NP_251805, NP_248762, NP_249024, NP_250885, NP_248767, NP_253008, NP_250360, NP_253007, NP_248768, NP_251226, NP_250087, NP_253013, NP_253800, NP_253801, NP_252419, NP_249254, NP_253181, NP_251229	44	1062	2638	1.3549	0.533708	0.533708	30.9394
INTERPRO	IPR001270:Chaperonin ClpA/B	3	2.5	0.0125238	NP_251415, NP_250353, NP_248780	98	9	4947	16.8265	0.914357	0.559211	14.556
GOTERM_MF_DIRECT	GO:0005524~ATP binding	10	8.33333	0.0405197	NP_251415, NP_250353, NP_253012, NP_252417, NP_253237, NP_253216, NP_248763, NP_248780, NP_248764, NP_249759	41	426	3594	2.05771	0.868245	0.637019	32.7391
UP_KEYWORDS	Coiled coil	8	6.66667	0.0408763	NP_250353, NP_252417, NP_252418, NP_250482, NP_248761, NP_251805, NP_248780, NP_252420	119	149	5483	2.47386	0.875911	0.647738	33.0998
COG_ONTOLOGY	Cell motility and secretion / Intracellular trafficking and secretion	3	2.5	0.0926129	NP_253215, NP_249350, NP_251805	27	26	1305	5.57692	0.717314	0.717314	47.4514
INTERPRO	IPR003959:ATPase, AAA-type, core	3	2.5	0.0427461	NP_251415, NP_250353, NP_248780	98	17	4947	8.90816	0.9998	0.758242	42.033
INTERPRO	IPR025157:Haemagluttinin repeat	2	1.66667	0.0388351	NP_248731, NP_251152	98	2	4947	50.4796	0.999558	0.786637	39.0065
INTERPRO	IPR009612:ImcF-related	2	1.66667	0.0388351	NP_248767, NP_250360	98	2	4947	50.4796	0.999558	0.786637	39.0065
INTERPRO	IPR008523:Lactobacillus phage LBR48, DUF805	2	1.66667	0.0388351	NP_249254, NP_249350	98	2	4947	50.4796	0.999558	0.786637	39.0065
INTERPRO	IPR010069:Filamentous haemagglutinin, 20-residue x2 repeat	2	1.66667	0.0388351	NP_248731, NP_251152	98	2	4947	50.4796	0.999558	0.786637	39.0065
INTERPRO	IPR012039:Uncharacterised conserved protein UCP012281	2	1.66667	0.0388351	NP_253182, NP_253177	98	2	4947	50.4796	0.999558	0.786637	39.0065
INTERPRO	IPR008619:Filamentous haemagglutinin repeat	2	1.66667	0.0388351	NP_248731, NP_251152	98	2	4947	50.4796	0.999558	0.786637	39.0065
INTERPRO	IPR017731:Type VI secretion system, IcmF	2	1.66667	0.0388351	NP_248767, NP_250360	98	2	4947	50.4796	0.999558	0.786637	39.0065
INTERPRO	IPR010623:Domain of unknown function DUF1215	2	1.66667	0.0388351	NP_248767, NP_250360	98	2	4947	50.4796	0.999558	0.786637	39.0065
INTERPRO	IPR019220:Domain of unknown function DUF2135	2	1.66667	0.0388351	NP_253182, NP_253177	98	2	4947	50.4796	0.999558	0.786637	39.0065
GOTERM_MF_DIRECT	GO:0050622~glycine dehydrogenase (cyanide-forming) activity	2	1.66667	0.0330278	NP_250885, NP_250884	41	3	3594	58.439	0.807121	0.807121	27.5314
INTERPRO	IPR008312:Uncharacterised conserved protein UCP028301	2	1.66667	0.0576891	NP_250348, NP_248773	98	3	4947	33.6531	0.999991	0.80896	52.3687
INTERPRO	IPR025743:ImcF-related, N-terminal domain	2	1.66667	0.0576891	NP_248767, NP_250360	98	3	4947	33.6531	0.999991	0.80896	52.3687
INTERPRO	IPR010609:Gp5, C-terminal	2	1.66667	0.0576891	NP_248785, NP_251375	98	3	4947	33.6531	0.999991	0.80896	52.3687
INTERPRO	IPR017729:ATPase, type VI secretion system, ClpV1	2	1.66667	0.0576891	NP_250353, NP_248780	98	3	4947	33.6531	0.999991	0.80896	52.3687
INTERPRO	IPR010269:Protein of unknown function DUF877	2	1.66667	0.0576891	NP_248774, NP_250349	98	3	4947	33.6531	0.999991	0.80896	52.3687
INTERPRO	IPR018368:Chaperonin ClpA/B, conserved site	2	1.66667	0.0943058	NP_250353, NP_248780	98	5	4947	20.1918	1	0.883068	70.9568
INTERPRO	IPR027417:P-loop containing nucleoside triphosphate hydrolase	10	8.33333	0.093288	NP_251415, NP_250353, NP_253012, NP_252417, NP_253237, NP_253216, NP_248763, NP_248780, NP_248767, NP_250360	98	278	4947	1.81581	1	0.9081	70.5468

## Sheet: clusters
cluster1													clusters in Figure 3
Category	Term	Count	%	PValue	Genes	List Total	Pop Hits	Pop Total	Fold Enrichment	Bonferroni	Benjamini	FDR
KEGG_PATHWAY	pae03070:Bacterial secretion system	12	11.3208	2.19213e-10	NP_248768, NP_250353, NP_248770, NP_248785, NP_251375, NP_248781, NP_248765, NP_248764, NP_248953, NP_248767, NP_250360, NP_252176	19	92	1641	11.2654	2.63056e-09	2.63056e-09	1.41035e-07
UP_KEYWORDS	Signal	31	29.2453	7.83203e-06	NP_248788, NP_253261, NP_250536, NP_251271, NP_250142, NP_248761, NP_248760, NP_248740, NP_249862, NP_253178, NP_248735, NP_253177, NP_248736, NP_248968, NP_248731, NP_251445, NP_251152, NP_251483, NP_252175, NP_248730, NP_248770, NP_254128, NP_253179, NP_253322, NP_250885, NP_248816, NP_253182, NP_253800, NP_250330, NP_251711, NP_253180	105	696	5483	2.32585	0.00036021	0.00036021	0.00740244
INTERPRO	IPR006531:Gp5 N-terminal	5	4.71698	2.22364e-05	NP_248785, NP_251375, NP_248781, NP_248953, NP_252176	84	11	4947	26.7695	0.00383955	0.00192162	0.0272047
INTERPRO	IPR017847:Type VI secretion system, Rhs element Vgr family	5	4.71698	1.43333e-05	NP_248785, NP_251375, NP_248781, NP_248953, NP_252176	84	10	4947	29.4464	0.0024766	0.0024766	0.0175366
INTERPRO	IPR006533:Rhs element Vgr protein	5	4.71698	1.43333e-05	NP_248785, NP_251375, NP_248781, NP_248953, NP_252176	84	10	4947	29.4464	0.0024766	0.0024766	0.0175366
GOTERM_BP_DIRECT	GO:0033103~protein secretion by the type VI secretion system	4	3.77358	0.000218004	NP_250348, NP_250353, NP_250349, NP_250360	24	16	2946	30.6875	0.00630287	0.00630287	0.183921
GOTERM_CC_DIRECT	GO:0016021~integral component of membrane	23	21.6981	0.00548586	NP_251465, NP_250482, NP_248783, NP_250142, NP_251464, NP_249350, NP_248762, NP_249024, NP_250885, NP_248767, NP_253008, NP_250360, NP_253007, NP_248768, NP_251226, NP_250087, NP_253013, NP_253800, NP_253801, NP_252419, NP_249254, NP_253181, NP_251229	36	1062	2638	1.587	0.0535239	0.0535239	3.2492
UP_SEQ_FEATURE	sequence variant	2	1.88679	0.0577926	NP_253237, NP_253216	5	18	1220	27.1111	0.510494	0.300353	31.8184
PIR_SUPERFAMILY	PIRSF012281:uncharacterized conserved protein	2	1.88679	0.031723	NP_253182, NP_253177	13	2	751	57.7692	0.320804	0.320804	18.7308
UP_SEQ_FEATURE	signal peptide	3	2.83019	0.0364655	NP_253179, NP_251445, NP_253180	5	101	1220	7.24752	0.359665	0.359665	21.2579
GOTERM_MF_DIRECT	GO:0005524~ATP binding	9	8.49057	0.0410075	NP_251415, NP_250353, NP_253012, NP_252417, NP_253237, NP_253216, NP_248763, NP_248764, NP_249759	35	426	3594	2.16942	0.796306	0.548675	31.5052
GOTERM_MF_DIRECT	GO:0050622~glycine dehydrogenase (cyanide-forming) activity	2	1.88679	0.0281207	NP_250885, NP_250884	35	3	3594	68.4571	0.661727	0.661727	22.7234
INTERPRO	IPR008619:Filamentous haemagglutinin repeat	2	1.88679	0.0332775	NP_248731, NP_251152	84	2	4947	58.8929	0.997134	0.857962	33.9071
INTERPRO	IPR008523:Lactobacillus phage LBR48, DUF805	2	1.88679	0.0332775	NP_249254, NP_249350	84	2	4947	58.8929	0.997134	0.857962	33.9071
INTERPRO	IPR010069:Filamentous haemagglutinin, 20-residue x2 repeat	2	1.88679	0.0332775	NP_248731, NP_251152	84	2	4947	58.8929	0.997134	0.857962	33.9071
INTERPRO	IPR019220:Domain of unknown function DUF2135	2	1.88679	0.0332775	NP_253182, NP_253177	84	2	4947	58.8929	0.997134	0.857962	33.9071
INTERPRO	IPR025157:Haemagluttinin repeat	2	1.88679	0.0332775	NP_248731, NP_251152	84	2	4947	58.8929	0.997134	0.857962	33.9071
INTERPRO	IPR009612:ImcF-related	2	1.88679	0.0332775	NP_248767, NP_250360	84	2	4947	58.8929	0.997134	0.857962	33.9071
INTERPRO	IPR012039:Uncharacterised conserved protein UCP012281	2	1.88679	0.0332775	NP_253182, NP_253177	84	2	4947	58.8929	0.997134	0.857962	33.9071
INTERPRO	IPR017731:Type VI secretion system, IcmF	2	1.88679	0.0332775	NP_248767, NP_250360	84	2	4947	58.8929	0.997134	0.857962	33.9071
INTERPRO	IPR010623:Domain of unknown function DUF1215	2	1.88679	0.0332775	NP_248767, NP_250360	84	2	4947	58.8929	0.997134	0.857962	33.9071
SMART	SM00912:SM00912	2	1.88679	0.091909	NP_248731, NP_251152	18	6	1069	19.7963	0.867956	0.867956	52.4991
INTERPRO	IPR010609:Gp5, C-terminal	2	1.88679	0.0495036	NP_248785, NP_251375	84	3	4947	39.2619	0.999847	0.888735	46.2714
INTERPRO	IPR025743:ImcF-related, N-terminal domain	2	1.88679	0.0495036	NP_248767, NP_250360	84	3	4947	39.2619	0.999847	0.888735	46.2714
INTERPRO	IPR025202:Phospholipase D-like domain	2	1.88679	0.0965847	NP_252416, NP_252177	84	6	4947	19.631	1	0.946533	71.1434
INTERPRO	IPR002035:von Willebrand factor, type A	2	1.88679	0.0965847	NP_253013, NP_248764	84	6	4947	19.631	1	0.946533	71.1434
INTERPRO	IPR008638:Filamentous haemagglutinin, N-terminal, bacterial	2	1.88679	0.0965847	NP_248731, NP_251152	84	6	4947	19.631	1	0.946533	71.1434
INTERPRO	IPR027417:P-loop containing nucleoside triphosphate hydrolase	9	8.49057	0.0928458	NP_251415, NP_250353, NP_253012, NP_252417, NP_253237, NP_253216, NP_248763, NP_248767, NP_250360	84	278	4947	1.9066	1	0.965663	69.6477
cluster2
Category	Term	Count	%	PValue	Genes	List Total	Pop Hits	Pop Total	Fold Enrichment	Bonferroni	Benjamini	FDR
KEGG_PATHWAY	pae02010:ABC transporters	23	25.2747	1.78035e-08	NP_252625, NP_252133, NP_252620, NP_248974, NP_254063, NP_248971, NP_254065, NP_252627, NP_251880, NP_254064, NP_250638, NP_250637, NP_250636, NP_253196, NP_253195, NP_253186, NP_253194, NP_251877, NP_253193, NP_251879, NP_253192, NP_251878, NP_253190	54	192	1641	3.64034	7.29944e-07	7.29944e-07	1.6384e-05
GOTERM_BP_DIRECT	GO:0008643~carbohydrate transport	4	4.3956	0.000201622	NP_251876, NP_251879, NP_251878, NP_251880	48	8	2946	30.6875	0.00903286	0.00903286	0.189452
GOTERM_CC_DIRECT	GO:0030288~outer membrane-bounded periplasmic space	6	6.59341	0.000937156	NP_249445, NP_253186, NP_253192, NP_248974, NP_253190, NP_253854	47	45	2638	7.48369	0.0139655	0.0139655	0.649752
UP_KEYWORDS	Sugar transport	4	4.3956	0.000456912	NP_251876, NP_251879, NP_251878, NP_251880	90	10	5483	24.3689	0.0234847	0.0234847	0.443037
UP_KEYWORDS	Pyridoxal phosphate	6	6.59341	0.00184832	NP_254000, NP_248990, NP_248957, NP_250752, NP_251134, NP_251135	90	55	5483	6.64606	0.0917192	0.0315585	1.78137
GOTERM_BP_DIRECT	GO:0042938~dipeptide transport	3	3.2967	0.00146486	NP_253186, NP_253192, NP_253190	48	4	2946	46.0312	0.0638384	0.0324456	1.36916
GOTERM_BP_DIRECT	GO:0015871~choline transport	3	3.2967	0.00241661	NP_254063, NP_254065, NP_254064	48	5	2946	36.825	0.103161	0.0356423	2.24972
UP_KEYWORDS	Transport	15	16.4835	0.00147918	NP_252625, NP_252133, NP_248971, NP_254064, NP_251880, NP_250638, NP_253196, NP_253195, NP_253194, NP_251877, NP_253193, NP_251876, NP_251879, NP_251878, NP_253854	90	353	5483	2.58876	0.0740861	0.0377558	1.42789
PIR_SUPERFAMILY	PIRSF002741:peptide binding protein, MppA type	3	3.2967	0.0062193	NP_253186, NP_253192, NP_253190	13	8	751	21.6635	0.0604809	0.0604809	3.67686
UP_KEYWORDS	Signal	21	23.0769	0.00692084	NP_251974, NP_249445, NP_252620, NP_248974, NP_254229, NP_252627, NP_254065, NP_251880, NP_250636, NP_254232, NP_253186, NP_250894, NP_251876, NP_253840, NP_253192, NP_253191, NP_252884, NP_253190, NP_250803, NP_250452, NP_253854	90	696	5483	1.83817	0.303115	0.086328	6.52481
INTERPRO	IPR000515:Binding-protein-dependent transport systems inner membrane component	7	7.69231	0.000613387	NP_252625, NP_252133, NP_253194, NP_253193, NP_251879, NP_251878, NP_254064	86	62	4947	6.49456	0.0946188	0.0946188	0.739707
GOTERM_BP_DIRECT	GO:0055085~transmembrane transport	7	7.69231	0.0105886	NP_253998, NP_253186, NP_253194, NP_253193, NP_253192, NP_253190, NP_250804	48	119	2946	3.61029	0.380614	0.112864	9.52618
GOTERM_MF_DIRECT	GO:0005215~transporter activity	9	9.89011	0.00235394	NP_252625, NP_254232, NP_253840, NP_252884, NP_250804, NP_254065, NP_252627, NP_254064, NP_251880	72	121	3594	3.71281	0.142031	0.142031	2.37334
INTERPRO	IPR015424:Pyridoxal phosphate-dependent transferase	6	6.59341	0.00321597	NP_254000, NP_248990, NP_248957, NP_250752, NP_251134, NP_251135	86	59	4947	5.84982	0.406564	0.159655	3.82277
GOTERM_BP_DIRECT	GO:0019477~L-lysine catabolic process	2	2.1978	0.0316585	NP_248957, NP_248956	48	2	2946	61.375	0.764882	0.214377	26.1062
INTERPRO	IPR015421:Pyridoxal phosphate-dependent transferase, major region, subdomain 1	6	6.59341	0.00298313	NP_254000, NP_248990, NP_248957, NP_250752, NP_251134, NP_251135	86	58	4947	5.95068	0.38368	0.214939	3.55056
SMART	SM00062:PBPb	4	4.3956	0.0156133	NP_250894, NP_253840, NP_252884, NP_252627	22	28	1069	6.94156	0.222587	0.222587	10.5732
GOTERM_MF_DIRECT	GO:0015288~porin activity	4	4.3956	0.0153885	NP_249446, NP_251876, NP_253191, NP_250803	72	27	3594	7.39506	0.635061	0.22276	14.62
COG_ONTOLOGY	Amino acid transport and metabolism	6	6.59341	0.0228585	NP_253186, NP_251466, NP_248989, NP_253192, NP_252046, NP_253190	22	106	1305	3.35763	0.224589	0.224589	13.4155
GOTERM_CC_DIRECT	GO:0055052~ATP-binding cassette (ABC) transporter complex, substrate-binding subunit-containing	2	2.1978	0.0514246	NP_251878, NP_254063	47	3	2638	37.4184	0.547021	0.232004	30.7229
KEGG_PATHWAY	pae02030:Bacterial chemotaxis	6	6.59341	0.0132836	NP_250337, NP_250636, NP_253186, NP_253192, NP_253190, NP_251263	54	45	1641	4.05185	0.422056	0.239774	11.5793
GOTERM_MF_DIRECT	GO:0015197~peptide transporter activity	3	3.2967	0.0126651	NP_253186, NP_253192, NP_253190	72	9	3594	16.6389	0.563292	0.241311	12.1823
GOTERM_BP_DIRECT	GO:0006810~transport	5	5.49451	0.0302544	NP_251121, NP_254232, NP_251877, NP_251878, NP_252627	48	75	2946	4.09167	0.749042	0.241562	25.0925
INTERPRO	IPR017871:ABC transporter, conserved site	6	6.59341	0.0110844	NP_250637, NP_253196, NP_253195, NP_251877, NP_254063, NP_248971	86	79	4947	4.36885	0.835641	0.259885	12.6176
KEGG_PATHWAY	pae00920:Sulfur metabolism	6	6.59341	0.0220588	NP_252625, NP_252133, NP_248974, NP_248971, NP_252627, NP_252136	54	51	1641	3.57516	0.599297	0.262762	18.5575
INTERPRO	IPR000914:Bacterial extracellular solute-binding protein, family 5	3	3.2967	0.00763891	NP_253186, NP_253192, NP_253190	86	8	4947	21.5712	0.711267	0.266966	8.86147
INTERPRO	IPR015422:Pyridoxal phosphate-dependent transferase, major region, subdomain 2	5	5.49451	0.00955662	NP_254000, NP_248990, NP_248957, NP_250752, NP_251134	86	49	4947	5.86972	0.788941	0.267377	10.9699
GOTERM_CC_DIRECT	GO:0043190~ATP-binding cassette (ABC) transporter complex	4	4.3956	0.0422754	NP_253186, NP_253192, NP_253190, NP_248971	47	45	2638	4.98913	0.47687	0.276723	25.9417
GOTERM_CC_DIRECT	GO:0005960~glycine cleavage complex	2	2.1978	0.0842609	NP_251136, NP_251135	47	5	2638	22.4511	0.73296	0.28114	45.7731
KEGG_PATHWAY	pae00630:Glyoxylate and dicarboxylate metabolism	6	6.59341	0.0317562	NP_248989, NP_252046, NP_251134, NP_251136, NP_251135, NP_250771	54	56	1641	3.25595	0.733699	0.281638	25.6944
GOTERM_MF_DIRECT	GO:0022891~substrate-specific transmembrane transporter activity	4	4.3956	0.0124452	NP_252157, NP_254231, NP_251878, NP_250696	72	25	3594	7.98667	0.556923	0.33436	11.9827
INTERPRO	IPR005814:Aminotransferase class-III	3	3.2967	0.0201272	NP_254000, NP_248990, NP_248957	86	13	4947	13.2746	0.96289	0.3375	21.8104
GOTERM_BP_DIRECT	GO:0015833~peptide transport	2	2.1978	0.0623354	NP_253196, NP_253195	48	4	2946	30.6875	0.944775	0.338841	45.4084
INTERPRO	IPR003439:ABC transporter-like	6	6.59341	0.0178744	NP_250637, NP_253196, NP_253195, NP_251877, NP_254063, NP_248971	86	89	4947	3.87797	0.946166	0.341247	19.6072
INTERPRO	IPR001638:Extracellular solute-binding protein, family 3	4	4.3956	0.024991	NP_250894, NP_253840, NP_252884, NP_252627	86	37	4947	6.21873	0.983427	0.365904	26.3795
SMART	SM00382:AAA	7	7.69231	0.0581728	NP_250637, NP_253196, NP_253195, NP_251877, NP_252055, NP_254063, NP_248971	22	148	1069	2.29822	0.6167	0.380887	34.6628
GOTERM_MF_DIRECT	GO:0016887~ATPase activity	5	5.49451	0.0504232	NP_250637, NP_253196, NP_253195, NP_251877, NP_254063	72	71	3594	3.51526	0.96537	0.381484	40.9816
GOTERM_MF_DIRECT	GO:0004029~aldehyde dehydrogenase (NAD) activity	3	3.2967	0.0581517	NP_253999, NP_248956, NP_252711	72	20	3594	7.4875	0.979641	0.385396	45.6982
INTERPRO	IPR016160:Aldehyde dehydrogenase, conserved site	3	3.2967	0.0299528	NP_253999, NP_248956, NP_252711	86	16	4947	10.7856	0.992748	0.388995	30.7871
INTERPRO	IPR023765:Bacterial extracellular solute-binding protein, family 5, conserved site	2	2.1978	0.0340724	NP_253186, NP_253190	86	2	4947	57.5233	0.996361	0.39983	34.2612
GOTERM_MF_DIRECT	GO:0042936~dipeptide transporter activity	2	2.1978	0.0391254	NP_253194, NP_253193	72	2	3594	49.9167	0.925297	0.404794	33.4207
GOTERM_MF_DIRECT	GO:0042802~identical protein binding	3	3.2967	0.0480203	NP_254000, NP_248990, NP_248957	72	18	3594	8.31944	0.959187	0.413232	39.4416
INTERPRO	IPR003593:AAA+ ATPase domain	7	7.69231	0.0420689	NP_250637, NP_253196, NP_253195, NP_251877, NP_252055, NP_254063, NP_248971	86	149	4947	2.70243	0.999053	0.414676	40.5523
INTERPRO	IPR005829:Sugar transporter, conserved site	3	3.2967	0.0453791	NP_252157, NP_250804, NP_250696	86	20	4947	8.62849	0.99946	0.415728	42.9909
GOTERM_BP_DIRECT	GO:0019464~glycine decarboxylation via glycine cleavage system	2	2.1978	0.0920604	NP_251136, NP_251135	48	6	2946	20.4583	0.987041	0.419142	59.677
INTERPRO	IPR005318:Outer membrane porin, bacterial	3	3.2967	0.041293	NP_249446, NP_253191, NP_250803	86	19	4947	9.08262	0.998921	0.434074	39.967
INTERPRO	IPR023614:Porin domain	3	3.2967	0.053973	NP_249446, NP_253191, NP_250803	86	22	4947	7.84408	0.999875	0.450765	48.9
INTERPRO	IPR016162:Aldehyde dehydrogenase, N-terminal	3	3.2967	0.058469	NP_253999, NP_248956, NP_252711	86	23	4947	7.50303	0.999942	0.456655	51.7624
INTERPRO	IPR015590:Aldehyde dehydrogenase domain	3	3.2967	0.058469	NP_253999, NP_248956, NP_252711	86	23	4947	7.50303	0.999942	0.456655	51.7624
INTERPRO	IPR016163:Aldehyde dehydrogenase, C-terminal	3	3.2967	0.058469	NP_253999, NP_248956, NP_252711	86	23	4947	7.50303	0.999942	0.456655	51.7624
INTERPRO	IPR016161:Aldehyde/histidinol dehydrogenase	3	3.2967	0.0630902	NP_253999, NP_248956, NP_252711	86	24	4947	7.19041	0.999974	0.462601	54.5505
INTERPRO	IPR013563:Oligopeptide/dipeptide ABC transporter, C-terminal	2	2.1978	0.0669972	NP_253196, NP_253195	86	4	4947	28.7616	0.999987	0.464269	56.7915
INTERPRO	IPR000873:AMP-dependent synthetase/ligase	3	3.2967	0.0776502	NP_252613, NP_250308, NP_252918	86	27	4947	6.39147	0.999998	0.498016	62.3972
GOTERM_MF_DIRECT	GO:0015419~sulfate transmembrane-transporting ATPase activity	2	2.1978	0.0950002	NP_248974, NP_248971	72	5	3594	19.9667	0.998479	0.513698	63.8455
GOTERM_MF_DIRECT	GO:0015145~monosaccharide transmembrane transporter activity	2	2.1978	0.0950002	NP_250638, NP_250636	72	5	3594	19.9667	0.998479	0.513698	63.8455
UP_KEYWORDS	Aminotransferase	3	3.2967	0.0995386	NP_254000, NP_248990, NP_248957	90	33	5483	5.53838	0.995713	0.663924	63.8924
cluster3
Category	Term	Count	%	PValue	Genes	List Total	Pop Hits	Pop Total	Fold Enrichment	Bonferroni	Benjamini	FDR
KEGG_PATHWAY	pae00280:Valine, leucine and isoleucine degradation	16	29.0909	5.25924e-17	NP_250705, NP_249438, NP_250701, NP_250702, NP_250689, NP_249434, NP_250703, NP_250704, NP_250939, NP_250938, NP_252108, NP_250937, NP_251243, NP_250940, NP_250691, NP_250690	30	48	1641	18.2333	1.78814e-15	1.78814e-15	4.62501e-14
GOTERM_BP_DIRECT	GO:0008300~isoprenoid catabolic process	5	9.09091	1.69605e-07	NP_250705, NP_250701, NP_250702, NP_250703, NP_250704	33	6	2946	74.3939	4.57931e-06	4.57931e-06	0.000140514
KEGG_PATHWAY	pae00072:Synthesis and degradation of ketone bodies	6	10.9091	2.8551e-07	NP_251243, NP_250701, NP_250689, NP_250693, NP_250691, NP_250690	30	10	1641	32.82	9.70729e-06	4.85366e-06	0.000251079
COG_ONTOLOGY	Lipid metabolism	8	14.5455	1.45457e-05	NP_249436, NP_250705, NP_251245, NP_249437, NP_250702, NP_250703, NP_250704, NP_251242	18	72	1305	8.05556	0.000130904	0.000130904	0.00837078
KEGG_PATHWAY	pae01100:Metabolic pathways	24	43.6364	0.000476761	NP_250705, NP_249438, NP_250701, NP_250702, NP_249434, NP_250703, NP_250704, NP_250698, NP_251133, NP_250697, NP_250699, NP_250693, NP_250939, NP_252107, NP_251245, NP_252108, NP_250938, NP_250937, NP_252105, NP_251243, NP_251132, NP_250940, NP_249556, NP_250691	30	785	1641	1.67236	0.016083	0.00539	0.418489
KEGG_PATHWAY	pae00650:Butanoate metabolism	6	10.9091	0.000649379	NP_251243, NP_250701, NP_250689, NP_250693, NP_250691, NP_250690	30	42	1641	7.81429	0.0218439	0.0055063	0.569625
KEGG_PATHWAY	pae01200:Carbon metabolism	9	16.3636	0.0011655	NP_252107, NP_251245, NP_252105, NP_249438, NP_251243, NP_251132, NP_250940, NP_251133, NP_250691	30	128	1641	3.84609	0.0388743	0.00789865	1.0203
UP_KEYWORDS	Phenylalanine catabolism	3	5.45455	0.000564098	NP_250697, NP_249556, NP_250699	55	4	5483	74.7682	0.0245216	0.00824162	0.526513
KEGG_PATHWAY	pae01130:Biosynthesis of antibiotics	12	21.8182	0.00146568	NP_250939, NP_252107, NP_251245, NP_252108, NP_250938, NP_252105, NP_250937, NP_251243, NP_251132, NP_250940, NP_251133, NP_250691	30	238	1641	2.75798	0.0486466	0.00827717	1.28159
GOTERM_BP_DIRECT	GO:0006572~tyrosine catabolic process	3	5.45455	0.000676746	NP_250697, NP_249556, NP_250699	33	4	2946	66.9545	0.0181123	0.00909753	0.559292
UP_KEYWORDS	Oxidoreductase	11	20	0.000416732	NP_250705, NP_252108, NP_250938, NP_250937, NP_249437, NP_249434, NP_249865, NP_250940, NP_249556, NP_251242, NP_250699	55	288	5483	3.80764	0.0181729	0.00912809	0.389206
GOTERM_BP_DIRECT	GO:0006559~L-phenylalanine catabolic process	3	5.45455	0.00112026	NP_250697, NP_249556, NP_250699	33	5	2946	53.5636	0.0298105	0.0100373	0.924335
GOTERM_BP_DIRECT	GO:0006635~fatty acid beta-oxidation	4	7.27273	0.00177954	NP_249436, NP_249435, NP_251243, NP_250691	33	23	2946	15.5257	0.0469524	0.0119506	1.4648
UP_KEYWORDS	Tyrosine catabolism	3	5.45455	0.000283843	NP_250697, NP_249556, NP_250699	55	3	5483	99.6909	0.0124132	0.0124132	0.265242
KEGG_PATHWAY	pae00620:Pyruvate metabolism	6	10.9091	0.0033365	NP_252107, NP_251245, NP_252105, NP_251243, NP_250940, NP_250691	30	60	1641	5.47	0.107412	0.0161019	2.89628
KEGG_PATHWAY	pae00350:Tyrosine metabolism	4	7.27273	0.010919	NP_250698, NP_250697, NP_249556, NP_250699	30	27	1641	8.1037	0.311532	0.045589	9.20358
KEGG_PATHWAY	pae00643:Styrene degradation	3	5.45455	0.01784	NP_250698, NP_250697, NP_250699	30	12	1641	13.675	0.457753	0.0657431	14.6408
KEGG_PATHWAY	pae00010:Glycolysis / Gluconeogenesis	4	7.27273	0.025764	NP_252107, NP_251245, NP_252105, NP_250940	30	37	1641	5.91351	0.5883	0.0775095	20.5101
KEGG_PATHWAY	pae00640:Propanoate metabolism	4	7.27273	0.0295955	NP_251245, NP_249438, NP_251243, NP_250691	30	39	1641	5.61026	0.639924	0.0815979	23.2176
GOTERM_CC_DIRECT	GO:1905202~methylcrotonoyl-CoA carboxylase complex	2	3.63636	0.0105879	NP_250702, NP_250704	15	2	2638	175.867	0.0816302	0.0816302	5.6608
KEGG_PATHWAY	pae01110:Biosynthesis of secondary metabolites	12	21.8182	0.0252141	NP_250939, NP_252107, NP_251245, NP_252108, NP_250938, NP_252105, NP_250937, NP_251243, NP_251132, NP_250940, NP_251133, NP_250691	30	342	1641	1.9193	0.580324	0.0831644	20.1146
KEGG_PATHWAY	pae01120:Microbial metabolism in diverse environments	10	18.1818	0.0362317	NP_252107, NP_251245, NP_252105, NP_251243, NP_249865, NP_250698, NP_250940, NP_250697, NP_250699, NP_250691	30	269	1641	2.03346	0.714852	0.0920074	27.714
KEGG_PATHWAY	pae00281:Geraniol degradation	3	5.45455	0.0654761	NP_249437, NP_250701, NP_251242	30	24	1641	6.8375	0.899983	0.151647	44.8723
KEGG_PATHWAY	pae00630:Glyoxylate and dicarboxylate metabolism	4	7.27273	0.0734958	NP_251243, NP_251132, NP_250940, NP_250691	30	56	1641	3.90714	0.925387	0.158887	48.8961
UP_KEYWORDS	Acyltransferase	4	7.27273	0.0173323	NP_250939, NP_252105, NP_251243, NP_250691	55	56	5483	7.12078	0.536667	0.174963	15.09
GOTERM_BP_DIRECT	GO:0042413~carnitine catabolic process	2	3.63636	0.0427674	NP_250689, NP_250690	33	4	2946	44.6364	0.692764	0.210241	30.3801
GOTERM_BP_DIRECT	GO:0033539~fatty acid beta-oxidation using acyl-CoA dehydrogenase	3	5.45455	0.0544493	NP_250705, NP_249437, NP_251242	33	35	2946	7.65195	0.779459	0.222712	37.1142
GOTERM_BP_DIRECT	GO:0055088~lipid homeostasis	3	5.45455	0.0544493	NP_250705, NP_249437, NP_251242	33	35	2946	7.65195	0.779459	0.222712	37.1142
UP_KEYWORDS	FAD	4	7.27273	0.0310943	NP_250705, NP_249437, NP_250940, NP_251242	55	70	5483	5.69662	0.750893	0.242684	25.5862
COG_ONTOLOGY	Energy production and conversion	4	7.27273	0.0785988	NP_250939, NP_252107, NP_250938, NP_250937	18	79	1305	3.67089	0.521327	0.308138	37.5687
UP_KEYWORDS	Lipoyl	2	3.63636	0.0669721	NP_250939, NP_252105	55	7	5483	28.4831	0.952645	0.398512	47.7193
UP_KEYWORDS	Flavoprotein	4	7.27273	0.0802907	NP_250705, NP_249437, NP_250940, NP_251242	55	103	5483	3.87149	0.974845	0.409095	54.2992
SMART	SM00882:SM00882	2	3.63636	0.0442124	NP_250689, NP_250690	13	4	1069	41.1154	0.444482	0.444482	25.8723
INTERPRO	IPR011053:Single hybrid motif	3	5.45455	0.00909718	NP_250939, NP_252105, NP_250702	53	14	4947	20.0013	0.716674	0.467716	10.1974
INTERPRO	IPR006089:Acyl-CoA dehydrogenase, conserved site	3	5.45455	0.00909718	NP_250705, NP_249437, NP_251242	53	14	4947	20.0013	0.716674	0.467716	10.1974
PIR_SUPERFAMILY	PIRSF000429:acetyl-CoA acetyltransferase	2	3.63636	0.09851	NP_251243, NP_250691	8	11	751	17.0682	0.516133	0.516133	41.4121
GOTERM_MF_DIRECT	GO:0050660~flavin adenine dinucleotide binding	4	7.27273	0.0670351	NP_250705, NP_249437, NP_250940, NP_251242	40	87	3594	4.13103	0.974715	0.601236	49.1851
INTERPRO	IPR009100:Acyl-CoA dehydrogenase/oxidase	3	5.45455	0.0571344	NP_250705, NP_249437, NP_251242	53	37	4947	7.56808	0.999702	0.637541	49.9627
INTERPRO	IPR023213:Chloramphenicol acetyltransferase-like domain	2	3.63636	0.0514841	NP_250939, NP_252105	53	5	4947	37.3358	0.999321	0.647263	46.3175
INTERPRO	IPR004165:Coenzyme A transferase family I	2	3.63636	0.0514841	NP_250689, NP_250690	53	5	4947	37.3358	0.999321	0.647263	46.3175
INTERPRO	IPR000089:Biotin/lipoyl attachment	3	5.45455	0.00785009	NP_250939, NP_252105, NP_250702	53	13	4947	21.5399	0.662971	0.662971	8.85823
INTERPRO	IPR020610:Thiolase, active site	2	3.63636	0.0713418	NP_251243, NP_250691	53	7	4947	26.6685	0.999963	0.678542	58.1506
INTERPRO	IPR006664:Outer membrane protein, bacterial	2	3.63636	0.0713418	NP_252382, NP_249732	53	7	4947	26.6685	0.999963	0.678542	58.1506
GOTERM_MF_DIRECT	GO:0004485~methylcrotonoyl-CoA carboxylase activity	2	3.63636	0.0215881	NP_250702, NP_250704	40	2	3594	89.85	0.685477	0.685477	19.1788
GOTERM_MF_DIRECT	GO:0003863~3-methyl-2-oxobutanoate dehydrogenase (2-methylpropanoyl-transferring) activity	2	3.63636	0.0215881	NP_250938, NP_250937	40	2	3594	89.85	0.685477	0.685477	19.1788
GOTERM_MF_DIRECT	GO:0008410~CoA-transferase activity	2	3.63636	0.0634105	NP_250689, NP_250690	40	6	3594	29.95	0.968946	0.685681	47.2259
INTERPRO	IPR009075:Acyl-CoA dehydrogenase/oxidase C-terminal	3	5.45455	0.0490893	NP_250705, NP_249437, NP_251242	53	34	4947	8.23585	0.999038	0.685795	44.7005
INTERPRO	IPR014748:Crontonase, C-terminal	2	3.63636	0.0811171	NP_249436, NP_250703	53	8	4947	23.3349	0.999991	0.688836	63.0512
INTERPRO	IPR018376:Enoyl-CoA hydratase/isomerase, conserved site	2	3.63636	0.0907916	NP_249436, NP_250703	53	9	4947	20.7421	0.999998	0.69702	67.3787
INTERPRO	IPR020615:Thiolase, acyl-enzyme intermediate active site	2	3.63636	0.0907916	NP_251243, NP_250691	53	9	4947	20.7421	0.999998	0.69702	67.3787
INTERPRO	IPR013786:Acyl-CoA dehydrogenase/oxidase, N-terminal	3	5.45455	0.0439796	NP_250705, NP_249437, NP_251242	53	32	4947	8.75059	0.997984	0.711003	41.1002
INTERPRO	IPR001078:2-oxoacid dehydrogenase acyltransferase, catalytic domain	2	3.63636	0.0413997	NP_250939, NP_252105	53	4	4947	46.6698	0.997076	0.767461	39.2022
INTERPRO	IPR004167:E3 binding	2	3.63636	0.0413997	NP_250939, NP_252105	53	4	4947	46.6698	0.997076	0.767461	39.2022
INTERPRO	IPR001017:Dehydrogenase, E1 component	2	3.63636	0.0413997	NP_252107, NP_250937	53	4	4947	46.6698	0.997076	0.767461	39.2022
GOTERM_MF_DIRECT	GO:0052890~oxidoreductase activity, acting on the CH-CH group of donors, with a flavin as acceptor	3	5.45455	0.0545312	NP_250705, NP_249437, NP_251242	40	35	3594	7.70143	0.948796	0.773718	42.1369
GOTERM_MF_DIRECT	GO:0000062~fatty-acyl-CoA binding	3	5.45455	0.0545312	NP_250705, NP_249437, NP_251242	40	35	3594	7.70143	0.948796	0.773718	42.1369
INTERPRO	IPR006091:Acyl-CoA oxidase/dehydrogenase, central domain	3	5.45455	0.0367223	NP_250705, NP_249437, NP_251242	53	29	4947	9.65582	0.994276	0.821116	35.6175
UP_SEQ_FEATURE	metal ion-binding site:Iron	2	3.63636	0.0700905	NP_249556, NP_250699	12	8	1220	25.4167	0.848833	0.848833	44.8952
cluster4
Category	Term	Count	%	PValue	Genes	List Total	Pop Hits	Pop Total	Fold Enrichment	Bonferroni	Benjamini	FDR
UP_KEYWORDS	rRNA-binding	7	14.8936	5.61971e-07	NP_252944, NP_252949, NP_252950, NP_252952, NP_252946, NP_252948, NP_252947	47	38	5483	21.4899	3.42796e-05	3.42796e-05	0.000565166
UP_KEYWORDS	RNA-binding	8	17.0213	3.07808e-06	NP_252944, NP_252949, NP_252950, NP_252952, NP_252946, NP_252948, NP_251530, NP_252947	47	78	5483	11.9651	0.000187746	9.38772e-05	0.00309555
UP_KEYWORDS	Ribonucleoprotein	7	14.8936	6.55535e-06	NP_252944, NP_252949, NP_252950, NP_252952, NP_252946, NP_252948, NP_252947	47	57	5483	14.3266	0.000399798	9.99644e-05	0.00659244
GOTERM_MF_DIRECT	GO:0019843~rRNA binding	7	14.8936	1.54347e-06	NP_252944, NP_252949, NP_252950, NP_252952, NP_252946, NP_252948, NP_252947	43	33	3594	17.7294	0.000104951	0.000104951	0.00158787
UP_KEYWORDS	Ribosomal protein	7	14.8936	5.9023e-06	NP_252944, NP_252949, NP_252950, NP_252952, NP_252946, NP_252948, NP_252947	47	56	5483	14.5824	0.000359977	0.000120007	0.00593572
GOTERM_MF_DIRECT	GO:0003735~structural constituent of ribosome	7	14.8936	3.70795e-05	NP_252944, NP_252949, NP_252950, NP_252952, NP_252946, NP_252948, NP_252947	43	56	3594	10.4477	0.00251828	0.00125993	0.0381398
KEGG_PATHWAY	pae03010:Ribosome	7	14.8936	0.000100831	NP_252944, NP_252949, NP_252950, NP_252952, NP_252946, NP_252948, NP_252947	25	56	1641	8.205	0.00281942	0.00281942	0.08432
GOTERM_BP_DIRECT	GO:0006412~translation	7	14.8936	0.000124224	NP_252944, NP_252949, NP_252952, NP_252946, NP_252948, NP_252947, NP_252270	38	65	2946	8.34899	0.00495693	0.00495693	0.113595
GOTERM_BP_DIRECT	GO:0019483~beta-alanine biosynthetic process	3	6.38298	0.000906626	NP_248822, NP_248820, NP_248819	38	4	2946	58.1447	0.0356312	0.0179772	0.826418
KEGG_PATHWAY	pae01200:Carbon metabolism	8	17.0213	0.00167896	NP_251871, NP_251873, NP_251885, NP_251872, NP_251884, NP_248820, NP_254132, NP_249578	25	128	1641	4.1025	0.0459607	0.0232507	1.3959
KEGG_PATHWAY	pae00030:Pentose phosphate pathway	4	8.51064	0.00512172	NP_251871, NP_251873, NP_251872, NP_251884	25	25	1641	10.5024	0.133919	0.0467953	4.2047
GOTERM_CC_DIRECT	GO:0022627~cytosolic small ribosomal subunit	3	6.38298	0.00981702	NP_252944, NP_252949, NP_252947	35	12	2638	18.8429	0.129004	0.129004	6.48194
GOTERM_CC_DIRECT	GO:0022625~cytosolic large ribosomal subunit	3	6.38298	0.0402012	NP_252950, NP_252946, NP_252948	35	25	2638	9.04457	0.436981	0.249654	24.3251
UP_KEYWORDS	Iron	5	10.6383	0.0338835	NP_253048, NP_251088, NP_253576, NP_252311, NP_250248	47	147	5483	3.96801	0.877877	0.295632	29.2961
GOTERM_CC_DIRECT	GO:0005887~integral component of plasma membrane	5	10.6383	0.0743372	NP_251012, NP_249480, NP_251924, NP_253512, NP_248819	35	125	2638	3.01486	0.660891	0.302657	40.8279
UP_KEYWORDS	Iron transport	2	4.25532	0.0331473	NP_253048, NP_251088	47	4	5483	58.3298	0.872068	0.337179	28.7524
UP_KEYWORDS	Glycerol metabolism	2	4.25532	0.0493154	NP_252269, NP_252274	47	6	5483	38.8865	0.954268	0.356419	39.8667
UP_KEYWORDS	Lyase	4	8.51064	0.0626497	NP_251871, NP_251884, NP_251841, NP_252270	47	109	5483	4.28109	0.98068	0.389406	47.83
UP_KEYWORDS	Transport	7	14.8936	0.0725529	NP_251012, NP_253048, NP_251088, NP_253576, NP_248819, NP_252311, NP_250248	47	353	5483	2.31336	0.989893	0.399804	53.1153
GOTERM_BP_DIRECT	GO:0006006~glucose metabolic process	2	4.25532	0.0612799	NP_251873, NP_251885	38	5	2946	31.0105	0.920302	0.468674	43.9298
GOTERM_BP_DIRECT	GO:0006098~pentose-phosphate shunt	2	4.25532	0.0612799	NP_251873, NP_251872	38	5	2946	31.0105	0.920302	0.468674	43.9298
GOTERM_BP_DIRECT	GO:0006072~glycerol-3-phosphate metabolic process	2	4.25532	0.0493237	NP_252269, NP_252274	38	4	2946	38.7632	0.867777	0.490549	37.0465
GOTERM_BP_DIRECT	GO:0055072~iron ion homeostasis	2	4.25532	0.0493237	NP_253048, NP_251088	38	4	2946	38.7632	0.867777	0.490549	37.0465
GOTERM_BP_DIRECT	GO:0006071~glycerol metabolic process	2	4.25532	0.0847549	NP_252269, NP_252274	38	7	2946	22.1504	0.97106	0.507621	55.5262
INTERPRO	IPR000883:Cytochrome c oxidase, subunit I	2	4.25532	0.0773193	NP_250247, NP_250248	45	9	4947	24.4296	0.999997	0.998266	62.0766
INTERPRO	IPR004840:Amino acid permease, conserved site	2	4.25532	0.0690255	NP_249480, NP_248819	45	8	4947	27.4833	0.999988	0.999988	57.7591
cluster5
Category	Term	Count	%	PValue	Genes	List Total	Pop Hits	Pop Total	Fold Enrichment	Bonferroni	Benjamini	FDR
GOTERM_BP_DIRECT	GO:0031457~glycine betaine catabolic process	6	13.6364	2.61194e-10	NP_254083, NP_254085, NP_254098, NP_254084, NP_254097, NP_254086	28	6	2946	105.214	8.09701e-09	8.09701e-09	2.24388e-07
GOTERM_BP_DIRECT	GO:0042426~choline catabolic process	4	9.09091	2.7316e-06	NP_254083, NP_254085, NP_254084, NP_254086	28	4	2946	105.214	8.46761e-05	4.23389e-05	0.00234665
GOTERM_BP_DIRECT	GO:1901053~sarcosine catabolic process	3	6.81818	0.000479999	NP_254103, NP_254105, NP_254106	28	4	2946	78.9107	0.0147733	0.00494889	0.411609
COG_ONTOLOGY	Amino acid transport and metabolism	6	13.6364	0.0068097	NP_249225, NP_254103, NP_253771, NP_250731, NP_250730, NP_253600	17	106	1305	4.34517	0.0596442	0.0596442	3.85607
INTERPRO	IPR023753:Pyridine nucleotide-disulphide oxidoreductase, FAD/NAD(P)-binding domain	6	13.6364	0.000519157	NP_249225, NP_254103, NP_253771, NP_254105, NP_254085, NP_252399	43	80	4947	8.62849	0.0618757	0.0618757	0.596987
KEGG_PATHWAY	pae00260:Glycine, serine and threonine metabolism	5	11.3636	0.00409193	NP_254103, NP_254105, NP_254106, NP_254102, NP_252399	24	49	1641	6.97704	0.122967	0.122967	3.4889
GOTERM_BP_DIRECT	GO:0006574~valine catabolic process	2	4.54545	0.018249	NP_252259, NP_252260	28	2	2946	105.214	0.435009	0.133017	14.634
GOTERM_BP_DIRECT	GO:0046653~tetrahydrofolate metabolic process	2	4.54545	0.0272529	NP_254103, NP_254105	28	3	2946	70.1429	0.575382	0.157442	21.1304
COG_ONTOLOGY	Energy production and conversion	4	9.09091	0.0675839	NP_252106, NP_254098, NP_254086, NP_252134	17	79	1305	3.88682	0.467294	0.270133	33.1496
UP_KEYWORDS	Flavoprotein	4	9.09091	0.0462137	NP_253771, NP_249138, NP_254098, NP_252134	44	103	5483	4.83936	0.849324	0.467874	35.1369
UP_KEYWORDS	NAD	4	9.09091	0.0367577	NP_252259, NP_254108, NP_253787, NP_252260	44	94	5483	5.30271	0.776425	0.527163	29.0102
UP_KEYWORDS	One-carbon metabolism	2	4.54545	0.0830351	NP_254107, NP_254102	44	11	5483	22.657	0.968803	0.579731	54.7557
UP_KEYWORDS	Oxidoreductase	7	15.9091	0.0235873	NP_252259, NP_253771, NP_250674, NP_249138, NP_254108, NP_252134, NP_252260	44	288	5483	3.0288	0.615109	0.615109	19.6185
INTERPRO	IPR006076:FAD dependent oxidoreductase	3	6.81818	0.015904	NP_249225, NP_254103, NP_253771	43	23	4947	15.0061	0.86081	0.626918	16.8777
GOTERM_MF_DIRECT	GO:0051537~2 iron, 2 sulfur cluster binding	3	6.81818	0.0517628	NP_254098, NP_254097, NP_254086	35	39	3594	7.8989	0.93695	0.748903	40.3331
GOTERM_MF_DIRECT	GO:0008115~sarcosine oxidase activity	2	4.54545	0.0281207	NP_254103, NP_254105	35	3	3594	68.4571	0.773097	0.773097	24.2041
INTERPRO	IPR027266:GTP-binding protein TrmE/Glycine cleavage system T protein, domain 1	2	4.54545	0.0417519	NP_254105, NP_254106	43	5	4947	46.0186	0.99473	0.825981	38.8453
cluster6
Category	Term	Count	%	PValue	Genes	List Total	Pop Hits	Pop Total	Fold Enrichment	Bonferroni	Benjamini	FDR
GOTERM_BP_DIRECT	GO:0043200~response to amino acid	4	10	1.72087e-05	NP_249206, NP_249205, NP_249204, NP_249203	16	11	2946	66.9545	0.000275303	0.000275303	0.0122198
GOTERM_MF_DIRECT	GO:0016597~amino acid binding	4	10	0.000286343	NP_249206, NP_249205, NP_249204, NP_249203	19	27	3594	28.0234	0.00827074	0.00827074	0.241514
UP_KEYWORDS	Copper	3	7.5	0.000961006	NP_252085, NP_252082, NP_252083	39	7	5483	60.2527	0.0340207	0.0171575	0.853894
UP_KEYWORDS	Periplasm	5	12.5	0.000556612	NP_250028, NP_249209, NP_252082, NP_252083, NP_249210	39	56	5483	12.5527	0.0198441	0.0198441	0.495365
GOTERM_CC_DIRECT	GO:0042597~periplasmic space	5	12.5	0.00183388	NP_250028, NP_249209, NP_252082, NP_252083, NP_249210	22	69	2638	8.68906	0.0199887	0.0199887	1.13695
GOTERM_MF_DIRECT	GO:0020037~heme binding	4	10	0.00363151	NP_249215, NP_249209, NP_251354, NP_249210	19	64	3594	11.8224	0.10013	0.0345572	3.02512
UP_KEYWORDS	Heme	4	10	0.00334429	NP_249215, NP_249209, NP_251354, NP_249210	39	44	5483	12.7809	0.113608	0.0394014	2.94367
GOTERM_MF_DIRECT	GO:0004129~cytochrome-c oxidase activity	3	7.5	0.00308229	NP_249212, NP_249215, NP_252082	19	17	3594	33.3808	0.0856342	0.0437752	2.57286
GOTERM_MF_DIRECT	GO:0043565~sequence-specific DNA binding	4	10	0.0143667	NP_249206, NP_249205, NP_249204, NP_249203	19	105	3594	7.20602	0.342728	0.0995982	11.5015
GOTERM_BP_DIRECT	GO:0019333~denitrification pathway	2	5	0.0152024	NP_249215, NP_252082	16	3	2946	122.75	0.217379	0.115341	10.3078
KEGG_PATHWAY	pae00910:Nitrogen metabolism	3	7.5	0.01697	NP_249215, NP_252082, NP_249210	10	38	1641	12.9553	0.226427	0.226427	11.2191
COG_ONTOLOGY	Transcription	4	10	0.0784447	NP_249206, NP_249205, NP_249204, NP_249203	9	174	1305	3.33333	0.27875	0.27875	26.7951
UP_KEYWORDS	Electron transport	3	7.5	0.0432024	NP_249215, NP_249209, NP_249210	39	48	5483	8.78686	0.796051	0.327982	32.5583
UP_KEYWORDS	Iron	4	10	0.0806121	NP_249215, NP_249209, NP_251354, NP_249210	39	147	5483	3.82557	0.951476	0.454002	52.7464
INTERPRO	IPR011048:Cytochrome cd1-nitrite reductase-like, C-terminal haem d1	2	5	0.0192843	NP_249207, NP_249210	33	3	4947	99.9394	0.805185	0.805185	18.8618
INTERPRO	IPR003143:Cytochrome d1, haem domain	2	5	0.0192843	NP_249207, NP_249210	33	3	4947	99.9394	0.805185	0.805185	18.8618
UP_SEQ_FEATURE	binding site:Heme (covalent)	2	5	0.0639784	NP_249209, NP_249210	17	5	1220	28.7059	0.967873	0.820761	47.3954
UP_SEQ_FEATURE	signal peptide	5	12.5	0.0370553	NP_250028, NP_249209, NP_252082, NP_252083, NP_249210	17	101	1220	3.55271	0.859631	0.859631	30.7091
INTERPRO	IPR015943:WD40/YVTN repeat-like-containing domain	2	5	0.0628904	NP_252082, NP_249210	33	10	4947	29.9818	0.99573	0.934658	50.2031
cluster7
Category	Term	Count	%	PValue	Genes	List Total	Pop Hits	Pop Total	Fold Enrichment	Bonferroni	Benjamini	FDR
GOTERM_CC_DIRECT	GO:0009325~nitrate reductase complex	3	7.89474	0.000236729	NP_252561, NP_252564, NP_252563	25	3	2638	105.52	0.00283706	0.00283706	0.152206
KEGG_PATHWAY	pae00910:Nitrogen metabolism	5	13.1579	0.000365059	NP_252561, NP_252562, NP_252564, NP_252563, NP_252565	17	38	1641	12.7012	0.00836272	0.00836272	0.288993
GOTERM_MF_DIRECT	GO:0008940~nitrate reductase activity	3	7.89474	0.000373516	NP_252561, NP_252564, NP_252563	30	4	3594	89.85	0.0174053	0.0174053	0.354211
SMART	SM00852:SM00852	2	5.26316	0.0296413	NP_252603, NP_252604	9	4	1069	59.3889	0.237235	0.237235	15.9001
GOTERM_CC_DIRECT	GO:0045261~proton-transporting ATP synthase complex, catalytic core F(1)	2	5.26316	0.0447021	NP_254243, NP_254242	25	5	2638	42.208	0.422348	0.239966	25.4891
COG_ONTOLOGY	Signal transduction mechanisms	3	7.89474	0.0443136	NP_251478, NP_252997, NP_253530	9	57	1305	7.63158	0.271872	0.271872	20.8376
GOTERM_BP_DIRECT	GO:0044571~[2Fe-2S] cluster assembly	2	5.26316	0.016903	NP_252503, NP_252502	26	2	2946	113.308	0.519555	0.519555	14.67
GOTERM_BP_DIRECT	GO:0042126~nitrate metabolic process	2	5.26316	0.016903	NP_252564, NP_252563	26	2	2946	113.308	0.519555	0.519555	14.67
GOTERM_BP_DIRECT	GO:0018315~molybdenum incorporation into molybdenum-molybdopterin complex	2	5.26316	0.0335315	NP_252603, NP_252604	26	4	2946	56.6538	0.769288	0.519675	27.1957
GOTERM_MF_DIRECT	GO:0061599~molybdopterin molybdotransferase activity	2	5.26316	0.0319006	NP_252603, NP_252604	30	4	3594	59.9	0.78211	0.533213	26.5038
GOTERM_MF_DIRECT	GO:0061598~molybdopterin adenylyltransferase activity	2	5.26316	0.0319006	NP_252603, NP_252604	30	4	3594	59.9	0.78211	0.533213	26.5038
GOTERM_MF_DIRECT	GO:0046961~proton-transporting ATPase activity, rotational mechanism	2	5.26316	0.0319006	NP_254243, NP_254242	30	4	3594	59.9	0.78211	0.533213	26.5038
GOTERM_BP_DIRECT	GO:0016226~iron-sulfur cluster assembly	2	5.26316	0.0659823	NP_252499, NP_252500	26	8	2946	28.3269	0.946878	0.624085	47.0184
GOTERM_MF_DIRECT	GO:0046933~proton-transporting ATP synthase activity, rotational mechanism	2	5.26316	0.0628176	NP_254243, NP_254242	30	8	3594	29.95	0.952605	0.638109	46.0017
GOTERM_BP_DIRECT	GO:0006777~Mo-molybdopterin cofactor biosynthetic process	2	5.26316	0.0973855	NP_252603, NP_252604	26	12	2946	18.8846	0.987793	0.667609	61.4606
KEGG_PATHWAY	pae02020:Two-component system	5	13.1579	0.091857	NP_252561, NP_252562, NP_252997, NP_252564, NP_252563	17	182	1641	2.65191	0.89097	0.669803	53.4076
INTERPRO	IPR000727:Target SNARE coiled-coil domain	2	5.26316	0.0339087	NP_251478, NP_252997	35	5	4947	56.5371	0.975903	0.711162	32.1883
UP_KEYWORDS	Hydrogen ion transport	2	5.26316	0.0843488	NP_254243, NP_254242	38	13	5483	22.1984	0.985444	0.755837	56.8712
UP_KEYWORDS	ATP synthesis	2	5.26316	0.0591614	NP_254243, NP_254242	38	9	5483	32.0643	0.946454	0.7686	44.1222
INTERPRO	IPR001453:Molybdopterin binding domain	2	5.26316	0.0272175	NP_252603, NP_252604	35	4	4947	70.6714	0.949219	0.774653	26.7078
UP_KEYWORDS	CF(1)	2	5.26316	0.0333003	NP_254243, NP_254242	38	5	5483	57.7158	0.803213	0.803213	27.6183
INTERPRO	IPR001539:Peptidase U32	2	5.26316	0.0204813	NP_252602, NP_252601	35	3	4947	94.2286	0.893002	0.893002	20.7857
cluster8
Category	Term	Count	%	PValue	Genes	List Total	Pop Hits	Pop Total	Fold Enrichment	Bonferroni	Benjamini	FDR
GOTERM_BP_DIRECT	GO:0030254~protein secretion by the type III secretion system	8	36.3636	3.80042e-11	NP_250407, NP_250408, NP_250388, NP_250386, NP_250397, NP_250389, NP_250401, NP_250398	19	25	2946	49.6168	6.84075e-10	6.84075e-10	2.80137e-08
GOTERM_BP_DIRECT	GO:0009405~pathogenesis	8	36.3636	3.94805e-09	NP_252530, NP_252531, NP_250881, NP_250386, NP_248734, NP_250397, NP_250399, NP_250389	19	46	2946	26.9657	7.10649e-08	3.55325e-08	2.9102e-06
KEGG_PATHWAY	pae03070:Bacterial secretion system	6	27.2727	4.98942e-07	NP_250407, NP_250394, NP_250384, NP_250388, NP_250386, NP_250389	6	92	1641	17.837	4.98942e-07	4.98942e-07	4.98942e-05
GOTERM_BP_DIRECT	GO:0050709~negative regulation of protein secretion	4	18.1818	4.07415e-05	NP_250404, NP_250405, NP_250394, NP_250389	19	12	2946	51.6842	0.000733094	0.000244424	0.0300276
GOTERM_CC_DIRECT	GO:0005576~extracellular region	4	18.1818	0.00044771	NP_252530, NP_250881, NP_248734, NP_250397	16	28	2638	23.5536	0.00402218	0.00402218	0.257383
GOTERM_MF_DIRECT	GO:0005096~GTPase activator activity	2	9.09091	0.00500277	NP_252530, NP_248734	10	2	3594	359.4	0.0631192	0.0631192	3.26594
GOTERM_MF_DIRECT	GO:0051087~chaperone binding	2	9.09091	0.0124652	NP_250400, NP_250399	10	5	3594	143.76	0.150465	0.0782979	7.96913
GOTERM_CC_DIRECT	GO:0030257~type III protein secretion system complex	2	9.09091	0.022564	NP_250388, NP_250397	16	4	2638	82.4375	0.18568	0.0976032	12.3083
GOTERM_BP_DIRECT	GO:0050708~regulation of protein secretion	2	9.09091	0.0242291	NP_252531, NP_250401	19	4	2946	77.5263	0.356925	0.1045	16.5395
INTERPRO	IPR003537:Yersinia virulence determinant YopE	2	9.09091	0.00807018	NP_252530, NP_248734	21	2	4947	235.571	0.33312	0.33312	7.5075
INTERPRO	IPR003540:ADP ribosyltransferase	2	9.09091	0.00807018	NP_252530, NP_248734	21	2	4947	235.571	0.33312	0.33312	7.5075
INTERPRO	IPR014773:Uncharacterised domain, virulence factor YopE	2	9.09091	0.00807018	NP_252530, NP_248734	21	2	4947	235.571	0.33312	0.33312	7.5075
INTERPRO	IPR010261:Tir chaperone protein (CesT) family	2	9.09091	0.0160785	NP_252531, NP_250401	21	4	4947	117.786	0.555345	0.333175	14.4541
cluster9
Category	Term	Count	%	PValue	Genes	List Total	Pop Hits	Pop Total	Fold Enrichment	Bonferroni	Benjamini	FDR
GOTERM_CC_DIRECT	GO:0005887~integral component of plasma membrane	3	27.2727	0.029475	NP_249474, NP_254197, NP_252271	7	125	2638	9.04457	0.0858443	0.0858443	8.98809
GOTERM_BP_DIRECT	GO:0010133~proline catabolic process to glutamate	2	18.1818	0.00610168	NP_249473, NP_249474	10	2	2946	294.6	0.115212	0.115212	4.55134
GOTERM_BP_DIRECT	GO:0006071~glycerol metabolic process	2	18.1818	0.0212113	NP_252271, NP_252272	10	7	2946	84.1714	0.348704	0.192971	15.0557
UP_KEYWORDS	Glycerol metabolism	2	18.1818	0.0108981	NP_252271, NP_252272	11	6	5483	166.152	0.214216	0.214216	8.21858
KEGG_PATHWAY	pae00250:Alanine, aspartate and glutamate metabolism	2	18.1818	0.0661674	NP_249473, NP_254195	4	37	1641	22.1757	0.589326	0.589326	36.4431
INTERPRO	IPR000868:Isochorismatase-like	2	18.1818	0.0259933	NP_253605, NP_254194	11	13	4947	69.1888	0.632419	0.632419	21.1811
cluster10
Category	Term	Count	%	PValue	Genes	List Total	Pop Hits	Pop Total	Fold Enrichment	Bonferroni	Benjamini	FDR
UP_SEQ_FEATURE	mutagenesis site	2	25	0.0293024	NP_253215, NP_248780	3	18	1220	45.1852	0.163427	0.163427	13.2668
