# Supplementary material for: Integrative analysis of fitness and metabolic effects of plasmids in Pseudomonas aeruginosa PAO1
Source: ISME J. 2018 Aug 10;12(12):3014–24. doi: 10.1038/s41396-018-0224-8 (PMC6246594; doi:10.1038/s41396-018-0224-8)
Supplement: Supplementary file 6 — Supplementary Table S6 [file 41396_2018_224_MOESM6_ESM.xls]

## Sheet: pAKD1
gene	Rep1 expression (TPM)	Rep2 expression (TPM)	Average TPM	% TPM	CAI
trfA1	209.745	189.091	199.418	0.911961	0.583
ssb	1092.66	859.657	976.157	4.46407	0.697
trbA	687.772	711.205	699.488	3.19884	0.411
trbB	222.863	270.276	246.569	1.12759	0.576
trbC	180.723	159.317	170.02	0.777521	0.722
trbD	0	0	0	0	0.534
trbE	0	0	0	0	0.622
trbF	0	0	0	0	0.664
trbG	0	0	0	0	0.639
trbH	0	0	0	0	0.601
trbI	0	0	0	0	0.645
trbJ	0	0	0	0	0.603
trbK	0	0	0	0	0.716
trbL	0	0	0	0	0.615
trbM	0	0	0	0	0.561
trbN	0	0	0	0	0.563
trbO	0	0	0	0	0.591
trbP	0	0	0	0	0.636
upf30.5	0	0	0	0	0.522
upf31.0	0	0	0	0	0.64
parA1	115.14	119.662	117.401	0.536886	0.604
tnpA1	374.535	490.735	432.635	1.97849	0.577
tnpR	616.163	485.102	550.632	2.5181	0.583
int1	422.432	474.334	448.383	2.0505	0.459
aadA	1913.38	1484.03	1698.7	7.76835	0.378
sul1	1708.37	1731.79	1720.08	7.86612	0.392
orf27	577.48	723.936	650.708	2.97576	0.414
tnpA2	4133.01	3968.08	4050.54	18.5236	0.445
orf29	0	0	0	0	0.456
uspA	0	0	0	0	0.384
parA2	0	0	0	0	0.633
traC	0	0	0	0	0.675
traD	0	0	0	0	0.74
traE	0	0	0	0	0.701
traF	0	0	0	0	0.651
traG	0	0	0	0	0.636
traI	0	0	0	0	0.507
traH	0	0	0	0	0.567
traJ	0	0	0	0	0.619
traK	0	0	0	0	0.517
traL	1.1924	10.5479	5.87014	0.0268448	0.595
traM	117.885	118.764	118.324	0.54111	0.579
kfrC	428.936	589.448	509.192	2.32859	0.604
kfrB	1036.39	1318.61	1177.5	5.38485	0.563
kfrA	152.607	189.141	170.874	0.781424	0.675
korB	4432.06	4968.14	4700.1	21.4941	0.656
incC1	418.587	512.894	465.741	2.12988	0.475
korA	0	0	0	0	0.403
kleF	164.743	194.788	179.765	0.822086	0.519
kleE	156.99	209.851	183.42	0.838802	0.539
kleB	120.627	165.986	143.306	0.655356	0.556
kleA	388.288	334.836	361.562	1.65346	0.721
korC	117.732	138.86	128.296	0.586712	0.516
klcB	120.527	132.213	126.37	0.577904	0.543
klcA	226.222	363.302	294.762	1.34798	0.658
kluA	61.0607	108.975	85.0179	0.388796	0.577
kluB	85.3479	69.0035	77.1757	0.352933	0.618
merR	719.081	499.242	609.162	2.78576	0.516
merT	79.0392	76.4721	77.7557	0.355585	0.465
merP	194.903	236.368	215.636	0.986127	0.684
merA	151.863	183.049	167.456	0.765795	0.574
merD	47.3694	31.4269	39.3981	0.180172	0.521
merE	10.9893	16.2017	13.5955	0.0621738	0.548
urf2	55.3615	56.5065	55.934	0.255792	0.438

## Sheet: pAMBL1
gene	Rep1 expression (TPM)	Rep2 expression (TPM)	Average TPM	% TPM	CAI
parA	261.095	258.045	259.57	0.730819	0.533
parB	156.14	174.1	165.12	0.464896	0.552
repA	245.227	245.862	245.545	0.691331	0.577
hypothetical_protein1	51.1486	30.3306	40.7396	0.114702	0.39
kfrA	178.535	231.527	205.031	0.577265	0.587
hypothetical_protein2	32.0287	29.3936	30.7111	0.0864672	0.551
delta_traG1	38.0167	43.353	40.6849	0.114548	0.518
merR	148.716	193.745	171.231	0.4821	0.429
merT	89.6805	146.877	118.279	0.333014	0.352
merP	26.0889	90.2444	58.1666	0.163768	0.478
hypothetical_protein3	93.0646	121.243	107.154	0.301692	0.515
tnpA	177.383	159.32	168.352	0.473994	0.551
pilT	538.083	611.783	574.933	1.61872	0.51
hypothetical_protein4	30.0186	18.5424	24.2805	0.0683617	0.595
tnpR	373.588	365.408	369.498	1.04032	0.588
delta_traG2	397.937	407.316	402.627	1.1336	0.456
traD	223.187	172.453	197.82	0.556962	0.428
traC	714.585	575.584	645.085	1.81624	0.464
traA	195.423	211.925	203.674	0.573444	0.519
hypothetical_protein5	138.325	362.278	250.301	0.704724	0.597
hypothetical_protein6	52.7532	52.137	52.4451	0.147659	0.47
degPlike	94.4005	142.1	118.25	0.332933	0.498
tetRlike	321.646	289.701	305.673	0.860623	0.489
MFSlike	887.902	855.826	871.864	2.45473	0.413
tniC	669.089	718.232	693.661	1.953	0.422
aadB	15812.7	15559.8	15686.3	44.1646	0.315
blaVim1	12584.4	12209.2	12396.8	34.9032	0.306
intI1	858.737	805.833	832.285	2.3433	0.462
res	194.195	195.925	195.06	0.549192	0.564
hypothetical_protein7	64.2761	108.9	86.5883	0.243789	0.457

## Sheet: pAMBL2
gene	Rep1 expression (TPM)	Rep2 expression (TPM)	Average TPM	% TPM	CAI
tat1	529.98	423.606	476.793	1.21042	0.448
tat2	647.094	707.033	677.064	1.71884	0.371
inv1	462.328	549.447	505.887	1.28428	0.429
hypothetical_protein1	346.042	328.184	337.113	0.855819	0.41
inv2	444.588	431.439	438.013	1.11197	0.456
rep	1005.6	950.707	978.152	2.48321	0.51
hypothetical_protein2	21.2815	15.9448	18.6132	0.0472527	0.556
kfrA	595.543	663.057	629.3	1.59759	0.636
hypothetical_protein3	1251.35	1231.73	1241.54	3.15187	0.444
putative_exported_protein	121.019	141.177	131.098	0.332815	0.311
vagC	38.2346	46.5506	42.3926	0.107621	0.52
vagD	37.1672	29.0071	33.0871	0.0839974	0.457
hypothetical_protein4	39.2321	57.7379	48.485	0.123087	0.482
hypothetical_protein5	190.879	162.514	176.697	0.448574	0.666
hypothetical_protein6	70.1578	83.9008	77.0293	0.195552	0.638
hypothetical_protein7	25.2992	39.4894	32.3943	0.0822384	0.585
hypothetical_protein8	66.3747	82.3232	74.349	0.188748	0.451
hypothetical_protein9	317.107	453.925	385.516	0.978699	0.524
hypothetical_protein10	736.502	767.417	751.96	1.90898	0.595
hypothetical_protein11	66.2041	66.5954	66.3998	0.168567	0.543
hypothetical_protein12	16.1132	33.9538	25.0335	0.0635518	0.707
hypothetical_protein13	34.8329	41.1662	37.9996	0.0964684	0.522
hypothetical_protein14	437.287	364.031	400.659	1.01714	0.579
tniA	307.407	353.33	330.369	0.838698	0.501
tniBdelta4	142.527	130.662	136.595	0.346769	0.566
puromycin_N-acetyltransferase-like_protein	1200.11	1377.47	1288.79	3.27181	0.414
sul1	2335.97	2429.46	2382.71	6.04893	0.392
qacEdelta1	2366.36	2104.16	2235.26	5.67459	0.238
aadA1	2591.18	2639.36	2615.27	6.63931	0.388
blaVIM1-1	5585.95	5614.52	5600.24	14.2172	0.306
blaVIM1-2	5585.95	5614.52	5600.24	14.2172	0.306
aac6-Ib	4595.3	5235.21	4915.26	12.4782	0.295
blaVIM1-3	5585.95	5614.52	5600.24	14.2172	0.306
intI1	511.295	572.28	541.788	1.37542	0.462
tnp	528.608	588.082	558.345	1.41746	0.537

## Sheet: pBS228
gene	Rep1 expression (TPM)	Rep2 expression (TPM)	Average TPM	% TPM	CAI
klaB	258.896	196.04	227.468	0.74345	0.674
klaA	183.508	225.937	204.723	0.66911	0.541
kleF1	60.2343	91.2299	75.7321	0.247521	0.438
kleE	102.473	123.019	112.746	0.368495	0.536
kleD	104.111	110.21	107.161	0.350242	0.458
kleC	78.1213	72.3186	75.2199	0.245847	0.611
kleB	233.121	210.602	221.861	0.725126	0.513
kleA	312.52	245.89	279.205	0.912547	0.592
korC	1538.11	1549.71	1543.91	5.04606	0.476
bla	3208.71	3787.62	3498.16	11.4333	0.261
tnpR-1	194.876	175.662	185.269	0.605529	0.37
tnpA-1	201.094	223.253	212.174	0.693463	0.348
klcA	34.3883	27.3021	30.8452	0.100814	0.635
tetR	643.061	675.283	659.172	2.15442	0.468
tetA	86.7595	102.503	94.6314	0.309291	0.386
pecM	324.233	432.653	378.443	1.23689	0.344
trfA1	172.166	193.99	183.078	0.598368	0.534
trfA2	0	0	0	0	0.559
ssb	605.234	580.845	593.039	1.93827	0.473
trbA	572.589	594.95	583.769	1.90798	0.369
trbB	299.777	343.997	321.887	1.05205	0.526
trbC	515.038	543.447	529.242	1.72976	0.568
trbD	434.83	478.378	456.604	1.49235	0.5
tnpA-2	0	0	0	0	0.604
tnpR-2	0	0	0	0	0.567
taoA	0	0	0	0	0.572
taoB	0	0	0	0	0.514
taoC'	0	0	0	0	0.491
taoD	0	0	0	0	0.463
trbF	202.111	185.302	193.706	0.633104	0.545
trbG	223.447	172.811	198.129	0.647559	0.638
trbH	156.959	145.704	151.332	0.494608	0.59
trbI	284.179	294.294	289.237	0.945334	0.532
trbJ	1234.5	1182.48	1208.49	3.94979	0.636
trbK	40.723	44.2139	42.4685	0.138803	0.654
trbL	176.495	169.549	173.022	0.5655	0.617
trbM	456.262	465.892	461.077	1.50697	0.559
trbN	224.33	215.267	219.798	0.718383	0.491
trbO	115.064	98.3802	106.722	0.348807	0.426
trbP	127.551	125.895	126.723	0.414178	0.51
upf31.7	404.001	441.084	422.542	1.38103	0.58
fiwA	417.731	422.812	420.272	1.37361	0.537
upf32.8	409.984	453.66	431.822	1.41136	0.586
parA1	799.306	876.395	837.851	2.73841	0.532
parB	557.116	599.866	578.491	1.89072	0.661
parC	836.562	1009.37	922.966	3.0166	0.461
merR	1693.16	2235.48	1964.32	6.42013	0.48
merB	164.53	238.984	201.757	0.659417	0.356
merD	108.818	134.18	121.499	0.397104	0.496
merE	12.0213	23.4933	17.7573	0.0580376	0.45
tniM	103.434	106.846	105.14	0.343636	0.436
tniR	212.547	234.78	223.663	0.731016	0.416
tniQ	75.3745	98.7093	87.0419	0.284485	0.416
tniB	146.851	233.053	189.952	0.620834	0.535
tniA	313.161	363.244	338.202	1.10537	0.507
parD	357.926	246.664	302.295	0.988014	0.567
parE	386.177	424.894	405.536	1.32544	0.468
istA1	59.7101	72.538	66.124	0.216118	0.429
istA2	0	0	0	0	0.425
istB	658.534	697.981	678.257	2.2168	0.384
tnsA	854.681	916.192	885.437	2.89394	0.253
tnsB	1335.52	1346.22	1340.87	4.38246	0.277
tnsC	650.118	675.73	662.924	2.16668	0.255
tnsD	233.631	245.854	239.742	0.783567	0.256
tnsE	239.931	291.059	265.495	0.867737	0.234
ybgA	90.3035	169.127	129.715	0.423958	0.32
ybfB	55.6281	71.5225	63.5753	0.207788	0.2
ybfA	68.823	87.1765	77.9997	0.254932	0.306
ybeA	83.722	91.1056	87.4138	0.285701	0.293
aadA1	154.813	185.283	170.048	0.55578	0.387
sat2	79.4081	88.1747	83.7914	0.273862	0.323
dfrA1	95.9674	117.218	106.593	0.348385	0.21
traA	234.789	203.933	219.361	0.716954	0.437
traB	195.583	203.716	199.65	0.652529	0.62
traC1	18.4088	29.5935	24.0011	0.0784447	0.629
traC2	0	0	0	0	0.652
traD	25.1701	17.5679	21.369	0.0698419	0.593
traE	47.0062	64.7225	55.8643	0.182586	0.657
traF	40.8079	34.6743	37.7411	0.123352	0.55
traG	88.2699	96.429	92.3495	0.301833	0.591
traI	26.2449	34.0536	30.1493	0.098539	0.481
traH	0	0	0	0	0.438
traJ	76.47	34.8706	55.6703	0.181951	0.557
traK	454.113	446.024	450.069	1.47099	0.478
traL	416.098	465.222	440.66	1.44024	0.572
traM	311.619	306.614	309.117	1.01031	0.614
kfrC	399.068	480.572	439.82	1.4375	0.477
kfrB	166.243	202.39	184.317	0.602416	0.451
kfrA	317.609	332.306	324.958	1.06208	0.537
korG	398.369	392.774	395.572	1.29288	0.52
korF	182.367	229.64	206.004	0.673297	0.531
korB	318.156	302.298	310.227	1.01394	0.676
incC1	95.0865	85.3118	90.1992	0.294805	0.438
incC2	0	0	0	0	0.572
korA	0	0	0	0	0.406
klaC	597.878	472.183	535.031	1.74868	0.422

## Sheet: Rms149
gene	Rep1 expression (TPM)	Rep2 expression (TPM)	Average TPM	% TPM	CAI
istB-1	143.12	142.398	142.759	0.56295	0.399
orf5	335.53	303.526	319.528	1.26001	0.414
sul1	722.021	656.44	689.231	2.71788	0.392
qacEdelta1	1085.08	785.363	935.221	3.6879	0.238
aafa5	1041.38	1143.13	1092.25	4.30715	0.356
aac(3)-I	4206.23	4375.08	4290.65	16.9196	0.395
intI1	581.515	493.747	537.631	2.12007	0.462
tnpA-1	89.8602	125.417	107.639	0.424457	0.429
ofn10	105.853	65.0144	85.4337	0.336895	0.389
ofn11	304.007	440.835	372.421	1.46859	0.432
ofn12	870.937	905.65	888.294	3.50285	0.382
istB-2	69.7567	88.2088	78.9827	0.311457	0.42
istA-2	36.7315	45.271	41.0012	0.161682	0.404
ofn15	368.562	391.256	379.909	1.49812	0.427
tnpA-2	72.0387	109.068	90.5535	0.357084	0.613
hlyD	2.14591	2.30652	2.22622	0.00877876	0.634
hlyH	15.101	6.24278	10.6719	0.0420831	0.449
hlyI	11.7845	7.38877	9.58663	0.0378034	0.242
hlyJ	205.095	184.148	194.622	0.767462	0.485
mobA	524.022	541.995	533.009	2.10184	0.508
rpxB	0	0	0	0	0.453
mobB	1369.34	1303.92	1336.63	5.27079	0.485
mobC	582.132	680.707	631.419	2.48991	0.367
mobD	792.461	827.877	810.169	3.19478	0.441
mobE	336.333	379.325	357.829	1.41105	0.4
ofxX	556.583	618.18	587.381	2.31625	0.429
tnpA-3	100.738	114.599	107.668	0.424575	0.606
ofn30	414.965	517.568	466.267	1.83865	0.537
ofn31	269.054	305.716	287.385	1.13326	0.448
ofn32	659.313	578.628	618.971	2.44082	0.371
tnpA-4	42.9183	77.845	60.3817	0.238106	0.429
ofn34	816.705	920.033	868.369	3.42429	0.548
ofn35	477.705	571.339	524.522	2.06837	0.601
invA	517.89	603.525	560.708	2.21107	0.554
gipA	1084.36	1078.66	1081.51	4.26478	0.445
blaA	619.529	677.936	648.733	2.55818	0.34
tnpA-5	863.76	825.797	844.779	3.33126	0.418
kfrA	75.0337	96.9508	85.9922	0.339098	0.603
ofn41	394.508	375.828	385.168	1.51885	0.49
ofn42	303.647	334.813	319.23	1.25884	0.392
ofn43	401.533	496	448.767	1.76965	0.462
ofn44	293.401	300.343	296.872	1.17067	0.543
ofn45	478.131	448.153	463.142	1.82633	0.47
ofn46	496.259	589.419	542.839	2.1406	0.449
ofn47	686.261	901.819	794.04	3.13118	0.458
tnpR-6	283.324	309.668	296.496	1.16919	0.474
tnpA-6	258.636	288.229	273.433	1.07824	0.565
repA	59.1657	73.8142	66.49	0.262193	0.517
parC	448.39	257.885	353.138	1.39255	0.331
parB	68.6984	66.4559	67.5772	0.266481	0.449
parA	301.144	293.315	297.229	1.17208	0.57
istA-1	75.6093	73.1412	74.3753	0.293288	NA

## Sheet: PAO1
gene	CAI
PA0001	0.64
PA0002	0.731
PA0003	0.507
PA0004	0.771
PA0005	0.693
PA0006	0.569
PA0007	0.622
PA0008	0.708
PA0009	0.787
PA0010	0.671
PA0011	0.535
PA0012	0.406
PA0013	0.605
PA0014	0.434
PA0015	0.678
PA0016	0.747
PA0017	0.658
PA0018	0.663
PA0019	0.721
PA0020	0.716
PA0021	0.565
PA0022	0.591
PA0023	0.663
PA0024	0.682
PA0025	0.602
PA0026	0.755
PA0027	0.619
PA0028	0.56
PA0029	0.557
PA0030	0.657
PA0031	0.678
PA0032	0.611
PA0032a	0.528
PA0033	0.649
PA0034	0.718
PA0035	0.738
PA0036	0.774
PA0037	0.603
PA0038	0.721
PA0039	0.761
PA0040	0.708
PA0041	0.634
PA0041a	0.312
PA0042	0.627
PA0043	0.601
PA0044	0.53
PA0045	0.7
PA0046	0.581
PA0047	0.722
PA0048	0.519
PA0049	0.69
PA0050	0.522
PA0051	0.635
PA0052	0.619
PA0054	0.644
PA0055	0.739
PA0056	0.757
PA0057	0.7
PA0058	0.641
PA0059	0.65
PA0060	0.698
PA0061	0.626
PA0062	0.65
PA0063	0.619
PA0064	0.632
PA0065	0.727
PA0066	0.741
PA0067	0.765
PA0068	0.713
PA0069	0.641
PA0070	0.788
PA0071	0.624
PA0072	0.677
PA0073	0.673
PA0074	0.716
PA0075	0.707
PA0076	0.628
PA0077	0.71
PA0078	0.729
PA0079	0.707
PA0080	0.63
PA0081	0.609
PA0082	0.64
PA0083	0.703
PA0084	0.769
PA0085	0.821
PA0086	0.667
PA0087	0.669
PA0088	0.73
PA0089	0.629
PA0090	0.751
PA0091	0.705
PA0092	0.612
PA0093	0.588
PA0094	0.728
PA0095	0.723
PA0096	0.616
PA0097	0.602
PA0098	0.669
PA0099	0.566
PA0100	0.521
PA0101	0.599
PA0102	0.596
PA0103	0.581
PA0103a	0.69
PA0105	0.752
PA0106	0.771
PA0107	0.674
PA0108	0.798
PA0109	0.708
PA0110	0.564
PA0111	0.731
PA0112	0.633
PA0113	0.617
PA0114	0.731
PA0115	0.706
PA0116	0.533
PA0117	0.722
PA0118	0.636
PA0119	0.698
PA0120	0.718
PA0121	0.593
PA0122	0.681
PA0123	0.543
PA0124	0.639
PA0125	0.662
PA0126	0.698
PA0127	0.727
PA0128	0.696
PA0129	0.699
PA0130	0.818
PA0131	0.727
PA0132	0.818
PA0133	0.687
PA0134	0.633
PA0135	0.369
PA0136	0.61
PA0137	0.635
PA0138	0.664
PA0139	0.904
PA0140	0.795
PA0141	0.697
PA0142	0.674
PA0143	0.696
PA0144	0.692
PA0145	0.661
PA0146	0.722
PA0147	0.672
PA0148	0.691
PA0149	0.611
PA0150	0.572
PA0151	0.671
PA0152	0.651
PA0153	0.688
PA0154	0.745
PA0155	0.654
PA0156	0.677
PA0157	0.68
PA0158	0.684
PA0159	0.657
PA0160	0.548
PA0162	0.725
PA0163	0.644
PA0164	0.666
PA0165	0.748
PA0166	0.652
PA0167	0.732
PA0168	0.668
PA0169	0.642
PA0170	0.659
PA0171	0.685
PA0172	0.734
PA0173	0.691
PA0174	0.777
PA0175	0.638
PA0176	0.683
PA0177	0.778
PA0178	0.679
PA0179	0.777
PA0180	0.629
PA0181	0.69
PA0182	0.697
PA0183	0.657
PA0184	0.71
PA0185	0.621
PA0186	0.695
PA0187	0.607
PA0188	0.642
PA0189	0.624
PA0190	0.608
PA0191	0.734
PA0192	0.697
PA0193	0.617
PA0194	0.707
PA0195	0.735
PA0195.1	0.686
PA0196	0.773
PA0197	0.602
PA0198	0.722
PA0199	0.794
PA0200	0.604
PA0201	0.69
PA0202	0.679
PA0203	0.718
PA0204	0.696
PA0205	0.647
PA0206	0.596
PA0207	0.613
PA0208	0.698
PA0209	0.603
PA0210	0.599
PA0211	0.604
PA0212	0.655
PA0213	0.583
PA0214	0.607
PA0215	0.633
PA0216	0.596
PA0217	0.667
PA0218	0.629
PA0219	0.681
PA0220	0.649
PA0221	0.767
PA0222	0.65
PA0223	0.728
PA0224	0.648
PA0225	0.714
PA0226	0.716
PA0227	0.732
PA0228	0.683
PA0229	0.715
PA0230	0.676
PA0231	0.679
PA0232	0.674
PA0233	0.673
PA0234	0.715
PA0235	0.644
PA0236	0.605
PA0237	0.559
PA0238	0.553
PA0239	0.673
PA0240	0.673
PA0241	0.688
PA0242	0.674
PA0243	0.63
PA0244	0.629
PA0245	0.666
PA0246	0.64
PA0247	0.673
PA0248	0.611
PA0249	0.64
PA0250	0.734
PA0251	0.584
PA0252	0.512
PA0253	0.515
PA0254	0.656
PA0255	0.508
PA0256	0.517
PA0257	0.339
PA0258	0.463
PA0259	0.457
PA0260	0.521
PA0261	0.47
PA0262	0.609
PA0263	0.883
PA0265	0.845
PA0266	0.852
PA0267	0.607
PA0268	0.647
PA0269	0.74
PA0270	0.598
PA0271	0.617
PA0272	0.647
PA0273	0.576
PA0274	0.609
PA0275	0.691
PA0276	0.579
PA0277	0.785
PA0278	0.611
PA0279	0.556
PA0280	0.749
PA0281	0.746
PA0282	0.651
PA0283	0.771
PA0284	0.824
PA0285	0.704
PA0286	0.747
PA0287	0.678
PA0288	0.634
PA0289	0.601
PA0290	0.668
PA0291	0.846
PA0292	0.75
PA0293	0.742
PA0294	0.579
PA0295	0.691
PA0296	0.718
PA0297	0.589
PA0298	0.719
PA0299	0.786
PA0300	0.785
PA0301	0.732
PA0302	0.717
PA0303	0.706
PA0304	0.704
PA0305	0.708
PA0306	0.613
PA0306a	0.767
PA0307	0.711
PA0308	0.557
PA0309	0.665
PA0310	0.585
PA0311	0.734
PA0312	0.645
PA0313	0.624
PA0314	0.731
PA0315	0.678
PA0316	0.77
PA0317	0.726
PA0318	0.702
PA0319	0.717
PA0320	0.807
PA0321	0.655
PA0322	0.726
PA0323	0.681
PA0324	0.677
PA0325	0.659
PA0326	0.683
PA0327	0.678
PA0328	0.697
PA0329	0.724
PA0330	0.76
PA0331	0.712
PA0332	0.619
PA0333	0.556
PA0334	0.653
PA0335	0.725
PA0336	0.609
PA0337	0.749
PA0338	0.603
PA0339	0.618
PA0340	0.598
PA0341	0.706
PA0342	0.762
PA0343	0.597
PA0344	0.684
PA0345	0.647
PA0346	0.544
PA0347	0.781
PA0348	0.598
PA0349	0.634
PA0350	0.614
PA0351	0.613
PA0352	0.751
PA0353	0.796
PA0354	0.739
PA0355	0.731
PA0356	0.729
PA0357	0.691
PA0358	0.742
PA0359	0.688
PA0360	0.586
PA0361	0.68
PA0362	0.632
PA0363	0.624
PA0364	0.688
PA0365	0.588
PA0366	0.701
PA0367	0.628
PA0367a	0.634
PA0368	0.69
PA0370	0.547
PA0371	0.726
PA0372	0.713
PA0373	0.658
PA0374	0.673
PA0375	0.676
PA0376	0.7
PA0377	0.67
PA0378	0.693
PA0379	0.672
PA0380	0.731
PA0381	0.709
PA0382	0.697
PA0383	0.71
PA0384	0.678
PA0385	0.755
PA0386	0.71
PA0387	0.703
PA0388	0.774
PA0389	0.628
PA0390	0.718
PA0391	0.736
PA0392	0.715
PA0393	0.701
PA0394	0.625
PA0395	0.676
PA0396	0.766
PA0397	0.707
PA0398	0.713
PA0399	0.703
PA0400	0.709
PA0401	0.716
PA0402	0.687
PA0403	0.692
PA0404	0.779
PA0405	0.766
PA0406	0.695
PA0407	0.699
PA0408	0.705
PA0409	0.776
PA0410	0.611
PA0411	0.728
PA0412	0.562
PA0413	0.681
PA0414	0.629
PA0415	0.637
PA0416	0.717
PA0417	0.588
PA0418	0.558
PA0419	0.67
PA0420	0.737
PA0421	0.72
PA0422	0.603
PA0423	0.845
PA0424	0.535
PA0425	0.711
PA0426	0.706
PA0427	0.72
PA0428	0.69
PA0429	0.59
PA0430	0.761
PA0431	0.618
PA0432	0.837
PA0433	0.558
PA0434	0.703
PA0435	0.589
PA0436	0.692
PA0437	0.721
PA0438	0.674
PA0439	0.726
PA0440	0.712
PA0441	0.685
PA0442	0.208
PA0443	0.653
PA0444	0.617
PA0445	0.487
PA0446	0.7
PA0447	0.795
PA0448	0.571
PA0449	0.589
PA0450	0.668
PA0451	0.582
PA0451a	0.622
PA0452	0.652
PA0454	0.665
PA0455	0.706
PA0456	0.849
PA0457	0.69
PA0457.1	0.557
PA0458	0.661
PA0459	0.743
PA0460	0.656
PA0461	0.675
PA0462	0.776
PA0463	0.706
PA0464	0.657
PA0465	0.719
PA0466	0.666
PA0467	0.673
PA0468	0.615
PA0469	0.615
PA0470	0.712
PA0471	0.646
PA0472	0.586
PA0473	0.737
PA0474	0.677
PA0475	0.623
PA0476	0.673
PA0477	0.569
PA0478	0.701
PA0479	0.589
PA0480	0.583
PA0481	0.535
PA0482	0.802
PA0483	0.566
PA0484	0.644
PA0485	0.671
PA0486	0.673
PA0487	0.711
PA0488	0.75
PA0489	0.557
PA0490	0.585
PA0491	0.634
PA0492	0.714
PA0493	0.604
PA0494	0.636
PA0495	0.666
PA0496	0.55
PA0497	0.471
PA0498	0.408
PA0499	0.571
PA0500	0.765
PA0501	0.655
PA0502	0.702
PA0503	0.637
PA0504	0.649
PA0505	0.713
PA0506	0.861
PA0507	0.702
PA0508	0.773
PA0509	0.675
PA0510	0.732
PA0511	0.69
PA0512	0.655
PA0513	0.683
PA0514	0.695
PA0515	0.601
PA0516	0.706
PA0517	0.667
PA0518	0.761
PA0519	0.784
PA0520	0.683
PA0521	0.611
PA0522	0.618
PA0523	0.747
PA0524	0.754
PA0525	0.626
PA0526	0.624
PA0527	0.744
PA0528	0.683
PA0529	0.578
PA0530	0.594
PA0531	0.618
PA0532	0.46
PA0533	0.717
PA0534	0.62
PA0535	0.715
PA0536	0.615
PA0537	0.691
PA0538	0.641
PA0539	0.644
PA0540	0.64
PA0541	0.633
PA0542	0.749
PA0543	0.587
PA0544	0.633
PA0545	0.629
PA0546	0.841
PA0547	0.581
PA0548	0.815
PA0549	0.64
PA0550	0.661
PA0551	0.658
PA0552	0.772
PA0553	0.62
PA0554	0.806
PA0555	0.843
PA0556	0.709
PA0557	0.596
PA0558	0.632
PA0559	0.66
PA0560	0.685
PA0561	0.397
PA0562	0.674
PA0563	0.79
PA0564	0.623
PA0565	0.767
PA0566	0.63
PA0567	0.816
PA0568	0.629
PA0569	0.625
PA0570	0.575
PA0571	0.601
PA0572	0.664
PA0573	0.541
PA0574	0.483
PA0575	0.666
PA0576	0.748
PA0577	0.681
PA0578	0.678
PA0579	0.683
PA0580	0.712
PA0581	0.682
PA0582	0.674
PA0583	0.627
PA0584	0.645
PA0585	0.568
PA0586	0.751
PA0587	0.752
PA0588	0.744
PA0589	0.737
PA0590	0.727
PA0591	0.691
PA0592	0.628
PA0593	0.653
PA0594	0.729
PA0595	0.593
PA0596	0.633
PA0597	0.577
PA0598	0.529
PA0599	0.625
PA0600	0.605
PA0601	0.576
PA0602	0.645
PA0603	0.676
PA0604	0.759
PA0605	0.719
PA0606	0.701
PA0607	0.794
PA0608	0.65
PA0609	0.654
PA0610	0.579
PA0611	0.659
PA0612	0.624
PA0613	0.598
PA0614	0.552
PA0615	0.544
PA0616	0.531
PA0617	0.567
PA0618	0.506
PA0619	0.56
PA0620	0.399
PA0621	0.364
PA0622	0.644
PA0623	0.739
PA0624	0.558
PA0625	0.483
PA0626	0.602
PA0627	0.559
PA0628	0.582
PA0629	0.549
PA0630	0.518
PA0631	0.463
PA0633	0.694
PA0634	0.616
PA0635	0.439
PA0636	0.555
PA0637	0.659
PA0638	0.709
PA0639	0.568
PA0640	0.527
PA0641	0.608
PA0643	0.444
PA0644	0.441
PA0645	0.573
PA0646	0.38
PA0647	0.361
PA0648	0.558
PA0649	0.668
PA0650	0.668
PA0651	0.673
PA0652	0.67
PA0653	0.667
PA0654	0.684
PA0655	0.761
PA0656	0.633
PA0657	0.628
PA0658	0.547
PA0659	0.625
PA0660	0.658
PA0661	0.634
PA0662	0.632
PA0663	0.578
PA0664	0.589
PA0665	0.637
PA0666	0.61
PA0667	0.67
PA0668	0.594
PA0669	0.6
PA0670	0.569
PA0671	0.598
PA0672	0.714
PA0673	0.635
PA0674	0.54
PA0675	0.631
PA0676	0.603
PA0677	0.551
PA0678	0.549
PA0679	0.56
PA0680	0.628
PA0681	0.607
PA0682	0.585
PA0683	0.51
PA0684	0.58
PA0685	0.666
PA0686	0.656
PA0687	0.681
PA0688	0.784
PA0689	0.486
PA0690	0.556
PA0691	0.411
PA0692	0.706
PA0693	0.712
PA0694	0.76
PA0695	0.717
PA0696	0.683
PA0697	0.631
PA0698	0.712
PA0699	0.621
PA0700	0.594
PA0701	0.6
PA0701a	0.547
PA0702	0.599
PA0703	0.615
PA0704	0.593
PA0705	0.703
PA0706	0.579
PA0707	0.579
PA0708	0.615
PA0709	0.75
PA0710	0.675
PA0711	0.517
PA0712	0.615
PA0713	0.502
PA0714	0.562
PA0715	0.264
PA0716	0.221
PA0718	0.47
PA0719	0.392
PA0720	0.732
PA0721	0.538
PA0722	0.436
PA0723	0.73
PA0724	0.511
PA0725	0.65
PA0726	0.478
PA0727	0.538
PA0728	0.47
PA0729	0.426
PA0730	0.701
PA0731	0.608
PA0732	0.599
PA0733	0.684
PA0734	0.545
PA0735	0.64
PA0736	0.655
PA0736a	0.57
PA0737	0.526
PA0738	0.633
PA0739	0.607
PA0740	0.7
PA0741	0.703
PA0742	0.703
PA0743	0.746
PA0744	0.673
PA0745	0.747
PA0746	0.755
PA0747	0.685
PA0749	0.607
PA0750	0.718
PA0751	0.671
PA0752	0.708
PA0753	0.67
PA0754	0.753
PA0755	0.713
PA0756	0.683
PA0757	0.656
PA0758	0.762
PA0759	0.6
PA0760	0.68
PA0761	0.713
PA0762	0.512
PA0763	0.619
PA0764	0.672
PA0765	0.44
PA0766	0.722
PA0767	0.742
PA0768	0.727
PA0769	0.706
PA0770	0.654
PA0771	0.741
PA0772	0.641
PA0773	0.641
PA0774	0.682
PA0775	0.693
PA0776	0.652
PA0777	0.607
PA0778	0.672
PA0779	0.717
PA0780	0.665
PA0781	0.722
PA0782	0.766
PA0783	0.753
PA0784	0.627
PA0785	0.636
PA0786	0.583
PA0787	0.636
PA0788	0.667
PA0788a	0.534
PA0789	0.721
PA0790	0.612
PA0791	0.583
PA0792	0.762
PA0793	0.664
PA0794	0.757
PA0795	0.744
PA0796	0.802
PA0797	0.664
PA0798	0.612
PA0799	0.697
PA0800	0.468
PA0801	0.684
PA0802	0.554
PA0803	0.688
PA0804	0.623
PA0805	0.474
PA0806	0.58
PA0807	0.762
PA0808	0.686
PA0809	0.682
PA0810	0.642
PA0811	0.673
PA0812	0.699
PA0813	0.576
PA0814	0.678
PA0815	0.72
PA0816	0.604
PA0817	0.801
PA0818	0.526
PA0819	0.591
PA0820	0.411
PA0821	0.409
PA0823	0.529
PA0824	0.433
PA0825	0.528
PA0826	0.473
PA0827	0.684
PA0828	0.565
PA0829	0.665
PA0830	0.792
PA0831	0.654
PA0832	0.658
PA0833	0.741
PA0834	0.79
PA0835	0.684
PA0836	0.686
PA0837	0.83
PA0838	0.601
PA0839	0.739
PA0840	0.742
PA0841	0.669
PA0842	0.641
PA0843	0.594
PA0844	0.645
PA0845	0.685
PA0846	0.767
PA0847	0.615
PA0848	0.759
PA0849	0.683
PA0850	0.599
PA0851	0.67
PA0852	0.744
PA0853	0.787
PA0854	0.768
PA0855	0.674
PA0856	0.682
PA0857	0.61
PA0858	0.723
PA0859	0.635
PA0860	0.634
PA0861	0.666
PA0862	0.69
PA0863	0.606
PA0864	0.583
PA0865	0.79
PA0866	0.689
PA0867	0.739
PA0868	0.711
PA0869	0.674
PA0870	0.722
PA0871	0.658
PA0872	0.695
PA0873	0.629
PA0874	0.583
PA0875	0.621
PA0876	0.66
PA0877	0.635
PA0878	0.728
PA0879	0.755
PA0880	0.62
PA0881	0.622
PA0882	0.678
PA0883	0.547
PA0884	0.691
PA0885	0.626
PA0886	0.681
PA0887	0.755
PA0888	0.765
PA0889	0.716
PA0890	0.704
PA0891	0.703
PA0892	0.751
PA0893	0.595
PA0894	0.555
PA0895	0.748
PA0896	0.702
PA0897	0.715
PA0898	0.684
PA0899	0.644
PA0900	0.819
PA0901	0.721
PA0902	0.648
PA0903	0.742
PA0904	0.729
PA0905	0.508
PA0906	0.609
PA0907	0.583
PA0908	0.636
PA0909	0.603
PA0910	0.554
PA0911	0.486
PA0912	0.455
PA0913	0.716
PA0914	0.677
PA0915	0.665
PA0916	0.789
PA0917	0.636
PA0918	cytochrome b561
PA0919	0.731
PA0920	0.614
PA0921	0.577
PA0922	0.715
PA0923	0.591
PA0924	0.586
PA0925	0.739
PA0926	0.749
PA0927	0.634
PA0928	0.673
PA0929	0.532
PA0930	0.542
PA0931	0.646
PA0932	0.681
PA0933	0.545
PA0934	0.642
PA0935	0.596
PA0936	0.66
PA0937	0.624
PA0938	0.547
PA0939	0.447
PA0940	0.445
PA0941	0.565
PA0942	0.522
PA0943	0.755
PA0944	0.575
PA0945	0.799
PA0946	0.56
PA0947	0.584
PA0948	0.54
PA0949	0.66
PA0950	0.616
PA0951	0.522
PA0951a	0.526
PA0952	0.493
PA0953	0.437
PA0954	0.497
PA0955	0.616
PA0956	0.747
PA0957	0.448
PA0958	0.7
PA0959	0.427
PA0960	0.556
PA0961	0.585
PA0962	0.689
PA0963	0.748
PA0964	0.689
PA0965	0.47
PA0966	0.59
PA0967	0.549
PA0968	0.429
PA0969	0.769
PA0970	0.638
PA0971	0.6
PA0972	0.686
PA0973	0.779
PA0974	0.567
PA0975	0.507
PA0976	0.544
PA0978	0.496
PA0979	0.502
PA0981	0.183
PA0982	0.448
PA0983	0.51
PA0984	0.305
PA0985	0.307
PA0986	0.457
PA0987	0.472
PA0988	0.384
PA0989	0.66
PA0990	0.461
PA0992	0.64
PA0993	0.389
PA0994	0.505
PA0995	0.438
PA0996	0.568
PA0997	0.59
PA0998	0.657
PA0999	0.615
PA1000	0.562
PA1001	0.605
PA1002	0.614
PA1003	0.645
PA1004	0.647
PA1005	0.673
PA1006	0.453
PA1007	0.692
PA1008	0.759
PA1009	0.676
PA1010	0.761
PA1011	0.651
PA1012	0.538
PA1013	0.782
PA1014	0.409
PA1015	0.599
PA1016	0.603
PA1017	0.609
PA1018	0.576
PA1019	0.662
PA1019a	0.537
PA1020	0.6
PA1021	0.577
PA1022	0.665
PA1023	0.697
PA1024	0.646
PA1025	0.646
PA1026	0.612
PA1027	0.582
PA1028	0.535
PA1030	0.552
PA1031	0.619
PA1032	0.665
PA1033	0.675
PA1034	0.669
PA1035	0.525
PA1036	0.634
PA1037	0.731
PA1038	0.686
PA1039	0.61
PA1040	0.75
PA1041	0.617
PA1042	0.51
PA1043	0.626
PA1044	0.571
PA1045	0.704
PA1046	0.553
PA1047	0.567
PA1048	0.691
PA1049	0.669
PA1050	0.542
PA1051	0.676
PA1052	0.624
PA1052a	0.692
PA1053	0.819
PA1054	0.674
PA1055	0.598
PA1056	0.642
PA1057	0.65
PA1058	0.672
PA1059	0.752
PA1060	0.669
PA1061	0.629
PA1062	0.543
PA1063	0.628
PA1064	0.782
PA1065	0.541
PA1066	0.652
PA1067	0.597
PA1068	0.606
PA1069	0.687
PA1070	0.779
PA1071	0.715
PA1072	0.708
PA1073	0.749
PA1074	0.782
PA1075	0.575
PA1076	0.633
PA1077	0.76
PA1078	0.767
PA1079	0.779
PA1080	0.755
PA1081	0.729
PA1082	0.794
PA1083	0.758
PA1084	0.768
PA1085	0.782
PA1086	0.658
PA1087	0.662
PA1088	0.499
PA1089	0.627
PA1090	0.559
PA1091	0.572
PA1092	0.774
PA1093	0.546
PA1094	0.657
PA1095	0.655
PA1096	0.606
PA1097	0.661
PA1098	0.612
PA1099	0.649
PA1100	0.77
PA1101	0.727
PA1102	0.711
PA1103	0.667
PA1104	0.677
PA1105	0.717
PA1106	0.683
PA1107	0.648
PA1108	0.543
PA1109	0.586
PA1110	0.646
PA1111	0.667
PA1112	0.595
PA1112a	0.55
PA1112b	0.794
PA1113	0.693
PA1114	0.662
PA1115	0.662
PA1116	0.701
PA1117	0.682
PA1118	0.635
PA1119	0.673
PA1120	0.647
PA1121	0.615
PA1123	0.687
PA1124	0.688
PA1125	0.524
PA1126	0.599
PA1127	0.669
PA1128	0.597
PA1129	0.589
PA1130	0.614
PA1131	0.557
PA1132	0.7
PA1133	0.465
PA1134	0.518
PA1135	0.69
PA1136	0.644
PA1137	0.655
PA1138	0.582
PA1139	0.624
PA1140	0.783
PA1141	0.621
PA1142	0.642
PA1143	0.617
PA1144	0.686
PA1145	0.621
PA1146	0.631
PA1147	0.667
PA1148	0.698
PA1149	0.459
PA1150	0.352
PA1151	0.306
PA1153	0.514
PA1154	0.493
PA1155	0.796
PA1156	0.843
PA1157	0.728
PA1158	0.62
PA1159	0.649
PA1160	0.692
PA1161	0.699
PA1162	0.766
PA1163	0.715
PA1164	0.712
PA1165	0.657
PA1166	0.715
PA1167	0.579
PA1168	0.599
PA1169	0.585
PA1170	0.735
PA1171	0.66
PA1172	0.693
PA1173	0.686
PA1174	0.74
PA1175	0.59
PA1176	0.587
PA1177	0.612
PA1178	0.844
PA1179	0.699
PA1180	0.656
PA1181	0.674
PA1182	0.677
PA1183	0.791
PA1184	0.567
PA1185	0.475
PA1186	0.627
PA1187	0.739
PA1188	0.673
PA1189	0.753
PA1190	0.601
PA1191	0.598
PA1192	0.729
PA1193	0.728
PA1194	0.643
PA1195	0.749
PA1196	0.6
PA1197	0.565
PA1198	0.632
PA1199	0.625
PA1200	0.619
PA1201	0.67
PA1202	0.748
PA1203	0.667
PA1204	0.669
PA1205	0.636
PA1206	0.644
PA1207	0.749
PA1208	0.692
PA1209	0.646
PA1210	0.807
PA1211	0.535
PA1212	0.63
PA1213	0.642
PA1214	0.638
PA1215	0.709
PA1216	0.776
PA1217	0.698
PA1218	0.643
PA1219	0.703
PA1220	0.626
PA1221	0.542
PA1222	0.66
PA1223	0.51
PA1224	0.648
PA1225	0.685
PA1226	0.564
PA1227	0.554
PA1228	0.619
PA1229	0.652
PA1230	0.722
PA1231	0.57
PA1232	0.534
PA1233	0.52
PA1234	0.608
PA1235	0.595
PA1236	0.642
PA1237	0.608
PA1238	0.57
PA1239	0.629
PA1240	0.585
PA1241	0.656
PA1242	0.656
PA1243	0.607
PA1244	0.584
PA1245	0.619
PA1246	0.686
PA1247	0.639
PA1248	0.715
PA1249	0.683
PA1250	0.534
PA1251	0.712
PA1252	0.605
PA1253	0.629
PA1254	0.727
PA1255	0.704
PA1256	0.716
PA1257	0.655
PA1258	0.699
PA1259	0.62
PA1260	0.718
PA1261	0.612
PA1262	0.672
PA1263	0.6
PA1264	0.58
PA1265	0.58
PA1266	0.696
PA1267	0.649
PA1268	0.685
PA1269	0.693
PA1270	0.645
PA1271	0.694
PA1272	0.736
PA1273	0.641
PA1274	0.632
PA1275	0.656
PA1276	0.608
PA1277	0.667
PA1278	0.624
PA1279	0.673
PA1280	0.65
PA1281	0.633
PA1282	0.635
PA1283	0.59
PA1284	0.707
PA1285	0.497
PA1286	0.665
PA1287	0.72
PA1288	0.823
PA1289	0.664
PA1290	0.621
PA1291	0.564
PA1292	0.581
PA1293	0.72
PA1294	0.675
PA1295	0.694
PA1296	0.624
PA1297	0.673
PA1298	0.636
PA1299	0.733
PA1300	0.594
PA1301	0.563
PA1302	0.725
PA1303	0.611
PA1304	0.709
PA1305	0.685
PA1306	0.522
PA1307	0.631
PA1308	0.768
PA1309	0.645
PA1310	0.719
PA1311	0.67
PA1312	0.649
PA1313	0.535
PA1314	0.6
PA1315	0.659
PA1316	0.565
PA1317	0.748
PA1318	0.778
PA1319	0.75
PA1320	0.723
PA1321	0.69
PA1322	0.685
PA1323	0.666
PA1324	0.706
PA1325	0.593
PA1326	0.718
PA1327	0.695
PA1328	0.614
PA1329	0.642
PA1330	0.693
PA1331	0.731
PA1332	0.512
PA1333	0.753
PA1334	0.727
PA1335	0.734
PA1336	0.706
PA1337	0.818
PA1338	0.77
PA1339	0.739
PA1340	0.738
PA1341	0.736
PA1342	0.816
PA1343	0.708
PA1344	0.622
PA1345	0.677
PA1346	0.527
PA1347	0.629
PA1348	0.374
PA1349	0.649
PA1350	0.661
PA1351	0.629
PA1352	0.635
PA1353	0.739
PA1354	0.683
PA1355	0.559
PA1356	0.675
PA1357	0.631
PA1358	0.68
PA1359	0.554
PA1360	0.66
PA1361	0.657
PA1362	0.525
PA1363	0.464
PA1364	0.56
PA1365	0.744
PA1366	0.447
PA1367	0.507
PA1368	0.489
PA1369	0.309
PA1370	0.317
PA1371	0.279
PA1372	0.221
PA1373	0.636
PA1374	0.507
PA1375	0.719
PA1376	0.687
PA1377	0.721
PA1378	0.518
PA1379	0.678
PA1380	0.551
PA1381	0.393
PA1382	0.477
PA1383	0.579
PA1384	0.362
PA1385	0.343
PA1386	0.393
PA1387	0.42
PA1388	0.446
PA1389	0.416
PA1390	0.446
PA1391	0.42
PA1392	0.426
PA1393	0.37
PA1394	0.518
PA1395	0.66
PA1396	0.615
PA1397	0.612
PA1398	0.582
PA1399	0.598
PA1400	0.626
PA1401	0.669
PA1402	0.667
PA1403	0.58
PA1404	0.848
PA1405	0.667
PA1406	0.62
PA1407	0.696
PA1408	0.692
PA1409	0.708
PA1410	0.705
PA1411	0.62
PA1412	0.606
PA1413	0.644
PA1414	0.355
PA1415	0.597
PA1416	0.681
PA1417	0.731
PA1418	0.807
PA1419	0.698
PA1420	0.619
PA1421	0.801
PA1422	0.699
PA1423	0.683
PA1424	0.555
PA1424a	0.582
PA1425	0.564
PA1428	0.578
PA1428a	0.596
PA1429	0.643
PA1433	0.618
PA1434	0.653
PA1435	0.62
PA1436	0.645
PA1437	0.68
PA1438	0.639
PA1439	0.611
PA1440	0.74
PA1441	0.623
PA1442	0.68
PA1443	0.757
PA1444	0.664
PA1445	0.627
PA1446	0.7
PA1447	0.714
PA1448	0.721
PA1449	0.661
PA1450	0.526
PA1451	0.511
PA1452	0.668
PA1453	0.651
PA1454	0.591
PA1455	0.644
PA1456	0.651
PA1457	0.68
PA1458	0.652
PA1459	0.675
PA1460	0.695
PA1461	0.589
PA1462	0.603
PA1463	0.634
PA1464	0.798
PA1465	0.65
PA1466	0.529
PA1467	0.598
PA1468	0.591
PA1469	0.555
PA1470	0.69
PA1471	0.644
PA1472	0.565
PA1473	0.654
PA1474	0.671
PA1475	0.624
PA1476	0.524
PA1477	0.64
PA1478	0.693
PA1479	0.748
PA1480	0.728
PA1481	0.689
PA1482	0.799
PA1483	0.678
PA1483a	0.655
PA1484	0.653
PA1485	0.628
PA1486	0.662
PA1487	0.684
PA1488	0.574
PA1489	0.629
PA1490	0.659
PA1491	0.66
PA1492	0.637
PA1493	0.792
PA1494	0.711
PA1495	0.625
PA1496	0.714
PA1497	0.565
PA1498	0.683
PA1499	0.656
PA1500	0.794
PA1501	0.79
PA1502	0.793
PA1503	0.594
PA1504	0.723
PA1505	0.701
PA1506	0.541
PA1507	0.765
PA1508	0.443
PA1509	0.312
PA1510	0.412
PA1511	0.608
PA1512	0.889
PA1513	0.723
PA1514	0.638
PA1515	0.66
PA1516	0.785
PA1517	0.68
PA1518	0.651
PA1519	0.664
PA1520	0.709
PA1521	0.76
PA1522	0.703
PA1523	0.725
PA1524	0.743
PA1525	0.713
PA1526	0.662
PA1527	0.644
PA1528	0.691
PA1529	0.686
PA1530	0.661
PA1531	0.493
PA1532	0.605
PA1533	0.756
PA1534	0.609
PA1535	0.627
PA1536	0.591
PA1537	0.718
PA1538	0.66
PA1539	0.562
PA1540	0.68
PA1541	0.652
PA1542	0.712
PA1543	0.651
PA1544	0.741
PA1545	0.596
PA1546	0.647
PA1547	0.612
PA1548	0.686
PA1549	0.68
PA1550	0.734
PA1551	0.774
PA1552	0.817
PA1552.1	0.596
PA1553	0.766
PA1554	0.724
PA1555	0.81
PA1555.1	0.486
PA1556	0.742
PA1557	0.784
PA1558	0.608
PA1561	0.719
PA1562	0.791
PA1563	0.665
PA1564	0.668
PA1565	0.683
PA1566	0.687
PA1567	0.612
PA1568	0.619
PA1569	0.675
PA1570	0.613
PA1571	0.736
PA1572	0.609
PA1573	0.628
PA1574	0.816
PA1575	0.633
PA1576	0.586
PA1577	0.704
PA1578	0.56
PA1578a	0.569
PA1579	0.697
PA1580	0.732
PA1581	0.547
PA1582	0.573
PA1583	0.811
PA1584	0.776
PA1585	0.76
PA1586	0.845
PA1587	0.838
PA1588	0.837
PA1589	0.866
PA1590	0.553
PA1591	0.692
PA1592	0.567
PA1593	0.581
PA1594	0.695
PA1595	0.62
PA1596	0.764
PA1597	0.687
PA1598	0.634
PA1599	0.539
PA1600	0.598
PA1601	0.63
PA1602	0.666
PA1603	0.6
PA1604	0.563
PA1605	0.592
PA1606	0.681
PA1607	0.635
PA1608	0.715
PA1609	0.777
PA1610	0.64
PA1611	0.654
PA1612	0.558
PA1613	0.653
PA1614	0.662
PA1615	0.717
PA1616	0.613
PA1617	0.612
PA1618	0.714
PA1619	0.683
PA1620	0.561
PA1621	0.659
PA1622	0.632
PA1623	0.67
PA1624	0.648
PA1625	0.629
PA1626	0.691
PA1627	0.662
PA1628	0.624
PA1629	0.651
PA1630	0.606
PA1631	0.663
PA1632	0.43
PA1633	0.712
PA1634	0.718
PA1635	0.603
PA1636	0.65
PA1637	0.654
PA1638	0.647
PA1639	0.726
PA1640	0.717
PA1641	0.731
PA1642	0.716
PA1643	0.68
PA1643a	0.624
PA1644	0.699
PA1645	0.676
PA1646	0.612
PA1647	0.652
PA1648	0.683
PA1649	0.663
PA1650	0.702
PA1651	0.682
PA1652	0.591
PA1653	0.682
PA1654	0.691
PA1655	0.639
PA1657	0.705
PA1658	0.757
PA1659	0.669
PA1660	0.627
PA1661	0.59
PA1662	0.648
PA1663	0.603
PA1664	0.593
PA1665	0.597
PA1666	0.568
PA1667	0.69
PA1668	0.619
PA1669	0.662
PA1670	0.575
PA1671	0.609
PA1672	0.543
PA1673	0.676
PA1674	0.754
PA1675	0.68
PA1676	0.702
PA1677	0.631
PA1678	0.633
PA1679	0.709
PA1680	0.688
PA1681	0.721
PA1682	0.664
PA1683	0.699
PA1684	0.811
PA1685	0.541
PA1686	0.599
PA1687	0.721
PA1688	0.584
PA1689	0.767
PA1690	0.62
PA1691	0.697
PA1692	0.78
PA1693	0.695
PA1694	0.593
PA1695	0.398
PA1696	0.545
PA1697	0.601
PA1698	0.602
PA1699	0.623
PA1700	0.628
PA1701	0.601
PA1702	0.575
PA1703	0.656
PA1704	0.492
PA1705	0.572
PA1706	0.618
PA1707	0.614
PA1708	0.594
PA1709	0.656
PA1710	0.608
PA1711	0.544
PA1712	0.489
PA1713	0.46
PA1714	0.595
PA1715	0.508
PA1716	0.63
PA1717	0.556
PA1718	0.415
PA1719	0.626
PA1720	0.54
PA1721	0.559
PA1722	0.679
PA1723	0.569
PA1724	0.558
PA1725	0.587
PA1726	0.68
PA1727	0.673
PA1728	0.663
PA1729	0.586
PA1730	0.64
PA1731	0.691
PA1732	0.74
PA1733	0.665
PA1734	0.687
PA1735	0.606
PA1736	0.701
PA1737	0.683
PA1738	0.58
PA1739	0.535
PA1740	0.508
PA1741	0.67
PA1742	0.699
PA1743	0.558
PA1744	0.604
PA1745	0.679
PA1746	0.659
PA1747	0.611
PA1748	0.74
PA1749	0.507
PA1750	0.745
PA1751	0.585
PA1752	0.522
PA1753	0.545
PA1754	0.719
PA1755	0.663
PA1756	0.706
PA1757	0.691
PA1758	0.601
PA1759	0.605
PA1760	0.596
PA1761	0.737
PA1762	0.61
PA1763	0.643
PA1764	0.677
PA1765	0.673
PA1766	0.762
PA1767	0.797
PA1768	0.627
PA1769	0.653
PA1770	0.755
PA1771	0.512
PA1772	0.756
PA1773	0.471
PA1774	0.588
PA1775	0.582
PA1776	0.443
PA1777	0.836
PA1778	0.583
PA1779	0.593
PA1780	0.71
PA1781	0.713
PA1782	0.621
PA1783	0.686
PA1784	0.727
PA1785	0.713
PA1786	0.641
PA1787	0.833
PA1788	0.642
PA1789	0.718
PA1790	0.688
PA1791	0.763
PA1792	0.638
PA1793	0.821
PA1794	0.767
PA1795	0.682
PA1796	0.726
PA1797	0.604
PA1797a	0.676
PA1798	0.625
PA1799	0.552
PA1800	0.759
PA1801	0.682
PA1802	0.612
PA1803	0.636
PA1804	0.69
PA1805	0.755
PA1806	0.603
PA1807	0.642
PA1808	0.748
PA1809	0.723
PA1810	0.674
PA1811	0.669
PA1812	0.709
PA1813	0.623
PA1814	0.612
PA1815	0.63
PA1816	0.699
PA1817	0.582
PA1818	0.65
PA1819	0.627
PA1820	0.641
PA1821	0.708
PA1822	0.667
PA1823	0.644
PA1824	0.583
PA1825	0.608
PA1826	0.512
PA1827	0.528
PA1828	0.782
PA1829	0.769
PA1830	0.9
PA1831	0.674
PA1832	0.676
PA1833	0.698
PA1833a	0.598
PA1835	0.72
PA1836	0.542
PA1837	0.793
PA1837a	0.665
PA1838	0.712
PA1839	0.669
PA1840	0.621
PA1841	0.662
PA1842	0.77
PA1843	0.755
PA1844	0.746
PA1845	0.696
PA1846	0.671
PA1847	0.758
PA1848	0.564
PA1849	0.568
PA1850	0.569
PA1851	0.624
PA1852	0.6
PA1853	0.672
PA1854	0.668
PA1855	0.638
PA1856	0.71
PA1857	0.723
PA1858	0.653
PA1859	0.644
PA1860	0.603
PA1861	0.662
PA1862	0.649
PA1863	0.723
PA1864	0.66
PA1865	0.617
PA1866	0.621
PA1866a	0.667
PA1867	0.573
PA1868	0.607
PA1869	0.695
PA1870	0.552
PA1871	0.632
PA1872	0.651
PA1873	0.664
PA1874	0.675
PA1875	0.563
PA1876	0.694
PA1877	0.697
PA1878	0.71
PA1879	0.597
PA1880	0.673
PA1881	0.784
PA1882	0.682
PA1883	0.507
PA1884	0.641
PA1885	0.585
PA1886	0.66
PA1887	0.643
PA1888	0.609
PA1889	0.499
PA1890	0.629
PA1891	0.528
PA1892	0.641
PA1893	0.697
PA1894	0.63
PA1895	0.71
PA1896	0.667
PA1898	0.578
PA1899	0.46
PA1900	0.663
PA1901	0.663
PA1902	0.719
PA1903	0.712
PA1904	0.715
PA1905	0.682
PA1906	0.503
PA1907	0.634
PA1908	0.575
PA1909	0.669
PA1910	0.704
PA1911	0.66
PA1912	0.716
PA1913	0.626
PA1914	0.67
PA1915	0.5
PA1916	0.639
PA1917	0.673
PA1918	0.591
PA1919	0.634
PA1920	0.695
PA1921	0.597
PA1922	0.637
PA1923	0.656
PA1924	0.69
PA1925	0.692
PA1926	0.703
PA1927	0.725
PA1928	0.536
PA1929	0.672
PA1930	0.643
PA1931	0.538
PA1932	0.609
PA1933	0.615
PA1934	0.781
PA1937	0.463
PA1938	0.474
PA1939	0.337
PA1940	0.682
PA1941	0.736
PA1942	0.56
PA1943	0.786
PA1944	0.725
PA1945	0.607
PA1946	0.629
PA1947	0.672
PA1948	0.558
PA1949	0.649
PA1950	0.619
PA1951	0.745
PA1952	0.605
PA1953	0.696
PA1954	0.772
PA1955	0.62
PA1956	0.538
PA1957	0.606
PA1958	0.567
PA1959	0.688
PA1960	0.651
PA1961	0.638
PA1962	0.732
PA1963	0.709
PA1964	0.822
PA1965	0.502
PA1966	0.6
PA1967	0.565
PA1968	0.573
PA1969	0.599
PA1970	0.639
PA1971	0.671
PA1972	0.723
PA1973	0.546
PA1974	0.735
PA1975	0.623
PA1976	0.62
PA1977	0.598
PA1978	0.718
PA1979	0.63
PA1980	0.591
PA1981	0.81
PA1982	0.799
PA1983	0.761
PA1984	0.818
PA1985	0.754
PA1986	0.634
PA1987	0.633
PA1988	0.639
PA1989	0.667
PA1990	0.595
PA1991	0.653
PA1992	0.63
PA1993	0.641
PA1994	0.708
PA1995	0.686
PA1996	0.715
PA1997	0.713
PA1998	0.697
PA1999	0.652
PA2000	0.779
PA2001	0.775
[truncated: 3,564 more rows]
