# Supplementary material for: Integrative analysis of fitness and metabolic effects of plasmids in Pseudomonas aeruginosa PAO1
Source: ISME J. 2018 Aug 10;12(12):3014–24. doi: 10.1038/s41396-018-0224-8 (PMC6246594; doi:10.1038/s41396-018-0224-8)
Supplement: Supplementary file 8 — Supplementary Table S8 [file 41396_2018_224_MOESM8_ESM.xls]

## Sheet: pAKD1
gene	Rep1 expression (TPM)	Rep2 expression (TPM)	Average TPM	Biosynthetic cost Wagner	Biosynthetic cost Gojobori
trfA1	209.745	189.091	199.418	9901.5	9243.5
ssb	1092.66	859.657	976.157	2930	2658.8
trbA	687.772	711.205	699.488	3068.5	2753.5
trbB	222.863	270.276	246.569	7793	7203.4
trbC	180.723	159.317	170.02	4206.5	3703.6
trbD	0	0	0	2836	2605.9
trbE	0	0	0	22164.5	20008
trbF	0	0	0	6428.5	5996
trbG	0	0	0	7316.5	6671.6
trbH	0	0	0	3866.5	3450.2
trbI	0	0	0	10705	9826.5
trbJ	0	0	0	5990.5	5381.8
trbK	0	0	0	1769	1604.1
trbL	0	0	0	13859	11993.2
trbM	0	0	0	4692	4297.9
trbN	0	0	0	5218.5	4844.2
trbO	0	0	0	2170.5	2034.7
trbP	0	0	0	7144.5	6309.4
upf30.5	0	0	0	3386	3010.1
upf31.0	0	0	0	5745.5	5375.3
parA1	115.14	119.662	117.401	3434.5	3215
tnpA1	374.535	490.735	432.635	25392	23327.3
tnpR	616.163	485.102	550.632	4498	4193.5
int1	422.432	474.334	448.383	8730	8208.3
aadA	1913.38	1484.03	1698.7	6739	6169.1
sul1	1708.37	1731.79	1720.08	6661.5	6086.7
orf27	577.48	723.936	650.708	4104.5	3827.2
tnpA2	4133.01	3968.08	4050.54	7417.5	6888
orf29	0	0	0	12799	11238.4
uspA	0	0	0	6822	6290.3
parA2	0	0	0	1329.5	1254.8
traC	0	0	0	32953.5	31366
traD	0	0	0	2643.5	2465.4
traE	0	0	0	16768.5	15361
traF	0	0	0	4546	4019.8
traG	0	0	0	16206	14807.9
traI	0	0	0	16900.5	16132
traH	0	0	0	2793.5	2707.9
traJ	0	0	0	2980	2824.5
traK	0	0	0	3221	3065.8
traL	1.1924	10.5479	5.87014	6141.5	5526.1
traM	117.885	118.764	118.324	3345	3066.7
kfrC	428.936	589.448	509.192	4498.5	4436.2
kfrB	1036.39	1318.61	1177.5	2816	2555.3
kfrA	152.607	189.141	170.874	6631	6448.1
korB	4432.06	4968.14	4700.1	8027	7422.1
incC1	418.587	512.894	465.741	8481.5	7769.5
korA	0	0	0	2393.5	2236.4
kleF	164.743	194.788	179.765	4283.5	3912.4
kleE	156.99	209.851	183.42	3952.5	3606
kleB	120.627	165.986	143.306	1663.5	1539.2
kleA	388.288	334.836	361.562	1862.5	1733.9
korC	117.732	138.86	128.296	2176	1995.1
klcB	120.527	132.213	126.37	9353.5	8712.9
klcA	226.222	363.302	294.762	3693.5	3347.2
kluA	61.0607	108.975	85.0179	2024	1877.3
kluB	85.3479	69.0035	77.1757	2661.5	2409.8
merR	719.081	499.242	609.162	3449	3147.9
merT	79.0392	76.4721	77.7557	3412.5	3012
merP	194.903	236.368	215.636	2318	2013.9
merA	151.863	183.049	167.456	13035.5	11855.6
merD	47.3694	31.4269	39.3981	2854.5	2586.6
merE	10.9893	16.2017	13.5955	2069	1873.2
urf2	55.3615	56.5065	55.934	1457	1416.6
			21867

## Sheet: pAMBL1
gene	Rep1 expression (TPM)	Rep2 expression (TPM)	Average TPM	Biosynthetic cost Wagner	Biosynthetic cost Gojobori
parA	261.095	258.045	259.57	4910	4387.4
parB	156.14	174.1	165.12	1739	1555.3
repA	245.227	245.862	245.545	8460	7826.8
hypothetical_protein1	51.1486	30.3306	40.7396	2098.5	1991.5
kfrA	178.535	231.527	205.031	5687.5	5516.7
hypothetical_protein2	32.0287	29.3936	30.7111	3692	3328.4
delta_traG1	38.0167	43.353	40.6849	7799.5	7011.9
merR	148.716	193.745	171.231	3183	2907.7
merT	89.6805	146.877	118.279	3279.5	2850.7
merP	26.0889	90.2444	58.1666	2255	1985
hypothetical_protein3	93.0646	121.243	107.154	1760	1616
tnpA	177.383	159.32	168.352	24969	22872.4
pilT	538.083	611.783	574.933	3383.5	3104.3
hypothetical_protein4	30.0186	18.5424	24.2805	1843.5	1703.5
tnpR	373.588	365.408	369.498	7396.5	6880.4
delta_traG2	397.937	407.316	402.627	13908	12522.9
traD	223.187	172.453	197.82	1594	1421.4
traC	714.585	575.584	645.085	1881.5	1682.5
traA	195.423	211.925	203.674	24802	23572
hypothetical_protein5	138.325	362.278	250.301	2535.5	2531.5
hypothetical_protein6	52.7532	52.137	52.4451	1870	1692.9
degPlike	94.4005	142.1	118.25	9743	9027.5
tetRlike	321.646	289.701	305.673	4399.5	4129.2
MFSlike	887.902	855.826	871.864	13241.5	11535.2
tniC	669.089	718.232	693.661	5137.5	4626.9
aadB	15812.7	15559.8	15686.3	4539	4239
blaVim1	12584.4	12209.2	12396.8	6346	5766.3
intI1	858.737	805.833	832.285	8779	8257.9
res	194.195	195.925	195.06	4965	4674
hypothetical_protein7	64.2761	108.9	86.5883	2430	2293
			35517.7

## Sheet: pAMBL2
gene	Rep1 expression (TPM)	Rep2 expression (TPM)	Average TPM	Biosynthetic cost Wagner	Biosynthetic cost Gojobori
tat1	529.98	423.606	476.793	3229	2808.8
tat2	647.094	707.033	677.064	1984	1792.3
inv1	462.328	549.447	505.887	4394.5	4004.2
hypothetical_protein1	346.042	328.184	337.113	1586.5	1477.8
inv2	444.588	431.439	438.013	4927	4544.4
rep	1005.6	950.707	978.152	9363.5	8562
hypothetical_protein2	21.2815	15.9448	18.6132	1846.5	1727.6
kfrA	595.543	663.057	629.3	4836	4573.4
hypothetical_protein3	1251.35	1231.73	1241.54	2086	1830.3
putative_exported_protein	121.019	141.177	131.098	3418	3112.4
vagC	38.2346	46.5506	42.3926	1943	1823.7
vagD	37.1672	29.0071	33.0871	3558.5	3219.1
hypothetical_protein4	39.2321	57.7379	48.485	1276.5	1171.2
hypothetical_protein5	190.879	162.514	176.697	1921.5	1796.6
hypothetical_protein6	70.1578	83.9008	77.0293	6717	6302.6
hypothetical_protein7	25.2992	39.4894	32.3943	3804	3517.6
hypothetical_protein8	66.3747	82.3232	74.349	4157	3831.2
hypothetical_protein9	317.107	453.925	385.516	2667.5	2548.3
hypothetical_protein10	736.502	767.417	751.96	1552	1459.4
hypothetical_protein11	66.2041	66.5954	66.3998	3238.5	2987.6
hypothetical_protein12	16.1132	33.9538	25.0335	1859.5	1815.3
hypothetical_protein13	34.8329	41.1662	37.9996	9087.5	8373.6
hypothetical_protein14	437.287	364.031	400.659	2055	1915.2
tniA	307.407	353.33	330.369	13501.5	12847.7
tniBdelta4	142.527	130.662	136.595	7357	6803.5
puromycin_N-acetyltransferase-like_protein	1200.11	1377.47	1288.79	4104.5	3827.2
sul1	2335.97	2429.46	2382.71	6661.5	6086.7
qacEdelta1	2366.36	2104.16	2235.26	3460	3012.2
aadA1	2591.18	2639.36	2615.27	6435	5939
blaVIM1-1	5585.95	5614.52	5600.24	6346	5766.3
blaVIM1-2	5585.95	5614.52	5600.24	6346	5766.3
aac6-Ib	4595.3	5235.21	4915.26	4193	3911.4
blaVIM1-3	5585.95	5614.52	5600.24	6346	5766.3
intI1	511.295	572.28	541.788	8779	8257.9
tnp	528.608	588.082	558.345	4346.5	4138.6

## Sheet: pBS228
gene	Rep1 expression (TPM)	Rep2 expression (TPM)	Average TPM	Biosynthetic cost Wagner	Biosynthetic cost Gojobori
klaB	258.896	196.04	227.468	8704	8110.7
klaA	183.508	225.937	204.723	6047	5588
kleF1	60.2343	91.2299	75.7321	2582.5	2372.5
kleE	102.473	123.019	112.746	3310.5	2983.4
kleD	104.111	110.21	107.161	1765.5	1681
kleC	78.1213	72.3186	75.2199	1874.5	1835.9
kleB	233.121	210.602	221.861	1549	1447.9
kleA	312.52	245.89	279.205	1848.5	1760.5
korC	1538.11	1549.71	1543.91	2104	1957.2
bla	3208.71	3787.62	3498.16	7179	6571.8
tnpR-1	194.876	175.662	185.269	4453.5	4059.6
tnpA-1	201.094	223.253	212.174	25752.5	23599.2
klcA	34.3883	27.3021	30.8452	3809.5	3469.3
tetR	643.061	675.283	659.172	5059.5	4638.5
tetA	86.7595	102.503	94.6314	10702.5	9517.8
pecM	324.233	432.653	378.443	9717	8651.2
trfA1	172.166	193.99	183.078	9699	9036.7
trfA2	0	0	0	7610	7043
ssb	605.234	580.845	593.039	2963.5	2708.2
trbA	572.589	594.95	583.769	3138	2833.4
trbB	299.777	343.997	321.887	7786	7230.4
trbC	515.038	543.447	529.242	3840.5	3333.8
trbD	434.83	478.378	456.604	2924.5	2693.5
tnpA-2	0	0	0	25094.5	23107.5
tnpR-2	0	0	0	4398	4126.8
taoA	0	0	0	13505	11750.4
taoB	0	0	0	6734	6155.6
taoC'	0	0	0	1451.5	1326.4
taoD	0	0	0	8466	7577.8
trbF	202.111	185.302	193.706	6274.5	5732.3
trbG	223.447	172.811	198.129	7325	6704.1
trbH	156.959	145.704	151.332	3868	3456.6
trbI	284.179	294.294	289.237	10502	9674.6
trbJ	1234.5	1182.48	1208.49	6003	5425
trbK	40.723	44.2139	42.4685	1673.5	1494.9
trbL	176.495	169.549	173.022	12714.5	11035.8
trbM	456.262	465.892	461.077	5001.5	4553.7
trbN	224.33	215.267	219.798	5787	5246.3
trbO	115.064	98.3802	106.722	2454	2163.5
trbP	127.551	125.895	126.723	7196.5	6311.5
upf31.7	404.001	441.084	422.542	3390.5	3020.7
fiwA	417.731	422.812	420.272	5429	5219.3
upf32.8	409.984	453.66	431.822	5816	5195.6
parA1	799.306	876.395	837.851	5019.5	4683.7
parB	557.116	599.866	578.491	4334.5	4157.3
parC	836.562	1009.37	922.966	2229.5	2087.8
merR	1693.16	2235.48	1964.32	3400	3089.9
merB	164.53	238.984	201.757	5235.5	4796.8
merD	108.818	134.18	121.499	2875	2600.4
merE	12.0213	23.4933	17.7573	2136.5	1910.4
tniM	103.434	106.846	105.14	2488	2347.6
tniR	212.547	234.78	223.663	4921	4477.5
tniQ	75.3745	98.7093	87.0419	10367	9785.2
tniB	146.851	233.053	189.952	7442.5	6930.2
tniA	313.161	363.244	338.202	13552	12839.3
parD	357.926	246.664	302.295	1957.5	1765.7
parE	386.177	424.894	405.536	2640	2484.4
istA1	59.7101	72.538	66.124	10418	9779.2
istA2	0	0	0	10164.5	9548.6
istB	658.534	697.981	678.257	6957.5	6407.3
tnsA	854.681	916.192	885.437	7127.5	6553.7
tnsB	1335.52	1346.22	1340.87	18118	16837.1
tnsC	650.118	675.73	662.924	14153	12995.7
tnsD	233.631	245.854	239.742	13443.5	12533
tnsE	239.931	291.059	265.495	13676.5	12633
ybgA	90.3035	169.127	129.715	3376	3011.4
ybfB	55.6281	71.5225	63.5753	2824.5	2622.3
ybfA	68.823	87.1765	77.9997	3151	2877.2
ybeA	83.722	91.1056	87.4138	4298.5	3694.3
aadA1	154.813	185.283	170.048	6514.5	6004.3
sat2	79.4081	88.1747	83.7914	4603	4177.5
dfrA1	95.9674	117.218	106.593	4312.5	3832.9
traA	234.789	203.933	219.361	2352.5	2185.7
traB	195.583	203.716	199.65	3451	3230.7
traC1	18.4088	29.5935	24.0011	24538	23352.5
traC2	0	0	0	16913	16063.4
traD	25.1701	17.5679	21.369	1800	1655.4
traE	47.0062	64.7225	55.8643	18402	16900
traF	40.8079	34.6743	37.7411	4624	4105.7
traG	88.2699	96.429	92.3495	16153	14777.9
traI	26.2449	34.0536	30.1493	16763	15914.4
traH	0	0	0	2630.5	2520.8
traJ	76.47	34.8706	55.6703	3027.5	2757.4
traK	454.113	446.024	450.069	3172	3025.2
traL	416.098	465.222	440.66	6165	5556.9
traM	311.619	306.614	309.117	3432.5	3127.3
kfrC	399.068	480.572	439.82	9976.5	9433.8
kfrB	166.243	202.39	184.317	2813	2582.9
kfrA	317.609	332.306	324.958	6125	6020.3
korG	398.369	392.774	395.572	4421.5	4107.1
korF	182.367	229.64	206.004	3783	3473.6
korB	318.156	302.298	310.227	8134	7517.4
incC1	95.0865	85.3118	90.1992	8522.5	7718.4
incC2	0	0	0	6481.5	5748.4
korA	0	0	0	2458.5	2307.4
klaC	597.878	472.183	535.031	7686	6882.4
			30596.3

## Sheet: Rms149
gene	Rep1 expression (TPM)	Rep2 expression (TPM)	Average TPM	Biosynthetic cost Wagner	Biosynthetic cost Gojobori
istB-1	143.12	142.398	142.759	6745	6154
orf5	335.53	303.526	319.528	4104.5	3827.2
sul1	722.021	656.44	689.231	6661.5	6086.7
qacEdelta1	1085.08	785.363	935.221	3460	3012.2
aafa5	1041.38	1143.13	1092.25	6714.5	6164.1
aac(3)-I	4206.23	4375.08	4290.65	3920.5	3532.5
intI1	581.515	493.747	537.631	8779	8257.9
tnpA-1	89.8602	125.417	107.639	4394.5	4004.2
ofn10	105.853	65.0144	85.4337	1894.5	1768.6
ofn11	304.007	440.835	372.421	2932	2761.4
ofn12	870.937	905.65	888.294	4022.5	3732.2
istB-2	69.7567	88.2088	78.9827	6055.5	5572.4
istA-2	36.7315	45.271	41.0012	13074.5	12363.5
ofn15	368.562	391.256	379.909	8820	8252.4
tnpA-2	72.0387	109.068	90.5535	8552	7853.6
hlyD	2.14591	2.30652	2.22622	11030.5	10329.1
hlyH	15.101	6.24278	10.6719	11336	10411.9
hlyI	11.7845	7.38877	9.58663	6764	6074.8
hlyJ	205.095	184.148	194.622	72542	63489.4
mobA	524.022	541.995	533.009	14155	13658.8
rpxB	0	0	0	2188.5	2047.3
mobB	1369.34	1303.92	1336.63	2550	2316.6
mobC	582.132	680.707	631.419	2741	2568.6
mobD	792.461	827.877	810.169	5761.5	5170.9
mobE	336.333	379.325	357.829	5404.5	4926.5
ofxX	556.583	618.18	587.381	3649	3532.9
tnpA-3	100.738	114.599	107.668	25233.5	23184.2
ofn30	414.965	517.568	466.267	4346.5	4138.6
ofn31	269.054	305.716	287.385	3229	2808.8
ofn32	659.313	578.628	618.971	1984	1792.3
tnpA-4	42.9183	77.845	60.3817	4394.5	4004.2
ofn34	816.705	920.033	868.369	2280	2032.7
ofn35	477.705	571.339	524.522	3619.5	3399.9
invA	517.89	603.525	560.708	4566.5	4157.2
gipA	1084.36	1078.66	1081.51	9796.5	9037.7
blaA	619.529	677.936	648.733	6910.5	6283.4
tnpA-5	863.76	825.797	844.779	6721.5	6300.8
kfrA	75.0337	96.9508	85.9922	5581	5483.1
ofn41	394.508	375.828	385.168	7787	7118.3
ofn42	303.647	334.813	319.23	2318.5	2266.5
ofn43	401.533	496	448.767	2919	2827.8
ofn44	293.401	300.343	296.872	2714.5	2638.7
ofn45	478.131	448.153	463.142	2583.5	2337.3
ofn46	496.259	589.419	542.839	2694	2471
ofn47	686.261	901.819	794.04	2697	2402.3
tnpR-6	283.324	309.668	296.496	5111	4658.2
tnpA-6	258.636	288.229	273.433	26518.5	24330.5
repA	59.1657	73.8142	66.49	11187.5	10468.6
parC	448.39	257.885	353.138	3401	3149.9
parB	68.6984	66.4559	67.5772	1741	1541.3
parA	301.144	293.315	297.229	4961.5	4507.4

## Sheet: PAO1
Gene	Biosynthetic cost Wagner	Biosynthetic cost Gojobori
PA0001	12802.5	11896.1
PA0002	8872.5	8078.9
PA0003	9117	8450.6
PA0004	20376.5	18560.3
PA0005	7024	6461.2
PA0006	4404	3968.9
PA0007	14369.5	13091.6
PA0008	16407	14855.4
PA0009	8426.5	7769.3
PA0010	4819	4460.9
PA0011	7961.5	7239.2
PA0012	2104.5	1968.8
PA0013	6481	5729.1
PA0014	2174.5	2016.8
PA0015	2531.5	2320.9
PA0016	11122	10071.6
PA0017	10258	9549.5
PA0018	7282.5	6680.5
PA0019	4201	3915.1
PA0020	8484.5	7742.8
PA0021	8180.5	7647
PA0022	4606.5	4300.9
PA0023	7963	7267
PA0024	8049	7593.2
PA0025	6629	6042.5
PA0026	8660	7947.3
PA0027	10111.5	9499.6
PA0028	4053	3948.1
PA0029	13402	11948.6
PA0030	7759	7100.4
PA0031	12827	12100.7
PA0032	7657	7135.2
PA0033	2707	2560.4
PA0034	5222.5	4664.9
PA0035	6297.5	5749.8
PA0036	9953	9160.8
PA0037	7090.5	6644.6
PA0038	1816.5	1661.7
PA0039	1956.5	1698.4
PA0040	13804	12883.1
PA0041	78699	69244.7
PA0042	3338.5	3049.3
PA0043	12034	10505.7
PA0044	10094.5	9365.1
PA0045	5479.5	4886.3
PA0046	2960.5	2694.3
PA0047	4082	3592.1
PA0048	3004	2843.8
PA0049	13478	12465
PA0050	1140.5	1028.5
PA0051	15665.5	14593.5
PA0052	3377	3203.1
PA0054	4435.5	4143.7
PA0055	4261.5	3851.8
PA0056	7235	6739.5
PA0057	7340.5	6679.6
PA0058	5668	5174.8
PA0059	3536.5	3157.9
PA0060	1874.5	1655.8
PA0061	3496	3287.5
PA0062	3538.5	3257.7
PA0063	9581	8929.8
PA0064	9211.5	8101.1
PA0065	5658.5	5280.1
PA0066	4586	4135.3
PA0067	17158	15791.3
PA0068	2129	2015.1
PA0069	8596.5	8087
PA0070	6663.5	6042
PA0071	13657	12538.4
PA0072	9782.5	8793.6
PA0073	5418.5	5086.2
PA0074	24046.5	22090
PA0075	5719.5	5188.6
PA0076	5569	5106.6
PA0077	27086	24788.3
PA0078	10589.5	9933.2
PA0079	10901	10008.7
PA0080	3700.5	3419.8
PA0081	11161.5	10649.6
PA0082	7852	7159.3
PA0083	4183.5	3753.8
PA0084	12699	11655.1
PA0085	4030	3617.6
PA0086	6701	6130.3
PA0087	4021	3709.6
PA0088	15331.5	14335.1
PA0089	8820.5	8297.6
PA0090	21552	19868.5
PA0091	15842.5	14829.5
PA0092	2436	2184.5
PA0093	10484.5	9370.6
PA0094	3635	3465
PA0095	17824	16633.3
PA0096	3412.5	3113.3
PA0097	9629.5	9062.6
PA0098	8089	7336.9
PA0099	9268.5	8454.1
PA0100	7804.5	7183.9
PA0101	9911	9268.9
PA0102	5826.5	5468.3
PA0103	13543	11823.7
PA0105	10130.5	9357.4
PA0106	16182.5	14499
PA0107	4747	4335.2
PA0108	9206	8285.9
PA0109	2039	1754.5
PA0110	6794	6350.9
PA0111	4799.5	4378.3
PA0112	9478	8500
PA0113	8891	7829.6
PA0114	5292.5	4774.2
PA0115	3923.5	3634.2
PA0116	4086.5	3882.2
PA0117	6064.5	5711.2
PA0118	5187.5	4716.6
PA0119	12108	10537.7
PA0120	5260.5	4949.7
PA0121	5645	5191.4
PA0122	3479	3111.2
PA0123	7248	6727.9
PA0124	2354	2189.5
PA0125	1803.5	1710.4
PA0126	5088	4623.6
PA0127	4056	3644.2
PA0128	2803	2479
PA0129	13359.5	11750.7
PA0130	12377.5	11253.5
PA0131	2249	2146.6
PA0132	11209	10232.4
PA0133	7540.5	6902.9
PA0134	11470.5	10532.9
PA0135	1029	1012
PA0136	12249	11312.2
PA0137	10128.5	8900.4
PA0138	8447	7264.1
PA0139	4841	4449.9
PA0140	12757	11462.8
PA0141	7785	7318.6
PA0142	10809.5	9980.5
PA0144	5003	4566.7
PA0145	4202	3855.7
PA0146	9367.5	8594.4
PA0147	8168.5	7706
PA0148	8189.5	7555
PA0149	4132	4008.1
PA0150	8051.5	7502.6
PA0151	19158	17460.1
PA0152	6643	6089.7
PA0153	6173.5	5816.9
PA0154	5037	4737.4
PA0155	6801.5	6270
PA0156	8487	7816.7
PA0157	8027	7359.1
PA0158	26600	23858.2
PA0159	7431.5	6975.4
PA0160	1315.5	1207.4
PA0162	11663.5	10435.6
PA0163	6578.5	6191.1
PA0164	13090.5	12266.6
PA0165	7831	6990.5
PA0166	12205	10738.7
PA0167	5767	5276.4
PA0168	4625	4266.7
PA0169	5552.5	5247.3
PA0170	3148.5	2977.7
PA0171	4324	3963.9
PA0172	16865.5	15503.5
PA0173	8066.5	7432.5
PA0174	5077.5	4596.9
PA0175	7194	6716.2
PA0176	14967.5	13766.3
PA0177	4033.5	3631
PA0178	14806	13781.8
PA0179	3023.5	2689.1
PA0180	9185.5	8498.4
PA0181	7736.5	7100.2
PA0182	5761.5	5062.8
PA0183	13653.5	12719.8
PA0184	6832.5	6395.7
PA0185	14754	13277.9
PA0186	8683.5	7654.6
PA0187	6571	6052.3
PA0188	8039	6988.2
PA0189	11008.5	10049.5
PA0190	5761.5	5347.5
PA0191	7383	6857.6
PA0192	19230	17225.8
PA0193	7269.5	6818.4
PA0194	7217.5	6853.6
PA0195	8539	7743.7
PA0196	12571	10944.1
PA0197	6000.5	5916.8
PA0198	5784	5238.9
PA0199	3155.5	2799.7
PA0200	1601.5	1597.1
PA0201	4687	4534.4
PA0202	12091	11238.6
PA0203	8794	7946.4
PA0204	7525.5	6515.9
PA0205	8449	7447.8
PA0206	8798	8118.1
PA0207	7355.5	6808.3
PA0208	13692.5	12806.9
PA0209	6567.5	6030.1
PA0210	2236.5	2067.2
PA0211	6608	5999.2
PA0212	6284.5	5797.7
PA0213	5394.5	5165.7
PA0214	6983	6467.9
PA0215	3504.5	3018.6
PA0216	6692.5	5686.5
PA0217	7878	7115.8
PA0218	7721	7128
PA0219	12110.5	11015.2
PA0220	12809.5	11274.2
PA0221	11810.5	10939.6
PA0222	9060.5	8282.6
PA0223	7380.5	6650
PA0224	6503.5	5975.5
PA0225	4442	4076.8
PA0226	7171.5	6577.2
PA0227	6091.5	5576.2
PA0228	9199.5	8389.7
PA0229	12308.5	10784.7
PA0230	10495	9800.9
PA0231	6367	5764.6
PA0232	3251	3089.6
PA0233	7427.5	6953.5
PA0234	7615	6834.2
PA0235	12262.5	10707.5
PA0236	6124.5	5634.9
PA0237	8127.5	7614
PA0238	6330	5843
PA0239	8271	7237.4
PA0240	10644.5	9653.2
PA0241	12771.5	11431.5
PA0242	15924	14542.8
PA0243	5614.5	5241.8
PA0244	6704.5	6028.3
PA0245	3645	3401.6
PA0246	13154	11483.6
PA0247	9959.5	9252.6
PA0248	7315.5	6849.4
PA0249	3665	3406.8
PA0250	3470.5	3113.1
PA0251	5695.5	5334.6
PA0252	2261.5	2207.5
PA0253	3725.5	3485.8
PA0254	12276	11566.9
PA0255	5928	5210.8
PA0256	7777.5	6959.5
PA0257	6697.5	6367.4
PA0258	1496	1363.6
PA0259	11651	10776.2
PA0260	17694	16270.8
PA0261	3990.5	3775.4
PA0262	24747	23227.3
PA0263	4326	4036.4
PA0265	12085.5	10808.3
PA0266	10460.5	9472.5
PA0267	9416	8632.1
PA0268	11505	10808.1
PA0269	3598	3348.8
PA0270	3340.5	3092
PA0271	2239.5	2115.4
PA0272	7693.5	7185.1
PA0273	10734	9429.8
PA0274	6076.5	5660.6
PA0275	5614.5	5228.1
PA0276	4771	4245.2
PA0277	5780	5220.6
PA0278	6676	5794.3
PA0279	5228.5	4878.7
PA0280	8231	7563.3
PA0281	8017	7042
PA0282	7667.5	6684.5
PA0283	8600	7725
PA0284	1375.5	1300
PA0285	19382.5	17996.1
PA0286	10975	10086
PA0287	12466.5	10788
PA0288	7646	7066
PA0289	8013.5	7473.1
PA0290	7936	7311.4
PA0291	11729	10361.8
PA0292	9017	8496.5
PA0293	7437.5	6917.8
PA0294	5375.5	5022.3
PA0295	8723	8021.1
PA0296	11321	10446.9
PA0297	5986.5	5542.7
PA0298	11604.5	10647.5
PA0299	11845	10913.4
PA0300	9866	8741.1
PA0301	9698	8576
PA0302	9755	8957.5
PA0303	8591	7462.2
PA0304	8191.5	7253.4
PA0305	19878	18328.8
PA0306	8667.5	8093.9
PA0307	5221.5	4798.3
PA0308	8637.5	8111.6
PA0309	5801	5281.1
PA0310	5766.5	5451.5
PA0311	4304	3802.6
PA0312	3842	3517.7
PA0313	6384	5560.1
PA0314	6513	5836.7
PA0315	3615.5	3278.1
PA0316	10311	9215.9
PA0317	12281.5	11014.4
PA0318	5391	4925.7
PA0319	8320.5	7554.8
PA0320	2890.5	2590.4
PA0321	8867	8136.2
PA0322	12841.5	11102.8
PA0323	9340.5	8391.6
PA0324	7627.5	6649.3
PA0325	8833.5	7750.5
PA0326	8296.5	7643.3
PA0327	8152	7490.9
PA0328	15681	14264.4
PA0329	2639.5	2374.2
PA0330	5438.5	4841.9
PA0331	12472.5	11526.8
PA0332	4476.5	3962.4
PA0333	10834.5	9797.3
PA0334	11308.5	9876.7
PA0335	5484.5	5041.1
PA0336	4219.5	3993.5
PA0337	18764.5	17151.8
PA0338	9583.5	9128.6
PA0339	6029	5519.3
PA0340	7352	6431.5
PA0341	8030.5	7197
PA0342	7300.5	6685.4
PA0343	6785	6401
PA0344	10553.5	9795.4
PA0345	11548.5	10517.6
PA0346	2797.5	2674.8
PA0347	9277	8603.5
PA0348	8846	8099.6
PA0349	8683.5	7971
PA0350	4139.5	3809.6
PA0351	3813	3506
PA0352	12185.5	10641.1
PA0353	14826.5	13388.6
PA0354	10033	9035
PA0355	4324	3936.3
PA0356	6959	6303.6
PA0357	6624.5	6204.7
PA0358	5437.5	5007.4
PA0359	2758.5	2414.6
PA0360	7847	7292.6
PA0361	13702	12630.4
PA0362	1944.5	1805
PA0363	4151.5	3764.8
PA0364	13219	12117.4
PA0365	4611.5	4179.2
PA0366	12212.5	11161.4
PA0367	5618	5160.9
PA0368	8540.5	7999.1
PA0370	4957	4593.8
PA0371	11900	10837.3
PA0372	11531	10632.1
PA0373	10186	9455.1
PA0374	5392.5	5007.2
PA0375	8471	7670.7
PA0376	7057.5	6613
PA0377	4861	4534.2
PA0378	6585	6151.3
PA0379	3623.5	3076.1
PA0380	1468.5	1357.5
PA0381	6417.5	5733.4
PA0382	5745	5410.9
PA0383	11543	10559.2
PA0384	2106	1948.8
PA0385	3258	2805.1
PA0386	9619	8895.8
PA0387	4718	4298
PA0388	3545	3201.6
PA0389	5564	5161.8
PA0390	9849.5	8961.4
PA0391	15957.5	15016.1
PA0392	5919	5073.1
PA0393	5977	5447.5
PA0394	5317	4904.7
PA0395	8593	7834.6
PA0396	9424.5	8678.3
PA0397	8040	7108.9
PA0398	4348	3881.6
PA0399	11025	10032.1
PA0400	9577.5	8838.8
PA0401	9822	8914.5
PA0402	8059.5	7369.6
PA0403	4094.5	3768.9
PA0404	3484.5	3236.7
PA0405	4556	4166.9
PA0406	7590	7122.3
PA0407	7881	7324.7
PA0408	3518.5	3098.5
PA0409	2964	2679.8
PA0410	4620.5	4333.2
PA0411	15447	13870.6
PA0412	7400.5	6949.3
PA0413	55182	51493.3
PA0414	8068	7563.7
PA0415	3927.5	3520.4
PA0416	6309.5	5845.8
PA0417	5540.5	4811.5
PA0418	11188.5	10554.4
PA0419	5635	5355.5
PA0420	12191	11324.2
PA0421	12703	11390.1
PA0422	5358	4836.9
PA0423	4936.5	4356
PA0424	3532	3350.2
PA0425	8740.5	7949
PA0426	26990	24076.5
PA0427	11472	10367.7
PA0428	14141.5	13504.3
PA0429	9348	8711.8
PA0430	7382	6778.4
PA0431	4467	4192.9
PA0432	11936.5	10783.4
PA0433	3596.5	3345.1
PA0434	18344	16777.8
PA0435	13488	12462
PA0436	5526.5	5098.7
PA0437	10597.5	9807.8
PA0438	11252.5	9684.3
PA0439	10505.5	9710.4
PA0440	10659.5	9841.1
PA0441	11828.5	11008.9
PA0442	1189.5	1027.9
PA0443	13905.5	12290.3
PA0444	10109	9314
PA0445	8055.5	7647.6
PA0446	9867	8972.6
PA0447	9880.5	9072.1
PA0448	7650	7149.1
PA0449	4542	4250
PA0450	14364.5	12593.2
PA0451	10669	9488.2
PA0452	6582.5	6018.9
PA0454	19186	17305.3
PA0455	11017.5	10077.7
PA0456	1769	1639.2
PA0457	4423.5	4064.4
PA0458	13020	11347.6
PA0459	20279.5	18784.1
PA0460	4441.5	3727.5
PA0461	8429.5	7664.5
PA0463	5540	5171.7
PA0464	11482	10527.5
PA0465	12181.5	10914
PA0466	3068.5	2663.5
PA0467	5148	4872.7
PA0468	7429.5	6884.3
PA0469	6900	6460.8
PA0470	20260.5	18245.3
PA0471	7617.5	7131.5
PA0472	4275.5	3984.4
PA0473	6332.5	5933.8
PA0474	3359	3107.5
PA0475	4512	4183.3
PA0476	15685.5	13877.8
PA0477	7635.5	7095
PA0478	4103	3814.2
PA0479	7411	7005.7
PA0480	6501	5918.5
PA0481	3875.5	3712.4
PA0482	17761.5	16063.1
PA0483	3800	3474.1
PA0484	4109	3764
PA0485	8874	7874.8
PA0486	8369.5	7803.7
PA0487	5812	5328.2
PA0488	2746.5	2447.1
PA0489	5708.5	5491.2
PA0490	2922	2531.4
PA0491	7626.5	7066.8
PA0492	6112.5	5684
PA0493	1829.5	1709.5
PA0494	10716.5	10080.4
PA0495	7477	7003.6
PA0496	7737	7119.4
PA0497	8959.5	7970.8
PA0498	8658.5	7704.1
PA0499	5904	5452.3
PA0500	8690.5	8011.2
PA0501	9488	8626.6
PA0502	5826	5389.3
PA0503	6670.5	6156
PA0504	5261.5	4718.3
PA0505	1555.5	1437.3
PA0506	15145	13857.3
PA0507	14950	13573.3
PA0508	14868.5	13416.6
PA0509	12453.5	11419.1
PA0510	6586.5	6034.1
PA0511	9591.5	9014.4
PA0512	4339	4086.6
PA0513	3691	3429.4
PA0514	4353.5	4217.9
PA0515	3528	3340.4
PA0516	9827.5	9060.3
PA0517	2806	2648.9
PA0518	2570	2312
PA0519	14568	13287.7
PA0520	6353.5	5916.9
PA0521	5326	4733.7
PA0522	2417.5	2108.5
PA0523	3869.5	3548.3
PA0524	14282	12659.2
PA0525	14896	14049.5
PA0526	1640	1584.8
PA0527	5772.5	5366
PA0528	7160	6773.9
PA0529	6057	5806
PA0530	9228.5	8506
PA0531	5933.5	5580.2
PA0532	3975	3826
PA0533	11823.5	11010.3
PA0534	10887.5	10116.2
PA0535	4442	4086.7
PA0536	8308.5	7394.5
PA0537	4903	4416.8
PA0538	4800	4226.5
PA0539	8034	6952.2
PA0540	3653.5	3206.2
PA0541	3695	3470.7
PA0542	2987.5	2767.6
PA0543	8074.5	7466
PA0544	6295	5937.6
PA0545	11678.5	10700.2
PA0546	9885	8916.6
PA0547	7866.5	7240
PA0548	16515.5	15118.4
PA0549	9005	8580.3
PA0550	6601	6188.3
PA0551	8452	7804.9
PA0552	9505.5	8321.4
PA0553	1387	1337.3
PA0554	2968	2677.3
PA0555	8693.5	7991.8
PA0556	3858.5	3594.9
PA0557	5469	5230.4
PA0558	6172.5	5772.1
PA0559	9820.5	8926.8
PA0560	4413.5	4035.7
PA0561	11335	10080.4
PA0562	5155.5	4812.5
PA0563	3493	3066.9
PA0564	7226.5	6771.4
PA0565	2757.5	2444.7
PA0566	4945	4238
PA0567	1638.5	1412.3
PA0568	3884.5	3687
PA0569	4085	3796.2
PA0570	2821	2596
PA0571	4861	4531
PA0572	22631	20526.7
PA0573	3152.5	2893.4
PA0574	9238.5	8641
PA0575	31316	29029.4
PA0576	14497	13556.1
PA0577	16504.5	15250.3
PA0578	3414	3181.1
PA0579	1727.5	1685.6
PA0580	8348.5	7633.5
PA0581	5280.5	4627.2
PA0582	2903.5	2713.7
PA0583	4668.5	4286.2
PA0584	9821	9290.4
PA0585	4154.5	3900.4
PA0586	13947	13004.4
PA0587	10834	10121.7
PA0588	16855.5	15405.9
PA0589	2618.5	2420
PA0590	7291	6742.8
PA0591	2943	2766.2
PA0592	6689.5	6236.4
PA0593	7890	7259
PA0594	10108	9520.6
PA0595	23916	21730.1
PA0596	8818	8164.1
PA0597	5456.5	5087.6
PA0598	6191.5	5781.9
PA0599	7799.5	7415.3
PA0600	19543.5	18186.3
PA0601	5023	4598.6
PA0602	9042.5	8258.3
PA0603	8961	8277.2
PA0604	9086.5	8148.3
PA0605	11633.5	10246.6
PA0606	7776	6801.2
PA0607	5630.5	5080.7
PA0608	6857	6240.8
PA0609	12302.5	11254.2
PA0610	2480.5	2317.4
PA0611	6155	5740.7
PA0612	1343.5	1326.8
PA0613	3013	2797.3
PA0614	3663.5	3317.7
PA0615	4054	3869.3
PA0616	4478	4095.3
PA0617	2593.5	2399
PA0618	6804	6260.5
PA0619	4332	4080.1
PA0620	16980	15175
PA0621	3755	3622.3
PA0622	9558.5	8544.6
PA0623	4205.5	3720.3
PA0624	2637.5	2405.8
PA0625	16675.5	15111.2
PA0626	6792	6208.3
PA0627	1707	1552.8
PA0628	7843	7221.6
PA0629	4956	4653.8
PA0630	2583	2360.7
PA0631	1974	1850.3
PA0633	4062	3677.7
PA0634	2777	2544.8
PA0635	2093	1941.6
PA0636	14376	12793.5
PA0637	2909.5	2683.6
PA0638	5662.5	5248.6
PA0639	6416	6201.3
PA0640	4990.5	4507.3
PA0641	28454	26186.8
PA0643	9225.5	8305
PA0644	2927.5	2740.3
PA0645	1891.5	1752.1
PA0646	8835	7878
PA0647	2451.5	2239.7
PA0648	1934.5	1836.1
PA0649	4947.5	4568.6
PA0650	8313	7555.6
PA0651	6714.5	6071.4
PA0652	5512	5064.3
PA0653	3463	3207.1
PA0654	6891	6309.6
PA0655	5017	4719.5
PA0656	2856.5	2774.3
PA0657	12170.5	11156.4
PA0658	6526	5999.4
PA0659	8653	7809.8
PA0660	7909.5	7206.2
PA0661	4523.5	4074.7
PA0662	8328.5	7619.4
PA0663	5845	5457
PA0664	3171	2944.6
PA0665	2914.5	2598.4
PA0666	8719	8108
PA0667	11081	10062.2
PA0668	10028.5	9076.7
PA0670	11530.5	10944
PA0671	4305	4044.1
PA0672	4750.5	4367.9
PA0673	2282	2165
PA0674	5476	5025.6
PA0675	4393.5	4100
PA0676	7546.5	7067.4
PA0677	5087.5	4773.6
PA0678	3561.5	3359.8
PA0679	3297	3069.4
PA0680	2922	2635.7
PA0681	3650	3341.1
PA0682	7685.5	7217.2
PA0683	8452	7943
PA0684	4592	4279.1
PA0685	17954.5	16290.7
PA0686	10934	10130.7
PA0687	9750	8895.5
PA0688	9008.5	7870
PA0689	9263.5	8186.2
PA0690	95238	85340.5
PA0691	5407	4958.1
PA0692	13529.5	12325.5
PA0693	14811.5	13380.9
PA0694	3370.5	2966.2
PA0695	5502	5254.9
PA0696	14006.5	12631
PA0697	4940.5	4628.6
PA0698	3823	3510
PA0699	7006.5	6486
PA0700	3421.5	3395.1
PA0701	7997.5	7631.9
PA0702	8397.5	7704.3
PA0703	11690	10295.9
PA0704	11457.5	10708.4
PA0705	7721.5	7139.8
PA0706	5660	5233.5
PA0707	6353	5875.1
PA0708	6939.5	6502.1
PA0709	2657	2423.6
PA0710	3322.5	3082.7
PA0711	3991	3671
PA0712	2091	1942.5
PA0713	2462	2272.9
PA0714	3954.5	3585.2
PA0715	9084.5	8025.5
PA0716	12042.5	10725.4
PA0718	2456	2403.6
PA0719	2684	2604.1
PA0720	3320	3091
PA0721	916	776.7
PA0722	2190	1942.5
PA0723	2089.5	1803.7
PA0724	9752.5	8748.4
PA0725	3457	3067.7
PA0726	10659.5	9914.6
PA0727	11387	10523.5
PA0728	8411	7835.5
PA0729	2816.5	2629.8
PA0730	7713	7256
PA0731	6110.5	5531.6
PA0732	8464.5	7755.8
PA0733	5821	5499.5
PA0734	2023.5	1978.4
PA0735	6466	6131.7
PA0736	10492.5	9233
PA0737	4041.5	4071.6
PA0738	2357	2076.2
PA0739	7137	6660.6
PA0740	16324.5	14946.9
PA0741	4991	4607
PA0743	7066.5	6293.8
PA0744	9185	8512.6
PA0745	6630	6138.5
PA0746	9530.5	8777.1
PA0747	12335.5	11454.2
PA0749	7368	6932
PA0750	5949	5503.4
PA0751	9378.5	8411.9
PA0752	13740.5	11900
PA0753	4396.5	3852.9
PA0754	8256	7362.3
PA0755	10935.5	9797.8
PA0756	5410.5	4900.1
PA0757	11077.5	10117.7
PA0758	6794.5	6240.6
PA0759	7548.5	6816.2
PA0760	2186.5	2082.8
PA0761	13431	12489.4
PA0762	4754	4464.3
PA0763	4288.5	4042.3
PA0764	7526.5	6976.7
PA0765	3651.5	3292.6
PA0766	11259	10095.2
PA0767	15123.5	13672.1
PA0768	7688	6962.4
PA0769	3500.5	3165.3
PA0770	5672.5	5209.4
PA0771	7694.5	7107.1
PA0772	5757	5303.1
PA0773	5601.5	5339
PA0774	8401	7848.6
PA0775	6177.5	5676.4
PA0776	5124.5	4616.1
PA0777	6169	5779
PA0778	3186	2923.4
PA0779	20240.5	18509.2
PA0780	6083.5	5645.4
PA0781	16373.5	14976.2
PA0782	25687	23514.3
PA0783	14215.5	12431.4
PA0784	7744	7216.6
PA0785	5004.5	4664.9
PA0786	2954	2518.8
PA0787	9295	8670.1
PA0788	26131	24045.2
PA0789	13635	12025.7
PA0790	7198	6254.6
PA0791	6411	6009.7
PA0792	12449	11475
PA0793	9439.5	8677.8
PA0794	21141	19442.4
PA0795	9586.5	8779.9
PA0796	7301.5	6546.5
PA0797	5623	5415.1
PA0798	5407	5006.7
PA0799	16591.5	15361.6
PA0800	4461.5	4078.8
PA0801	13698.5	12487.1
PA0802	3018.5	2643.3
PA0803	3637	3336.3
PA0804	6584.5	6136.9
PA0805	1876.5	1753.7
PA0806	3825	3403
PA0807	6758.5	6135.1
PA0808	4047.5	3745.5
PA0809	11500	10099.3
PA0810	6074	5593.8
PA0811	11344	9866.1
PA0812	10496	9819.3
PA0813	10009.5	9369.7
PA0814	3243.5	2998.6
PA0815	7915.5	7429.6
PA0816	6738	6315.7
PA0817	3800.5	3599.5
PA0818	2097	1898.8
PA0819	2219	2068
PA0820	6949.5	6418.5
PA0821	9459.5	8703.9
PA0823	1604	1509.7
PA0824	3962.5	3631.5
PA0825	3034.5	2732.8
PA0826	6146	5574.5
PA0827	7433.5	6861.1
PA0828	5674.5	5214.2
PA0829	8292	7669.7
PA0830	7629.5	7195.7
PA0831	8596	7806.8
PA0832	5331.5	4973.9
PA0833	5270.5	4792.1
PA0834	8695	7921.7
PA0835	16572	15128.4
PA0836	9468.5	8732.2
PA0837	3733	3410.6
PA0838	4018.5	3622.1
PA0839	4948	4572.1
PA0840	9250	8529.2
PA0841	7886.5	7170.5
PA0842	9863	9330.9
PA0843	4621.5	4434.8
PA0844	19033	17679.4
PA0845	16817	15381.2
PA0846	7492.5	6651
PA0847	18148.5	16746.6
PA0848	5039	4615.1
PA0849	7604.5	6865.1
PA0850	3930.5	3376.9
PA0851	7708.5	7133
PA0852	9759	8868.9
PA0853	5244.5	4957.8
PA0854	10889	9965.2
PA0855	8669.5	8170.5
PA0856	4458.5	4018.7
PA0857	2472	2360.8
PA0858	7879.5	7324.1
PA0859	4873	4501.8
PA0860	15444.5	13838.4
PA0861	20660	18938.3
PA0862	6817.5	6414.5
PA0863	7612.5	6881.4
PA0864	6217.5	5905.4
PA0865	9191	8404.2
PA0866	13527	11988.5
PA0867	3302.5	2884.7
PA0868	3201.5	2981.2
PA0869	7727	6986.3
PA0870	9782.5	8937.2
PA0871	3056.5	2868.5
PA0872	7040.5	6586
PA0873	12535.5	11531.5
PA0874	2064	1884.8
PA0875	19168.5	17514.7
PA0876	7979.5	7257.8
PA0877	7192	6683.3
PA0878	6818	6493.5
PA0879	9758.5	8942.4
PA0880	3032.5	2771.5
PA0881	10777.5	9952.8
PA0882	9604.5	8825.6
PA0883	6288	5804.1
PA0884	8300	7618.9
PA0885	5918.5	5171.5
PA0886	12041	10444.8
PA0887	16767.5	15444.5
PA0888	6613	5800.9
PA0889	6591.5	5738.3
PA0890	6846	5999
PA0891	8943.5	8299.2
PA0892	6259.5	5761.1
PA0893	8151.5	7625.3
PA0894	2702	2506.8
PA0895	10036.5	9127.4
PA0896	8411	7648.5
PA0897	8481	7754.3
PA0898	11705	10679.1
PA0899	10842.5	9938.9
PA0900	2240.5	2089.2
PA0901	8214	7562.2
PA0902	7974.5	7196
PA0903	21309	19339.2
PA0904	9906.5	8962.6
PA0905	1444	1360.8
PA0906	5749	5281.1
PA0907	4406	4235.5
PA0908	3226.5	2832.6
PA0909	2485.5	2188.9
PA0910	3889.5	3563.1
PA0911	3484.5	3226.2
PA0912	3988	3740.5
PA0913	12177	11056.6
PA0914	3321	3110.5
PA0915	3892	3535.9
PA0916	11115.5	10234
PA0917	17313.5	15451.1
PA0918	5295.5	4796.8
PA0919	10399	9568.4
PA0920	23322	20833.6
PA0921	3289.5	2905.8
PA0922	2714	2554.9
PA0923	8693.5	8003.4
PA0924	16981.5	15512.7
PA0925	3397	3153.8
PA0926	3533.5	3304.4
PA0927	8120.5	7393.7
PA0928	21611	19810.8
PA0929	5927.5	5521
PA0930	11119	10398
PA0931	17785	16173.1
PA0932	7065.5	6516.7
PA0933	10674	10013.4
PA0934	18453	17185.3
PA0935	6706	6264.3
PA0936	8694	7914
PA0937	4232.5	3935
PA0938	10751.5	9835.8
PA0939	2652.5	2449.7
PA0940	2121.5	2015.2
PA0941	1889.5	1695.4
PA0942	4484.5	4164.9
PA0943	6352	5706.5
PA0944	5238.5	4997.1
PA0945	8490.5	7585.8
PA0946	7905	7252.5
PA0947	6118.5	5592.6
PA0948	4076.5	3618.1
PA0949	4789.5	4327.4
PA0950	2714.5	2532.1
PA0951	11610	10498.4
PA0952	3042	2829.8
PA0953	3761	3474.5
PA0954	2148	2084
PA0955	7578	7099.6
PA0956	14200.5	12999.4
PA0957	3288	2988.7
PA0958	11487	10199.1
PA0959	5276.5	4868.2
PA0960	1497	1427.9
PA0962	3919	3620.2
PA0963	14911	13744.6
PA0964	5876	5245.8
PA0965	4058	3772.3
PA0966	4863.5	4465.6
PA0967	8556	7887
PA0968	3698.5	3404.9
PA0969	5931	5385.1
PA0970	3592.5	3212
PA0971	7934.5	7307.3
PA0972	10773.5	9788.3
PA0973	3922	3556.8
PA0974	6304.5	5721.1
PA0975	6758.5	6222.5
PA0976	5461.5	4921.2
PA0978	7107.5	6792.5
PA0979	2417	2271.3
PA0981	5002.5	4455.8
PA0982	4595.5	4169.9
PA0983	2348	2226
PA0984	3687	3180.5
PA0985	12573.5	11397.4
PA0986	2312	2091.9
PA0987	7062	6728.9
PA0988	3508.5	3192.4
PA0989	4961	4566.3
PA0990	5207.5	4887.4
PA0992	4764.5	4000.2
PA0993	5823.5	5236.5
PA0994	20769	18602.6
PA0995	4278.5	3975.5
PA0996	12764	11762.8
PA0997	6688.5	6152.1
PA0998	8852.5	8020
PA0999	8113.5	7431
PA1000	7621.5	7161.3
PA1001	12675.5	11829.1
PA1002	4919	4511.5
PA1003	8370	7639.7
PA1004	8479.5	7876.2
PA1005	11272	10436.9
PA1006	2025.5	1829.3
PA1007	10713.5	9459.3
PA1008	4086	3671.6
PA1009	4642.5	4257.3
PA1010	7065	6474.4
PA1011	9174	8490.7
PA1012	6169.5	5724.3
PA1013	6285.5	5632.3
PA1014	8620	7969.1
PA1015	6267.5	5822.5
PA1016	9135	8241.3
PA1017	16694	15276.8
PA1018	6921	6467.7
PA1019	12212	10800.8
PA1020	8545	8041.8
PA1021	5920	5386.1
PA1022	9866	9177.2
PA1023	7358	6755.8
PA1024	7548.5	7016.4
PA1025	10845.5	9809
PA1026	3651	3327.7
PA1027	12545.5	11641.4
PA1028	10490	9693.3
PA1030	6349	6034
PA1031	10378	9814.1
PA1032	21407.5	19722.2
PA1033	5756.5	5362.6
PA1034	1508	1579.9
PA1035	4438	4143.2
PA1036	4057.5	3769.7
PA1037	5897.5	5197.9
PA1038	2582.5	2500.2
PA1039	3869.5	3663.1
PA1040	4321.5	3994.5
PA1041	4791	4383.9
PA1042	2893.5	2548.1
PA1043	5967.5	5407.6
PA1044	4443.5	3971.1
PA1045	17695.5	16332.8
PA1046	18806.5	17455.6
PA1047	9495	8839.2
PA1048	7036.5	6465.4
PA1049	5344.5	5114.2
PA1050	8826	8439.7
PA1051	12084	10465.4
PA1052	8461	7673.2
PA1053	3435	3104.7
PA1054	26076.5	22671.5
PA1055	2923.5	2549.1
PA1056	13706.5	11775.1
PA1057	4774	4225.9
PA1058	2598.5	2186
PA1059	3259.5	2865.3
PA1060	8615	7585.6
PA1061	9138	8436
PA1062	3947.5	3783.1
PA1063	2212	2042
PA1064	5405	4918.9
PA1065	3751	3633.6
PA1066	5439	4922.2
PA1067	7554.5	7026
PA1068	15071	14116.3
PA1069	18574.5	17432.4
PA1070	5833.5	5249.5
PA1071	6380	5845
PA1072	12020.5	10522.1
PA1073	8530	7364.3
PA1074	9272.5	8267.3
PA1075	2623	2359.1
PA1076	3045	2907.7
PA1077	3246.5	2962.3
PA1078	3384.5	3064.8
PA1079	5619.5	4893.6
PA1080	10822.5	9644
PA1081	5798	5287.9
PA1082	6088.5	5439.7
PA1083	5626	4992.4
PA1084	8600	7643.5
PA1085	9251.5	8490
PA1086	15774.5	13855.5
PA1087	10200	9072.4
PA1088	6253.5	5812.8
PA1089	5068	4655.6
PA1090	5536	5095.2
PA1091	41632.5	38571.9
PA1092	10602.5	9173.7
PA1093	2757.5	2480.2
PA1094	11145	9605.4
PA1095	3016.5	2755
PA1096	2216.5	2050.5
PA1097	11930	11051.2
PA1098	9275	8617.4
PA1099	11165	10309.2
PA1100	2495	2307.6
PA1101	13992.5	12652.1
PA1102	8062	7273.6
PA1103	5967	5781.7
PA1104	10696	9848.2
PA1105	3396	3298.7
PA1106	6120	5405
PA1107	10265	9332.5
PA1108	10386	9155.8
PA1109	6447.5	6079.6
PA1110	5856	5509.5
PA1111	5274.5	4875.3
PA1112	9373	8669.3
PA1113	14866	13473.7
PA1114	2748.5	2516.6
PA1115	19843	18166.7
PA1116	7366	6671.2
PA1117	3128.5	2787
PA1118	5843.5	5496.3
PA1119	3954	3630.7
PA1120	10384.5	9522.1
PA1121	4576	4209.2
PA1123	2647.5	2434.3
PA1124	12550.5	11756.3
PA1125	5814.5	5515.7
PA1126	5454	4924
PA1127	8074.5	7513.8
PA1128	7413	6833.8
PA1129	3548.5	3264.8
PA1130	8101	7381.4
PA1131	11270	9865.8
PA1132	5878	5406.2
PA1133	3033	2888.9
PA1134	4629.5	4433.2
PA1135	7551	6804.9
PA1136	5968.5	5549.1
PA1137	7724	7132.6
PA1138	7234.5	6787.4
PA1139	6423.5	5883.4
PA1140	7362.5	6914.6
PA1141	7186.5	6554.2
PA1142	5926.5	5608.3
PA1143	5473.5	5084.1
PA1144	12170	10743.7
PA1145	7606.5	7021.3
PA1146	9416.5	8602.1
PA1147	13417.5	11731.5
PA1148	15338.5	14211.1
PA1149	2701	2395.6
PA1150	16227.5	14808
PA1151	2336.5	2131.2
PA1153	4715.5	4497.3
PA1154	4894.5	4728
PA1155	10813	9919.6
PA1156	24474	22191.8
PA1157	5781	5317.5
PA1158	11118.5	10362
PA1159	1742	1616.5
PA1160	3087.5	2967.1
PA1161	6514.5	6073.5
PA1162	9202.5	8486.6
PA1163	23382.5	21330.1
PA1164	6535	5946.2
PA1165	6063.5	5580.6
PA1166	6471	5876.3
PA1167	5475.5	5124.7
PA1168	2606	2256.1
PA1169	17312.5	15696.2
PA1170	6906.5	6035.6
PA1171	9853.5	8837.3
PA1172	5435.5	5075.2
PA1173	3794	3566.7
PA1174	21758.5	20010.8
PA1175	2489	2321.9
PA1176	3634	3427
PA1177	1540.5	1385.1
PA1178	5079.5	4432.5
PA1179	5642	5226.8
PA1180	11078	10215.4
PA1181	28581.5	26009.9
PA1182	8455.5	8033.6
PA1183	11788.5	10275.1
PA1184	6962.5	6540.2
PA1185	5433.5	5182
PA1186	8425	7805.2
PA1187	9825.5	9008.6
PA1188	9513	8690.3
PA1189	4332.5	4251.1
PA1190	5658	5033.2
PA1191	5077	4782.1
PA1192	7226.5	6548.7
PA1193	5859.5	5383.2
PA1194	13158.5	11474.2
PA1195	6354.5	5916.8
PA1196	10813.5	9945.3
PA1197	6101	5710
PA1198	5070.5	4613.4
PA1199	4473.5	4078
PA1200	5547.5	5006.5
PA1201	7565.5	6966.4
PA1202	5473	4872.6
PA1203	3118.5	2914.6
PA1204	4545.5	4155
PA1205	7642	7265.4
PA1206	4008	3674.7
PA1207	15718.5	14011
PA1208	13176	12043.3
PA1209	8030	7168.9
PA1210	5538	5266.9
PA1211	5042.5	4654.3
PA1212	11291	9781.8
PA1213	7820.5	7363.4
PA1214	12978.5	12219
PA1215	10938	9990.4
PA1216	6643.5	6138.1
PA1217	11357	10522.9
PA1218	7663	7221.2
PA1219	5296	5015.9
PA1220	10273.5	9632.8
PA1221	15067.5	13832.2
PA1222	9543	8779.8
PA1223	7130.5	6729.3
PA1224	6756	6277.6
PA1225	5117.5	4783.4
PA1226	4608	4357.9
PA1227	6969	6526.5
PA1228	2401.5	2298.5
PA1229	6437	6068.6
PA1230	2148	1888.3
PA1231	7265	6797.6
PA1232	17436	15781.4
PA1233	2175	1985.4
PA1234	4081	3742.8
PA1235	6432.5	6011.6
PA1236	13373	11800.4
PA1237	8551.5	8198
PA1238	10792	10112.8
PA1239	7923	7401.4
PA1240	6234	5777.3
PA1241	4805	4433.9
PA1242	13787	12814.7
PA1243	20283	18773.4
PA1244	2801	2635.6
PA1245	9743	8469.5
PA1246	14615.5	13196.8
PA1247	10150.5	9465.3
PA1248	11686.5	10754.9
PA1249	11910.5	10383.4
PA1250	3139.5	2856.7
PA1251	11811	11022.2
PA1252	7892.5	7376.4
PA1253	12099	11110.7
PA1254	7510.5	6834.3
PA1255	8261	7756.6
PA1256	5963	5472.1
PA1257	6046	5292.3
PA1258	6398.5	5594.3
PA1259	13668	12675.2
PA1260	6866	6034.8
PA1261	5407.5	5073.7
PA1262	12733	11183.9
PA1263	7787.5	7447.6
PA1264	6703	6353.8
PA1265	8288.5	7348
PA1266	9750.5	9118.8
PA1267	8720	8016.6
PA1268	7512.5	6980.9
PA1269	5344.5	5042.6
PA1270	17167.5	15510.5
PA1271	15165.5	13811
PA1272	4907	4570.1
PA1273	10306.5	9481.2
PA1274	5258	4953
PA1275	8136	7378.8
PA1276	7992	7581.1
PA1277	11562	10562.8
PA1278	4054.5	3775.8
PA1279	8030.5	7395.8
PA1280	4591.5	4402
PA1281	6435.5	5598.4
PA1282	12972.5	11439.3
PA1283	4492	4105.6
PA1284	15315.5	13957.1
PA1285	3464	3209.2
PA1286	11135.5	9686.9
PA1287	4543	4168.6
PA1288	11018	9736
PA1289	3886	3680.4
PA1290	4897	4557
PA1291	7460	6854.1
PA1292	6902	6357
PA1293	9100.5	8196.7
PA1294	9327.5	8785.3
PA1295	2463.5	2334
PA1296	7876.5	7130.9
PA1297	8545	7914.5
PA1298	2043.5	1937.4
PA1299	3852.5	3607
PA1300	4133	3990.9
PA1301	7976	7481.4
PA1302	21645.5	19879.1
PA1303	4563	4200.6
PA1304	17078	15747.8
PA1305	4386.5	4052
PA1306	3853	3610.4
PA1307	6725.5	6175.8
PA1308	4796.5	4441.5
PA1309	6639.5	6227.6
PA1310	9135	8446.4
PA1311	6754	6244.9
PA1312	7270	6700.4
PA1313	12024	10504.2
PA1314	3142.5	2929.3
PA1315	4816.5	4507.8
PA1316	13396.5	11681.5
PA1317	8867	8106.4
PA1318	20168.5	17906.7
PA1319	6092.5	5409.3
PA1320	3263.5	2880.2
PA1321	8517.5	7422.6
PA1322	18100.5	16438.5
PA1323	2496	2240.8
PA1324	4144.5	3708.4
PA1325	3205.5	2955.1
PA1326	12422	11456.9
PA1327	16160	14945.1
PA1328	7338	6867.7
PA1329	3133	2879
PA1330	6383.5	5997.9
PA1331	13411.5	12123.1
PA1332	3839	3697.5
PA1333	1619	1468.3
PA1334	8797.5	8117.4
PA1335	10284.5	9458.5
PA1336	15303.5	14097.9
PA1337	8887	7965.7
PA1338	14152.5	12649.8
PA1339	6106	5606.2
PA1340	6457	5660.1
PA1341	7151.5	6306.6
PA1342	7756.5	6891.9
PA1343	4102.5	3641.3
PA1344	6175.5	5519.1
PA1345	13427.5	12343
PA1346	12117	11365.4
PA1347	6317.5	5774.4
PA1348	5262	4948.3
PA1349	2903	2665.6
PA1350	6407	6037.7
PA1351	9585.5	8998.5
PA1352	10511.5	8982.7
PA1353	3618.5	3312.4
PA1354	3361.5	3207.3
PA1355	2952	2773
PA1356	9177	8782.1
PA1357	3713	3395.4
PA1358	3492	3178.6
PA1359	5123	4808.9
PA1360	7893.5	6800.7
PA1361	12798.5	11418
PA1362	2439	2234.4
PA1363	5752.5	5502.2
PA1364	6723.5	6160
PA1365	19798.5	17979.8
PA1366	6860	6312.6
PA1367	6678	6153.7
PA1368	11950	11055.2
PA1369	6608	5884.1
PA1370	15990	14627.7
PA1371	6461	5914
PA1372	18225	16483.8
PA1373	9637	8846.2
PA1374	4024.5	3857.8
PA1375	8998	8302.1
PA1376	15460	14259.6
PA1377	4318	4046.3
PA1378	3201	2946.2
PA1379	6523.5	6009.5
PA1380	7799	7277.1
PA1381	4121.5	3736.2
PA1382	17813.5	16018.6
PA1383	14355.5	12635.4
PA1384	8499	7698.2
PA1385	10217.5	9171.5
PA1386	10984	9901.7
PA1387	13477	12367.9
PA1388	6219	5743
PA1389	12528	11611.1
PA1390	9211.5	8545.2
PA1391	15087	13951.8
PA1392	10166	9447.1
PA1393	4845.5	4452.4
PA1394	1831	1733.8
PA1395	3507	3226.6
PA1396	13669	12526.7
PA1397	4994	4579.7
PA1398	2623.5	2391.2
PA1399	7467.5	6960.5
PA1400	25697	23642.9
PA1401	3506.5	3257.4
PA1402	5247.5	4691.3
PA1403	4799.5	4499
PA1404	1845.5	1746.3
PA1405	13137.5	12297.4
PA1406	6189	5860.9
PA1407	7882.5	7326.9
PA1408	20307	18011.6
PA1409	8754.5	8053.8
PA1410	9478	8540.6
PA1411	8680.5	7625.8
PA1412	10409	9194.3
PA1413	7053.5	6539.6
PA1414	1870	1795.5
PA1415	6189	5869.5
PA1416	10967.5	9851.8
PA1417	12924	11909.1
PA1418	12957	11142.5
PA1419	13875	12230.9
PA1420	3481.5	3315.2
PA1421	7938.5	7281.9
PA1422	7566	7029.8
PA1423	9931.5	9293.9
PA1424	4720	4481.1
PA1425	12342	11463.3
PA1428	3651	3415.3
PA1429	22144	20046.2
PA1430	6309.5	5746.3
PA1431	2019.5	1942.8
PA1432	5281.5	4830.2
PA1433	15844.5	14665.3
PA1434	6016	5457.7
PA1435	8690	7956
PA1436	26134	23313.8
PA1437	5754	5218.3
PA1438	11739	10954.3
PA1439	3867	3536.7
PA1440	4796.5	4506.7
PA1441	8825.5	8185.2
PA1442	4388	3905.9
PA1443	8213.5	7526.8
PA1444	3516.5	3214.5
PA1445	3589.5	3263.7
PA1446	6995.5	6126
PA1447	2524.5	2209.7
PA1448	7214	6261.6
PA1449	9619.5	8696.1
PA1450	11113	9857.8
PA1451	11103	9865.6
PA1452	17489.5	15740
PA1453	9874	9183.9
PA1454	6918.5	6194.7
PA1455	5919	5475.2
PA1456	3262.5	2924.5
PA1457	6112.5	5729.9
PA1458	17120	15630.4
PA1459	8692	7864.5
PA1460	6293.5	5538.1
PA1461	6865.5	6383.8
PA1462	6508.5	5864.4
PA1463	7129.5	6635.3
PA1464	3909.5	3537
PA1465	2980.5	2770.3
PA1466	5767.5	5352.5
PA1467	7753.5	7251.1
PA1468	3649	3313.9
PA1469	5597	5340.8
PA1470	5717.5	5131.8
PA1471	2166	1887.9
PA1472	4626	4363
PA1473	2638	2403.9
PA1474	11351	10286.3
PA1475	5507	5098.2
PA1476	6108.5	5236.6
PA1477	7665.5	6876
PA1478	1528.5	1438.4
PA1479	3901.5	3482.6
PA1480	18835	16649.8
PA1481	4841	4371.9
PA1482	3978.5	3600.4
PA1483	9313	8600.2
PA1484	6932.5	6439.5
PA1485	12438	10837.6
PA1486	8359	7776.7
PA1487	11452.5	10600.2
PA1488	9535	8930.9
PA1489	9480.5	8936.4
PA1490	5941.5	5611.4
PA1491	11568.5	10141.2
PA1492	3067	2897.3
PA1493	8636	7749
PA1494	12780	11814.9
PA1495	5052.5	4798.4
PA1496	8009	7137.9
PA1497	8322	7249.3
PA1498	11095	10231.4
PA1499	9906.5	8966.4
PA1500	7085	6367.2
PA1501	6714.5	6161.7
PA1502	14768	13569.5
PA1503	3201.5	2849.2
PA1504	5471	5035.7
PA1505	7985	7418.9
PA1506	2724.5	2591.2
PA1507	12296.5	10896.9
PA1508	1997	1778.8
PA1509	9672.5	8932.5
PA1510	13950	13024.4
PA1511	20209.5	19137.2
PA1512	4326	4036.4
PA1513	11350.5	10264.7
PA1514	4300.5	3976.4
PA1515	8295	7835.8
PA1516	4188.5	3861.5
PA1517	8045	7629.7
PA1518	3141	2930
PA1519	12442.5	10873.3
PA1520	6017	5650.1
PA1521	11050	10066.8
PA1522	6686	6289.2
PA1523	19645	18121
PA1524	11642	10678.9
PA1525	11007	10077.7
PA1526	5384.5	5037.4
PA1527	25798	24720.1
PA1528	6922	6461.1
PA1529	19086.5	17538.8
PA1530	3279.5	3021.7
PA1531	7144	6683.4
PA1532	15522	14496.6
PA1533	2516	2323.7
PA1534	4603	4259.7
PA1535	9628	8781
PA1536	4483	4214.8
PA1537	6961	6370.7
PA1538	13831	12804.7
PA1539	6301.5	5969.3
PA1540	3275	2812.4
PA1541	3357.5	2911.5
PA1542	8089	7376.1
PA1543	4689	4182.4
PA1544	5966	5469.3
PA1545	3294.5	3123.9
PA1546	11673.5	10803.8
PA1547	6238.5	5517.8
PA1548	1784.5	1628.9
PA1549	19917	18104
PA1550	4383	4084.9
PA1551	13267.5	11979.4
PA1552	8400.5	7672.8
PA1553	5282.5	4871.8
PA1554	14324.5	12826.1
PA1555	8271.5	7516.9
PA1556	5326.5	4887.7
PA1557	14390.5	12803.2
PA1558	5038	4696.9
PA1561	12230	11352.5
PA1562	22744.5	20649.7
PA1563	8976.5	8459.7
PA1564	2053	1882.7
PA1565	11077.5	10305.7
PA1566	11111.5	10272.1
PA1567	11603	10706.3
PA1568	2821	2696.5
PA1569	12458	11012.6
PA1570	6908.5	6408.1
PA1571	1270	1266.8
PA1572	9103.5	8324.8
PA1573	4941	4568.9
PA1574	2444	2188.2
PA1575	4545	4401
PA1576	6925.5	6316.2
PA1577	3579	3140.9
PA1578	6070.5	5713.4
PA1579	5168	4686.4
PA1580	11287	10292.8
PA1581	3584	3105.1
PA1582	3821	3366.8
PA1583	14368	13144.5
PA1584	6052	5463.6
PA1585	23796	22061.2
PA1586	9762	8752.5
PA1587	11722.5	10453.1
PA1588	9648	8589.5
PA1589	7217.5	6440.1
PA1590	11877.5	10187.6
PA1591	7220	6445.4
PA1592	1439	1394.6
PA1593	3799.5	3518.6
PA1594	3842	3564
PA1595	10097	9311.2
PA1596	16168	14740.1
PA1597	5751.5	5275.6
PA1598	6281.5	5930
PA1599	6263	5965
PA1600	10368	9669
PA1601	17854	16664.3
PA1602	3740	3454.4
PA1603	3193.5	2946
PA1604	7724.5	7266.3
PA1605	8965	8381.1
PA1606	3968	3682.6
PA1607	3552	3317.6
PA1608	11905.5	10902.3
PA1609	9690	8752.2
PA1610	4540.5	4099.3
PA1611	15321	14137.1
PA1612	6145.5	5554.7
PA1613	17646	16331.1
PA1614	8193	7481.9
PA1615	2954.5	2734.1
PA1616	3612	3370.8
PA1617	14036.5	12980.3
PA1618	3521	3201.1
PA1619	6813	6532.7
PA1620	5635.5	4906.8
PA1621	6868.5	6507.2
PA1622	7117.5	6618
PA1623	5669.5	5254.7
PA1624	6503.5	5987.2
PA1625	10348	9073
PA1626	11179	9931.1
PA1627	5006.5	4754.2
PA1628	11810	11048.5
PA1629	6256	5692.6
PA1630	7111.5	6675.4
PA1631	9246	8502.7
PA1633	15291.5	13392.9
PA1634	16809	14906.9
PA1635	4230	3829.4
PA1636	21052	19545.3
PA1637	5543.5	5080.3
PA1638	7614.5	6965.1
PA1639	4977	4627.9
PA1640	8443	7747.1
PA1641	2361	2110.3
PA1642	8357	7525.4
PA1643	9345.5	8674.9
PA1644	4893.5	4519.6
PA1645	3304	3144.7
PA1646	14187.5	13105
PA1647	15092.5	13261
PA1648	8495	7620.9
PA1649	6050	5350.6
PA1650	8134	7061.5
PA1651	10539	9273.7
PA1652	5998.5	5270.9
PA1653	3876	3576.9
PA1654	9638.5	8997.2
PA1655	5539	5009
PA1656	13023	12120.1
PA1657	3856	3501.7
PA1658	12726	11684.8
PA1659	3261	2933.3
PA1660	13887.5	12717.9
PA1661	8785	8189.6
PA1662	20255.5	18792.5
PA1663	12232.5	11283.1
PA1664	1189	1067.9
PA1665	9153	8600.4
PA1666	4113.5	3726.9
PA1667	11183.5	10300
PA1668	7490	6887.5
PA1669	30228	27663.3
PA1670	5706	5302.2
PA1671	7947.5	7384.1
PA1672	3076.5	2807.6
PA1673	4063	3799.3
PA1674	4530	4134.1
PA1675	4481	4210.2
PA1676	2799.5	2533.3
PA1677	4601	4234.5
PA1678	7724.5	7209.5
PA1679	6439	6082
PA1680	7598	6991.9
PA1681	8535	7884.7
PA1682	10962.5	9785.6
PA1683	5152	4747.6
PA1684	4563	4321.5
PA1685	6073.5	5514.9
PA1686	7351.5	6852
PA1687	7317	6791.9
PA1688	7107.5	6519.9
PA1689	18799	16912.6
PA1690	9037	8141.9
PA1691	7391.5	6364.4
PA1692	2462	2127.7
PA1693	6167.5	5461.6
PA1694	7372.5	6799.2
PA1695	7253	7196.4
PA1696	3453.5	3517
PA1697	10271.5	9610.1
PA1698	6672.5	6146.7
PA1699	2261.5	2110.1
PA1700	3018	2818.4
PA1701	2904.5	2790.5
PA1702	2451	2360.9
PA1703	17919	16084.8
PA1704	3701	3488.9
PA1705	2093.5	2044.8
PA1706	7205	6426.3
PA1707	4045.5	3697.3
PA1708	8710	7824
PA1709	6500.5	5969.2
PA1710	3761	3385.3
PA1711	1657	1609.4
PA1712	3224.5	2993.3
PA1713	7455.5	6823.3
PA1714	6753.5	6380.2
PA1715	3247	3034.5
PA1716	14448.5	13197.4
PA1717	10312	9540.7
PA1718	1461	1394.3
PA1719	2064	1818.9
PA1720	2758	2579.3
PA1721	3278	3025.7
PA1722	2499	2348.6
PA1723	6144	5544.9
PA1724	5367.5	5064
PA1725	4870.5	4562.9
PA1726	18706	16978.8
PA1727	17694.5	15863.6
PA1728	2817	2627.6
PA1729	5386.5	5160.1
PA1730	11880.5	10979.1
PA1731	8086.5	7363.2
PA1732	6510	6202.7
PA1733	6093	5456.6
PA1734	6731.5	6372
PA1735	8360.5	7329.4
PA1736	9619.5	8586.9
PA1737	17789	16053.7
PA1738	7423	6904.8
PA1739	8007.5	7454.8
PA1740	7748	7152.8
PA1741	3051	2844.8
PA1742	6284	5826.8
PA1743	1969	1810.6
PA1744	1690.5	1504.1
PA1745	3971.5	3682.9
PA1746	4108	3822.3
PA1747	1330	1234.6
PA1748	5610.5	4987.2
PA1749	3729.5	3530.1
PA1750	8794	7954.7
PA1751	3156.5	2906.4
PA1752	7671.5	7127.8
PA1753	4064.5	3702.6
PA1754	8508.5	7760.8
PA1755	2800	2644.4
PA1756	6854.5	6435.3
PA1757	5504.5	5009.7
PA1758	11088	10266.1
PA1759	22301	20575.7
PA1760	23013.5	21095.7
PA1761	3474	2978.6
PA1762	6612.5	6028.3
PA1763	8917.5	7845.4
PA1764	14251	12756.4
PA1765	9696	9077.7
PA1766	8413.5	7701.4
PA1767	13989	12444.4
PA1768	4592	4111.5
PA1769	7031	6403.2
PA1770	19589.5	17662
PA1771	8504.5	7882.5
PA1772	4103	3644.7
PA1773	8600.5	7886.7
PA1774	1967.5	1810.4
PA1775	7398.5	6302
PA1776	4420.5	4089.3
PA1777	8479	7569.9
PA1778	5746	5249.4
PA1779	22065	20491.7
PA1780	2597.5	2399.5
PA1781	20576.5	18680.6
PA1782	13161	12265.7
PA1783	11275.5	9852.5
PA1784	5774	5328.2
PA1785	4510	4254.7
PA1786	9989	9158
PA1787	21535	19499.8
PA1788	4168	3889.7
PA1789	6942.5	6378.2
PA1790	5225	4785.7
PA1791	10716.5	9743.2
PA1792	6185	5845.9
PA1793	4144	3800
PA1794	14075	13142.1
PA1795	11646	10728.6
PA1796	6809	6216.6
PA1797	14664	13783.7
PA1798	10650	9881.2
PA1799	6031.5	5498.2
PA1800	10245.5	9497
PA1801	5386	4926.9
PA1802	10363	9420.8
PA1803	19499	17890.1
PA1804	2124.5	1851.7
PA1805	14832	13539
PA1806	6514.5	5822.9
PA1807	12867.5	11968.5
PA1808	9911.5	8820.8
PA1809	10372.5	9040.1
PA1810	16395.5	15065.3
PA1811	16494	15171.2
PA1812	13335.5	12217.1
PA1813	6446.5	6028.4
PA1814	6462	6107.5
PA1815	3705	3491.7
PA1816	5840.5	5399.7
PA1817	3217	3006.1
PA1818	19155	17569.8
PA1819	12331.5	10822.5
PA1820	13721.5	12131.5
PA1821	6768	6162.5
PA1822	13080.5	12025.4
PA1823	6999.5	6686.5
PA1824	7206	6327.5
PA1825	5845	5260.4
PA1826	7107.5	6766.3
PA1827	5972.5	5444.2
PA1828	6331	5606.4
PA1829	9405.5	8711.5
PA1830	2587.5	2267.6
PA1831	5903.5	5467.2
PA1832	8725.5	7931.4
PA1833	8190.5	7208.5
PA1835	3653	3380.3
PA1836	4767.5	4450.7
PA1837	4171	3867
PA1838	14129.5	13027.1
PA1839	8165.5	7640.2
PA1840	3136.5	2945.4
PA1841	4072	3774.7
PA1842	3216.5	3003.8
PA1843	30679.5	27903.6
PA1844	3838.5	3437.1
PA1845	4175.5	3811.2
PA1846	19679.5	18225.6
PA1847	4769	4318.6
PA1848	10283.5	9020.8
PA1849	1734.5	1687.6
PA1850	8010.5	7419.3
PA1851	10728	9602.2
PA1852	2158.5	1986.8
PA1853	7281	6711.6
PA1854	9840	8886.5
PA1855	1630	1501.9
PA1856	14325.5	12854.8
PA1857	7942	6845.5
PA1858	6805	6444.6
PA1859	7079	6631.2
PA1860	7179	6760.7
PA1861	8781.5	8040.7
PA1862	6293	5582.1
PA1863	6245.5	5499.4
PA1864	5279	4876.8
PA1865	14506.5	13635.9
PA1866	19007.5	17807.2
PA1867	3928	3675.6
PA1868	17507	16226.8
PA1869	1844.5	1704.8
PA1870	2778.5	2764.8
PA1871	10498.5	9531.6
PA1872	6388	5691.7
PA1873	8824.5	8067.7
PA1874	51752	45487
PA1875	9794	9251.1
PA1876	17804	16126.7
PA1877	9723.5	8915.9
PA1878	4649.5	4326.3
PA1879	4344	4117.7
PA1880	17686	16162.8
PA1881	3583	3234
PA1882	3178.5	2729.9
PA1883	3874	3425.5
PA1884	4281.5	4057.7
PA1885	4299.5	3981.4
PA1886	19863.5	18614.1
PA1887	5257.5	4800
PA1888	12000.5	10947.9
PA1889	7524	6980
PA1890	5400	5018.5
PA1891	3325	3005.6
PA1892	6312.5	5820.1
PA1893	20473	18854.3
PA1894	5774.5	5362.6
PA1895	12331.5	11446.7
PA1896	9954	9241.9
PA1897	7564.5	6982.4
PA1898	6613	6044.9
PA1899	4266	4136.3
PA1900	4462.5	4169.9
PA1901	9390.5	8908.6
PA1902	5198.5	4858.2
PA1903	15039	13997.8
PA1904	6730	6315.3
PA1905	5119	4957.6
PA1906	4475	4330
PA1907	13916	12764
PA1908	10432.5	9300.8
PA1909	10494	9440.4
PA1910	19237.5	17431.6
PA1911	7509	7052.7
PA1912	4179.5	3900.1
PA1913	6114	5525.9
PA1914	10118	9336.1
PA1915	12134.5	11358.6
PA1916	11440	9972.5
PA1917	2781	2619.7
PA1918	11410.5	10535.2
PA1919	5829	5424.5
PA1920	17031	15811.6
PA1921	6510.5	6160.4
PA1922	15663.5	14597
PA1923	30815	28782
PA1924	4253.5	3836.7
PA1925	2686.5	2422
PA1926	15751.5	14262
PA1927	19238.5	17969.5
PA1928	4707.5	4382.4
PA1929	2425.5	2240.6
PA1930	10561.5	9686.1
PA1931	3913.5	3618.6
PA1932	7763.5	7221.4
PA1933	17315.5	16019.3
PA1934	2978	2604.9
PA1937	2431.5	2270.4
PA1938	7045.5	6724.7
PA1939	16799.5	15328.9
PA1940	9939	9205.3
PA1941	16022.5	14988.9
PA1942	1889.5	1718.5
PA1943	9163.5	8616.2
PA1944	13248	12064.1
PA1945	10701	9979.2
PA1946	7649.5	6835.1
PA1947	12089	11077.9
PA1948	8668	7504.1
PA1949	8022	7357.2
PA1950	6856	6261.8
PA1951	10628	9491.7
PA1952	5505.5	5025.6
PA1953	5908.5	5385.5
PA1954	7631.5	6559.5
PA1955	4002.5	3546
PA1956	3480.5	3120.5
PA1957	4394	4203.8
PA1958	5636	5034.1
PA1959	8066.5	7195.9
PA1960	6419	5948.1
PA1961	7413	6926
PA1962	4833	4367
PA1963	2104.5	1944.4
PA1964	13312.5	12043.9
PA1965	2585.5	2255.3
PA1966	2737	2539.5
PA1967	3604.5	3452.7
PA1968	1918	1903.2
PA1969	2837	2582.3
PA1970	1843	1666.4
PA1971	11897	10283.1
PA1972	14600.5	13094.8
PA1973	18197.5	17200.8
PA1974	10236.5	8944.7
PA1975	9589.5	8803.8
PA1976	20952	19650.9
PA1977	7430.5	6354.5
PA1978	5435	4948
PA1979	4971.5	4678.4
PA1980	5377	4918.2
PA1981	5017	4482.3
PA1982	16383	14893.5
PA1983	3612	3277.4
PA1984	12818	11650.1
PA1985	737	658.9
PA1986	7335	6877
PA1987	6456.5	6240.8
PA1988	2369	2191.3
PA1989	9404	8808.3
PA1990	14966	14115.4
PA1991	9574	8682.8
PA1992	13249.5	12309.4
PA1993	10895.5	9488.7
PA1994	4830	4529.1
PA1995	3139	2854.7
PA1996	2303	2128.2
PA1997	16479	15278.7
PA1998	7393	6843.9
PA1999	5700	5230
PA2000	5411.5	4850.3
PA2001	9009	8112.8
PA2002	13069	11526.5
PA2003	6135	5549.1
PA2004	12531.5	10921.1
PA2005	11351.5	10443
PA2006	12258.5	10784.4
PA2007	5228	4928.9
PA2008	10325.5	9587.2
PA2009	10848.5	10044.4
PA2010	6151.5	5602.3
PA2011	7199.5	6501.3
PA2012	15192.5	14329.1
PA2013	6365	5857.8
PA2014	13067	12022.3
PA2015	9647	8734.4
PA2016	3249	3044.9
PA2017	7618	6929.6
PA2018	26671.5	23914.1
PA2019	8908.5	8248.7
PA2020	5124	4756.8
PA2021	1612.5	1538.5
PA2022	10972.5	10158
PA2023	7252.5	6588.2
PA2024	3551	3328.4
PA2025	11421	10331.1
PA2026	9130	8024.1
PA2027	3229.5	2998.4
PA2028	4041.5	3708.6
PA2029	2457.5	2328.4
[truncated: 3,488 more rows]
