# Supplementary material for: Integrative analysis of fitness and metabolic effects of plasmids in Pseudomonas aeruginosa PAO1
Source: ISME J. 2018 Aug 10;12(12):3014–24. doi: 10.1038/s41396-018-0224-8 (PMC6246594; doi:10.1038/s41396-018-0224-8)
Supplement: Supplementary file 10 — Supplementary Table S10 [file 41396_2018_224_MOESM10_ESM.xlsx]

## Sheet: pAMBL1
Compound	Neutral mass (Da)	m/z	Charge	Retention time (min)	Chromatographic peak width (min)	Identifications	Anova (p)	q Value	Max Fold Change	Highest Mean	Lowest Mean	Isotope Distribution	Maximum Abundance	Minimum CV%	RH_P-11_071214_1	RH_P-22_071215_1	RH_P-33_071215_1	RH_P-44_071215_1	RH_P-55_071215_1	RH_1-1_071214_1	RH_1-2_071215_1	RH_1-3_071215_1	RH_1-4_071215_1	RH_1-5_071215_1	CV<30	Identified	PvsA	PvsB	Pvs1	PvsR	Pvs2	PvsK	Accepted Compound ID	Accepted Description	Adducts	Formula	Score	Fragmentation Score	Mass Error (ppm)	Isotope Similarity	Retention Time Error (mins)	Compound Link
30.88_215.1654m/z		215.165	1	30.8794	0.3614	0	6.66134e-16	5.00266e-12	Infinity	plasmid 1	Pseudomonas aeruginosa parental	100 - 0.18	416.08	8.09	0	0	0	0	0	470.673	384.578	392.833	413.096	419.217
29.69_340.5435m/z		340.544	1	29.6915	0.671833	0	1.85407e-14	6.96204e-11	Infinity	Pseudomonas aeruginosa parental	plasmid 1	100 - 0.662	9260.45	16.84	9523.98	11229.7	9869.23	8666.84	7012.52	0	0	0	0	0
32.33_313.5650m/z		313.565	1	32.3275	9.00418	0	4.78506e-14	1.19786e-10	Infinity	Pseudomonas aeruginosa parental	plasmid 1	100	19476.4	19.78	13903	22888.8	22582	20819.7	17188.6	0	0	0	0	0
19.95_325.5214m/z		325.521	1	19.9542	0.154983	0	6.71685e-14	1.26109e-10	Infinity	plasmid 1	Pseudomonas aeruginosa parental	100	92.0811	11.32	0	0	0	0	0	109.073	81.1219	87.0637	91.4171	91.7293
29.64_279.0510m/z		279.051	1	29.6401	0.5167	0	1.12577e-13	1.6909e-10	Infinity	Pseudomonas aeruginosa parental	plasmid 1	100	583.67	15.29	556.556	680.667	564.145	658.696	458.287	0	0	0	0	0
29.85_328.2921m/z		328.292	1	29.8466	9.89065	0	1.57097e-13	1.96633e-10	Infinity	Pseudomonas aeruginosa parental	plasmid 1	100	25466.2	24.73	22750.5	33652.8	29778.5	23558	17591.1	0	0	0	0	0
29.69_341.0452m/z		341.045	1	29.6915	0.93025	0	1.85185e-13	1.98677e-10	Infinity	Pseudomonas aeruginosa parental	plasmid 1	100 - 5.59	2994.52	21.27	2811.12	3967.23	3215.38	2693.99	2284.86	0	0	0	0	0
22.29_320.0632m/z		320.063	1	22.2875	1.09248	1	2.35589e-13	2.21159e-10	Infinity	Pseudomonas aeruginosa parental	plasmid 1	100 - 11.8 - 2.19	384.913	15.14	291.139	378.808	429.286	437.677	387.656	0	0	0	0	0	x	x	x	x	x	x	x	x	HMDB13220	Beta-Citryl-L-glutamic acid (TBC)	M-H	C11H15NO10	40	0	2.66953	98.3194	1.6662	http://nonlinear.com/redirect/outbound?p=hmdb&param=HMDB13220
30.52_343.7132m/z		343.713	1	30.5181	7.91572	0	2.90767e-13	2.42629e-10	Infinity	Pseudomonas aeruginosa parental	plasmid 1	100	31646.2	23.42	18963.5	33460.2	37263.1	36534.8	32009.6	0	0	0	0	0
30.47_328.5414m/z		328.541	1	30.4659	10.562	0	5.0393e-13	3.78452e-10	Infinity	Pseudomonas aeruginosa parental	plasmid 1	100	35163.8	27.57	34800.2	46919.9	41079.1	31654.6	21365.3	0	0	0	0	0
34.09_345.3819m/z		345.382	1	34.0932	0.61905	0	1.9208e-12	1.31138e-09	Infinity	Pseudomonas aeruginosa parental	plasmid 1	100 - 1.88	1252.77	25.54	980.499	1718.66	1412.03	1200.07	952.591	0	0	0	0	0
29.02_360.0550m/z		360.055	1	29.0199	0.412667	0	2.20579e-12	1.38046e-09	Infinity	Pseudomonas aeruginosa parental	plasmid 1	100 - 0.662	6119.14	26.85	7346.49	7618.37	6651.94	5339.35	3639.55	0	0	0	0	0
31.65_328.3738m/z		328.374	1	31.654	0.622183	0	3.0792e-12	1.77883e-09	Infinity	Pseudomonas aeruginosa parental	plasmid 1	100 - 2.05	2230.4	27.27	2067.55	2776.67	2916.23	1932.74	1458.8	0	0	0	0	0
29.33_360.5566m/z		360.557	1	29.3299	9.47322	0	3.73057e-12	2.00119e-09	Infinity	Pseudomonas aeruginosa parental	plasmid 1	100	15074.3	30.86	17770	20034.4	16520.6	12889.4	8157.03	0	0	0	0	0
12.61_257.1060m/z		257.106	1	12.6096	0.429667	0	4.78062e-12	2.26508e-09	Infinity	Pseudomonas aeruginosa parental	plasmid 1	100	311.382	20.83	300.118	379.374	352.531	315.306	209.581	0	0	0	0	0
33.41_338.3815m/z		338.381	1	33.4132	10.2007	0	4.97424e-12	2.26508e-09	Infinity	Pseudomonas aeruginosa parental	plasmid 1	100	30037.7	34.88	39042.4	40389.1	31683.4	23256.8	15816.8	0	0	0	0	0
17.04_426.8739m/z		426.874	1	17.0436	0.214883	0	5.12734e-12	2.26508e-09	Infinity	plasmid 1	Pseudomonas aeruginosa parental	100	347.061	21.5	0	0	0	0	0	381.493	422.485	311.251	234.6	385.478
32.59_328.7922m/z		328.792	1	32.5854	8.63813	0	5.43732e-12	2.26857e-09	Infinity	Pseudomonas aeruginosa parental	plasmid 1	100	13975.9	33.58	13077	19622	17332.9	12301.4	7546.24	0	0	0	0	0
29.59_337.5437m/z		337.544	1	29.5878	0.361617	0	6.02973e-12	2.38333e-09	Infinity	Pseudomonas aeruginosa parental	plasmid 1	100 - 10.2	245.939	23.77	191.455	263.407	336.77	237.696	200.366	0	0	0	0	0	x
29.90_343.5490m/z		343.549	1	29.898	11.8486	0	1.28746e-11	4.6169e-09	Infinity	Pseudomonas aeruginosa parental	plasmid 1	100	29844.9	39.98	43209	39503.3	30444.3	21060.6	15007.5	0	0	0	0	0
31.29_325.3744m/z		325.374	1	31.2926	5.42647	0	1.29101e-11	4.6169e-09	Infinity	Pseudomonas aeruginosa parental	plasmid 1	100 - 20.4	22503.7	37.12	28031.6	31623.1	24555.4	17449	10859.4	0	0	0	0	0
16.04_313.0429m/z		313.043	1	16.035	0.53395	0	1.5553e-11	5.30485e-09	Infinity	Pseudomonas aeruginosa parental	plasmid 1	100 - 2.91	1395.28	30.81	1733.65	1904.01	1333.75	1166.47	838.504	0	0	0	0	0
11.14_420.0149m/z		420.015	1	11.1428	0.26625	0	1.62466e-11	5.30485e-09	Infinity	Pseudomonas aeruginosa parental	plasmid 1	100	616.67	25.07	654.818	776.693	663.169	629.363	359.308	0	0	0	0	0
12.50_419.4424m/z		419.442	1	12.4975	0.378217	0	1.77628e-11	5.55827e-09	Infinity	Pseudomonas aeruginosa parental	plasmid 1	100	548.03	29.91	446.442	681.509	761.621	467.418	383.16	0	0	0	0	0
31.50_373.5557m/z		373.556	1	31.499	0.51645	0	2.45191e-11	7.36552e-09	Infinity	plasmid 1	Pseudomonas aeruginosa parental	100	221.952	28.4	0	0	0	0	0	172.666	178.507	252.79	186.912	318.885
24.05_376.0683m/z		376.068	1	24.0513	0.465483	0	3.10256e-11	8.96163e-09	Infinity	Pseudomonas aeruginosa parental	plasmid 1	100 - 6.66	1514.44	35.06	2274.09	1730.06	1494.33	1190.75	882.968	0	0	0	0	0	x
16.25_300.0499m/z		300.05	1	16.2498	2.05622	1	4.01624e-11	1.11711e-08	Infinity	Pseudomonas aeruginosa parental	plasmid 1	100	1853.62	34.4	2323.5	2576.8	1903.39	1464.27	1000.12	0	0	0	0	0		x	x	x	x	x	x	x
12.50_419.1918m/z		419.192	1	12.4975	0.382883	0	4.36691e-11	1.17127e-08	Infinity	Pseudomonas aeruginosa parental	plasmid 1	100	661.536	33.58	572.187	1001.4	632.776	706.276	395.045	0	0	0	0	0
24.98_376.0685m/z		376.069	1	24.9805	0.7227	0	5.22773e-11	1.3538e-08	Infinity	Pseudomonas aeruginosa parental	plasmid 1	100 - 2.78	3650.48	41.85	5846.71	4432.93	3325.01	2695.15	1952.62	0	0	0	0	0
15.09_471.7095m/z		471.71	1	15.0901	0.312683	0	6.09992e-11	1.52701e-08	Infinity	Pseudomonas aeruginosa parental	plasmid 1	100	411.534	31.03	530.488	551.171	373.801	354.845	247.364	0	0	0	0	0
30.88_415.1485m/z		415.148	1	30.8794	0.465033	0	7.22606e-11	1.71094e-08	Infinity	Pseudomonas aeruginosa parental	plasmid 1	100 - 2.79	2029.47	35.3	2251.05	2819.9	2429.8	1655.94	990.659	0	0	0	0	0
17.74_211.0014m/z		211.001	1	17.7399	0.593817	0	7.31435e-11	1.71094e-08	Infinity	Pseudomonas aeruginosa parental	plasmid 1	100 - 2.53	677.901	34.48	970.617	846.821	658.03	513.458	400.577	0	0	0	0	0	x
34.20_334.7947m/z		334.795	1	34.1959	1.81608	0	7.51811e-11	1.71094e-08	Infinity	Pseudomonas aeruginosa parental	plasmid 1	100 - 18.2 - 2.24	2743.08	37.95	1362.4	3902.26	3442.16	2994.93	2013.66	0	0	0	0	0
31.50_379.0572m/z		379.057	1	31.499	0.568217	0	8.01599e-11	1.77059e-08	Infinity	Pseudomonas aeruginosa parental	plasmid 1	100	677.149	35.43	743.19	1036.02	627.491	599.612	379.429	0	0	0	0	0
25.34_242.0800m/z		242.08	1	25.3426	0.41385	0	9.80608e-11	2.1041e-08	Infinity	Pseudomonas aeruginosa parental	plasmid 1	100 - 1.26	459.818	30.94	520.997	569.095	583.532	370.523	254.943	0	0	0	0	0
31.55_272.0431m/z		272.043	1	31.5504	0.515967	0	1.22732e-10	2.56032e-08	Infinity	Pseudomonas aeruginosa parental	plasmid 1	100	592.293	31.37	650.41	807.811	625.713	580.138	297.393	0	0	0	0	0
33.99_415.1487m/z		415.149	1	33.9896	0.370017	0	1.4692e-10	2.97016e-08	Infinity	Pseudomonas aeruginosa parental	plasmid 1	100 - 3.27	1649.81	43	1706.63	2748.16	1655.72	1323.41	815.123	0	0	0	0	0
27.99_336.0319m/z		336.032	1	27.9856	1.03327	0	1.50288e-10	2.97016e-08	Infinity	Pseudomonas aeruginosa parental	plasmid 1	100 - 2.6	158.323	29.5	207.245	191.883	174.693	113.883	103.91	0	0	0	0	0
16.14_360.0734m/z		360.073	1	16.1425	0.948917	0	1.80402e-10	3.4739e-08	Infinity	Pseudomonas aeruginosa parental	plasmid 1	100 - 1.99	2631.52	43.34	4038.32	3475.17	2501.13	1922.72	1220.26	0	0	0	0	0
29.23_326.0395m/z		326.04	1	29.2262	0.9293	0	1.88316e-10	3.53564e-08	Infinity	Pseudomonas aeruginosa parental	plasmid 1	100 - 2.27	2064.17	40.85	2878.15	2837.53	2182.14	1451.44	971.575	0	0	0	0	0	x
22.18_332.5457m/z		332.546	1	22.1839	0.206317	0	2.4918e-10	4.47413e-08	Infinity	Pseudomonas aeruginosa parental	plasmid 1	100 - 33.7	178.199	33.19	182.765	256.556	210.572	112.342	128.76	0	0	0	0	0
20.27_336.0516m/z		336.052	1	20.2654	0.362567	0	2.50218e-10	4.47413e-08	Infinity	Pseudomonas aeruginosa parental	plasmid 1	100 - 11.9	485.616	41.92	312.195	806.989	517.979	482.384	308.534	0	0	0	0	0	x
21.93_282.0851m/z		282.085	1	21.9261	1.76433	0	3.62097e-10	6.32406e-08	44.5597	Pseudomonas aeruginosa parental	plasmid 1	100 - 7.96	32479.9	15.68	30835.8	40726.1	34897.7	30937.9	25002	719.799	708.053	609.667	688.615	918.405	x
22.86_340.0516m/z		340.052	1	22.8637	0.6751	0	3.91925e-10	6.68945e-08	Infinity	Pseudomonas aeruginosa parental	plasmid 1	100 - 2.87	1274.71	40.45	1701.82	1806.06	1311.85	1002.43	551.409	0	0	0	0	0
29.64_358.0575m/z		358.058	1	29.6401	0.671633	0	4.52179e-10	7.44068e-08	Infinity	Pseudomonas aeruginosa parental	plasmid 1	100 - 37.7	1425.96	43.04	2148.33	1831.6	1512.74	1012.31	624.828	0	0	0	0	0	x
24.41_358.0576m/z		358.058	1	24.4127	0.5164	0	4.55754e-10	7.44068e-08	Infinity	Pseudomonas aeruginosa parental	plasmid 1	100 - 45.2	1213.35	41.9	1872.26	1476.23	1201.45	999.514	517.275	0	0	0	0	0	x
26.90_277.5211m/z		277.521	1	26.9002	1.03377	0	4.67092e-10	7.46353e-08	84.295	Pseudomonas aeruginosa parental	plasmid 1	100 - 0.148	8584.57	17.48	7701.25	10128.4	10000.6	8462.49	6630.06	88.0359	92.3434	102.442	82.7182	143.658	x
31.50_254.0259m/z		254.026	1	31.499	0.46505	0	5.29372e-10	8.28246e-08	Infinity	plasmid 1	Pseudomonas aeruginosa parental	100	55.5368	31.25	0	0	0	0	0	63.1201	39.2278	81.5699	41.6933	52.0727
33.46_318.7853m/z		318.785	1	33.4646	6.72665	0	5.54872e-10	8.50427e-08	Infinity	Pseudomonas aeruginosa parental	plasmid 1	100	10399.7	49.55	13617.7	16194	11716.1	7132.42	3338.49	0	0	0	0	0
12.02_335.0662m/z		335.066	1	12.0243	0.469517	0	5.7666e-10	8.66144e-08	Infinity	Pseudomonas aeruginosa parental	plasmid 1	100 - 74.1	1093.2	40.33	1527.26	1460.26	1134.65	892.917	450.919	0	0	0	0	0
26.18_390.0843m/z		390.084	1	26.1775	0.464767	0	5.9447e-10	8.75386e-08	Infinity	Pseudomonas aeruginosa parental	plasmid 1	100 - 4.8	1208.75	45.85	1962.68	1493.74	1198.34	852.732	536.234	0	0	0	0	0	x
16.30_343.0563m/z		343.056	1	16.3012	1.70438	0	6.11584e-10	8.83269e-08	Infinity	Pseudomonas aeruginosa parental	plasmid 1	100 - 4.65	9406.38	60.36	17788.3	12215.4	7676.92	5912.41	3438.89	0	0	0	0	0	x
32.17_346.3884m/z		346.388	1	32.1725	1.29273	0	6.33025e-10	8.96985e-08	Infinity	Pseudomonas aeruginosa parental	plasmid 1	100	736.355	50.16	610.856	1350.37	716.523	648.029	355.995	0	0	0	0	0
30.31_402.9974m/z		402.997	1	30.3117	0.36135	0	6.73841e-10	9.37137e-08	Infinity	Pseudomonas aeruginosa parental	plasmid 1	100 - 7.35 - 19.6	554.464	36.38	475.389	697.583	727.758	633.111	238.48	0	0	0	0	0
31.65_194.9276m/z		194.928	1	31.654	1.49953	0	7.5592e-10	1.03217e-07	Infinity	plasmid 1	Pseudomonas aeruginosa parental	100	57.2649	33.46	0	0	0	0	0	88.0937	47.8874	60.347	52.7364	37.2598
18.33_320.9792m/z		320.979	1	18.3332	1.10455	0	8.79322e-10	1.17923e-07	Infinity	Pseudomonas aeruginosa parental	plasmid 1	100 - 3.92	1495.43	52.52	2662.3	1831.3	1347.57	981.736	654.229	0	0	0	0	0
26.90_311.5405m/z		311.54	1	26.9002	0.774	0	9.22445e-10	1.21536e-07	Infinity	Pseudomonas aeruginosa parental	plasmid 1	100 - 0.411	794.731	41.66	991.125	1170.16	876.94	605.966	329.465	0	0	0	0	0
31.55_234.6966m/z		234.697	1	31.5504	0.412833	0	1.21408e-09	1.57202e-07	Infinity	plasmid 1	Pseudomonas aeruginosa parental	100	126.753	32.2	0	0	0	0	0	119.001	138.977	142.588	171.357	61.8395
22.29_196.0612m/z		196.061	1	22.2875	0.782567	0	1.28832e-09	1.63634e-07	Infinity	Pseudomonas aeruginosa parental	plasmid 1	100 - 8.81	94.3748	37.46	111.53	60.6813	92.2784	144.866	62.5181	0	0	0	0	0
33.78_518.0741m/z		518.074	1	33.7792	8.84538	0	1.32145e-09	1.63634e-07	50.3488	Pseudomonas aeruginosa parental	plasmid 1	100	39090.7	17.11	45633.5	44044.2	40723.1	35897.6	29155.2	737.69	803.659	665.878	1070.52	604.243
30.72_402.9974m/z		402.997	1	30.7244	0.6718	0	1.32911e-09	1.63634e-07	Infinity	Pseudomonas aeruginosa parental	plasmid 1	100 - 3.81	88.1659	34.42	61.0842	117.548	93.3586	52.5438	116.295	0	0	0	0	0	x
26.44_495.7091m/z		495.709	1	26.4353	0.568383	0	1.41116e-09	1.70933e-07	Infinity	Pseudomonas aeruginosa parental	plasmid 1	100	192.011	37.53	175.569	90.0228	196.408	206.746	291.311	0	0	0	0	0
25.92_376.0683m/z		376.068	1	25.9192	0.774733	0	1.57592e-09	1.87859e-07	Infinity	Pseudomonas aeruginosa parental	plasmid 1	100 - 8.26 - 0.167	1248.81	51.11	2091.26	1648.8	1198	806.234	499.743	0	0	0	0	0
33.78_299.6950m/z		299.695	1	33.7792	0.158767	0	1.74176e-09	2.04384e-07	Infinity	Pseudomonas aeruginosa parental	plasmid 1	100	127.466	35.61	62.6362	148.582	183.028	136.257	106.829	0	0	0	0	0
22.65_344.0595m/z		344.059	1	22.6527	1.87555	0	2.28203e-09	2.63662e-07	Infinity	Pseudomonas aeruginosa parental	plasmid 1	100	2170.79	49.85	3247.17	3082.66	2355.35	1470.73	698.023	0	0	0	0	0
22.24_420.9990m/z		420.999	1	22.2361	1.09157	0	2.42723e-09	2.7619e-07	Infinity	Pseudomonas aeruginosa parental	plasmid 1	100	942.912	60.33	1772.89	1299.78	580.273	590.807	470.803	0	0	0	0	0
23.84_241.1563m/z		241.156	1	23.8444	0.72355	0	2.70985e-09	3.03746e-07	Infinity	plasmid 1	Pseudomonas aeruginosa parental	100	21.5474	31.31	0	0	0	0	0	15.8546	17.7679	31.628	17.1458	25.3408
18.06_415.6202m/z		415.62	1	18.0623	0.91145	0	2.82021e-09	3.08675e-07	Infinity	plasmid 1	Pseudomonas aeruginosa parental	100	197.695	43.51	0	0	0	0	0	105.674	235.764	309.375	221.456	116.206	x
32.79_413.5347m/z		413.535	1	32.7926	0.206283	0	2.83603e-09	3.08675e-07	Infinity	Pseudomonas aeruginosa parental	plasmid 1	100	54.8948	34.45	58.3674	65.0109	41.1667	78.7101	31.219	0	0	0	0	0
3.95_302.1016m/z		302.102	1	3.94915	0.87805	0	2.90908e-09	3.12103e-07	Infinity	Pseudomonas aeruginosa parental	plasmid 1	100 - 6.64	363.885	53.08	395.046	669.817	177.282	223.302	353.978	0	0	0	0	0	x
30.78_393.0309m/z		393.031	1	30.7758	8.75427	0	4.04468e-09	4.22548e-07	70.9662	Pseudomonas aeruginosa parental	plasmid 1	100	31042	16.78	31670.5	37282.2	33803.2	28985.7	23468.4	351.845	637.876	279.89	475.893	441.594
34.04_344.7135m/z		344.713	1	34.041	13.6299	0	4.05106e-09	4.22548e-07	966.651	Pseudomonas aeruginosa parental	plasmid 1	100	129576	18.95	89646.7	141506	149913	144186	122626	127.514	256.022	137.981	89.2652	59.4476
30.72_317.6985m/z		317.699	1	30.7244	0.412683	0	4.42909e-09	4.5565e-07	Infinity	Pseudomonas aeruginosa parental	plasmid 1	100 - 29.6	313.288	50.81	269.865	558.956	354.46	253.946	129.213	0	0	0	0	0
14.34_358.4656m/z		358.466	1	14.3421	0.163467	0	4.94132e-09	5.01477e-07	Infinity	Pseudomonas aeruginosa parental	plasmid 1	100	139.541	42.69	64.605	218.593	167.073	146.83	100.602	0	0	0	0	0
17.09_313.5418m/z		313.542	1	17.0949	2.6586	0	6.17935e-09	6.18759e-07	15378.8	Pseudomonas aeruginosa parental	plasmid 1	100	1629.55	54.91	2223.92	2734.88	1692.85	934.866	561.239	0.529803	0	0	0	0
26.23_523.9909m/z		523.991	1	26.2289	0.207033	0	7.28285e-09	7.1966e-07	Infinity	plasmid 1	Pseudomonas aeruginosa parental	100	280.332	45.26	0	0	0	0	0	105.711	200.441	379.675	304.984	410.848
32.48_133.0155m/z		133.016	1	32.4825	0.46505	0	8.39508e-09	8.14565e-07	Infinity	Pseudomonas aeruginosa parental	plasmid 1	100	105.661	49.03	61.1912	186.081	107.156	115.112	58.7659	0	0	0	0	0	x
16.41_421.0087m/z		421.009	1	16.4102	0.369067	0	8.46019e-09	8.14565e-07	Infinity	Pseudomonas aeruginosa parental	plasmid 1	100	627.963	43.1	737.788	812.529	837.684	570.549	181.267	0	0	0	0	0
19.75_183.4957m/z		183.496	1	19.7478	0.57285	0	8.63385e-09	8.20762e-07	Infinity	plasmid 1	Pseudomonas aeruginosa parental	51.7 - 100	14.2687	30.83	0	0	0	0	0	15.9384	12.4334	20.8681	12.9215	9.18232
29.23_175.9863m/z		175.986	1	29.2262	0.310017	0	8.83891e-09	8.27617e-07	Infinity	plasmid 1	Pseudomonas aeruginosa parental	100	25.4442	28.41	0	0	0	0	0	27.6026	12.9511	27.5802	31.7837	27.3033
31.14_163.0399m/z		163.04	1	31.1372	1.23955	0	8.92637e-09	8.27617e-07	Infinity	Pseudomonas aeruginosa parental	plasmid 1	100 - 8.24	89.362	42.03	94.7046	101.862	140.885	68.7827	40.5753	0	0	0	0	0
28.50_130.9101m/z		130.91	1	28.5023	1.24057	0	9.09616e-09	8.33075e-07	Infinity	Pseudomonas aeruginosa parental	plasmid 1	100	700.947	64.88	1391.56	912.284	528.883	405.761	266.251	0	0	0	0	0
34.30_253.0932m/z		253.093	1	34.2996	0.6238	0	1.05524e-08	9.54799e-07	Infinity	Pseudomonas aeruginosa parental	plasmid 1	100	501.918	53.53	488.235	852.456	664.53	337.291	167.079	0	0	0	0	0
30.47_314.5260m/z		314.526	1	30.4659	0.98135	0	1.13672e-08	1.01628e-06	Infinity	Pseudomonas aeruginosa parental	plasmid 1	100 - 1.47	832.284	55.3	1428.38	1115.04	792.431	583.872	241.699	0	0	0	0	0	x
26.85_221.6925m/z		221.692	1	26.8488	0.82625	0	1.18552e-08	1.03849e-06	Infinity	Pseudomonas aeruginosa parental	plasmid 1	100	357.086	51.56	489.497	562.292	399.062	199.869	134.711	0	0	0	0	0
34.14_258.1351m/z		258.135	1	34.1446	1.04518	0	1.19966e-08	1.03849e-06	3.65593	plasmid 1	Pseudomonas aeruginosa parental	100 - 0.128	667.697	8.66	179.811	196.26	170.588	164.491	202.019	700.626	595.182	678.991	624.754	738.93
33.36_317.6985m/z		317.698	1	33.3618	1.6536	0	1.20305e-08	1.03849e-06	Infinity	Pseudomonas aeruginosa parental	plasmid 1	56.1 - 100	2353.05	61.01	3192.82	4176.91	2488.09	1326.69	580.742	0	0	0	0	0
34.30_446.0699m/z		446.07	1	34.2996	0.516333	0	1.411e-08	1.19271e-06	Infinity	Pseudomonas aeruginosa parental	plasmid 1	100 - 19.3 - 31.8	454.67	68.39	584.714	941.335	310.501	235.959	200.843	0	0	0	0	0
17.42_320.9792m/z		320.979	1	17.4172	0.537483	0	1.41347e-08	1.19271e-06	Infinity	Pseudomonas aeruginosa parental	plasmid 1	100 - 5.97 - 1.43	424.498	57.44	771.705	553.5	361.808	292.461	143.018	0	0	0	0	0
33.88_517.5725m/z		517.573	1	33.882	3.7862	0	1.51455e-08	1.26381e-06	124.944	Pseudomonas aeruginosa parental	plasmid 1	100 - 4.81	68673.6	18.16	81742.8	78228.2	70139.1	62447	50810.6	521.44	720.672	240.284	635.902	629.884
33.83_326.3744m/z		326.374	1	33.8306	0.782767	0	1.54141e-08	1.27209e-06	Infinity	Pseudomonas aeruginosa parental	plasmid 1	100 - 10.2	513.399	51.93	623.577	815.772	647.385	322.235	158.027	0	0	0	0	0
31.09_466.5458m/z		466.546	1	31.0858	0.878117	0	1.582e-08	1.29139e-06	374.124	Pseudomonas aeruginosa parental	plasmid 1	100 - 1.19	11904.9	16.05	22649.1	13881.9	10429.6	7025.93	5538.14	40.8167	28.8841	29.52	28.8474	31.0359	x
29.64_369.0605m/z		369.061	1	29.6401	2.63488	0	1.73818e-08	1.40363e-06	12386.5	Pseudomonas aeruginosa parental	plasmid 1	100	4840.24	50.64	7571.1	6789.52	5039.31	3043.75	1757.51	1.95384	0	0	0	0
22.29_240.0513m/z		240.051	1	22.2875	1.09248	0	1.95202e-08	1.55954e-06	Infinity	Pseudomonas aeruginosa parental	plasmid 1	100 - 10.7 - 1.09	40.6669	37.21	19.2391	49.3089	55.8556	30.8536	48.0771	0	0	0	0	0
23.17_313.5325m/z		313.532	1	23.1728	1.82308	0	1.99213e-08	1.57483e-06	34.4423	Pseudomonas aeruginosa parental	plasmid 1	100 - 1.99	29597.5	12.54	36193.4	39271	31544.9	23522.3	17456.1	718.173	812.467	830.869	961.251	973.924	x
29.07_353.5160m/z		353.516	1	29.0713	0.568583	0	2.01785e-08	1.57854e-06	Infinity	Pseudomonas aeruginosa parental	plasmid 1	100 - 1.83	505.134	58	736.156	863.687	458.334	310.961	156.53	0	0	0	0	0
33.83_322.2894m/z		322.289	1	33.8306	2.23065	0	2.13023e-08	1.64928e-06	Infinity	Pseudomonas aeruginosa parental	plasmid 1	100	2293.15	62.57	3069.05	3993.02	2766.14	1111.63	525.887	0	0	0	0	0
18.01_319.0310m/z		319.031	1	18.0109	1.07028	0	2.21894e-08	1.70043e-06	Infinity	Pseudomonas aeruginosa parental	plasmid 1	100	750.284	63.55	1400.55	997.302	770.067	339.792	243.711	0	0	0	0	0	x
11.92_362.6820m/z		362.682	1	11.9207	0.206433	0	2.27046e-08	1.72234e-06	Infinity	Pseudomonas aeruginosa parental	plasmid 1	100	200.169	55.15	71.7408	362.762	246.715	173.906	145.72	0	0	0	0	0
29.90_239.0025m/z		239.003	1	29.898	0.3614	0	2.65723e-08	1.99558e-06	Infinity	plasmid 1	Pseudomonas aeruginosa parental	100	29.1232	39.72	0	0	0	0	0	43.4936	21.5301	27.4571	15.2719	37.8631
29.38_220.5048m/z		220.505	1	29.3813	0.61995	0	2.77093e-08	2.05127e-06	Infinity	Pseudomonas aeruginosa parental	plasmid 1	100	361.121	52.76	514.26	559.244	394.138	230.487	107.475	0	0	0	0	0
28.35_443.0644m/z		443.064	1	28.3471	0.4653	0	2.79995e-08	2.05127e-06	Infinity	Pseudomonas aeruginosa parental	plasmid 1	100	437.304	48.28	493.267	629.829	598.343	351.45	113.629	0	0	0	0	0
25.39_333.0439m/z		333.044	1	25.394	2.43545	0	2.81333e-08	2.05127e-06	43.9573	Pseudomonas aeruginosa parental	plasmid 1	100 - 6.31	65745.9	20.82	79069.5	88619.7	69647.1	52363.7	39029.6	1563.61	1037.11	1343.01	1734.55	1800.11
12.45_117.1924m/z		117.192	1	12.4461	0.219417	0	2.90562e-08	2.09819e-06	Infinity	plasmid 1	Pseudomonas aeruginosa parental	100	13.4088	30.16	0	0	0	0	0	11.6573	7.30712	15.6966	14.7094	17.6734
21.71_325.5486m/z		325.549	1	21.7111	0.990317	0	3.0633e-08	2.19099e-06	Infinity	Pseudomonas aeruginosa parental	plasmid 1	100 - 25.8	1522.8	60.84	2375.95	2459.89	1558.13	893.026	327.005	0	0	0	0	0	x
25.29_314.0363m/z		314.036	1	25.2904	0.5727	0	3.1476e-08	2.23004e-06	Infinity	Pseudomonas aeruginosa parental	plasmid 1	100 - 16.3	517.089	57.8	685.382	885.978	578.481	288.659	146.947	0	0	0	0	0
25.55_163.0401m/z		163.04	1	25.5493	1.09278	1	3.28118e-08	2.30296e-06	Infinity	Pseudomonas aeruginosa parental	plasmid 1	100	175.076	52.22	302.15	213.234	173.569	128.075	58.3498	0	0	0	0	0
34.25_498.0627m/z		498.063	1	34.2482	6.78273	0	3.41916e-08	2.37759e-06	134.905	Pseudomonas aeruginosa parental	plasmid 1	100 - 7.24	123401	22.02	210190	149694	111285	83940.2	61893.3	1139.75	663.32	1100.86	856.89	812.775
29.48_505.5690m/z		505.569	1	29.4849	7.92425	0	3.79266e-08	2.6131e-06	213.578	Pseudomonas aeruginosa parental	plasmid 1	100 - 7.92	181607	26.16	316788	225822	162670	118633	84122	1069.74	815.737	594.04	1086.48	685.539
20.21_402.0134m/z		402.013	1	20.2132	0.362617	0	4.09824e-08	2.79798e-06	Infinity	Pseudomonas aeruginosa parental	plasmid 1	100 - 7.2	133.523	60.09	71.0886	167.66	254.542	116.708	57.6179	0	0	0	0	0	x
19.22_436.9764m/z		436.976	1	19.2228	0.675283	0	4.47354e-08	3.02669e-06	4.90937	Pseudomonas aeruginosa parental	plasmid 1	100 - 10.6 - 7.43 - 0.253	6069.22	11.14	5005.55	7053.46	6262.94	6573.64	5450.49	1071.12	1117	1289.38	1303.02	1400.74	x
34.25_331.7055m/z		331.705	1	34.2482	13.5786	0	4.70751e-08	3.15655e-06	192.738	Pseudomonas aeruginosa parental	plasmid 1	100	97096.6	20.71	94251.2	122289	109231	90648.9	69062.9	827.263	718.337	441.176	205.528	326.568
6.12_165.0406m/z		165.041	1	6.11705	1.66917	1	4.78464e-08	3.17988e-06	Infinity	plasmid 1	Pseudomonas aeruginosa parental	100 - 10.7 - 8.65	195.029	62.49	0	0	0	0	0	172.495	182.29	164.312	61.264	394.782
16.04_417.1915m/z		417.191	1	16.035	0.317617	0	5.14255e-08	3.38777e-06	724.331	Pseudomonas aeruginosa parental	plasmid 1	100	249.874	37.04	172.915	281.407	211.751	185.791	397.507	0	0	0	1.72486	0
14.88_146.0279m/z		146.028	1	14.8799	1.54738	0	5.28335e-08	3.45026e-06	8.89916	plasmid 1	Pseudomonas aeruginosa parental	100 - 13.6 - 1.88	14.1693	16.85	1.204	1.3265	1.95536	1.93241	1.54274	18.0736	11.93	12.6706	13.7047	14.4673
12.61_256.6044m/z		256.604	1	12.6096	1.31593	0	6.03329e-08	3.90603e-06	12.6838	Pseudomonas aeruginosa parental	plasmid 1	100	2121.57	18.82	1913.93	2753.98	2139.21	2120.33	1680.39	228.895	188.418	154.548	130.117	134.354
10.82_343.0125m/z		343.013	1	10.8205	0.154983	0	6.12618e-08	3.93227e-06	Infinity	plasmid 1	Pseudomonas aeruginosa parental	100	92.0826	63.04	0	0	0	0	0	50.8015	50.734	53.8008	177.911	127.166
31.50_342.5684m/z		342.568	1	31.499	0.206367	0	6.50135e-08	4.13722e-06	Infinity	plasmid 1	Pseudomonas aeruginosa parental	100	50.1183	42.47	0	0	0	0	0	73.4575	19.139	62.3335	39.2332	56.4284
34.30_338.5462m/z		338.546	1	34.2996	0.36135	0	6.55565e-08	4.13722e-06	Infinity	Pseudomonas aeruginosa parental	plasmid 1	100	192.371	64.78	70.6546	256.25	95.3842	374.263	165.304	0	0	0	0	0
32.48_707.0985m/z		707.098	1	32.4825	1.44792	0	6.64046e-08	4.15582e-06	115.529	Pseudomonas aeruginosa parental	plasmid 1	100 - 14.5 - 0.903	87511.7	41.64	145347	99047.7	74729.6	65122.9	53312	946.379	478.166	1238.05	520.667	604.167
14.83_467.7145m/z		467.714	1	14.8278	0.533117	0	6.83785e-08	4.24399e-06	22.3866	Pseudomonas aeruginosa parental	plasmid 1	100 - 1.83	925.261	14.16	929.95	1115.43	975.07	808.056	797.796	58.7986	38.4565	30.1596	26.1736	53.0673
29.85_446.3961m/z		446.396	1	29.8466	7.19097	0	7.46281e-08	4.59391e-06	589.674	Pseudomonas aeruginosa parental	plasmid 1	100	24154.1	21.65	16367.6	27852.9	28689.1	26617.1	21243.9	44.3927	30.6554	90.594	11.233	27.9338
18.81_254.9912m/z		254.991	1	18.8098	0.894217	0	7.83062e-08	4.78114e-06	Infinity	Pseudomonas aeruginosa parental	plasmid 1	100 - 5.01	854.714	78.01	1902.87	1018.2	762.235	390.817	199.455	0	0	0	0	0	x
22.03_377.7688m/z		377.769	1	22.0289	0.262483	0	8.10989e-08	4.90934e-06	Infinity	plasmid 1	Pseudomonas aeruginosa parental	100	221.03	67	0	0	0	0	0	458.711	64.2113	144.628	198.796	238.802
21.25_382.6537m/z		382.654	1	21.2459	0.206367	0	8.21693e-08	4.90934e-06	Infinity	plasmid 1	Pseudomonas aeruginosa parental	100	59.7166	55.48	0	0	0	0	0	27.0452	101.23	88.9264	44.0735	37.3077
34.25_339.3818m/z		339.382	1	34.2482	12.3306	0	8.23672e-08	4.90934e-06	69.3768	Pseudomonas aeruginosa parental	plasmid 1	100	67953.7	31.1	83152.6	90657.7	72372.8	54712.8	38872.5	797.782	703.708	625.308	1161.31	1609.34
18.76_187.0003m/z		187	1	18.7584	0.416933	0	8.81159e-08	5.17905e-06	Infinity	plasmid 1	Pseudomonas aeruginosa parental	100	13.4468	36.7	0	0	0	0	0	16.0864	9.09651	19.2623	15.2202	7.56875
9.41_333.1733m/z		333.173	1	9.40593	0.3175	0	8.82714e-08	5.17905e-06	Infinity	plasmid 1	Pseudomonas aeruginosa parental	100	79.7074	78.15	0	0	0	0	0	46.4466	190.068	66.7555	45.4776	49.7898
31.60_373.0276m/z		373.028	1	31.6026	7.50212	0	9.22733e-08	5.37188e-06	189.081	Pseudomonas aeruginosa parental	plasmid 1	100	14786.5	26.89	17192.9	19107.5	15968.9	12577.3	9085.75	31.9002	48.2561	142.399	102.699	65.7555	x
32.69_311.0290m/z		311.029	1	32.689	0.82665	0	9.48363e-08	5.47862e-06	Infinity	Pseudomonas aeruginosa parental	plasmid 1	100 - 4.63	552.133	67.55	726.275	1093.69	460.594	361.658	118.443	0	0	0	0	0
34.04_299.6949m/z		299.695	1	34.041	0.6706	0	9.8405e-08	5.64139e-06	Infinity	Pseudomonas aeruginosa parental	plasmid 1	100	259.673	64.03	103.187	460.777	387.347	258.654	88.4003	0	0	0	0	0
19.59_320.9792m/z		320.979	1	19.589	1.30022	0	1.07863e-07	6.13674e-06	Infinity	Pseudomonas aeruginosa parental	plasmid 1	100 - 3.73	837.35	83.66	1914.25	1144.76	572.308	355.91	199.518	0	0	0	0	0
32.48_213.1499m/z		213.15	1	32.4825	3.43197	0	1.21531e-07	6.86238e-06	2.24424	Pseudomonas aeruginosa parental	plasmid 1	100 - 0.686	5249.2	4.19	4936.59	5550.22	5281.53	5282.45	5195.22	2683.52	2081.83	2416.36	2224.1	2289.03	x
23.79_266.0888m/z		266.089	1	23.793	0.25885	0	1.31253e-07	7.30877e-06	30.0514	plasmid 1	Pseudomonas aeruginosa parental	100 - 8.34	11.8165	23.29	0.146611	0.438793	0.0628298	0.633013	0.684795	12.8143	8.18873	9.69325	14.6033	13.7828	x
19.17_211.0016m/z		211.002	1	19.1714	0.774533	0	1.31383e-07	7.30877e-06	4.36837	Pseudomonas aeruginosa parental	plasmid 1	100 - 1.07	3359.17	9.42	3788.95	3926.83	3432.94	2996.46	2650.69	668.474	814.96	801.115	841.394	718.939	x
31.55_317.5052m/z		317.505	1	31.5504	1.08672	0	1.44391e-07	7.96618e-06	Infinity	Pseudomonas aeruginosa parental	plasmid 1	100	689.841	62.98	755.189	1310.67	756.601	510.095	116.652	0	0	0	0	0
32.59_425.3847m/z		425.385	1	32.5854	7.60575	0	1.45757e-07	7.96618e-06	422.202	Pseudomonas aeruginosa parental	plasmid 1	100	30873.4	13.81	54828.2	45277.4	29102	16536.5	8622.85	65.7784	61.3802	74.8721	87.3918	76.2011
31.55_451.0685m/z		451.069	1	31.5504	0.310033	0	1.46383e-07	7.96618e-06	Infinity	Pseudomonas aeruginosa parental	plasmid 1	100	219.872	53.57	314.069	299.542	138.921	294.646	52.1834	0	0	0	0	0
29.90_433.7225m/z		433.722	1	29.898	7.54627	0	1.49526e-07	8.07869e-06	576.421	Pseudomonas aeruginosa parental	plasmid 1	100	15735.4	49.38	23542.9	22678.5	17070.9	10765.1	4619.82	14.205	19.1189	34.9512	47.0921	21.1254
22.71_292.3893m/z		292.389	1	22.7087	0.210117	0	1.56609e-07	8.40094e-06	Infinity	plasmid 1	Pseudomonas aeruginosa parental	100	32.4982	51.11	0	0	0	0	0	35.9788	56.3194	36.9417	16.338	16.9131
21.71_337.5536m/z		337.554	1	21.7111	1.92317	0	1.73339e-07	9.23247e-06	Infinity	Pseudomonas aeruginosa parental	plasmid 1	100	1464.2	64.4	2385.18	2242.3	1701.54	789.233	202.74	0	0	0	0	0
7.49_185.0219m/z		185.022	1	7.48522	2.54172	0	1.78877e-07	9.46032e-06	131.396	Pseudomonas aeruginosa parental	plasmid 1	100 - 3.4 - 0.721	91435.3	17.41	137217	142000	87796.8	57486.5	32675.6	896.914	688.93	691.25	588.927	613.353	x
19.22_111.9294m/z		111.929	1	19.2228	0.623933	0	1.84585e-07	9.58963e-06	13.8022	Pseudomonas aeruginosa parental	plasmid 1	100	200.197	21.31	251.247	241.668	218.997	156.676	132.399	19.0333	14.9715	12.7238	10.7587	15.0363	x
25.45_307.1927m/z		307.193	1	25.4456	0.36635	0	1.84757e-07	9.58963e-06	Infinity	Pseudomonas aeruginosa parental	plasmid 1	100 - 1.89	526.266	96.83	370.497	1415.97	364.731	368.59	111.547	0	0	0	0	0
28.50_63.9446m/z		63.9446	1	28.5023	0.51785	0	1.85718e-07	9.58963e-06	Infinity	Pseudomonas aeruginosa parental	plasmid 1	100	80.4755	62.73	158.191	96.0075	72.3977	48.404	27.3773	0	0	0	0	0
10.46_260.0887m/z		260.089	1	10.4584	0.5676	0	1.87228e-07	9.58963e-06	Infinity	plasmid 1	Pseudomonas aeruginosa parental	100 - 8.35	59.4323	46.28	0	0	0	0	0	43.8369	74.2733	18.5542	76.7491	83.7483	x
26.33_310.7011m/z		310.701	1	26.3325	0.9344	0	1.87706e-07	9.58963e-06	Infinity	Pseudomonas aeruginosa parental	plasmid 1	100 - 0.13	1276.88	64.56	2165.33	1950.37	1326.39	766.803	175.538	0	0	0	0	0
25.39_374.0583m/z		374.058	1	25.394	0.835083	0	2.21017e-07	1.12151e-05	Infinity	plasmid 1	Pseudomonas aeruginosa parental	100	72.0509	57.96	0	0	0	0	0	74.2921	44.5842	132.466	23.2494	85.663
29.59_433.3880m/z		433.388	1	29.5878	9.2669	0	2.26136e-07	1.13979e-05	407.232	Pseudomonas aeruginosa parental	plasmid 1	100	49237.7	41.96	69998	68041.4	50698.2	35007.5	22443.6	160.909	132.467	37.3556	206.269	67.5406
32.28_348.7195m/z		348.72	1	32.2762	6.00267	0	2.28444e-07	1.14375e-05	228.182	Pseudomonas aeruginosa parental	plasmid 1	100 - 52.8	9443.05	35.9	8660.94	13832.8	11565.8	8183.01	4972.69	15.4983	38.7702	23.5961	93.6478	35.4067
18.60_193.0585m/z		193.059	1	18.5995	0.210283	0	2.40274e-07	1.19501e-05	Infinity	plasmid 1	Pseudomonas aeruginosa parental	100	19.5062	45.71	0	0	0	0	0	8.68574	17.7671	14.2749	25.9269	30.8761
3.48_242.0802m/z		242.08	1	3.48367	2.52982	0	2.48966e-07	1.23009e-05	7.92068	Pseudomonas aeruginosa parental	plasmid 1	100 - 1.69	13047.7	16.06	14344.6	16111.9	11672.6	11824.7	11284.5	1330.3	1281.32	2056.16	1416.16	2152.51	x
26.85_333.0439m/z		333.044	1	26.8488	1.44682	0	2.80496e-07	1.37681e-05	25.2108	Pseudomonas aeruginosa parental	plasmid 1	100 - 3.64 - 0.111	41600.3	21.31	57121.1	54729.7	42365.3	32062.5	21722.6	1429.31	1238.68	1574.74	1901.95	2105.81	x
30.83_412.8093m/z		412.809	1	30.8271	0.3614	0	2.85598e-07	1.39276e-05	Infinity	Pseudomonas aeruginosa parental	plasmid 1	100	265.044	93.11	688.105	262.975	131.56	173.717	68.8625	0	0	0	0	0
16.30_305.0192m/z		305.019	1	16.3012	2.53715	0	3.26991e-07	1.57518e-05	35.2066	Pseudomonas aeruginosa parental	plasmid 1	100 - 6.91	55135.6	23.61	86514.1	68746.2	53717.2	38781.9	27918.6	1156.75	1211.51	1631.68	1967.82	1862.53	x
9.09_242.0801m/z		242.08	1	9.08843	0.42965	0	3.27201e-07	1.57518e-05	Infinity	Pseudomonas aeruginosa parental	plasmid 1	100 - 23.8	136.27	54.11	179.986	219.17	98.4005	153.493	30.2996	0	0	0	0	0
19.17_421.0015m/z		421.001	1	19.1714	0.933433	0	3.34792e-07	1.60145e-05	1.71272	Pseudomonas aeruginosa parental	plasmid 1	100 - 6.96 - 0.348	15467.6	4.69	16469	15967.5	15202.6	14940.1	14759.1	8177	8818.41	9674.57	9221.57	9263.59	x
12.33_140.5154m/z		140.515	1	12.3341	1.0068	0	3.37134e-07	1.60245e-05	Infinity	Pseudomonas aeruginosa parental	plasmid 1	100	257.844	63.05	405.683	425.934	262.277	143.803	51.5238	0	0	0	0	0
8.44_203.0024m/z		203.002	1	8.44395	0.3222	0	3.44774e-07	1.62846e-05	Infinity	plasmid 1	Pseudomonas aeruginosa parental	100 - 60.4	28.039	40.77	0	0	0	0	0	27.5856	35.6841	29.1461	38.525	9.25407
7.54_89.0354m/z		89.0354	1	7.5366	0.5756	0	3.73212e-07	1.75177e-05	Infinity	plasmid 1	Pseudomonas aeruginosa parental	100	26.3523	65.11	0	0	0	0	0	55.0869	29.3511	13.6239	17.1754	16.524
31.50_125.0356m/z		125.036	1	31.499	0.776483	0	3.80087e-07	1.76992e-05	Infinity	Pseudomonas aeruginosa parental	plasmid 1	100	152.338	73.32	318.78	206.619	79.7785	117.091	39.4232	0	0	0	0	0
28.45_325.5383m/z		325.538	1	28.4509	1.39583	0	3.81793e-07	1.76992e-05	32.2323	Pseudomonas aeruginosa parental	plasmid 1	100 - 0.21	17646.4	29.95	21948.1	23241.4	18332.8	14010.6	10699.2	373.029	335.808	461.133	695.507	871.907	x
13.24_80.8905m/z		80.8905	1	13.2374	0.41265	0	3.89281e-07	1.79356e-05	Infinity	Pseudomonas aeruginosa parental	plasmid 1	100	16.7178	39.9	17.3295	24.9442	18.5762	6.4076	16.3312	0	0	0	0	0
31.14_322.2894m/z		322.289	1	31.1372	0.568233	0	3.99692e-07	1.81355e-05	Infinity	Pseudomonas aeruginosa parental	plasmid 1	100	363.771	67.76	330.004	668.166	549.323	208.929	62.434	0	0	0	0	0
13.19_265.6100m/z		265.61	1	13.186	0.155017	0	4.01367e-07	1.81355e-05	Infinity	plasmid 1	Pseudomonas aeruginosa parental	100	62.9711	50.56	0	0	0	0	0	16.72	55.6785	56.3998	95.4288	90.6283
30.47_331.3780m/z		331.378	1	30.4659	5.27012	0	4.0236e-07	1.81355e-05	81.6105	Pseudomonas aeruginosa parental	plasmid 1	100 - 10.9 - 3.72	60584.1	34.54	74978.8	83204.4	65879.9	46844.4	32012.9	745.238	321.525	466.451	936.941	1241.63	x
28.71_163.0401m/z		163.04	1	28.7099	0.62025	1	4.04581e-07	1.81355e-05	Infinity	Pseudomonas aeruginosa parental	plasmid 1	100	242.23	77.37	525.649	321.288	196.026	113.883	54.3022	0	0	0	0	0		x			x	x	x	x	HMDB02035	p-coumaric acid	M-H	C9H8O3	40.4	0	0.0102735	90.0914	0.839933	http://www.hmdb.ca/metabolites/HMDB02035
31.86_277.5212m/z		277.521	1	31.8623	0.466983	0	4.05693e-07	1.81355e-05	96.1319	Pseudomonas aeruginosa parental	plasmid 1	100 - 0.0499	5040.2	20.99	4065.06	6327.82	5522.78	5454.44	3830.89	104.64	31.596	40.6695	18.181	67.0634
32.90_358.0337m/z		358.034	1	32.8953	0.258017	0	4.20708e-07	1.86954e-05	Infinity	Pseudomonas aeruginosa parental	plasmid 1	100	161.424	49.11	222.389	157.032	225.205	172.275	30.218	0	0	0	0	0
16.04_304.0794m/z		304.079	1	16.035	0.532433	0	4.38867e-07	1.93876e-05	Infinity	plasmid 1	Pseudomonas aeruginosa parental	100 - 9.18	89.1051	65.89	0	0	0	0	0	23.8992	98.9623	53.9686	179.694	89.0019
24.77_503.9754m/z		503.975	1	24.7741	0.309133	0	4.57142e-07	2.00768e-05	Infinity	plasmid 1	Pseudomonas aeruginosa parental	100 - 12.5	188.555	79.23	0	0	0	0	0	176.941	433.467	101.054	189.363	41.9504
29.85_438.0601m/z		438.06	1	29.8466	0.41365	0	4.76557e-07	2.08078e-05	1894.9	Pseudomonas aeruginosa parental	plasmid 1	100 - 2.01	4193.96	29.3	4917.27	5587.31	4578.92	3329.91	2556.4	0.728889	2.15694	8.18059	0	0
21.98_392.1048m/z		392.105	1	21.9776	0.211117	0	4.89633e-07	2.1227e-05	Infinity	plasmid 1	Pseudomonas aeruginosa parental	100	250.778	69.53	0	0	0	0	0	518.806	43.8686	216.286	185.402	289.526
32.33_313.0633m/z		313.063	1	32.3275	1.5516	0	4.9181e-07	2.1227e-05	408.916	Pseudomonas aeruginosa parental	plasmid 1	100 - 0.402	24343.1	17.48	20155.1	29550.1	27160.6	24926.1	19923.4	145.668	13.9576	53.5256	18.5451	65.9564
22.03_415.1350m/z		415.135	1	22.0289	0.62375	0	5.06005e-07	2.17148e-05	655.83	Pseudomonas aeruginosa parental	plasmid 1	100 - 19.2 - 19.9	127.75	57.23	141.123	237.477	118.005	107.408	34.734	0	0.973954	0	0	0
18.01_318.5292m/z		318.529	1	18.0109	1.01888	0	5.27946e-07	2.25277e-05	Infinity	plasmid 1	Pseudomonas aeruginosa parental	100	77.5332	54.56	0	0	0	0	0	18.824	74.3273	120.691	115.745	58.078	x
32.74_271.1561m/z		271.156	1	32.7404	11.6432	0	5.37649e-07	2.28121e-05	3.60006	plasmid 1	Pseudomonas aeruginosa parental	100	6039.52	9.61	1693.51	1469.63	1491.77	1513.26	2219.9	6498.14	5050.55	6335.78	6006.84	6306.3	x
24.77_473.5637m/z		473.564	1	24.7741	0.36135	0	5.69296e-07	2.39121e-05	Infinity	Pseudomonas aeruginosa parental	plasmid 1	100	150.871	81.84	331.712	225.72	69.4915	84.4705	42.9637	0	0	0	0	0
8.50_175.9864m/z		175.986	1	8.49998	0.756483	0	5.69943e-07	2.39121e-05	Infinity	plasmid 1	Pseudomonas aeruginosa parental	100	15.7701	47.67	0	0	0	0	0	15.9569	7.62314	8.8324	23.7549	22.6831
2.55_249.0126m/z		249.013	1	2.55103	0.472567	0	5.75813e-07	2.40242e-05	Infinity	plasmid 1	Pseudomonas aeruginosa parental	100	22.9265	48.23	0	0	0	0	0	36.2383	20.6365	18.429	31.1787	8.14999
8.87_318.0512m/z		318.051	1	8.87358	0.64445	0	5.92914e-07	2.4601e-05	Infinity	Pseudomonas aeruginosa parental	plasmid 1	100 - 8.95	941	98.81	2411.42	1277.79	573.41	295.513	146.865	0	0	0	0	0
29.64_134.0473m/z		134.047	1	29.6401	0.929567	0	6.10758e-07	2.52022e-05	5.34434	Pseudomonas aeruginosa parental	plasmid 1	100 - 0.0977	4703.71	7.1	5494.89	5811.44	5015.06	4039.04	3158.11	887.304	772.602	919.796	893.377	927.569	x
14.02_460.0215m/z		460.022	1	14.0198	0.4259	0	6.3054e-07	2.57447e-05	Infinity	Pseudomonas aeruginosa parental	plasmid 1	100	308.81	85.81	359.732	727.587	291.666	72.0843	92.98	0	0	0	0	0
4.36_354.0730m/z		354.073	1	4.36193	1.29118	0	6.31284e-07	2.57447e-05	Infinity	Pseudomonas aeruginosa parental	plasmid 1	100 - 3.3	796.916	100.88	2021	1212.15	141.451	321.458	288.518	0	0	0	0	0	x
30.05_355.3892m/z		355.389	1	30.0529	2.78908	0	6.34191e-07	2.57447e-05	Infinity	Pseudomonas aeruginosa parental	plasmid 1	100	2280.58	76.34	3550.15	4252.96	2602.33	788.75	208.728	0	0	0	0	0
29.12_447.7364m/z		447.736	1	29.1235	0.309933	0	6.48831e-07	2.60592e-05	Infinity	Pseudomonas aeruginosa parental	plasmid 1	100	286.949	60.42	230.868	360.539	514.382	286.823	42.1353	0	0	0	0	0
10.82_196.0614m/z		196.061	1	10.8205	0.425867	0	6.48878e-07	2.60592e-05	Infinity	Pseudomonas aeruginosa parental	plasmid 1	100	89.3305	48.14	18.351	90.1989	115.191	92.6217	130.289	0	0	0	0	0
29.38_272.9576m/z		272.958	1	29.3813	11.9522	0	6.55182e-07	2.61724e-05	99.3982	Pseudomonas aeruginosa parental	plasmid 1	100	10887.4	39.5	14016.2	15141.4	12168.6	8413.31	4697.64	40.2726	111.258	168.23	142.439	85.4674	x
32.02_330.3778m/z		330.378	1	32.0174	2.99767	0	6.81087e-07	2.70633e-05	Infinity	Pseudomonas aeruginosa parental	plasmid 1	100	2190.69	71.3	3236.39	4020.28	2425.62	1097.32	173.835	0	0	0	0	0
31.09_336.3776m/z		336.378	1	31.0858	10.097	0	7.0407e-07	2.78293e-05	12198.7	Pseudomonas aeruginosa parental	plasmid 1	100 - 30.7	61048.7	21.29	57917.9	76225.8	69557.8	59493.5	42048.5	0	0	0	0.0700538	24.9525
17.63_302.1233m/z		302.123	1	17.632	0.215367	0	7.39933e-07	2.90379e-05	Infinity	plasmid 1	Pseudomonas aeruginosa parental	100	24.9663	70.81	0	0	0	0	0	13.9598	54.7538	14.978	13.3819	27.7579
28.50_128.9145m/z		128.914	1	28.5023	1.54987	0	7.4238e-07	2.90379e-05	30.6528	Pseudomonas aeruginosa parental	plasmid 1	100 - 0.736	6314.34	21.17	11272.9	7687.36	5395.73	4030.35	3185.34	278.306	196.347	210.161	176.894	168.267
31.97_348.3851m/z		348.385	1	31.966	8.63905	0	8.18142e-07	3.18355e-05	10055.3	Pseudomonas aeruginosa parental	plasmid 1	100 - 69	50249	19.33	50150.9	61617.6	56110.7	47466.2	35899.4	0	0	0	24.9863	0
19.90_171.5164m/z		171.516	1	19.9028	0.83495	0	8.81942e-07	3.41412e-05	Infinity	Pseudomonas aeruginosa parental	plasmid 1	100	167.434	59.83	28.9477	226.146	273.793	208.24	100.046	0	0	0	0	0
29.33_691.1035m/z		691.104	1	29.3299	1.34423	0	9.17527e-07	3.53365e-05	44.8126	Pseudomonas aeruginosa parental	plasmid 1	100 - 15.3	42842.6	26.18	78294	53165.3	35682.6	26283.2	20788.2	1008.87	531.183	965.39	1163.32	1111.44
19.22_323.0138m/z		323.014	1	19.2228	0.25875	0	9.52525e-07	3.63881e-05	Infinity	plasmid 1	Pseudomonas aeruginosa parental	100	14.0772	44.91	0	0	0	0	0	5.49606	21.4979	16.9543	16.4932	9.9447
29.48_299.6948m/z		299.695	1	29.4849	0.2066	0	9.58299e-07	3.63881e-05	Infinity	Pseudomonas aeruginosa parental	plasmid 1	100	149.969	74.22	92.4619	324.985	170.951	133.596	27.8518	0	0	0	0	0
31.86_430.3844m/z		430.384	1	31.8623	6.6753	0	9.59366e-07	3.63881e-05	378.648	Pseudomonas aeruginosa parental	plasmid 1	100	15395.1	45.56	6714.21	10628.3	15444.2	19978.4	24210.5	83.8209	11.2443	20.6304	17.0107	70.5842
32.43_358.0343m/z		358.034	1	32.4303	0.2064	0	9.89665e-07	3.73486e-05	Infinity	Pseudomonas aeruginosa parental	plasmid 1	100	156.373	68.1	200.244	297.141	181.958	72.0751	30.4449	0	0	0	0	0
25.71_405.0131m/z		405.013	1	25.7081	0.266267	0	1.00393e-06	3.76974e-05	Infinity	Pseudomonas aeruginosa parental	plasmid 1	100 - 0.923	59.4158	60.95	14.4633	111.531	69.2049	62.5313	39.3481	0	0	0	0	0
3.38_343.1158m/z		343.116	1	3.38003	0.30995	0	1.03708e-06	3.87487e-05	Infinity	plasmid 1	Pseudomonas aeruginosa parental	100	379.994	91.14	0	0	0	0	0	56.427	429.56	165.202	946.146	302.637	x
28.14_321.5341m/z		321.534	1	28.1407	0.9829	0	1.21751e-06	4.52647e-05	Infinity	Pseudomonas aeruginosa parental	plasmid 1	100	201.466	78.67	338.506	391.791	172.909	50.0076	54.1142	0	0	0	0	0
29.90_242.0562m/z		242.056	1	29.898	0.46525	0	1.29055e-06	4.76968e-05	Infinity	Pseudomonas aeruginosa parental	plasmid 1	100	355.607	59.71	451.566	553.289	493.822	238.937	40.4241	0	0	0	0	0
23.12_196.0613m/z		196.061	1	23.1214	0.515483	0	1.29562e-06	4.76968e-05	Infinity	Pseudomonas aeruginosa parental	plasmid 1	100	22.5417	53.46	27.4755	10.3079	35.6885	30.0357	9.20083	0	0	0	0	0	x
30.67_438.3929m/z		438.393	1	30.6721	9.73652	0	1.39024e-06	5.09302e-05	554.074	Pseudomonas aeruginosa parental	plasmid 1	100	56767.3	35.18	74832.1	76066.3	59388.7	43481.4	30067.9	168.566	16.2213	229.228	31.9036	66.3524
33.94_312.0329m/z		312.033	1	33.938	1.24927	0	1.41017e-06	5.14096e-05	939.351	Pseudomonas aeruginosa parental	plasmid 1	100	1438.81	46.85	1269.56	2435.06	1601.29	1318.34	569.764	3.92944	0	3.72907	0	0
29.02_322.0457m/z		322.046	1	29.0199	1.5508	0	1.41882e-06	5.14749e-05	3068.48	Pseudomonas aeruginosa parental	plasmid 1	100 - 17.3	10605.2	32.3	13760.1	13738.8	11228.2	8351.11	5947.51	0	0	0	17.2808	0	x
34.35_355.3891m/z		355.389	1	34.3509	0.412717	0	1.45973e-06	5.27047e-05	Infinity	Pseudomonas aeruginosa parental	plasmid 1	100	130.203	70.51	232.663	201.007	146.344	34.9373	36.0631	0	0	0	0	0
29.02_329.0504m/z		329.05	1	29.0199	2.58495	0	1.64462e-06	5.89275e-05	Infinity	Pseudomonas aeruginosa parental	plasmid 1	100 - 85.3	2867.53	73.87	4281.83	4938.32	3896.52	1063.37	157.579	0	0	0	0	0
26.54_668.0762m/z		668.076	1	26.5389	0.309933	0	1.64777e-06	5.89275e-05	11.8197	Pseudomonas aeruginosa parental	plasmid 1	100 - 14	3245.6	27.92	4851.47	3470.94	2821.41	2686.66	2397.54	277.719	305.942	336.034	310.745	142.525
34.30_186.1612m/z		186.161	1	34.2996	0.671333	0	2.02018e-06	7.1903e-05	Infinity	Pseudomonas aeruginosa parental	plasmid 1	100	186.162	63.67	319.85	261.147	215.103	109.955	24.7574	0	0	0	0	0
20.88_331.0462m/z		331.046	1	20.8845	0.7227	1	2.131e-06	7.54895e-05	Infinity	Pseudomonas aeruginosa parental	plasmid 1	100 - 8.16	570.465	68.37	797.432	989.79	733.698	281.524	49.8814	0	0	0	0	0		x		x	x	x	x	x	HMDB06555	dIMP (TBC)	M-H	C10H13N4O7P	38.7	0	3.85199	93.9811	1.89833	http://nonlinear.com/redirect/outbound?p=hmdb&param=HMDB06555
8.55_304.0351m/z		304.035	1	8.55137	2.346	0	2.2011e-06	7.76067e-05	16.76	Pseudomonas aeruginosa parental	plasmid 1	100 - 5.45 - 0.0176	19269.4	19.72	31301.4	23953.5	18131.1	13224.6	9736.32	765.484	1215.06	1230.59	1171.94	1365.57	x
23.59_164.0355m/z		164.035	1	23.5864	0.206433	0	2.47922e-06	8.70044e-05	Infinity	plasmid 1	Pseudomonas aeruginosa parental	100	20.802	73.84	0	0	0	0	0	46.8346	20.7073	7.73747	11.857	16.8735
24.05_313.5325m/z		313.532	1	24.0513	0.982167	0	2.53939e-06	8.87016e-05	18.5722	Pseudomonas aeruginosa parental	plasmid 1	100 - 2.5	10024.6	36.46	13524.9	13296	10657.9	7474.77	5169.16	372.996	344.21	536.728	572.589	872.282	x
17.90_208.0639m/z		208.064	1	17.9034	0.322367	0	2.57912e-06	8.96722e-05	Infinity	plasmid 1	Pseudomonas aeruginosa parental	100	31.7203	66.36	0	0	0	0	0	9.20132	53.9956	54.4476	20.5218	20.4351
24.00_290.9682m/z		290.968	1	23.9994	0.826233	0	2.65623e-06	9.19277e-05	4.93236	Pseudomonas aeruginosa parental	plasmid 1	100 - 5.3 - 1.23	736.653	19.97	636.373	929.899	870.926	694.448	551.621	152.14	186.716	157.71	146.401	103.788	x
20.73_310.0385m/z		310.039	1	20.7295	1.97162	0	2.71885e-06	9.3663e-05	1578.17	Pseudomonas aeruginosa parental	plasmid 1	100	3804.94	51.5	5411.49	5837.86	4104.8	2466.74	1203.82	0	0	0	0	12.0549
9.30_243.0621m/z		243.062	1	9.30323	1.21967	1	2.79677e-06	9.59074e-05	Infinity	plasmid 1	Pseudomonas aeruginosa parental	100 - 22.8 - 0.456	87.678	56.94	0	0	0	0	0	13.3422	76.1981	121.707	143.671	83.4715	x
32.95_317.5051m/z		317.505	1	32.9476	0.51655	0	2.80956e-06	9.5908e-05	Infinity	Pseudomonas aeruginosa parental	plasmid 1	100	276.633	67.71	311.329	418.858	478.023	145.683	29.2696	0	0	0	0	0
13.34_80.9651m/z		80.9651	1	13.3401	1.78862	0	2.83715e-06	9.64116e-05	2.7357	Pseudomonas aeruginosa parental	plasmid 1	100 - 0.317 - 0.206	16491.8	10.71	19821.2	18439.6	16340.6	14429	13428.9	7021.45	5437.12	6205.6	5481.7	5995.99
29.23_325.5382m/z		325.538	1	29.2262	1.18795	0	3.01927e-06	0.000102138	29.1093	Pseudomonas aeruginosa parental	plasmid 1	100 - 3.42	9842.03	38.92	13782.2	13361.5	9645.03	7687.45	4733.91	237.548	174.636	251.671	430.893	595.78	x
22.65_282.0851m/z		282.085	1	22.6527	2.22877	0	3.23301e-06	0.000108879	7.27671	Pseudomonas aeruginosa parental	plasmid 1	100 - 8.74	43486.4	18.45	43657.5	54000.6	47543.8	39420.5	32809.3	3343.72	4845.68	6770.02	7395.59	7525.49	x
29.64_366.0603m/z		366.06	1	29.6401	0.981817	0	3.26748e-06	0.000109548	9.30451	Pseudomonas aeruginosa parental	plasmid 1	100 - 30	1953.28	26.8	2199.01	2538.76	2219.16	1667.12	1142.34	272.689	192.946	124.615	216.09	243.3	x
33.94_435.0568m/z		435.057	1	33.938	1.19547	0	3.33294e-06	0.000111246	101.582	Pseudomonas aeruginosa parental	plasmid 1	100 - 47.1	3077.3	9.26	3049.22	3495.25	3150.86	2981.24	2709.95	56.135	34.1806	8.84817	45.4155	6.89016
20.32_376.0684m/z		376.068	1	20.3168	0.413917	0	3.62256e-06	0.000120378	Infinity	Pseudomonas aeruginosa parental	plasmid 1	100	299.195	87.68	615.347	528.278	243.357	53.8989	55.0957	0	0	0	0	0	x
33.57_331.3781m/z		331.378	1	33.5682	3.01542	0	3.8089e-06	0.000126013	37.5719	Pseudomonas aeruginosa parental	plasmid 1	100 - 13.9 - 5.18	35691	40.37	48067	50721.4	36337.3	27014.5	16314.7	669.175	373.265	829.791	1265.09	1612.37	x
32.59_721.1151m/z		721.115	1	32.5854	0.25785	0	4.00271e-06	0.000131844	2688.5	Pseudomonas aeruginosa parental	plasmid 1	100 - 22.7	1210.65	117.84	3588.62	1496.36	339.655	453.883	174.756	2.25154	0	0	0	0
30.10_438.7271m/z		438.727	1	30.1044	8.17337	0	4.09991e-06	0.000134456	1430.12	Pseudomonas aeruginosa parental	plasmid 1	100	19692	45.28	27583.8	27897.8	21780.7	13655.7	7542.21	13.9013	2.61961	0.637147	13.5822	38.1072
32.74_493.0652m/z		493.065	1	32.7404	2.53907	0	4.16915e-06	0.000136132	65.3228	Pseudomonas aeruginosa parental	plasmid 1	100 - 24.8	11825.8	44.76	23064.8	14956.5	10529.6	6969.77	3608.6	111.367	123.826	217.654	305.919	146.419	x
29.02_433.0598m/z		433.06	1	29.0199	0.723917	0	4.38478e-06	0.000142553	102.17	Pseudomonas aeruginosa parental	plasmid 1	100 - 9.05 - 10.4	2974.05	52.78	4806.18	4102.75	3197.25	1151.36	1612.7	68.6365	14.5379	14.9884	35.6665	11.7152
20.52_325.0461m/z		325.046	1	20.5232	1.18802	0	4.44785e-06	0.00014398	18.6169	Pseudomonas aeruginosa parental	plasmid 1	100 - 3.07	6828.67	36.81	10234.3	9220.36	6613.03	4803.55	3272.1	240.731	262.421	311.047	477.652	542.151
33.31_358.0343m/z		358.034	1	33.3096	0.311233	0	4.72792e-06	0.000152312	Infinity	Pseudomonas aeruginosa parental	plasmid 1	100	186.64	90.67	396.883	335.96	124.208	38.3791	37.7718	0	0	0	0	0
29.95_486.0568m/z		486.057	1	29.9493	2.17098	0	4.7458e-06	0.000152312	135.257	Pseudomonas aeruginosa parental	plasmid 1	100 - 3.7	40801.8	60.48	78398	50586.2	35030.6	23697.3	16296.9	510.418	144.213	86.2963	171.386	595.993	x
34.93_220.4020m/z		220.402	1	34.9272	0.37365	0	5.04054e-06	0.000161083	Infinity	plasmid 1	Pseudomonas aeruginosa parental	100	78.5336	105.7	0	0	0	0	0	15.9149	59.5213	32.3856	223.007	61.8394
8.44_190.0542m/z		190.054	1	8.44395	0.593067	1	5.10328e-06	0.000162397	Infinity	plasmid 1	Pseudomonas aeruginosa parental	100 - 6.87 - 6.08 - 0.184	23.927	75.72	0	0	0	0	0	53.471	27.6709	6.87666	17.114	14.5025
29.54_432.7286m/z		432.729	1	29.5362	0.361617	0	5.39114e-06	0.000170811	Infinity	Pseudomonas aeruginosa parental	plasmid 1	100	558.851	103.66	1325.76	1033.01	232.303	53.2617	149.919	0	0	0	0	0
19.22_114.9330m/z		114.933	1	19.2228	0.8306	0	5.41802e-06	0.000170811	7.06765	Pseudomonas aeruginosa parental	plasmid 1	100	297.817	12.94	500.469	320.4	263.393	212.794	192.028	50.6643	35.5713	42.3853	41.6059	40.4634	x
20.73_310.3731m/z		310.373	1	20.7295	1.50277	0	5.43592e-06	0.000170811	Infinity	Pseudomonas aeruginosa parental	plasmid 1	100	529.906	83.88	942.492	1013.46	506.071	144.501	43.0035	0	0	0	0	0
12.61_131.0906m/z		131.091	1	12.6096	0.322233	0	6.15086e-06	0.000192471	Infinity	Pseudomonas aeruginosa parental	plasmid 1	100	9.68677	62.14	5.22212	14.7791	17.5978	5.48722	5.34757	0	0	0	0	0
24.05_419.9994m/z		419.999	1	24.0513	0.3619	0	6.20954e-06	0.0001935	486.348	Pseudomonas aeruginosa parental	plasmid 1	100 - 20	182.301	64.71	272.446	253.974	276.169	33.2689	75.6451	0	1.87418	0	0	0	x
34.51_216.9815m/z		216.981	1	34.5059	11.6032	0	6.40078e-06	0.000198636	1.92889	plasmid 1	Pseudomonas aeruginosa parental	100	4089.87	5.21	2238.04	2336.99	1997.4	1710.33	2318.85	4255.15	3728.8	4205.71	4068.53	4191.18	x
13.39_82.9610m/z		82.961	1	13.3923	4.05462	0	6.48505e-06	0.000200322	2.96131	Pseudomonas aeruginosa parental	plasmid 1	100	778.504	14.35	925.414	893.23	798.359	675.596	599.922	316.152	256.034	240.539	219.11	282.624
8.39_673.2313m/z		673.231	1	8.3926	0.322217	0	6.50846e-06	0.000200322	13.6644	Pseudomonas aeruginosa parental	plasmid 1	100 - 14.9	2655.61	33.07	4214.06	2106.3	2419	2271.38	2267.31	345.427	189.824	125.041	93.7153	217.717	x
17.09_313.0405m/z		313.04	1	17.0949	1.17073	0	6.64957e-06	0.00020383	70.4986	Pseudomonas aeruginosa parental	plasmid 1	100 - 0.541	6332.27	44.62	9107.71	9052.8	6355.85	4467.36	2677.65	35.2688	27.2515	125.07	161.256	100.26
34.14_385.0336m/z		385.034	1	34.1446	1.20397	0	6.8291e-06	0.000208482	8.04937	Pseudomonas aeruginosa parental	plasmid 1	100 - 53.2 - 0.471	1868.23	16.92	1859.76	2348.41	1941.7	1682.54	1508.75	220.527	114.055	390.928	222.57	212.405
8.55_156.9433m/z		156.943	1	8.55137	0.588417	0	8.10617e-06	0.000246467	Infinity	plasmid 1	Pseudomonas aeruginosa parental	100 - 3.69 - 1.4	116.223	105.21	0	0	0	0	0	322.529	21.4366	27.7935	114.08	95.2769
22.29_302.0524m/z		302.052	1	22.2875	1.04022	0	8.32405e-06	0.000252071	2.43431	Pseudomonas aeruginosa parental	plasmid 1	100 - 11.3 - 1.54	587.552	7.12	629.34	530.089	627.999	572.547	577.783	207.178	248.326	186.569	292.749	271.993	x
31.19_691.1035m/z		691.104	1	31.1895	0.774567	0	8.5983e-06	0.00025933	54.6061	Pseudomonas aeruginosa parental	plasmid 1	100 - 9	22349.3	60.12	43770.5	25860.2	18955.7	13511	9648.75	702.262	282.366	271.114	134.054	656.61
27.52_362.0527m/z		362.053	1	27.5214	4.08202	0	8.77313e-06	0.000263545	5.44646	Pseudomonas aeruginosa parental	plasmid 1	100 - 9.31 - 1.36	117655	23.49	153032	133341	118062	102719	81122.4	12476	22473.4	23175.7	24259.1	25626.6	x
14.66_126.9919m/z		126.992	1	14.6644	1.2242	0	9.16851e-06	0.000274325	15.001	Pseudomonas aeruginosa parental	plasmid 1	100 - 0.979	382.324	34.54	510.563	484.829	432.846	260.237	223.146	25.9923	34.5177	10.7546	35.4344	20.7339	x
14.66_254.9912m/z		254.991	1	14.6644	2.70778	0	9.21489e-06	0.000274618	49.1335	Pseudomonas aeruginosa parental	plasmid 1	100 - 5.8 - 0.598	2787.51	52.04	5824.68	3361.59	2322.29	1443.06	985.932	30.4762	74.8679	35.1202	99.5169	43.6858	x
22.65_362.0526m/z		362.053	1	22.6527	2.54717	0	9.39964e-06	0.000279017	7.11825	Pseudomonas aeruginosa parental	plasmid 1	100 - 10.8 - 2.06	287994	27.75	411668	339462	279671	223811	185358	24301	33969.2	43941.5	48435.5	51645.5	x
19.38_421.0066m/z		421.007	1	19.3779	1.04165	0	9.49771e-06	0.000280818	6.73925	Pseudomonas aeruginosa parental	plasmid 1	100 - 6.11	6372.25	28.63	8911.6	7497.27	6013.84	5141.78	4296.75	801.835	550.119	1051.22	1088.13	1236.4	x
7.43_333.0604m/z		333.06	1	7.43387	3.61493	0	9.89466e-06	0.000291408	133.851	Pseudomonas aeruginosa parental	plasmid 1	100 - 9.31 - 1.72	62963.8	23.49	134383	102834	43109.9	22494.8	11996.6	497.623	335.088	432.084	637.374	449.837	x
31.45_404.5541m/z		404.554	1	31.4476	5.74372	0	1.00498e-05	0.000294821	1208.47	Pseudomonas aeruginosa parental	plasmid 1	100	9711.77	29.5	9993.54	13390.5	11094.2	8273.9	5806.64	19.32	17.6014	0	0	3.26058
12.33_211.0014m/z		211.001	1	12.3341	1.83222	0	1.01294e-05	0.000295138	187.717	Pseudomonas aeruginosa parental	plasmid 1	100 - 4.15	936.943	66.68	1842.12	1286.34	768.87	418.654	368.729	0.802584	3.03007	1.41562	6.11738	13.5907	x
10.72_482.1635m/z		482.163	1	10.7169	0.473383	0	1.01392e-05	0.000295138	261.75	Pseudomonas aeruginosa parental	plasmid 1	100	740.632	22.39	514.512	906.893	900.303	710.378	671.074	0	14.1477	0	0	0	x
34.14_509.5749m/z		509.575	1	34.1446	1.10125	0	1.03411e-05	0.000299851	46.294	Pseudomonas aeruginosa parental	plasmid 1	100 - 2.94	8532.94	49.92	17855.7	9980.36	7253.01	4424.58	3151.08	212.717	84.466	110.642	197.216	316.562	x
10.77_288.0840m/z		288.084	1	10.7683	0.370633	0	1.07234e-05	0.000309741	Infinity	Pseudomonas aeruginosa parental	plasmid 1	100 - 8.27 - 2.15	134.051	100.55	355.386	148.849	111.247	36.9339	17.8405	0	0	0	0	0
32.95_385.0335m/z		385.033	1	32.9476	1.39592	0	1.09603e-05	0.000315372	16.8042	Pseudomonas aeruginosa parental	plasmid 1	100 - 13.5	3279.45	29.39	3338.44	4527.19	3819.97	2635.46	2076.17	87.8025	111.14	333.963	305.537	137.339
30.72_395.0472m/z		395.047	1	30.7244	2.42772	0	1.12647e-05	0.000322891	76.3748	Pseudomonas aeruginosa parental	plasmid 1	100 - 19.2 - 2.8	9883.58	48.7	15631	15740.5	9913.85	5963.02	2169.47	167.795	57.3379	214.631	85.9433	121.337
19.22_112.9373m/z		112.937	1	19.2228	1.9395	0	1.20577e-05	0.000344309	4.58589	Pseudomonas aeruginosa parental	plasmid 1	100 - 1.36 - 0.473	4927.26	10.86	7639.64	5477.71	4464.29	3749.28	3305.36	1231.58	960.841	1037.18	983.437	1159.15	x
8.55_234.9208m/z		234.921	1	8.55137	0.429617	0	1.21934e-05	0.000346865	Infinity	plasmid 1	Pseudomonas aeruginosa parental	100 - 13.2 - 8.03	245.967	134.61	0	0	0	0	0	830.437	22.305	92.0143	172.336	112.742
15.61_424.0789m/z		424.079	1	15.6147	0.7347	0	1.30331e-05	0.000369352	Infinity	Pseudomonas aeruginosa parental	plasmid 1	100 - 12.6 - 1.04	369.385	104.37	935.121	591.405	214.289	75.0079	31.1037	0	0	0	0	0	x
15.61_771.1398m/z		771.14	1	15.6147	0.524783	0	1.34018e-05	0.000378375	Infinity	Pseudomonas aeruginosa parental	plasmid 1	100 - 17.8	66.8483	95.53	52.3124	66.0672	31.9982	174.483	9.38065	0	0	0	0	0	x
29.54_434.4002m/z		434.4	1	29.5362	0.464467	0	1.41306e-05	0.000397457	Infinity	Pseudomonas aeruginosa parental	plasmid 1	100	369.01	113.32	997.758	596.437	156.847	48.4129	45.5941	0	0	0	0	0
17.52_119.0502m/z		119.05	1	17.5245	0.80845	0	1.46012e-05	0.000409161	1.71045	Pseudomonas aeruginosa parental	plasmid 1	100 - 2.33	296.359	7.44	246.646	323.031	307.593	297.029	307.494	166.569	156.472	187.882	171.174	184.22	x
31.34_419.0529m/z		419.053	1	31.344	2.78912	0	1.51779e-05	0.000423739	135.126	Pseudomonas aeruginosa parental	plasmid 1	32.7 - 100	14736.1	50.29	27897.6	22248.9	14108	6937.88	2487.97	102.922	94.0646	119.434	190.601	38.2496
28.40_397.7132m/z		397.713	1	28.3993	1.9644	0	1.53683e-05	0.000427465	937.335	Pseudomonas aeruginosa parental	plasmid 1	100	2650.31	70.43	4647.28	4348.8	2584.83	1321.58	349.038	14.0553	0	0	0.0822011	0
14.56_360.0731m/z		360.073	1	14.557	0.266283	0	1.63874e-05	0.00045339	Infinity	Pseudomonas aeruginosa parental	plasmid 1	100 - 3.29	95.1686	103.47	243.456	148.429	44.506	17.8598	21.5923	0	0	0	0	0
32.28_415.1486m/z		415.149	1	32.2762	0.412917	0	1.6421e-05	0.00045339	375.05	Pseudomonas aeruginosa parental	plasmid 1	100 - 5.08	1925.4	40.93	1819.45	3118.64	2176.06	1470.2	1042.63	0	25.6685	0	0	0
10.67_242.0796m/z		242.08	1	10.6655	1.04097	0	1.68527e-05	0.000463604	7.52308	Pseudomonas aeruginosa parental	plasmid 1	100 - 16.8	1057.82	31.3	1304.62	1321.24	1283.69	813.866	565.662	106.08	199.264	95.4239	130.528	171.751	x
21.71_477.5674m/z		477.567	1	21.7111	0.835317	0	1.70446e-05	0.000467171	Infinity	Pseudomonas aeruginosa parental	plasmid 1	100 - 1.65	1664.37	118.06	4934.67	1932.72	1032.21	375.323	46.9195	0	0	0	0	0
8.01_118.0593m/z		118.059	1	8.01438	0.326883	0	1.86591e-05	0.000509564	Infinity	plasmid 1	Pseudomonas aeruginosa parental	100	15.5511	95.88	0	0	0	0	0	41.7355	9.12988	8.81264	13.0509	5.02669
33.10_355.3892m/z		355.389	1	33.102	1.39497	0	1.94138e-05	0.000528253	Infinity	Pseudomonas aeruginosa parental	plasmid 1	100	827.074	79.54	1579.38	1323.09	901.512	305.123	26.2627	0	0	0	0	0
17.85_419.0298m/z		419.03	1	17.8473	0.163517	0	1.95262e-05	0.000529392	2.85625	plasmid 1	Pseudomonas aeruginosa parental	100 - 5.73	1898.83	14.04	498.875	547.993	814.404	649.993	812.718	1699.16	2002.03	2015.4	1557.23	2220.33
3.43_532.6396m/z		532.64	1	3.43228	0.155	0	1.97492e-05	0.000533512	Infinity	Pseudomonas aeruginosa parental	plasmid 1	100	83.3413	70.6	76.4546	7.93927	132.033	49.2473	151.033	0	0	0	0	0
34.93_266.0838m/z		266.084	1	34.9272	7.4616	0	2.1987e-05	0.000591836	3.22648	plasmid 1	Pseudomonas aeruginosa parental	100	4378.31	20.76	1080.45	1151.54	1234.06	1639.19	1679.72	4131.56	4041.04	3433.78	6149.98	4135.21	x
23.17_516.0433m/z		516.043	1	23.1728	0.61995	0	2.40362e-05	0.000644684	14.7753	Pseudomonas aeruginosa parental	plasmid 1	100 - 13.4	2395.53	40.48	3410.66	3081.59	2681.59	1721.36	1082.47	87.1584	94.8778	316.577	156.332	155.707
15.77_394.0795m/z		394.08	1	15.7688	0.83745	0	2.43043e-05	0.000649555	Infinity	Pseudomonas aeruginosa parental	plasmid 1	100	673.606	90.32	1564.7	956.859	561.92	263.07	21.4856	0	0	0	0	0
20.27_460.0217m/z		460.022	1	20.2654	1.9275	0	2.44601e-05	0.000651402	48.9174	Pseudomonas aeruginosa parental	plasmid 1	100	1284.59	31.14	787.852	1888.91	1267.06	1348.72	1130.41	67.6167	3.73081	25.988	14.4077	19.559
21.56_251.0784m/z		251.078	1	21.5559	0.36645	0	2.50226e-05	0.000664026	2.32366	plasmid 1	Pseudomonas aeruginosa parental	100	384.317	14.79	163.118	130.297	157.318	182.635	193.599	379.639	378.909	313.224	483.255	366.561
10.72_481.6618m/z		481.662	1	10.7169	0.5808	0	2.53304e-05	0.000669829	17.0699	Pseudomonas aeruginosa parental	plasmid 1	100 - 2.42	1986.57	18.41	1410.45	2394.08	2178.75	1972.99	1976.6	126.469	125.06	149.625	26.3813	154.358	x
11.92_402.1600m/z		402.16	1	11.9207	0.619867	0	2.66804e-05	0.000703051	7.99404	Pseudomonas aeruginosa parental	plasmid 1	100 - 0.951	1262.58	19.06	1465.18	1462.99	1381.6	1004.71	998.414	278.887	89.9258	105.712	92.2999	222.876
34.04_332.2960m/z		332.296	1	34.041	1.40398	0	2.70345e-05	0.000709893	241.21	Pseudomonas aeruginosa parental	plasmid 1	100	990.496	57.43	754.543	1916.65	850.413	1039.46	391.412	0	0	0	20.5318	0
13.44_81.0390m/z		81.039	1	13.4437	0.464033	0	2.71508e-05	0.000710461	41.1081	Pseudomonas aeruginosa parental	plasmid 1	100	42.3119	31.25	55.0059	56.3067	37.3348	37.8497	25.0623	2.73832	0	0	0	2.40809
18.33_135.5406m/z		135.541	1	18.3332	0.894217	0	2.80438e-05	0.000731282	Infinity	plasmid 1	Pseudomonas aeruginosa parental	100	8.21081	76.01	0	0	0	0	0	10.3783	4.49276	3.98584	3.93123	18.2659
28.04_317.3705m/z		317.371	1	28.037	5.53683	0	2.90476e-05	0.000754836	1355.22	Pseudomonas aeruginosa parental	plasmid 1	86.5 - 100	18889.8	45.08	24922.4	27902.9	20911.6	13724.7	6987.36	0	14.4316	0	0	55.2609
19.17_323.0298m/z		323.03	1	19.1714	2.26187	1	2.93544e-05	0.000760177	2.21897	Pseudomonas aeruginosa parental	plasmid 1	100 - 9.82 - 1.9	165267	9.92	210637	180660	158065	141904	135069	63287.6	72020	75076.8	80128.7	81883.9	x	x	x	x	x	x	x		HMDB00288	Uridine 5'-monophosphate	M-H	C9H13N2O9P	46.5	31.2	3.74937	98.3657	0.951383	http://www.hmdb.ca/metabolites/HMDB00288
13.39_533.3027m/z		533.303	1	13.3923	0.41265	0	2.95458e-05	0.000762505	5.76009	Pseudomonas aeruginosa parental	plasmid 1	100 - 14.2	829.92	9.16	922.369	888.625	807.169	799.981	731.455	208.907	199.438	120.897	64.3878	126.776
28.50_127.9066m/z		127.907	1	28.5023	1.24058	0	2.98763e-05	0.000768395	283.425	Pseudomonas aeruginosa parental	plasmid 1	100	1595.43	42.35	2525.41	1989.35	1514.11	1091.69	856.607	12.9665	5.18773	0	9.99133	0
19.48_254.9911m/z		254.991	1	19.4815	2.75472	0	3.04895e-05	0.000781488	3965.69	Pseudomonas aeruginosa parental	plasmid 1	100 - 4.97	1186.58	118.96	3385.39	1792.85	558.871	136.991	58.7957	0	0.20628	0	1.28978	0	x
15.98_612.1020m/z		612.102	1	15.9837	0.476367	0	3.08713e-05	0.000788584	6.53463	Pseudomonas aeruginosa parental	plasmid 1	100 - 14	7194.84	34.32	10708.5	8780.06	6129.61	5535.82	4820.23	944.738	1810.15	1219.75	863.208	667.319
17.37_241.0119m/z		241.012	1	17.3658	3.3893	0	3.12963e-05	0.000795473	7.13072	Pseudomonas aeruginosa parental	plasmid 1	100 - 4.65 - 0.209	7823.45	29.58	11153.3	9061.94	7169.68	6464.1	5268.22	1381.02	1535.01	967.077	1109.82	492.816
10.36_114.0560m/z		114.056	1	10.3556	0.670333	0	3.13846e-05	0.000795473	Infinity	Pseudomonas aeruginosa parental	plasmid 1	100 - 7.61	437.303	114.2	1222	622.768	263.595	46.7861	31.3684	0	0	0	0	0
17.42_322.0459m/z		322.046	1	17.4172	1.12582	0	3.14588e-05	0.000795473	2.99925	Pseudomonas aeruginosa parental	plasmid 1	100 - 7.14 - 0.333	8571.09	15.56	10237.1	10145.2	9170.37	7404.55	5898.31	2132.3	3010.79	3211.13	3182.01	2752.48	x
20.52_325.5474m/z		325.547	1	20.5232	0.981667	0	3.28757e-05	0.000828511	322.87	Pseudomonas aeruginosa parental	plasmid 1	100 - 1.99	1227.45	63.19	1815.71	2132.74	1253.77	673.532	261.52	0	0	0	19.0085	0
28.45_129.9023m/z		129.902	1	28.4509	0.36285	0	3.36549e-05	0.000845312	Infinity	Pseudomonas aeruginosa parental	plasmid 1	100	94.8349	83.57	206.178	129.691	98.5409	31.2979	8.46602	0	0	0	0	0
32.74_404.8033m/z		404.803	1	32.7404	5.79508	0	3.49495e-05	0.000874903	558.018	Pseudomonas aeruginosa parental	plasmid 1	100	13802.4	27.37	13049.4	18036.2	16747.7	12743	8435.56	55.4939	20.852	7.31081	0	40.0166
31.60_311.0291m/z		311.029	1	31.6026	0.622017	0	3.73941e-05	0.00093299	173.343	Pseudomonas aeruginosa parental	plasmid 1	100 - 64.4	576.615	47.75	333.22	679.567	930.067	677.253	262.969	12.4445	0	0	0	4.18767
16.83_346.0574m/z		346.057	1	16.8336	3.80418	1	3.79913e-05	0.000944752	2.65874	Pseudomonas aeruginosa parental	plasmid 1	100 - 9.95 - 0.991	45359.6	15.17	59823.5	50077	43582.6	39089.8	34224.8	13987.5	14979.1	17398.9	18656.3	20281	x	x	x	x	x	x	x	x
19.90_369.0010m/z		369.001	1	19.9028	0.8828	1	4.16011e-05	0.0010311	3.2328	Pseudomonas aeruginosa parental	plasmid 1	100 - 7.93 - 2.56	428.123	13.18	362.797	371.595	460.868	483.321	462.035	93.5698	120.205	99.692	194.475	154.215		x	x	x	x	x	x	x	HMDB60274	Sedoheptulose 1,7-bisphosphate (unconfirmed)	M-H	C7H16O13P2	40.5	0	4.39739	99.1401	0.822817	http://www.hmdb.ca/metabolites/HMDB60274
34.20_410.8070m/z		410.807	1	34.1959	0.726683	0	4.21619e-05	0.00104157	174.578	Pseudomonas aeruginosa parental	plasmid 1	100 - 8.62	1283.36	25.69	963.621	1796.1	1223.26	1385.97	1047.87	36.7563	0	0	0	0
26.85_351.0611m/z		351.061	1	26.8488	1.50115	0	4.4208e-05	0.00108853	Infinity	Pseudomonas aeruginosa parental	plasmid 1	100	11.0666	84.93	4.53445	26.776	12.0285	8.39956	3.5945	0	0	0	0	0
34.25_339.7163m/z		339.716	1	34.2482	10.9278	0	4.45923e-05	0.00109441	1124.07	Pseudomonas aeruginosa parental	plasmid 1	100	20492.7	37.63	25433.7	28861.7	22748.5	15645.8	9774.01	23.2169	0	0	21.4452	46.4919
26.38_310.3664m/z		310.366	1	26.3839	1.03328	0	4.49719e-05	0.00110013	543.971	Pseudomonas aeruginosa parental	plasmid 1	100 - 0.712	5489.61	42.92	7765.37	7678.73	5752.19	3828.59	2423.15	0	12.4342	0	0	38.0244	x
3.95_487.3085m/z		487.308	1	3.94915	0.82605	0	4.54729e-05	0.00110877	2.08905	Pseudomonas aeruginosa parental	plasmid 1	100 - 7.87 - 6.78 - 0.457	15537.5	12.44	17658.9	17607	14500.5	13722.9	14198.2	8526.87	5752.5	6668.99	8408.23	7831.4	x
25.24_652.0813m/z		652.081	1	25.239	2.33273	0	4.57887e-05	0.00111286	7.73313	Pseudomonas aeruginosa parental	plasmid 1	100	13645.3	17.64	25553.1	15655.4	11365.6	9015.29	6636.98	2004.19	1489.92	2148.51	1438.06	1741.95
17.04_424.8702m/z		424.87	1	17.0436	0.373667	0	4.61966e-05	0.00111915	137.263	plasmid 1	Pseudomonas aeruginosa parental	100	687.816	33.88	0	0	0	0	25.0547	878.666	797.181	574.009	331.439	857.786
20.57_346.0574m/z		346.057	1	20.5745	8.4445	1	5.35239e-05	0.00129249	2.4694	Pseudomonas aeruginosa parental	plasmid 1	100 - 10.6 - 0.944	88081.8	15.61	109187	100354	86208.6	78067.4	66592.1	26912.7	33787.5	39871.4	37251.3	40523.7	x	x	x	x	x	x	x	x	HMDB01044	dGMP	M-H	C10H14N5O7P	48.2	34.9	4.71903	96.5561	0.474517	http://www.hmdb.ca/metabolites/HMDB01044
7.96_317.0560m/z		317.056	1	7.95833	2.12445	0	5.71714e-05	0.00137221	734.878	Pseudomonas aeruginosa parental	plasmid 1	100 - 8.19 - 3.12	30881.1	62.12	50914.3	50700.8	26835.4	16178.3	9776.57	0	0	0	210.11	0
10.82_487.3085m/z		487.309	1	10.8205	4.5438	0	5.71906e-05	0.00137221	1.3327	Pseudomonas aeruginosa parental	plasmid 1	100 - 18 - 20.6 - 3.43 - 0.0516	60262.9	3.49	60950.1	62234.6	61657.4	56974.5	59498.1	50736	44743.5	43425.5	41351.4	45836.6	x
22.65_180.5218m/z		180.522	1	22.6527	0.83385	0	6.59459e-05	0.00157724	3.37727	Pseudomonas aeruginosa parental	plasmid 1	100 - 0.163	2740.54	13.22	2404.28	3055.13	3161.91	2707.62	2373.76	441.619	705.797	915.383	1021.3	973.228	x
27.99_403.5602m/z		403.56	1	27.9856	1.80977	0	6.95411e-05	0.00165795	70.7039	Pseudomonas aeruginosa parental	plasmid 1	100 - 8.27	167.078	61.67	86.7274	345.545	134.287	156.239	112.592	0	11.8153	0	0	0	x
30.88_410.8069m/z		410.807	1	30.8794	0.4641	0	7.03756e-05	0.00167253	105.081	Pseudomonas aeruginosa parental	plasmid 1	100 - 3.74	774.813	19.59	597.588	986.442	816.423	812.071	661.541	0	0	0	0	36.8675
17.47_125.0245m/z		125.025	1	17.4733	1.50452	0	7.20167e-05	0.00170614	2.35189	plasmid 1	Pseudomonas aeruginosa parental	100	164.427	10.11	85.1066	53.6402	54.1873	67.1164	89.513	144.843	186.316	170.987	168.947	151.042	x
14.02_114.0560m/z		114.056	1	14.0198	0.533333	0	7.77907e-05	0.00183713	Infinity	Pseudomonas aeruginosa parental	plasmid 1	100 - 1.18	417.823	120.97	1216.56	610.14	200.867	43.0415	18.5011	0	0	0	0	0	x
20.63_465.5619m/z		465.562	1	20.6267	1.50277	0	8.05484e-05	0.0018963	562.079	Pseudomonas aeruginosa parental	plasmid 1	100	3871.85	96.2	9585.91	5453.4	2597.45	1404.75	317.734	34.4422	0	0	0	0
20.57_134.0472m/z		134.047	1	20.5745	1.08405	0	8.52021e-05	0.00199873	1.73214	Pseudomonas aeruginosa parental	plasmid 1	100 - 2.09	1546.94	9.87	1579.27	1801.67	1583.83	1527.43	1242.49	764.584	877.874	1007.95	888.722	926.256
33.46_433.7226m/z		433.723	1	33.4646	1.24683	0	8.54319e-05	0.00199873	389.722	Pseudomonas aeruginosa parental	plasmid 1	100 - 35.4 - 1.01	4361.12	61.36	7697.74	6215.55	4346.8	2353.5	1192	26.8047	2.63219	0	26.5147	0
15.25_298.0704m/z		298.07	1	15.2488	1.04837	0	8.88405e-05	0.00206956	2.81268	plasmid 1	Pseudomonas aeruginosa parental	100 - 9.11 - 1.23	817.388	20.23	255.883	290.048	338.935	355.49	212.683	755.769	1022.24	791.803	960.162	556.965
23.84_598.6538m/z		598.654	1	23.8444	0.51625	0	8.90104e-05	0.00206956	3.01985	Pseudomonas aeruginosa parental	plasmid 1	100	1573.75	23.57	1547.98	2007.97	1289.05	1127.22	1896.53	701.027	370.134	567.262	494.211	473.043
3.48_402.1674m/z		402.167	1	3.48367	0.5175	0	8.94128e-05	0.0020725	Infinity	Pseudomonas aeruginosa parental	plasmid 1	100 - 4.55	4694.47	143.19	15820.6	6258.55	1201.3	81.7389	110.139	0	0	0	0	0
31.50_473.5539m/z		473.554	1	31.499	1.39658	0	9.38901e-05	0.00216958	512.553	Pseudomonas aeruginosa parental	plasmid 1	100 - 3.31	18863.3	54.68	34973	22246.8	16329.8	11852.9	8914.15	57.6657	0	12.3931	112.057	1.89819	x
31.45_627.1332m/z		627.133	1	31.4476	0.206367	0	9.58738e-05	0.00220863	5.96343	Pseudomonas aeruginosa parental	plasmid 1	100	1089.46	30.59	691.297	1467.83	1213.22	1284.17	790.773	144.151	83.8282	171.582	255.312	258.576
23.17_628.0699m/z		628.07	1	23.1728	0.722683	0	9.68223e-05	0.00222366	11.9811	Pseudomonas aeruginosa parental	plasmid 1	100 - 24.1 - 3.57	16850.8	34.5	33093.3	20041.1	13632.5	9771.9	7715.37	1665.18	1685.33	1629.19	547.44	1505.1
8.55_232.9250m/z		232.925	1	8.55137	0.480983	0	9.95957e-05	0.00228038	122.832	plasmid 1	Pseudomonas aeruginosa parental	100 - 13.7	368.517	112.13	0	0	15.0008	0	0	1102.51	141.358	251.124	212.73	134.861
21.61_388.0557m/z		388.056	1	21.6073	0.36645	0	0.000100085	0.00228462	4.33093	plasmid 1	Pseudomonas aeruginosa parental	100	414.553	20.5	136.26	48.5061	73.8033	130.428	89.5995	304.54	375.267	493.271	507.15	392.537
32.43_353.5487m/z		353.549	1	32.4303	1.4472	0	0.000102983	0.00234365	863.033	Pseudomonas aeruginosa parental	plasmid 1	100 - 0.144	29445.4	21.51	32904.3	36691.4	31350.3	25678.4	20602.4	0	38.1164	0	92.6086	39.8673
33.57_658.5887m/z		658.589	1	33.5682	0.36605	0	0.000104808	0.00237797	5.46653	Pseudomonas aeruginosa parental	plasmid 1	100	1327.73	30.75	1935.32	1499.65	1227.06	1105.85	870.752	120.644	300.928	157.166	314.919	320.759
26.38_421.0371m/z		421.037	1	26.3839	1.8123	0	0.000107254	0.00242614	8.201	Pseudomonas aeruginosa parental	plasmid 1	100	1032.34	33.56	1139.67	1273.3	1198.4	1129.13	421.174	133.171	207.342	147.246	80.4106	61.2259	x
24.31_495.7095m/z		495.71	1	24.3099	0.620067	0	0.000108399	0.00244468	74.4632	Pseudomonas aeruginosa parental	plasmid 1	100	525.42	25.62	560.81	538.441	594.453	639.069	294.326	35.2805	0	0	0	0
27.83_499.5818m/z		499.582	1	27.8307	0.826617	0	0.000119441	0.00268563	257.858	Pseudomonas aeruginosa parental	plasmid 1	100	1274.11	100.44	3116.13	2096.74	652.812	312.539	192.307	24.5626	0	0	0.142963	0
18.23_229.0118m/z		229.012	1	18.2258	0.266267	0	0.000124291	0.00278634	5.71	Pseudomonas aeruginosa parental	plasmid 1	100 - 2.32	6.37414	39.11	9.98952	4.15949	7.90383	5.2622	4.55567	0.39232	1.57251	0.9191	1.50138	1.19625	x
13.55_495.2400m/z		495.24	1	13.5465	2.83413	0	0.000125183	0.00279339	5.69856	plasmid 1	Pseudomonas aeruginosa parental	100	691.103	23.85	49.5233	157.701	160.263	85.622	153.274	787.777	433.108	785.707	828.366	620.556
18.60_404.0463m/z		404.046	1	18.5995	0.850517	0	0.000125349	0.00279339	2.76529	plasmid 1	Pseudomonas aeruginosa parental	100 - 2.65 - 1.4	960.641	13.98	394.774	195.743	366.511	410.614	369.321	769.587	935.567	936.67	1133.84	1027.54	x
23.17_314.0340m/z		314.034	1	23.1728	0.722667	0	0.000129665	0.00288103	233.951	Pseudomonas aeruginosa parental	plasmid 1	100 - 0.603	3245.14	33.45	3926.56	4566.24	3413.72	2403.92	1915.24	0	15.3599	16.5059	0	37.4894
29.59_427.0556m/z		427.056	1	29.5878	0.930483	0	0.000133627	0.00296029	263.468	Pseudomonas aeruginosa parental	plasmid 1	66.2 - 100	2948.2	73.59	5613.99	4691.65	2606.66	1296.2	532.496	45.7651	1.76379	8.42089	0	0
18.33_150.9708m/z		150.971	1	18.3332	6.67752	0	0.00013618	0.00300797	2.34838	plasmid 1	Pseudomonas aeruginosa parental	100	546.472	11.49	235.389	178.28	184.674	221.93	343.234	559.449	445.976	549.575	619.67	557.688
11.87_267.7695m/z		267.769	1	11.8693	0.937317	0	0.000142028	0.00312795	3.16276	Pseudomonas aeruginosa parental	plasmid 1	100	1113.56	23.56	676.809	1114.21	1306.14	1329.97	1140.68	493.206	322.957	239.101	377.659	327.503	x
20.27_628.0697m/z		628.07	1	20.2654	0.361683	0	0.000142938	0.00313879	4.72801	Pseudomonas aeruginosa parental	plasmid 1	100	1903.38	24.73	3320.29	1881.93	1784.5	1491.81	1038.4	405.538	260.5	535.007	375.11	436.724
10.87_202.9703m/z		202.97	1	10.8719	1.77217	0	0.000144873	0.003172	Infinity	plasmid 1	Pseudomonas aeruginosa parental	100 - 2.57	744.087	90.81	0	0	0	0	0	1257.09	20.6733	37.353	958.121	1447.2
16.41_96.9669m/z		96.9669	1	16.4102	1.27477	0	0.000153963	0.00336124	78.2154	plasmid 1	Pseudomonas aeruginosa parental	100	1203.99	55.95	2.1502	33.7333	4.67687	30.7697	5.63652	1508.89	1967.28	988.621	1381.47	173.724
14.34_289.0339m/z		289.034	1	14.3421	1.38943	1	0.000158136	0.00344232	1.72325	plasmid 1	Pseudomonas aeruginosa parental	100 - 7.13 - 1.58	46489.3	5.86	24899.9	25961.2	27035.4	28402.3	28589.7	41556.2	60491.9	47740.6	43218	39440		x	x	x	x	x		x
29.95_466.5457m/z		466.546	1	29.9493	0.825767	0	0.000161602	0.0035076	252.809	Pseudomonas aeruginosa parental	plasmid 1	100 - 1.04	9239.07	50.03	16386.6	10997.1	7865.65	6193.37	4752.68	0	67.8652	60.2557	25.2766	29.3304	x
14.66_385.8348m/z		385.835	1	14.6644	0.214833	0	0.000166595	0.0035955	61.1065	Pseudomonas aeruginosa parental	plasmid 1	100	199.702	56.42	107.253	235.653	289.032	310.607	55.964	0	0	0	0	16.3405
28.50_421.0396m/z		421.04	1	28.5023	1.2406	0	0.000166609	0.0035955	9.45795	Pseudomonas aeruginosa parental	plasmid 1	100	1248.76	31.09	1957.24	1672.68	1466.91	669.422	477.532	64.0182	137.251	175.467	139.24	144.185
31.55_271.0281m/z		271.028	1	31.5504	1.39677	0	0.000174249	0.0037496	38.3622	plasmid 1	Pseudomonas aeruginosa parental	100	142.229	36.39	0	0	0	18.5376	0	94.7842	90.3397	166.725	214.079	145.217
16.04_304.0620m/z		304.062	1	16.035	0.588383	0	0.0001748	0.00375071	1.67713	plasmid 1	Pseudomonas aeruginosa parental	100 - 6.51 - 0.187	5661.94	9.2	2889.44	3032.37	3072.63	3940.78	3944.63	5828.19	4949.99	5426.57	6361.5	5743.45	x
18.70_148.9643m/z		148.964	1	18.7023	0.364683	0	0.000177743	0.00380015	31.0567	plasmid 1	Pseudomonas aeruginosa parental	100 - 2.67	54.7513	46.5	8.81475	0	0	0	0	42.593	93.6912	54.608	58.3691	24.4951
24.05_314.0343m/z		314.034	1	24.0513	1.34362	0	0.000178116	0.00380015	183.663	Pseudomonas aeruginosa parental	plasmid 1	100 - 12	3537.87	42.62	4537.7	5200.96	3894.63	2595.21	1460.86	84.7009	0	0	0	11.6134
16.04_552.1292m/z		552.129	1	16.035	0.476367	0	0.000180853	0.00384761	4.89064	plasmid 1	Pseudomonas aeruginosa parental	100 - 15.1	2824.99	36.8	544.319	310.233	417.353	718.711	897.55	2013.57	2130.58	2117.65	4272.49	3590.69
13.50_259.0226m/z		259.023	1	13.4951	1.9006	2	0.00019098	0.00405158	1.74522	plasmid 1	Pseudomonas aeruginosa parental	100 - 6.47 - 1.5	56130.1	12.7	32711.3	26417.5	29164.8	34106.3	38411.1	46390.9	66460.1	56514	56388.2	54897.3	x	x	x	x	x		x	x
15.61_404.0746m/z		404.075	1	15.6147	0.3698	0	0.000194434	0.00411325	124.198	plasmid 1	Pseudomonas aeruginosa parental	100 - 23.1	140.17	70.16	0	0	0	5.64302	0	253.456	12.6072	171.409	66.6655	196.714
31.55_389.5427m/z		389.543	1	31.5504	0.87995	0	0.00019509	0.00411553	2.89595	plasmid 1	Pseudomonas aeruginosa parental	100	2829.14	14.57	684.7	786.019	696.289	1456.86	1260.78	2379.14	2481.19	2787.32	3219.01	3279.05
29.69_323.6916m/z		323.692	1	29.6915	0.930483	0	0.000195876	0.00412054	39.3863	Pseudomonas aeruginosa parental	plasmid 1	100 - 1.46	171.737	40.25	251.486	222.764	179.39	118.505	86.5394	21.5696	0.0273748	0.0193244	0	0.185306
20.16_421.0093m/z		421.009	1	20.1618	0.103617	0	0.000198529	0.00416468	269.196	Pseudomonas aeruginosa parental	plasmid 1	100 - 5.87	9.74805	67.23	9.572	18.4368	5.70513	13.4257	1.60058	0	0.181059	0	0	0	x
30.36_478.0594m/z		478.059	1	30.3631	0.722933	0	0.000206017	0.00430971	78.9016	Pseudomonas aeruginosa parental	plasmid 1	100 - 2.91	4023.01	66.9	9227.27	5444.06	2423.16	1999.15	1021.42	60.0141	3.48713	35.0954	61.0596	95.2823
32.33_447.7361m/z		447.736	1	32.3275	0.3607	0	0.000207469	0.00432804	70.1831	Pseudomonas aeruginosa parental	plasmid 1	100 - 10.8	428.821	50.77	379.287	678.551	500.52	496.175	89.5729	0	30.5502	0	0	0
29.69_336.7097m/z		336.71	1	29.6915	0.878033	0	0.000209468	0.00435762	324.693	Pseudomonas aeruginosa parental	plasmid 1	100 - 0.167	24327.9	27.65	26599.7	32817.7	26408.8	20814.2	14999	57.1951	104.57	24.0072	0	188.856	x
22.18_413.0387m/z		413.039	1	22.1839	8.10672	0	0.000211739	0.0043927	2.27956	Pseudomonas aeruginosa parental	plasmid 1	100	2438.05	17.44	2368.21	3221.98	2650.07	2064.79	1885.2	1059.88	754.37	1212.15	1198.22	1123.02
34.40_203.0024m/z		203.002	1	34.4023	1.9805	0	0.000212991	0.00440651	6.73231	plasmid 1	Pseudomonas aeruginosa parental	100 - 15.3	352.002	22.71	15.4843	65.714	35.8787	56.2309	88.1195	471.69	346.671	355.832	338.815	247.002
14.34_271.0226m/z		271.023	1	14.3421	0.214833	0	0.000220329	0.0045458	2.74084	plasmid 1	Pseudomonas aeruginosa parental	100 - 2.31	189.411	23.37	56.0175	49.0445	90.6086	58.4717	91.3929	177.683	264.986	184.664	170.387	149.336
7.54_110.9852m/z		110.985	1	7.5366	1.69777	0	0.000224289	0.00461482	9.80781	Pseudomonas aeruginosa parental	plasmid 1	100	1075.46	21.83	1731.99	1708.12	1017.36	593.676	326.166	93.0373	108.384	83.2337	118.862	144.752	x
10.82_451.1260m/z		451.126	1	10.8205	0.52945	0	0.000225702	0.00463121	199.457	Pseudomonas aeruginosa parental	plasmid 1	100 - 8.97 - 14 - 0.71	3055.32	43.53	4137.88	4213.17	3554.95	2214.13	1156.47	45.6879	0	30.9032	0	0
29.38_490.0656m/z		490.066	1	29.3813	1.34417	0	0.000231903	0.00474548	295.563	Pseudomonas aeruginosa parental	plasmid 1	100 - 13.7	4881.01	85	11313.6	6522.18	3612.18	1576.05	1381.05	9.07045	0	0	23.7776	49.7235
14.34_535.0853m/z		535.085	1	14.3421	0.270967	0	0.000234814	0.0047798	3.83734	plasmid 1	Pseudomonas aeruginosa parental	100 - 10.9	773.489	29	105.901	338.473	204.262	178.678	180.532	595.211	706.355	803.542	1146.53	615.811
20.73_156.9962m/z		156.996	1	20.7295	0.516383	0	0.000235021	0.0047798	31.0479	plasmid 1	Pseudomonas aeruginosa parental	100 - 4.65	63.4803	55.32	6.22916	0	0	0.185807	3.80799	30.6028	120.281	38.6767	66.2353	61.6058
34.40_250.9873m/z		250.987	1	34.4023	4.05242	0	0.00023549	0.0047798	8.02032	plasmid 1	Pseudomonas aeruginosa parental	100	498.453	25.18	90.1113	56.8907	16.7275	36.2378	110.776	352.506	532.17	653.197	565.922	388.47	x
29.95_311.0291m/z		311.029	1	29.9493	1.23962	0	0.00024373	0.00493373	160.622	Pseudomonas aeruginosa parental	plasmid 1	58.1 - 100	1904.83	53.37	2927.9	2850.96	1899.09	1286.36	559.836	0	0	40.5561	0	18.7392
8.12_152.9958m/z		152.996	1	8.12177	1.7538	0	0.000244529	0.0049366	4.25696	Pseudomonas aeruginosa parental	plasmid 1	100 - 2.02	6249.43	22.03	10802.6	7718.75	4797.41	4091.86	3836.49	1171.18	1189.11	1440.21	1583.48	1956.28	x
9.35_244.0981m/z		244.098	1	9.35458	0.583717	0	0.000245895	0.00493891	39.0474	plasmid 1	Pseudomonas aeruginosa parental	100	128.344	59.67	0	0	16.4344	0	0	73.0271	219.134	93.2572	54.2324	202.071
17.37_508.8533m/z		508.853	1	17.3658	0.1588	0	0.000245959	0.00493891	31.7732	plasmid 1	Pseudomonas aeruginosa parental	100	115.4	47.44	0	0	0	18.16	0	96.7298	206.193	76.4363	73.0251	124.615
18.01_111.0200m/z		111.02	1	18.0109	1.07495	0	0.000251578	0.00503828	3.13906	Pseudomonas aeruginosa parental	plasmid 1	100 - 0.611 - 0.594	476.873	13.95	713.436	565.62	474.332	343.921	287.057	134.18	155.251	168.675	175.106	126.368	x
21.56_266.0835m/z		266.083	1	21.5559	1.66915	0	0.000254387	0.00508097	1.77404	plasmid 1	Pseudomonas aeruginosa parental	100 - 4.11	76440.3	12.79	34574.5	37960.8	42472.6	48161.2	52272.8	78356.3	69854.4	68622.8	92584	72784
31.55_765.1011m/z		765.101	1	31.5504	1.19033	0	0.000258129	0.00514204	3.14501	plasmid 1	Pseudomonas aeruginosa parental	100 - 26.8 - 1.77	5790.08	11.18	2111.78	1178.35	1023.55	2564.36	2327.17	5691.71	4908.46	5555.7	6617.12	6177.44	x
29.69_480.5619m/z		480.562	1	29.6915	1.23953	0	0.000260737	0.00518026	215.795	Pseudomonas aeruginosa parental	plasmid 1	100 - 4.72	8099.74	49.24	14383	9086.58	7471.05	5377.06	4181.04	0	4.65928	0	35.5051	147.507
21.61_387.5540m/z		387.554	1	21.6073	0.469233	0	0.00026788	0.00530093	1.91822	plasmid 1	Pseudomonas aeruginosa parental	100 - 0.348	2040.55	9.48	821.608	909.989	987.002	1460.31	1139.94	1886.45	1975.76	2186.49	2298.01	1856.02
28.45_64.9525m/z		64.9525	1	28.4509	0.36285	0	0.000268223	0.00530093	Infinity	Pseudomonas aeruginosa parental	plasmid 1	100	31.6341	106.77	86.8517	38.6678	21.1377	3.01758	8.49573	0	0	0	0	0
30.67_446.7303m/z		446.73	1	30.6721	1.44662	0	0.000272661	0.0053745	110.702	Pseudomonas aeruginosa parental	plasmid 1	100 - 30.6	3186.85	34.03	2352.9	4746.98	3853.98	2771.91	2208.48	20.3843	33.5454	59.3741	30.6339	0
22.71_150.0421m/z		150.042	1	22.7087	0.7825	0	0.000280015	0.00549278	4.5432	Pseudomonas aeruginosa parental	plasmid 1	100 - 0.234	938.002	11.16	1000.91	1037.83	996.942	857.815	796.514	69.2889	176.41	244.29	274.053	268.272	x
31.29_500.0733m/z		500.073	1	31.2926	0.516833	0	0.000280125	0.00549278	114.191	Pseudomonas aeruginosa parental	plasmid 1	100 - 2.8	2302.74	74.23	4757.69	3165.76	2050.62	1046.41	493.198	2.71646	98.1121	0	0	0
27.52_458.0151m/z		458.015	1	27.5214	0.621383	0	0.000297077	0.00581003	84.0215	plasmid 1	Pseudomonas aeruginosa parental	100 - 14.5	126.554	77.83	0	0	7.53104	0	0	17.1903	34.5946	237.41	140.081	203.493
17.58_135.5406m/z		135.541	1	17.5806	0.80845	0	0.000302822	0.00590699	24.3183	plasmid 1	Pseudomonas aeruginosa parental	100	23.0699	62.57	0	0	0	0	4.74333	39.9541	13.5723	10.8797	13.2645	37.6788	x
3.43_319.0927m/z		319.093	1	3.43228	1.34312	0	0.000305801	0.00594965	9.00519	Pseudomonas aeruginosa parental	plasmid 1	100 - 0.186	2888.33	45.06	4958.07	3388.86	2124.52	2099.92	1870.26	80.5369	338.608	444.334	222.952	517.27	x
12.33_322.0459m/z		322.046	1	12.3341	4.26957	1	0.000311462	0.00604414	2.36958	Pseudomonas aeruginosa parental	plasmid 1	100 - 8.98 - 1.33 - 0.571 - 0.0182	108749	15.47	126199	122121	111720	97694.6	86008.4	28350.8	41796.2	47225.9	51766.1	60329.3	x	x	x	x	x	x	x	x	HMDB00095	Cytidine monophosphate	M-H	C9H14N3O8P	43.6	23	4.03706	96.8453	1.54415	http://www.hmdb.ca/metabolites/HMDB00095
12.61_293.0819m/z		293.082	1	12.6096	1.30737	0	0.000313078	0.00605983	Infinity	plasmid 1	Pseudomonas aeruginosa parental	100 - 37.9	794.712	204.97	0	0	0	0	0	16.9747	124.199	46.1036	3707.74	78.5402
31.55_765.6026m/z		765.603	1	31.5504	0.9827	0	0.00031625	0.0061055	3.1229	plasmid 1	Pseudomonas aeruginosa parental	100 - 10.9	2030.08	12.42	1212.73	658.376	448.09	406.846	524.273	1930.49	1776.32	1874.99	2169.13	2399.46	x
17.58_159.8939m/z		159.894	1	17.5806	0.4815	0	0.000319353	0.00614959	50.0273	plasmid 1	Pseudomonas aeruginosa parental	82.3 - 100 - 38.8	71.5471	59.11	0	0	0	0	7.15081	95.2098	10.0926	54.9877	75.6239	121.822
24.21_370.0224m/z		370.022	1	24.2063	2.32423	0	0.000332578	0.00637999	4.27066	Pseudomonas aeruginosa parental	plasmid 1	100 - 10.5 - 11.3 - 0.39	708.721	35.92	1133.73	833.44	601.329	577.973	397.134	171.837	190.723	111.763	105.764	249.669	x
34.04_638.5757m/z		638.576	1	34.041	0.36135	0	0.000333017	0.00637999	9.2136	Pseudomonas aeruginosa parental	plasmid 1	100	1829.85	25.06	4277.25	1940.67	1295.76	982.335	653.246	209.625	270.192	143.038	209.665	160.496
21.56_266.5853m/z		266.585	1	21.5559	1.46197	0	0.000336549	0.00643125	1.82057	plasmid 1	Pseudomonas aeruginosa parental	100 - 2.12	16233.5	14.07	7125.36	7615.38	8736.62	10047	11059.2	16641.8	14514.3	14702.5	20037.2	15271.8
27.88_323.3741m/z		323.374	1	27.8829	1.13693	0	0.000366505	0.00697253	298.26	Pseudomonas aeruginosa parental	plasmid 1	100 - 1.55	11239.2	40.65	14656.1	16580.5	11375.7	8156.07	5427.7	71.6749	0	44.698	72.04	0	x
11.51_258.1351m/z		258.135	1	11.5079	0.257683	0	0.000366731	0.00697253	23.2127	plasmid 1	Pseudomonas aeruginosa parental	100	100.493	29.29	0	0	0	0	21.6461	130.636	66.4965	73.1069	125.124	107.101
12.02_264.0404m/z		264.04	1	12.0243	0.258533	0	0.00037773	0.00716351	Infinity	Pseudomonas aeruginosa parental	plasmid 1	100 - 2.13	15.4593	86.22	2.38218	3.73734	12.6841	26.5639	31.9289	0	0	0	0	0
23.43_146.0458m/z		146.046	1	23.4314	4.19957	0	0.000379575	0.00718037	5.14502	Pseudomonas aeruginosa parental	plasmid 1	100 - 4.98 - 0.358	27358.6	10.24	58613.8	27676.6	19911.9	16275.6	14315.3	5265.23	4739.85	4845.17	5966.11	5771.13	x
20.16_707.0995m/z		707.099	1	20.1618	0.258933	0	0.000385673	0.00727472	47.7651	Pseudomonas aeruginosa parental	plasmid 1	100	948.279	51.55	1191.18	1589.12	1034.89	525.344	400.868	99.2649	0	0	0	0
30.98_437.7321m/z		437.732	1	30.9822	1.96248	0	0.000387	0.00727472	305.67	Pseudomonas aeruginosa parental	plasmid 1	100	1547.88	111.25	3994.24	2677.18	830.132	153.444	84.4143	0	0	0.304158	25.0153	0
31.55_365.5586m/z		365.559	1	31.5504	0.983983	0	0.000387468	0.00727472	2.66567	plasmid 1	Pseudomonas aeruginosa parental	100 - 2.27	1736.19	13.76	434.365	476.511	512.039	984.866	848.798	1502.8	1507.07	1710.42	2008.29	1952.39
28.45_652.0815m/z		652.081	1	28.4509	0.620317	0	0.000398717	0.00746725	9.55634	Pseudomonas aeruginosa parental	plasmid 1	100 - 31.6	7699.83	60.47	14806.8	9706.85	6275.42	4400.74	3309.34	1570.17	347.084	381.728	867.121	862.55
31.97_375.3867m/z		375.387	1	31.966	0.26055	0	0.000405426	0.00757401	34.6718	Pseudomonas aeruginosa parental	plasmid 1	100	178.738	51.71	46.3686	300.572	187.581	208.912	150.254	0	25.7756	0	0	0
29.64_398.5389m/z		398.539	1	29.6401	1.70453	0	0.000408731	0.00760573	1.66834	Pseudomonas aeruginosa parental	plasmid 1	100 - 9.5 - 0.191	9853.09	9.59	12942.3	9378.07	8340.83	9435.39	9168.85	6254.45	4982.84	6224.38	5737.99	6329.91	x
25.39_522.0435m/z		522.043	1	25.394	0.154983	0	0.00040915	0.00760573	41.4703	Pseudomonas aeruginosa parental	plasmid 1	100	264.644	62.89	365.748	462.188	310.346	101.823	83.1156	0	0	0	31.9077	0
26.85_422.0463m/z		422.046	1	26.8488	0.309967	0	0.000415873	0.00771162	7.52332	Pseudomonas aeruginosa parental	plasmid 1	100 - 52.3	405.803	47.24	757.981	413.98	479.797	195.388	181.871	95.7349	28.2418	40.5226	50.8314	54.3663
28.04_705.1200m/z		705.12	1	28.037	0.361367	0	0.000417315	0.0077193	52.8677	Pseudomonas aeruginosa parental	plasmid 1	100	635.497	100.04	1756.16	237.591	331.246	531.665	320.819	0	60.1025	0	0	0	x
20.68_386.0188m/z		386.019	1	20.6781	0.361333	0	0.000425793	0.00785677	3.94181	plasmid 1	Pseudomonas aeruginosa parental	100 - 6.4	4230.52	30.5	759.149	840.408	964.329	1557.16	1245.16	4989.53	7127.61	2982.62	2427.34	3625.49
12.02_173.0457m/z		173.046	1	12.0243	0.36135	0	0.000433671	0.00796647	3.06239	plasmid 1	Pseudomonas aeruginosa parental	100	125.28	26.75	33.6612	26.986	47.3077	41.8731	54.7187	171.113	112.133	74.2813	112.981	155.893	x
29.90_424.7248m/z		424.725	1	29.898	2.68665	0	0.00043386	0.00796647	178.31	Pseudomonas aeruginosa parental	plasmid 1	100	4113.22	68.39	7189.55	6687.35	3967.98	1802.56	918.664	0	58.7949	1.74241	54.8018	0
17.47_308.0815m/z		308.082	1	17.4733	1.0184	0	0.000435049	0.00796883	5.56081	plasmid 1	Pseudomonas aeruginosa parental	100 - 4.6	166.945	43.81	28.4088	14.2067	20.8489	42.5152	44.129	86.0361	171.436	127.156	304.951	145.146	x
33.05_433.0598m/z		433.06	1	33.0506	2.64265	0	0.00043821	0.0080072	115.452	Pseudomonas aeruginosa parental	plasmid 1	100 - 16.3	7526.94	70.64	16602.6	11577.2	6454.14	2461.52	539.32	133.759	46.7092	71.0942	6.88599	67.5269
22.13_246.0173m/z		246.017	1	22.1325	2.02188	1	0.000459238	0.00837107	1.77852	plasmid 1	Pseudomonas aeruginosa parental	100 - 7.56 - 0.333	1019.66	7.67	647.362	415.667	481.288	695.761	626.513	1089.18	918.756	963.284	1098.29	1028.77		x		x	x		x		HMDB01491	Pyridoxal 5'-phosphate	M-H	C8H10NO6P	54.5	64.9	-0.179331	97.1035	0.73255	http://www.hmdb.ca/metabolites/HMDB01491
8.34_225.0174m/z		225.017	1	8.33655	0.70045	0	0.000461385	0.00838983	1.44946	plasmid 1	Pseudomonas aeruginosa parental	100 - 3.58	2258.53	10.46	1415.54	1395.42	1537.19	1668.09	1774.69	2631.78	2319.6	2174.33	1997.32	2169.59
8.39_88.0041m/z		88.0041	1	8.3926	0.70045	0	0.00046355	0.00840885	2.09217	plasmid 1	Pseudomonas aeruginosa parental	100 - 28.4	203.033	19.92	85.0136	93.1716	78.1371	100.806	128.095	256.167	171.092	158.086	184.148	245.673	x
8.12_159.0664m/z		159.066	1	8.12177	0.326883	0	0.000469054	0.00848819	3.40099	plasmid 1	Pseudomonas aeruginosa parental	100	141.59	24.96	46.297	32.3447	43.116	30.6148	55.7877	174.746	86.9644	90.7517	143.445	212.043
8.55_174.9537m/z		174.954	1	8.55137	0.480983	0	0.000480464	0.00867376	70.304	plasmid 1	Pseudomonas aeruginosa parental	100 - 8.39 - 7.87	296.522	105.8	0	0	9.35129	0	11.7372	845.521	74.6171	127.346	248.513	186.611
19.22_565.2735m/z		565.274	1	19.2228	0.46515	0	0.000483713	0.00871148	7.60747	Pseudomonas aeruginosa parental	plasmid 1	100 - 23	2049.99	28.76	2498.99	2640.86	2191.76	1705.69	1212.64	155.85	624.97	262.172	240.478	63.8819	x
21.09_388.0557m/z		388.056	1	21.0909	0.464967	0	0.000490084	0.0088051	2.1534	plasmid 1	Pseudomonas aeruginosa parental	100	691.397	17.29	236.491	295.426	301.215	476.794	295.432	546.764	676.715	828.848	794.226	610.43
16.62_326.8952m/z		326.895	1	16.6189	0.793733	0	0.000493138	0.00882986	13.9409	Pseudomonas aeruginosa parental	plasmid 1	100 - 30.6	36.841	40.33	51.8797	26.3506	47.2684	16.5869	42.1196	3.92077	1.14469	0.37435	0.330364	7.4431
24.77_479.1626m/z		479.163	1	24.7741	0.4128	0	0.000493814	0.00882986	34.0436	plasmid 1	Pseudomonas aeruginosa parental	100	301.786	73.37	44.3235	0	0	0	0	346.733	668.538	127.185	205.223	161.253
22.34_295.7543m/z		295.754	1	22.3389	0.257733	0	0.000512215	0.00913714	23.2357	plasmid 1	Pseudomonas aeruginosa parental	100	105.694	61.83	0	0	22.7438	0	0	58.9407	218.685	100.88	64.5127	85.4495
20.21_610.0583m/z		610.058	1	20.2132	0.154967	0	0.000526446	0.00936875	34.1097	Pseudomonas aeruginosa parental	plasmid 1	100	937.878	41.18	1497	1099.91	934.616	573.583	584.286	0	0	137.48	0	0
29.69_388.0415m/z		388.042	1	29.6915	0.413017	0	0.000540048	0.00958809	90.931	Pseudomonas aeruginosa parental	plasmid 1	100	458.498	81.38	827.675	837.553	445.237	33.5934	148.431	0	0	0	25.2113	0
26.85_478.0598m/z		478.06	1	26.8488	0.930483	0	0.000552099	0.00977188	148.77	Pseudomonas aeruginosa parental	plasmid 1	100 - 1.13	7910.04	71.18	16880.5	9462.98	6281.55	4383.08	2542.09	34.8805	139.629	85.9344	0	5.40505
32.74_466.5457m/z		466.546	1	32.7404	1.3443	0	0.000553002	0.00977188	232.304	Pseudomonas aeruginosa parental	plasmid 1	100 - 1.15	11085.8	72.38	23908.9	13478	8337.91	5884.75	3819.54	0	0	0	135.576	103.031	x
24.77_267.0735m/z		267.073	1	24.7741	1.14045	0	0.000567481	0.0100042	3.4218	Pseudomonas aeruginosa parental	plasmid 1	100 - 8.07	30.9447	32.21	36.1076	40.3767	20.7369	19.5849	37.9177	5.55109	9.39599	7.22518	8.38339	14.6614
14.34_387.0030m/z		387.003	1	14.3421	1.17858	0	0.000572053	0.0100612	1.69823	plasmid 1	Pseudomonas aeruginosa parental	100 - 7.15 - 2.37	19409.4	14.65	9470.29	11607.3	9983.09	12891.1	13194.2	15544.8	23836	19673.8	19827.2	18165.3	x
17.47_171.0301m/z		171.03	1	17.4733	1.44847	0	0.00057384	0.010069	1.56139	plasmid 1	Pseudomonas aeruginosa parental	100	233.478	10.08	169.682	134.695	134.58	156.822	151.883	276.585	216.229	189.112	228.698	256.764	x
22.29_668.1092m/z		668.109	1	22.2875	0.5715	0	0.000594364	0.0103879	2.42317	Pseudomonas aeruginosa parental	plasmid 1	100 - 24.7 - 7.07 - 1.18	1660.26	17.69	2169.47	2001.6	1629.68	1498.85	1001.69	747.146	531.003	596.011	717.549	834.08	x
24.41_410.0305m/z		410.031	1	24.4127	0.362317	0	0.000594782	0.0103879	2.63129	plasmid 1	Pseudomonas aeruginosa parental	100 - 7.89	3546.36	25.82	1083.62	1170.73	1231.79	1953.93	1298.76	4017.19	5391.83	3116.48	2601.29	2605.02
31.55_390.5507m/z		390.551	1	31.5504	0.983983	0	0.000611702	0.0106587	1.96005	plasmid 1	Pseudomonas aeruginosa parental	100 - 2.68	1368.56	13.28	631.107	509.01	596.868	956.825	797.322	1165	1186.47	1428.13	1510.85	1552.34
7.80_159.0665m/z		159.066	1	7.79513	0.159367	0	0.000615386	0.010698	3.62915	plasmid 1	Pseudomonas aeruginosa parental	100	76.5599	17.24	13.5767	15.9398	14.3554	12.7705	48.8368	92.3055	60.4221	66.3114	85.5287	78.2318
20.57_853.0526m/z		853.053	1	20.5745	0.62	0	0.000619328	0.0107417	3.62844	plasmid 1	Pseudomonas aeruginosa parental	100 - 24.2 - 6.31 - 0.264	1964.21	20.94	351.331	290.92	365.41	824.909	874.125	1332.09	1804.59	2371.19	2234.27	2078.93
26.38_495.2075m/z		495.207	1	26.3839	1.0333	0	0.000625265	0.0108197	50.6293	Pseudomonas aeruginosa parental	plasmid 1	100	1383.05	25.5	879.349	1450.93	1867.83	1319.24	1397.87	3.17373	0	15.9063	33.779	83.7264
34.20_519.5826m/z		519.583	1	34.1959	0.309983	0	0.000665459	0.0114887	41.4005	Pseudomonas aeruginosa parental	plasmid 1	100	365.382	75.9	758.063	504.801	339.737	162.719	61.5894	0	0	0	44.1277	0
24.00_498.3782m/z		498.378	1	23.9994	0.6721	0	0.000669453	0.0115312	8.39394	Pseudomonas aeruginosa parental	plasmid 1	100	778.182	34.63	356.189	794.03	828.309	1108.19	804.192	18.7901	59.2769	132.101	87.88	165.49
17.58_155.0352m/z		155.035	1	17.5806	0.967267	0	0.000671454	0.0115392	2.96983	plasmid 1	Pseudomonas aeruginosa parental	100	63.1829	8.39	21.8385	17.1734	35.4932	22.375	9.49459	67.5978	54.0359	64.6952	65.701	63.8847	x
32.22_682.0936m/z		682.094	1	32.2239	1.03298	0	0.000679542	0.0116515	8.24109	Pseudomonas aeruginosa parental	plasmid 1	100	4142.93	52.29	8243.06	4803.98	3303.53	1571.67	2792.4	482.523	352.965	653.37	172.744	851.978	x
12.61_258.9781m/z		258.978	1	12.6096	0.8516	0	0.000681601	0.0116602	1.30802	Pseudomonas aeruginosa parental	plasmid 1	100 - 1.15	2907	4.75	3079.05	2834.9	2779.38	2809.23	3032.45	2289.06	1972.19	2137.28	2119.88	2593.78	x
7.64_146.0458m/z		146.046	1	7.64022	1.1608	1	0.000700082	0.0119491	6.79883	Pseudomonas aeruginosa parental	plasmid 1	100 - 4.11 - 0.486 - 0.496	8062.73	10.52	19414.1	8322.21	5313.9	3831.53	3431.9	1262.48	1304.65	1114.98	1245.12	1002.27	x	x	x	x	x	x	x	x	HMDB02393	N-Methyl-D-aspartic acid	M-H	C5H9NO4	45	26.8	-0.673152	97.3031	-2.09978	http://www.hmdb.ca/metabolites/HMDB02393
13.70_356.9917m/z		356.992	1	13.7013	1.05332	0	0.000711405	0.0121149	1.66279	plasmid 1	Pseudomonas aeruginosa parental	100 - 6.31 - 3.51	28128.6	13.91	15704.9	14182.2	15237.2	18470.7	20987.9	22357.7	33013.7	28617.7	29699.9	26954.1
20.11_278.5286m/z		278.529	1	20.1092	0.62035	0	0.000718686	0.0122112	25.5992	plasmid 1	Pseudomonas aeruginosa parental	100 - 0.299	74.1305	64.07	0	0	0	14.4791	0	141.981	89.805	15.6234	76.4306	46.813
13.50_519.0534m/z		519.053	1	13.4951	0.731017	0	0.00073195	0.0124085	2.31172	plasmid 1	Pseudomonas aeruginosa parental	100 - 13 - 3.36 - 0.164	10543.2	20.37	5121.64	2831.23	3890.22	4628.04	6332.62	8019.05	13948.5	10554.1	9894.46	10299.7
17.47_205.0352m/z		205.035	1	17.4733	0.803017	1	0.000756476	0.0127953	4.23343	plasmid 1	Pseudomonas aeruginosa parental	100 - 5.76 - 0.185	1232.56	27.75	398.224	149.754	130.288	474.23	303.245	1362.81	1695.89	1123.52	1221.59	758.959	x	x			x				HMDB06471	Methylisocitric acid (TBC)	M-H	C7H10O7	39.8	0	-1.05171	96.5019	1.65738	http://nonlinear.com/redirect/outbound?p=hmdb&param=HMDB06471
12.66_612.1826m/z		612.183	1	12.661	0.322233	0	0.000774225	0.0130661	6.08177	Pseudomonas aeruginosa parental	plasmid 1	100	1378.58	37.07	2122.07	1424.76	869.313	1547.67	929.082	131.097	282.806	64.2267	441.29	213.95
8.82_241.0120m/z		241.012	1	8.82222	3.01638	0	0.000791324	0.0133248	2.47952	Pseudomonas aeruginosa parental	plasmid 1	100 - 6.15 - 1.15	10116.7	21.13	15319.5	11088.2	9036.25	7977.08	7162.7	4905.88	4755.67	4005.54	4004.05	2729.47	x
12.13_80.9746m/z		80.9746	1	12.1278	0.84775	0	0.000793172	0.013326	1.27025	Pseudomonas aeruginosa parental	plasmid 1	100	121.631	4.02	125.303	125.974	121.691	113.669	121.516	110.027	93.043	98.6449	85.2613	91.7885	x
14.34_287.0180m/z		287.018	1	14.3421	0.588533	0	0.000817554	0.013705	2.88754	plasmid 1	Pseudomonas aeruginosa parental	100 - 6.26 - 0.531	261.683	29.97	119.681	67.1309	107.894	101.516	56.9028	227.365	414.153	279.207	193.83	193.86
21.09_387.5541m/z		387.554	1	21.0909	0.516333	0	0.000820617	0.0137257	1.71078	plasmid 1	Pseudomonas aeruginosa parental	100 - 2.96	2931.64	16.29	1500.16	1502.22	1597.9	2159.92	1807.96	2294.46	2803.94	3290.28	3543.93	2725.59
30.47_492.5733m/z		492.573	1	30.4659	1.54972	0	0.000825714	0.0137559	160.063	Pseudomonas aeruginosa parental	plasmid 1	100	3656.76	97.41	9155.81	5131.26	2510.81	900.506	585.418	0	60.2713	53.5726	0	0.385236
25.34_295.0948m/z		295.095	1	25.3426	0.155233	0	0.000826084	0.0137559	16.5431	plasmid 1	Pseudomonas aeruginosa parental	100	143.456	38.95	0	0	0	0	43.3581	95.1911	113.707	113.05	162.491	232.839
3.38_374.1095m/z		374.11	1	3.38003	0.155	0	0.000827962	0.0137566	23.6799	plasmid 1	Pseudomonas aeruginosa parental	100	560.625	54.3	0	0	118.376	0	0	396.312	974.975	793.177	292.612	346.047
16.99_388.6803m/z		388.68	1	16.9875	1.44215	0	0.000847256	0.0140461	50.5404	Pseudomonas aeruginosa parental	plasmid 1	100	882.887	20.39	783.565	1189.72	743.762	893.175	804.209	0	49.31	38.0347	0	0
23.28_330.5414m/z		330.541	1	23.2764	0.258633	0	0.000854317	0.014132	3.75556	Pseudomonas aeruginosa parental	plasmid 1	100 - 40.8	383.102	18.7	361.435	506.96	363.154	320.265	363.697	66.0078	97.1853	110.548	38.9864	197.32
24.10_498.5456m/z		498.546	1	24.1027	0.413667	0	0.000861051	0.0141832	6.10509	Pseudomonas aeruginosa parental	plasmid 1	100 - 2.15	900.577	40.63	491.225	708.001	978.639	1468.71	856.305	40.9185	99.4608	119.191	231.235	246.757
24.77_426.0253m/z		426.025	1	24.7741	0.9291	0	0.00086119	0.0141832	2.94138	plasmid 1	Pseudomonas aeruginosa parental	100 - 10.8 - 2.26	92659.9	29.63	26018.9	23072.9	27014.7	46080.6	35323.8	92707.9	159861	75760.3	68490.6	66479.6
6.12_93.0012m/z		93.0012	1	6.11705	1.4115	0	0.00086329	0.0141867	2.29375	plasmid 1	Pseudomonas aeruginosa parental	100 - 3.39	780.857	20.87	217.813	304.818	324.94	336.517	518.05	834.167	746.363	686.662	605.808	1031.28	x
16.04_338.0680m/z		338.068	1	16.035	0.795467	0	0.000868159	0.0142355	1.74525	plasmid 1	Pseudomonas aeruginosa parental	100 - 8.34 - 0.864	7423.46	15.06	4753.23	3369.37	3779.14	4596.13	4769.69	6045.99	7388.29	7088.11	9828.65	6766.26	x
25.39_265.6958m/z		265.696	1	25.394	1.04127	0	0.000875458	0.0143239	3.74555	plasmid 1	Pseudomonas aeruginosa parental	100	286.702	7.76	70.514	71.0248	72.0918	24.8067	144.287	271.531	289.824	272.944	324.264	274.949
34.25_445.7357m/z		445.736	1	34.2482	0.516333	0	0.000884914	0.0144213	35.8834	Pseudomonas aeruginosa parental	plasmid 1	100 - 90.4 - 20.7	654.094	36.74	535.376	652.152	1044.63	637.327	400.979	12.5145	0.0497993	78.5773	0	0
17.47_306.0775m/z		306.077	1	17.4733	1.5496	1	0.000885248	0.0144213	1.59576	plasmid 1	Pseudomonas aeruginosa parental	100 - 10.2 - 4.03 - 0.369 - 0.0204	88775.2	14.17	49281.4	46262.5	54227.9	63585.4	64802	74074.3	89537.6	86900.5	108679	84684.7	x	x		x	x	x	x
9.99_103.0017m/z		103.002	1	9.99437	0.21015	0	0.000918998	0.0149387	27.0231	plasmid 1	Pseudomonas aeruginosa parental	100	47.5302	82.87	0	4.86412	3.93023	0	0	107.662	14.8669	15.4042	34.363	65.3551
3.23_227.0024m/z		227.002	1	3.22512	2.17702	0	0.00092121	0.0149423	15.9861	plasmid 1	Pseudomonas aeruginosa parental	100	104.582	50.78	0	0	0	0	32.7102	54.0533	69.8904	116.392	92.8595	189.712
19.22_134.0472m/z		134.047	1	19.2228	0.989117	0	0.000940004	0.0152143	1.50376	Pseudomonas aeruginosa parental	plasmid 1	100 - 2.77	1073.6	10.2	1173.06	1175.59	1077.73	1028.13	913.491	866.613	590.704	652.484	692.588	767.321	x
14.56_197.1549m/z		197.155	1	14.557	1.47925	0	0.000942621	0.0152238	4.10021	plasmid 1	Pseudomonas aeruginosa parental	100	296.52	9.79	23.9058	59.0488	53.3938	52.9512	172.292	266.198	281.793	279.328	329.065	326.217	x
21.19_400.1670m/z		400.167	1	21.1945	1.77195	0	0.000956981	0.0154226	1.73794	Pseudomonas aeruginosa parental	plasmid 1	100	1083.26	7.29	728.061	1069.31	1117.01	1296	1205.91	670.781	554.748	646.545	602.698	641.727
10.46_290.1003m/z		290.1	1	10.4584	0.361283	0	0.000961478	0.0154619	1.94264	plasmid 1	Pseudomonas aeruginosa parental	100 - 4.67	1121.87	19.41	531.002	392.48	590.279	678.163	695.558	944.636	994.491	997.837	1468.2	1204.18	x
15.15_709.1135m/z		709.114	1	15.1462	1.58547	0	0.00097244	0.0156048	2.88608	Pseudomonas aeruginosa parental	plasmid 1	100 - 35 - 2	1449.55	19.87	1774.13	1074.09	1366.18	1330.03	1703.31	533.357	503.812	243.93	837.474	392.699	x
26.44_480.9846m/z		480.985	1	26.4353	0.619917	0	0.000974829	0.0156097	3.37774	plasmid 1	Pseudomonas aeruginosa parental	100 - 9.28 - 1.5	4177.87	24.72	1652.21	934.727	944.986	1393.6	1258.89	5654.07	6855.21	2909.06	2574.49	2896.52
24.93_407.0473m/z		407.047	1	24.9291	0.257683	0	0.000980255	0.0156632	14.3724	plasmid 1	Pseudomonas aeruginosa parental	100	87.5976	41.22	0	0	0	0	30.4742	122.558	50.7579	83.7982	54.3422	126.532
13.50_257.0069m/z		257.007	1	13.4951	0.361183	1	0.000984365	0.0156955	2.7996	plasmid 1	Pseudomonas aeruginosa parental	100 - 4.71	269.847	22.04	147.345	71.6664	49.8329	96.2657	116.83	198.396	354.455	240.598	299.17	256.619	x	x		x	x		x	x
12.18_165.0402m/z		165.04	1	12.1792	0.365917	0	0.000995511	0.0158396	24.8755	Pseudomonas aeruginosa parental	plasmid 1	100 - 3.44	144.741	44.36	252.785	154.23	103.943	98.733	114.015	0	0	15.9772	13.1159	0
18.70_166.9749m/z		166.975	1	18.7023	0.575733	1	0.00100584	0.0159701	1.97719	plasmid 1	Pseudomonas aeruginosa parental	100 - 3.14 - 0.987	745.572	12.57	405.362	327.427	384.255	436.968	331.425	699.563	1075.77	699.643	740.529	512.358		x			x	x	x	x	HMDB00263	Phosphoenolpyruvic acid	M-H	C3H5O6P	41	0	-0.890106	99.353	1.01228	http://www.hmdb.ca/metabolites/HMDB00263
3.74_94.9807m/z		94.9807	1	3.74262	0.98105	0	0.00101139	0.0160243	24.039	plasmid 1	Pseudomonas aeruginosa parental	100 - 0.724 - 0.39	37.0358	85.91	0	0	7.70327	0	0	90.5319	35.21	21.1585	7.06878	31.21	x
32.79_638.5768m/z		638.577	1	32.7926	0.361583	0	0.00101554	0.0160562	8.07265	Pseudomonas aeruginosa parental	plasmid 1	100	2197.23	40.64	5332.88	2162.4	1632.34	837.771	1020.74	273.711	123.759	430.219	297.287	235.931
18.01_302.5344m/z		302.534	1	18.0109	1.1262	0	0.0010291	0.0162364	2.32377	plasmid 1	Pseudomonas aeruginosa parental	100 - 5.12 - 0.107 - 0.0151	15844.7	15.29	3691.84	5553.85	8127.02	8437.47	8282.57	13254.6	15729.7	18315.2	18267.6	13656.5	x
11.87_177.0405m/z		177.04	1	11.8693	0.671217	0	0.00103471	0.016286	2.00921	plasmid 1	Pseudomonas aeruginosa parental	100 - 3.32	1341.34	18.27	584.58	513.797	621.331	1002.98	615.288	1368.23	1336.72	988.206	1333.37	1680.17
17.31_653.1397m/z		653.14	1	17.3098	1.39013	0	0.00103827	0.016286	1.63252	Pseudomonas aeruginosa parental	plasmid 1	100 - 25.5 - 8.03 - 1.26	3946.55	13.67	3859.65	4710.83	3203.15	4072.55	3886.58	1844.39	2989.28	2426.32	2452.81	2374.51	x
12.61_272.1117m/z		272.112	1	12.6096	0.270933	0	0.00103875	0.016286	18.4787	plasmid 1	Pseudomonas aeruginosa parental	100	68.4187	59.65	0	0	18.5128	0	0	64.1888	130.656	68.3668	16.0691	62.8131
17.37_502.0752m/z		502.075	1	17.3658	0.3735	0	0.00104123	0.016291	3.24821	plasmid 1	Pseudomonas aeruginosa parental	100 - 16.3 - 67.9	818.162	25.98	114.247	195.151	238.918	398.09	312.997	564.938	625.748	905.714	1059.83	934.583	x
6.38_91.0221m/z		91.0221	1	6.37557	2.45243	0	0.00105824	0.0165226	2.3819	plasmid 1	Pseudomonas aeruginosa parental	100 - 2.87 - 5.15 - 0.0818	6587.45	22.64	1662.67	2406.3	2692.65	2817.9	4248.63	7362.36	5873.67	5244.8	5621.17	8835.23	x
11.71_241.0119m/z		241.012	1	11.7143	5.21597	0	0.00106381	0.0165751	3.12038	Pseudomonas aeruginosa parental	plasmid 1	100 - 5.89 - 0.0857	9980.33	32.73	15087.7	11131	8983.3	7816.46	6883.17	4051.23	4110.36	3175.94	3171.48	1483.13	x
29.64_545.0940m/z		545.094	1	29.6401	0.309383	0	0.00107742	0.0167524	14.2079	Pseudomonas aeruginosa parental	plasmid 1	100	960.761	24.13	846.57	1236.34	1128.16	944.565	648.171	120.979	57.1368	6.70111	9.14477	144.147
26.33_466.0538m/z		466.054	1	26.3325	1.1921	0	0.00108228	0.0167933	147.735	Pseudomonas aeruginosa parental	plasmid 1	100 - 3.37	12486.2	74.63	28175.1	15771.8	9501.09	5721.64	3261.49	112.806	0	119.541	152.22	38.0211	x
30.67_241.3998m/z		241.4	1	30.6721	0.464883	0	0.0010848	0.0167976	18.3883	plasmid 1	Pseudomonas aeruginosa parental	100	249.755	72.23	0	0	0	67.9112	0	561.444	248.371	170.888	137.385	130.685
31.55_366.0602m/z		366.06	1	31.5504	1.34515	0	0.00110385	0.0170543	15.73	plasmid 1	Pseudomonas aeruginosa parental	100	300.55	36.81	0	0	0	0	95.5339	192.454	177.702	328.59	381.85	422.157
18.01_319.5373m/z		319.537	1	18.0109	0.967517	0	0.00110726	0.0170543	13.2307	plasmid 1	Pseudomonas aeruginosa parental	100 - 4.79	149.545	27.39	0	0	0	56.5146	0	108.888	126.131	175.532	208.018	129.157	x
16.62_266.9378m/z		266.938	1	16.6189	3.71495	0	0.00110819	0.0170543	7.13357	plasmid 1	Pseudomonas aeruginosa parental	100	1050.6	50.97	313.298	75.7999	47.5899	52.7564	246.93	1972.19	949.366	707.918	644.449	979.062	x
17.15_95.9619m/z		95.9619	1	17.151	0.4297	0	0.00111618	0.0171422	13.9476	plasmid 1	Pseudomonas aeruginosa parental	100	51.6867	26.1	0	7.23372	4.43282	0	6.8623	38.0388	67.7738	45.2986	42.8411	64.4812
15.20_62.9926m/z		62.9926	1	15.1976	0.46855	0	0.00112491	0.017241	4.91638	plasmid 1	Pseudomonas aeruginosa parental	100	16.3934	38.69	4.8847	1.89125	3.51919	4.21172	2.16538	6.54138	18.2427	10.6321	19.0037	27.5471	x
24.10_331.1078m/z		331.108	1	24.1027	0.826933	0	0.00114744	0.0175308	1.86991	plasmid 1	Pseudomonas aeruginosa parental	100 - 1.34	5121.87	16.48	2329.14	2242.35	2758.24	3238.91	3126.85	4381.96	4911.4	4428.79	7413.05	4474.15
20.01_271.1560m/z		271.156	1	20.0055	0.576283	0	0.00114849	0.0175308	13.6663	plasmid 1	Pseudomonas aeruginosa parental	100	37.6418	45.36	0	0	0	13.7717	0	12.2	52.1902	42.7038	29.0514	52.0634
3.33_487.1807m/z		487.181	1	3.32867	0.361333	0	0.00116422	0.0177348	85.8308	Pseudomonas aeruginosa parental	plasmid 1	100 - 6.49 - 5.12	5089.4	69.93	8737.08	7808.28	6278.07	1393.4	1230.17	205.982	66.6196	6.3457	0	17.5313
13.55_168.9907m/z		168.991	1	13.5465	0.572217	0	0.00119033	0.018096	15.5996	plasmid 1	Pseudomonas aeruginosa parental	100 - 20.1	64.4399	35.51	0	6.57199	0.335763	0	13.7466	37.2289	83.2108	92.7822	54.1332	54.8443
18.38_630.7973m/z		630.797	1	18.3846	0.583967	0	0.00119491	0.0181288	2.1719	Pseudomonas aeruginosa parental	plasmid 1	100	852.737	9.17	877.676	785.487	908.39	935.856	756.273	248.991	392.58	536.708	263.596	521.238
10.82_725.3859m/z		725.386	1	10.8205	0.211033	0	0.00119832	0.0181439	25.615	Pseudomonas aeruginosa parental	plasmid 1	100	300.569	36.8	287.027	476.079	317.256	240.489	181.994	0	0	11.8474	46.8231	0
3.38_404.1077m/z		404.108	1	3.38003	0.671683	0	0.00121725	0.0183934	2.77143	plasmid 1	Pseudomonas aeruginosa parental	100 - 10.4 - 0.242	14451.1	31.35	3316.28	4961.29	8201.96	4000.6	5591.36	8706.91	15131.5	13228.8	21295.6	13892.5
18.70_423.6679m/z		423.668	1	18.7023	0.261667	0	0.00123199	0.0185788	19.321	plasmid 1	Pseudomonas aeruginosa parental	100	184.651	55.7	0	0	43.1227	4.66234	0	125.994	361.122	109.344	139.288	187.508
21.56_481.9798m/z		481.98	1	21.5559	0.731667	0	0.00124019	0.0186649	2.80349	plasmid 1	Pseudomonas aeruginosa parental	100 - 10.2 - 2.26	7009.54	19.25	2637	1870.78	2129.83	2957.64	2906.2	8366.21	11376.4	4931.76	4188.08	6185.21
19.85_199.0005m/z		199	1	19.8505	0.25775	1	0.00124869	0.0187553	2.23076	Pseudomonas aeruginosa parental	plasmid 1	100 - 0.712	44.6525	21.73	43.3737	31.4167	55.1571	34.2124	59.1024	13.7332	18.3455	19.8182	23.8575	24.3288
11.46_726.4764m/z		726.476	1	11.4566	0.154933	0	0.00127134	0.0190323	12.9913	Pseudomonas aeruginosa parental	plasmid 1	100	202.764	35.96	325.29	193.45	198.431	158.758	137.893	0	0	0	78.0385	0
16.04_254.0786m/z		254.079	1	16.035	0.742467	0	0.0012722	0.0190323	1.94355	plasmid 1	Pseudomonas aeruginosa parental	100 - 1.57	723.069	14.02	251.964	284.571	375.762	470.898	476.982	639.398	701.994	667.856	897.466	708.631
19.43_234.4093m/z		234.409	1	19.4292	0.314717	0	0.0012939	0.0193185	13.7895	plasmid 1	Pseudomonas aeruginosa parental	100	72.3912	59.56	0	0	26.2488	0	0	31.0754	139.867	83.3225	40.258	67.4335
21.19_600.7508m/z		600.751	1	21.1945	0.206367	0	0.00134959	0.02011	2.96048	Pseudomonas aeruginosa parental	plasmid 1	100	849.79	6.41	914.596	783.777	858.816	885.779	805.98	215.336	157.881	559.252	353.297	149.457
21.77_197.0568m/z		197.057	1	21.7673	0.52525	0	0.00135601	0.0201657	1.9161	plasmid 1	Pseudomonas aeruginosa parental	100 - 7.33	2599.4	16.85	1159.06	997.512	1127.02	1807.69	1691.76	3257.7	2807.18	2325.05	2445.71	2161.35
21.66_366.4837m/z		366.484	1	21.6597	0.731667	0	0.0013782	0.0204551	2.13702	Pseudomonas aeruginosa parental	plasmid 1	100	493.231	21.35	331.539	533.693	460.586	612.978	527.361	155.277	225.722	321.456	254.251	197.308	x
28.50_581.2507m/z		581.251	1	28.5023	0.4665	0	0.00138478	0.0204788	3.32087	Pseudomonas aeruginosa parental	plasmid 1	100	1226.02	37.56	1245.55	1980.19	1052.27	740.656	1111.46	396.897	458.782	199.105	229.056	562.096
12.93_259.0046m/z		259.005	1	12.9272	0.890167	0	0.00138525	0.0204788	3.07677	plasmid 1	Pseudomonas aeruginosa parental	100 - 5.83 - 3.38 - 0.0953	385.997	9.64	50.3101	75.3826	173.348	179.214	149.023	410.312	408.649	410.973	374.774	325.278
13.44_236.0927m/z		236.093	1	13.4437	0.671067	0	0.00143313	0.0211451	11.3027	plasmid 1	Pseudomonas aeruginosa parental	100 - 16	82.0985	41.13	0	0	36.318	0	0	45.497	127.76	104.303	57.6539	75.2792	x
26.13_522.0451m/z		522.045	1	26.1255	0.20705	0	0.00145074	0.0213628	5.61068	Pseudomonas aeruginosa parental	plasmid 1	100	199.848	38.92	218.097	207.229	145.524	315.313	113.076	77.2494	9.42449	17.5041	36.4206	37.4974
31.55_509.7320m/z		509.732	1	31.5504	1.2931	0	0.00146937	0.0215948	1.71435	plasmid 1	Pseudomonas aeruginosa parental	100 - 6.53	5394.17	12.02	3668.56	2293.98	2514.44	3780.79	3474.69	4974.38	4608.16	5278.94	6021.44	6087.94
29.64_559.1089m/z		559.109	1	29.6401	0.155017	0	0.00148396	0.0217667	14.8531	Pseudomonas aeruginosa parental	plasmid 1	100	474.178	50.74	449.839	771.56	658.815	202.092	288.584	0	0	0.605674	159.017	0
3.85_88.0040m/z		88.004	1	3.84547	1.601	0	0.00151488	0.0221597	30.8737	plasmid 1	Pseudomonas aeruginosa parental	100	141.878	70.44	0	10.1023	12.8749	0	0	27.9872	226.808	64.1837	258.617	131.793
14.77_329.4543m/z		329.454	1	14.7718	0.322917	0	0.00152158	0.0221597	25.1884	Pseudomonas aeruginosa parental	plasmid 1	100	197.132	40.44	63.8775	195.465	274.262	221.153	230.901	18.1844	20.9471	0	0	0
24.10_330.6061m/z		330.606	1	24.1027	0.930567	0	0.00152191	0.0221597	1.78443	plasmid 1	Pseudomonas aeruginosa parental	100 - 5.79	19344.6	15.27	9476.04	8930.24	10814.9	12492.4	12490.3	16414.5	18801.6	16511.5	27772.1	17223.3
22.29_111.0087m/z		111.009	1	22.2875	0.679817	0	0.00152256	0.0221597	14.6305	Pseudomonas aeruginosa parental	plasmid 1	100 - 4.95	40.8485	63.98	82.7028	49.3687	25.6102	28.6929	17.8677	0	3.44195	0	10.5181	0
21.71_257.0784m/z		257.078	1	21.7111	0.783067	0	0.00153254	0.0222618	1.81948	plasmid 1	Pseudomonas aeruginosa parental	100 - 6.54	6507.02	12.25	2797.75	2733.53	3050.13	4640.69	4659.42	7650.51	6612.57	5767.51	6774.73	5729.74
30.47_629.0537m/z		629.054	1	30.4659	0.6713	0	0.00154367	0.0223803	7.98245	Pseudomonas aeruginosa parental	plasmid 1	100 - 16.4	4850.56	46.78	11134.4	5463.4	3246.59	2652.47	1755.9	424.734	757.806	196.793	834.407	824.524	x
21.56_243.0807m/z		243.081	1	21.5559	0.36645	0	0.00158648	0.0229566	1.98559	plasmid 1	Pseudomonas aeruginosa parental	100	633.626	11.92	187.935	278.825	331.092	343.125	454.581	573.256	576.409	606.788	754.617	657.061
11.66_132.0303m/z		132.03	1	11.6629	1.19588	1	0.00159494	0.0230347	1.83779	plasmid 1	Pseudomonas aeruginosa parental	100 - 2.16 - 0.0253	11254.7	13.82	4454.15	4817.07	5597.17	8024.15	7727.66	9437.54	11835.1	10739.7	13586.4	10674.7		x			x				HMDB00191	Aspartic acid	M-H	C4H7NO4	57.6	89.4	0.279745	96.548	1.5729	http://www.hmdb.ca/metabolites/HMDB00191
24.31_495.2076m/z		495.208	1	24.3099	1.4472	0	0.00159945	0.0230555	37.5273	Pseudomonas aeruginosa parental	plasmid 1	100	1880.25	20.7	1255.72	2201.5	1954.57	1793.43	2196.05	101.955	21.1953	3.53708	123.83	0
10.25_290.1262m/z		290.126	1	10.2521	0.30905	0	0.00160686	0.0230808	21.9834	plasmid 1	Pseudomonas aeruginosa parental	100	179.785	44.97	18.5964	0	0	0	22.2945	123.252	126.954	124.392	304.13	220.196
31.91_658.5837m/z		658.584	1	31.9146	0.3635	0	0.00160736	0.0230808	2.92822	Pseudomonas aeruginosa parental	plasmid 1	100	1320.53	33.07	2017.2	1218.54	1548.53	946.916	871.446	544.408	568.151	556.173	345.69	240.407
10.10_304.1162m/z		304.116	1	10.098	0.773917	0	0.00162844	0.0233126	1.99104	plasmid 1	Pseudomonas aeruginosa parental	100 - 8.7	4558.7	18.75	2100.39	1565.95	1826.1	2876.44	3079.15	3931.78	3837.55	4273.97	5920.37	4829.82	x
7.69_133.0507m/z		133.051	1	7.69157	0.314333	0	0.00162971	0.0233126	1.76948	plasmid 1	Pseudomonas aeruginosa parental	100 - 1.2	589.354	18.24	259.492	279.864	412.563	301.269	412.142	767.686	612.098	536.995	521.827	508.162
17.47_338.0676m/z		338.068	1	17.4733	1.44623	0	0.00163302	0.0233156	1.97235	plasmid 1	Pseudomonas aeruginosa parental	100 - 10.1 - 3.58 - 0.0169	2923.9	17.68	2046.27	979.973	1219.24	1445.43	1721.32	2284.85	2898.65	2848.92	3729.8	2857.3	x
18.01_402.9970m/z		402.997	1	18.0109	0.91145	0	0.00163777	0.0233391	13.8806	Pseudomonas aeruginosa parental	plasmid 1	100 - 9.27 - 1.79	1077.73	66.83	2071.74	1536.26	1097.86	464.797	218.013	22.8923	93.2939	144.617	100.12	27.2922	x
25.39_134.0473m/z		134.047	1	25.394	1.29985	0	0.00165353	0.023499	1.24047	Pseudomonas aeruginosa parental	plasmid 1	100 - 0.126	5362.78	3.28	5174.08	5531.59	5543.43	5365.68	5199.13	4093.05	3903.37	4341.68	5079.6	4198.29	x
27.37_482.9636m/z		482.964	1	27.3663	0.82775	1	0.00165526	0.023499	2.9038	plasmid 1	Pseudomonas aeruginosa parental	100 - 9.88 - 3.1	16612.9	21.63	7007.73	4558.37	4360.09	6840.34	5838.91	21605.3	26916.3	10668.8	10166.9	13707.1		x			x	x			HMDB00285	Uridine triphosphate	M-H	C9H15N2O15P3	43	3.76	4.91445	98.0544	0.4763	http://www.hmdb.ca/metabolites/HMDB00285
30.00_516.5753m/z		516.575	1	30.0015	0.207417	0	0.001664	0.0235786	15.2317	Pseudomonas aeruginosa parental	plasmid 1	100	213.878	72.17	468.11	145.581	56.8737	177.801	221.024	0	70.2079	0	0	0
29.23_652.0810m/z		652.081	1	29.2262	0.67155	0	0.00170361	0.0240944	5.20273	Pseudomonas aeruginosa parental	plasmid 1	100 - 29.8 - 8.01	6139.95	39.14	12694.3	7069.87	4872.84	3765.15	2297.62	851.187	1226.22	738.108	1165.18	1920
7.22_256.0944m/z		256.094	1	7.22338	0.31875	0	0.00171895	0.0242656	1.94813	plasmid 1	Pseudomonas aeruginosa parental	100 - 6.53	1892.15	20.11	841.97	736.758	1451.32	870.603	955.671	1429.66	2392.3	1922.06	2094.77	1621.94	x
31.55_382.2994m/z		382.299	1	31.5504	1.2417	0	0.00173814	0.0244905	1.93974	plasmid 1	Pseudomonas aeruginosa parental	100 - 0.375	9989.93	13.11	3607.01	3919.24	4446.18	6825.34	6952.96	9100.41	8417.54	9791.21	11234	11406.5
25.66_437.0901m/z		437.09	1	25.6567	1.91885	0	0.00174419	0.0245298	1.94702	plasmid 1	Pseudomonas aeruginosa parental	100 - 14.8 - 1.16	6730.36	13.31	3178.3	2370.33	2591.96	4307.14	4835.98	6066.3	5598.06	6886.15	7793.11	7308.16	x
12.93_61.0416m/z		61.0416	1	12.9272	0.9369	0	0.00176617	0.0247924	2.2575	plasmid 1	Pseudomonas aeruginosa parental	100	33.0014	24.35	9.66407	18.7712	13.3155	11.0205	20.3215	37.6455	30.1932	23.5813	29.3341	44.2527	x
25.39_265.3613m/z		265.361	1	25.394	1.14485	0	0.00178414	0.0249979	1.90493	plasmid 1	Pseudomonas aeruginosa parental	100	1423.04	5.18	469.153	570.92	727.791	924.036	1043.26	1396.2	1369.39	1445.19	1541.44	1362.98
11.51_191.0559m/z		191.056	1	11.5079	0.4126	0	0.00185527	0.025926	1.995	plasmid 1	Pseudomonas aeruginosa parental	100	476.484	21.4	195.865	242.156	228.621	323.951	203.6	723.719	436.384	374.254	384.998	463.066
20.68_465.9851m/z		465.985	1	20.6781	0.4136	0	0.00185807	0.025926	3.13048	plasmid 1	Pseudomonas aeruginosa parental	100 - 6.4	3114.69	28.04	1306	768.663	640.358	1154.32	1105.44	4112.89	4988.62	1963.22	1810.78	2697.94
19.27_670.0914m/z		670.091	1	19.2742	1.61063	0	0.00186074	0.025926	2.19659	Pseudomonas aeruginosa parental	plasmid 1	100 - 24.9 - 1.45	2839.68	27.92	2773.33	4222.35	2480.74	2432.81	2289.15	873.97	937.581	1741.3	1486.38	1424.61	x
12.33_420.0149m/z		420.015	1	12.3341	1.62588	0	0.00186889	0.0259277	1.54369	Pseudomonas aeruginosa parental	plasmid 1	100 - 6.88 - 0.173 - 0.131	11380.5	7.22	10043.6	12164.7	11898.5	11525.8	11269.9	5427.4	6437.37	8146.7	7625.36	9224.66
16.62_422.8675m/z		422.867	1	16.6189	1.69978	0	0.00186962	0.0259277	8.95473	plasmid 1	Pseudomonas aeruginosa parental	100 - 30.2 - 31.2	3744.12	44.56	171.76	408.886	41.7096	306.901	1161.32	6440.82	2404.19	2751.44	2849.18	4274.97
31.60_493.0650m/z		493.065	1	31.6026	0.9324	0	0.00187122	0.0259277	53.2435	Pseudomonas aeruginosa parental	plasmid 1	100 - 13.9	4226.9	54.71	7308.29	5921.4	3420.48	2740.53	1743.76	0	0	31.1668	31.9073	333.866	x
32.12_638.5772m/z		638.577	1	32.1212	0.776267	0	0.00187937	0.0259928	5.68596	Pseudomonas aeruginosa parental	plasmid 1	100	4453.05	49.8	9206.03	5746.75	2995.14	1648.67	2668.63	1447.64	475.599	705.086	526.656	760.844
21.77_367.7772m/z		367.777	1	21.7673	0.158933	0	0.00189421	0.0261065	9.09854	plasmid 1	Pseudomonas aeruginosa parental	100	63.1466	33.38	0	0	34.7015	0	0	71.309	87.6514	69.3731	56.2473	31.1524
7.80_119.0350m/z		119.035	1	7.79513	0.532917	0	0.00189499	0.0261065	1.86922	plasmid 1	Pseudomonas aeruginosa parental	100 - 1.11	1414.23	19.93	651.902	721.499	1005.39	628.174	775.97	2098.97	1312.97	1258.85	1167.7	1232.67
3.07_198.9892m/z		198.989	1	3.07102	1.19508	0	0.0019	0.0261065	11.9329	plasmid 1	Pseudomonas aeruginosa parental	100	155.536	49.58	0	0	0	0	65.1706	215.369	47.8375	100.273	217.94	196.258
29.48_323.3742m/z		323.374	1	29.4849	2.2737	0	0.0019015	0.0261065	101.392	Pseudomonas aeruginosa parental	plasmid 1	100 - 6.23	17167.8	44.91	24409.7	24532.5	17935.2	11960	7001.77	0	90.5129	166.346	294.753	294.991	x
12.66_514.2162m/z		514.216	1	12.661	0.851883	0	0.00194339	0.0266329	61.1207	Pseudomonas aeruginosa parental	plasmid 1	100 - 17.4	5414.21	50.35	9716.55	6292.9	4547.21	3694.17	2820.2	54.8808	0	68.1868	127.401	192.443	x
14.56_319.0446m/z		319.045	1	14.557	1.2852	0	0.00197815	0.0270599	1.52356	plasmid 1	Pseudomonas aeruginosa parental	100 - 8.78 - 1.94	564.941	12.88	410.95	297.733	349.778	386.108	409.441	591.114	662.599	587.135	433.759	550.097
23.59_102.0560m/z		102.056	1	23.5864	7.03415	0	0.00199239	0.0271571	2.95624	Pseudomonas aeruginosa parental	plasmid 1	100 - 3.93	3726.85	9.34	7270.05	3844.03	2876.01	2454.71	2189.48	1289.87	1068.75	1239.68	1338.19	1366.89	x
14.66_115.0036m/z		115.004	1	14.6644	1.06553	2	0.00199857	0.0271571	1.48314	plasmid 1	Pseudomonas aeruginosa parental	100 - 4.37 - 0.759	167.422	13.62	122.693	100.993	92.4861	128.578	119.668	143.167	158.282	206.942	168.626	160.095	x	x			x
27.52_522.0450m/z		522.045	1	27.5214	0.413833	0	0.00200021	0.0271571	28.9206	Pseudomonas aeruginosa parental	plasmid 1	100	426.242	63.73	611.917	797.95	350.584	165.803	204.954	40.027	30.391	0	0	3.27357
18.23_693.1188m/z		693.119	1	18.2258	1.0055	0	0.00200034	0.0271571	3.76449	Pseudomonas aeruginosa parental	plasmid 1	100 - 24	849.153	36.57	1437.86	569.522	377.649	1016.39	844.347	268.033	141.562	218.35	342.467	157.435
22.34_371.5409m/z		371.541	1	22.3389	0.366	0	0.00200333	0.0271571	3.19655	plasmid 1	Pseudomonas aeruginosa parental	100	423.96	20.43	114.872	50.0066	203.131	206.504	88.6387	321.842	473.928	458.497	521.493	344.039
16.04_306.0776m/z		306.078	1	16.035	0.846567	1	0.00201175	0.0271719	1.63995	plasmid 1	Pseudomonas aeruginosa parental	100 - 9.81 - 3.94 - 0.334 - 0.00245	206745	17.87	107663	104436	116978	146281	154979	175486	212530	197764	267427	180516	x	x		x	x	x	x		HMDB00125	Glutathione	M-H	C10H17N3O6S	45.6	32.4	3.57111	94.6278	1.12502	http://www.hmdb.ca/metabolites/HMDB00125
33.41_516.5822m/z		516.582	1	33.4132	0.99	0	0.00201328	0.0271719	18.3452	Pseudomonas aeruginosa parental	plasmid 1	100	1631.03	64.16	4530.1	2079.33	685.128	500.769	359.825	160.905	23.5056	95.1346	123.923	41.0706
14.18_362.9904m/z		362.99	1	14.1833	0.373683	0	0.00201528	0.0271719	9.73108	plasmid 1	Pseudomonas aeruginosa parental	100 - 3.68	44.5043	48.74	0	0	0	22.8671	0	77.0112	47.5535	38.3005	16.6533	43.0028
9.35_731.2573m/z		731.257	1	9.35458	2.17407	0	0.00205545	0.0276639	2.40907	Pseudomonas aeruginosa parental	plasmid 1	100 - 21.8 - 2.74	1554.84	14.64	1656.75	1542.61	1271.69	1872.82	1430.34	756.354	603.886	1051.07	316.453	499.285	x
8.87_362.1902m/z		362.19	1	8.87358	0.961983	0	0.00206417	0.0277196	27.1987	Pseudomonas aeruginosa parental	plasmid 1	100	377.431	42.87	107.082	529.599	448.291	435.171	367.012	0	0	27.509	0	41.8751
14.08_145.0141m/z		145.014	1	14.0759	1.28585	1	0.00206698	0.0277196	2.34869	plasmid 1	Pseudomonas aeruginosa parental	100 - 5.64 - 1.02	296.866	21.13	123.008	90.0749	144.98	158.809	115.109	217.633	354.63	270.509	449.097	192.459	x	x			x				HMDB00208	2-Oxoglutaric acid	M-H	C5H6O5	33.4	64.6	-0.987203		1.41585	http://www.hmdb.ca/metabolites/HMDB00208
8.55_96.9763m/z		96.9763	1	8.55137	2.49623	0	0.00207375	0.0277609	5.13648	plasmid 1	Pseudomonas aeruginosa parental	100	595.437	31.11	70.8533	108.356	170.44	106.577	123.389	1138.39	218.279	283.13	662.389	674.994	x
24.41_419.7243m/z		419.724	1	24.4127	0.72335	0	0.00208227	0.0277915	127.224	Pseudomonas aeruginosa parental	plasmid 1	100	804.571	121.63	2303.17	1270.88	381.633	35.2417	31.9359	0	0	0	31.6202	0
21.45_465.1475m/z		465.147	1	21.4522	0.257867	0	0.00208408	0.0277915	13.5256	Pseudomonas aeruginosa parental	plasmid 1	100 - 6.45	227.915	95.32	611.998	127.161	79.6268	164.155	156.636	0	0	0	0.247283	84.0058
12.13_358.6435m/z		358.644	1	12.1278	0.258517	0	0.00208795	0.0277915	21.203	Pseudomonas aeruginosa parental	plasmid 1	100	348.853	28.33	411.451	334.381	442.7	367.445	188.29	21.7497	60.5152	0	0	0
25.24_469.0547m/z		469.055	1	25.239	0.3102	0	0.00209084	0.0277915	32.7472	Pseudomonas aeruginosa parental	plasmid 1	100	267.982	115.41	740.778	426.363	84.5692	50.2639	37.9355	40.9168	0	0	0	0
16.04_322.0720m/z		322.072	1	16.035	0.26625	0	0.00210285	0.0279017	20.9656	plasmid 1	Pseudomonas aeruginosa parental	100	217.357	47.02	28.7121	0	23.1244	0	0	157.124	251.11	110.165	375.287	193.098
28.19_330.6065m/z		330.606	1	28.1921	0.15505	0	0.00210871	0.0279301	3.46228	plasmid 1	Pseudomonas aeruginosa parental	100	213.745	24.42	128.53	47.835	76.0278	25.8638	30.4202	161.246	199.44	181.266	294.622	232.154
23.22_404.0458m/z		404.046	1	23.2241	0.722683	0	0.00213374	0.0281574	4.5851	plasmid 1	Pseudomonas aeruginosa parental	100 - 5.99 - 4.31	434.025	24.69	196.615	44.347	25.3355	64.8055	142.197	267.87	448.237	403.444	541.507	509.069	x
25.39_331.0195m/z		331.019	1	25.394	0.731483	0	0.00213476	0.0281574	1.82555	plasmid 1	Pseudomonas aeruginosa parental	100 - 0.47	875.093	13.82	327.708	409.49	431.931	532.369	695.3	755.527	775.334	873.388	1055.85	915.373
30.47_499.0188m/z		499.019	1	30.4659	0.72265	0	0.00213712	0.0281574	36.3738	Pseudomonas aeruginosa parental	plasmid 1	100	590.882	71.69	1215.02	786.205	505.94	304.609	142.638	0	0	37.1179	0	44.1057
24.10_192.5568m/z		192.557	1	24.1027	0.258267	0	0.00214245	0.0281783	2.60778	plasmid 1	Pseudomonas aeruginosa parental	100	227.768	20.57	46.4005	50.7096	85.6407	118.536	135.421	193.781	215.459	219.975	309.354	200.27
29.64_399.0403m/z		399.04	1	29.6401	1.23963	0	0.00223157	0.0292991	1.58935	Pseudomonas aeruginosa parental	plasmid 1	100 - 6.33	2143.48	11.63	2919.2	2005.07	1748.06	2102.34	1942.72	1367.93	1092.96	1522.69	1365.15	1394.54	x
17.42_189.0406m/z		189.041	1	17.4172	0.378183	0	0.00224671	0.0294465	3.33481	plasmid 1	Pseudomonas aeruginosa parental	100 - 1.89	471.06	36.9	255.608	84.4132	102.673	140.731	122.851	603.044	412.662	211.935	475.235	652.425
16.62_520.8422m/z		520.842	1	16.6189	1.16737	0	0.00225132	0.0294555	3.93406	plasmid 1	Pseudomonas aeruginosa parental	100 - 41.2 - 38.3	17452.5	33.15	1296.44	3077.58	4775.81	5801.93	7229.5	26733.4	15873.4	15628.9	11000.3	18026.5
25.66_358.0470m/z		358.047	1	25.6567	0.421283	0	0.00228715	0.0298721	12.2186	Pseudomonas aeruginosa parental	plasmid 1	100 - 26.5	43.5161	66.22	80.9837	65.1225	33.1704	28.0002	10.3037	17.8073	0	0	0	0
14.34_579.0736m/z		579.074	1	14.3421	0.588533	0	0.00229287	0.0298948	2.11207	plasmid 1	Pseudomonas aeruginosa parental	100 - 16 - 4.48	7264.15	20.88	2431.06	3174.81	4382.39	3476.39	3732.11	6467.61	11187.9	7326.19	6402.21	4936.84
26.64_465.1478m/z		465.148	1	26.6425	0.516283	0	0.00230193	0.029961	7.58428	Pseudomonas aeruginosa parental	plasmid 1	100 - 6.5	752.183	27.78	1550.11	172.413	885.705	824.27	328.417	77.2695	96.4532	88.6813	146.929	86.5496
31.03_422.0450m/z		422.045	1	31.0345	0.774667	0	0.00234508	0.0304698	2.70904	Pseudomonas aeruginosa parental	plasmid 1	100	117.298	33.91	185.445	123.371	105.444	62.2858	109.945	32.1169	66.8969	35.8587	33.3101	48.3112
19.75_404.0455m/z		404.045	1	19.7478	1.248	0	0.00235029	0.0304848	2.38068	plasmid 1	Pseudomonas aeruginosa parental	100 - 5.54 - 3.57	606.994	25.12	130.586	252.295	291.576	264.088	336.288	393.649	710.048	565.703	791.629	573.939	x
17.09_627.0858m/z		627.086	1	17.0949	0.532467	0	0.00235798	0.0305318	9.0883	Pseudomonas aeruginosa parental	plasmid 1	100 - 14.3	4069.73	60.5	9267.46	4602.51	3065.31	2383.35	1030.01	361.411	116.221	431.31	463.062	866.988	x
20.57_460.0309m/z		460.031	1	20.5745	0.361367	0	0.00239633	0.030975	22.3768	Pseudomonas aeruginosa parental	plasmid 1	100 - 4.11	630.909	27.16	479.238	840.469	602.777	773.085	458.977	53.3634	0	5.02846	48.342	34.2401
18.81_338.0503m/z		338.05	1	18.8098	2.96872	0	0.00245737	0.0316854	1.451	Pseudomonas aeruginosa parental	plasmid 1	100 - 8.55 - 3.57 - 0.175	10280	14.09	12824.3	9852.99	9480.44	9960.03	9282.11	8147.91	6154.09	6439.97	6459.14	8222.79
24.77_505.9893m/z		505.989	1	24.7741	1.34295	2	0.00245973	0.0316854	2.20734	plasmid 1	Pseudomonas aeruginosa parental	100 - 11.5 - 2.99 - 0.172	65433.9	27.28	36540.4	21206.8	22360.2	39095.4	29016.4	68391.1	101668	55588.8	51113.7	50408.3		x			x				HMDB00538	Adenosine triphosphate	M-H	C10H16N5O13P3	42.6	3.42	1.65751	97.8217	0.614083	http://www.hmdb.ca/metabolites/HMDB00538
18.01_282.0388m/z		282.039	1	18.0109	0.967517	0	0.00247481	0.031825	1.73698	plasmid 1	Pseudomonas aeruginosa parental	100 - 8.49 - 1.27	233.428	19.85	103.786	177.016	135.046	130.565	125.521	218.927	224.106	288.035	267.752	168.32	x
7.54_257.0780m/z		257.078	1	7.5366	0.416833	0	0.00248061	0.0318451	2.23544	plasmid 1	Pseudomonas aeruginosa parental	100 - 5.35	725.566	13.22	301.788	186.324	210.3	462.375	462.083	648.252	601.346	761.517	793.972	822.744	x
34.25_123.0090m/z		123.009	1	34.2482	1.4074	0	0.00248924	0.0319013	4.11111	plasmid 1	Pseudomonas aeruginosa parental	100	61.2162	35.13	14.9566	25.5892	17.1804	11.8832	4.84272	85.1101	66.0041	69.0014	59.272	26.6935
15.88_331.0400m/z		331.04	1	15.8762	0.635183	0	0.00250394	0.032035	10.8382	plasmid 1	Pseudomonas aeruginosa parental	100	62.1348	32.31	22.4603	0	6.20451	0	0	94.5854	68.1643	51.0388	51.9883	44.8974
16.73_184.9856m/z		184.986	1	16.7262	0.68895	3	0.00253772	0.0324121	1.84201	plasmid 1	Pseudomonas aeruginosa parental	100 - 2.37	6265.04	15.33	3068.04	2949.18	4210.38	3631.01	3147.42	5373.74	9641.84	4912.41	5897.11	5500.12		x			x	x	x	x	2 & 3-Phosphoglycerate	2 & 3-Phosphoglycerate	M-H	C3H7O7P	52.8	61.9	-0.273949	97.4222	1.16622
28.92_721.1139m/z		721.114	1	28.9163	0.25855	0	0.00260291	0.0331882	34.9008	Pseudomonas aeruginosa parental	plasmid 1	100 - 4.59	1429.45	68.95	3034.2	1593.39	1162.26	885.287	472.098	148.404	0	0	56.383	0
14.94_445.9847m/z		445.985	1	14.9359	0.26225	0	0.00261562	0.0332411	13.8013	Pseudomonas aeruginosa parental	plasmid 1	100 - 23	193.929	63.37	389.563	180.768	159.099	49.8999	190.312	3.98334	66.2741	0	0	0
16.04_272.0893m/z		272.089	1	16.035	0.795467	0	0.00261591	0.0332411	1.55874	plasmid 1	Pseudomonas aeruginosa parental	100 - 4.83	5182.54	15.95	2764.24	2870.1	3081.84	3757.97	4149.94	4401.6	5085.87	5184.63	6550.45	4690.17	x
18.33_338.0675m/z		338.068	1	18.3332	1.16053	0	0.00266134	0.0337613	3.40475	plasmid 1	Pseudomonas aeruginosa parental	100 - 10.6 - 3.92 - 0.0714	615.234	26.93	483.33	102.942	85.3637	131.257	100.602	517.251	515.984	454.149	785.066	803.719	x
33.21_638.5768m/z		638.577	1	33.2056	0.207617	0	0.00268431	0.0339952	4.01719	Pseudomonas aeruginosa parental	plasmid 1	100	1374.57	47.84	2977.88	1308.21	730.99	929.145	926.649	207.715	275.653	248.81	361.612	617.077	x
17.85_517.2169m/z		517.217	1	17.8473	0.322383	0	0.00273706	0.034605	3.64052	plasmid 1	Pseudomonas aeruginosa parental	100 - 9.9	832.983	31.74	97.286	164.082	536.645	95.26	250.772	662.549	1282.76	689.435	668.856	861.317
12.13_129.0193m/z		129.019	1	12.1278	0.95045	2	0.00274861	0.0346442	1.72565	plasmid 1	Pseudomonas aeruginosa parental	100 - 5.22 - 0.636	501.662	14.41	315.142	248.828	319.86	241.578	328.134	601.752	326.513	526.094	507.938	546.012		x			x		x		HMDB00749	Mesaconic acid	M-H	C5H6O4	46	0	0.107045	99.3192	-0.112183	http://www.hmdb.ca/metabolites/HMDB00749
17.47_122.9759m/z		122.976	1	17.4733	0.158683	0	0.00274939	0.0346442	7.09017	plasmid 1	Pseudomonas aeruginosa parental	100	6.86583	38.39	0	0	4.84179	0	0	5.1496	10.224	7.49967	3.42881	8.02704
34.40_159.1252m/z		159.125	1	34.4023	3.47148	0	0.00275945	0.0347127	3.12883	plasmid 1	Pseudomonas aeruginosa parental	100	421.965	21.08	41.9547	148.496	125.214	148.993	209.661	517.932	397.581	501.794	390.972	301.549
18.01_606.0744m/z		606.074	1	18.0109	1.59462	2	0.00279387	0.0350869	1.35131	plasmid 1	Pseudomonas aeruginosa parental	100 - 19.5 - 5.11 - 0.798	32914.9	5.3	23997.1	22818.5	25374.1	25971.4	23627.8	26628	32850.6	37008.3	37799.5	30288.4	x	x		x	x	x	x	x	HMDB00290	Uridine diphosphate-N-acetylglucosamine	M-H	C17H27N3O17P2	41.3	1.69	0.175537	98.8118	1.02085	http://www.hmdb.ca/metabolites/HMDB00290
19.17_569.0800m/z		569.08	1	19.1714	0.361483	0	0.00284762	0.0357023	2.56574	plasmid 1	Pseudomonas aeruginosa parental	100	1091.07	33.18	304.011	432.161	311.962	653.382	424.713	811.467	628.251	1044.14	1550.64	1420.85
20.01_168.0244m/z		168.024	1	20.0055	0.5176	0	0.00286105	0.0358108	25.4218	plasmid 1	Pseudomonas aeruginosa parental	100	112.06	126.22	0	0	0	10.5144	11.5258	363.79	60.8678	26.3151	48.0058	61.3234	x
9.62_131.0713m/z		131.071	1	9.62073	1.0524	0	0.00290241	0.0362681	1.65391	plasmid 1	Pseudomonas aeruginosa parental	100 - 5.99 - 0.331	564.885	19.95	281.785	335.84	311.662	320.172	458.268	756.035	454.726	498.371	566.728	548.567	x
31.97_513.1147m/z		513.115	1	31.966	0.518483	0	0.00291205	0.0363281	37.8311	Pseudomonas aeruginosa parental	plasmid 1	100	748.511	87.69	1554.62	1314.59	578.246	176.101	119.003	0	4.52038	46.8153	4.10721	43.4849
7.49_251.0777m/z		251.078	1	7.48522	0.365467	0	0.00294082	0.0366261	1.94686	plasmid 1	Pseudomonas aeruginosa parental	100 - 6.71	1910.63	8.5	866.746	1082.09	1023.62	932.741	1001.77	2941.5	1906.43	1990.03	1349.87	1365.32
25.76_363.0696m/z		363.07	1	25.7642	0.365133	0	0.00296561	0.0368738	59.9297	Pseudomonas aeruginosa parental	plasmid 1	100 - 10.6	2.8098	60.47	2.98786	4.86139	2.56247	3.4436	0.193709	0	0	0	0	0.234425	x
11.71_243.0273m/z		243.027	1	11.7143	0.981183	0	0.00297647	0.0369476	2.67006	plasmid 1	Pseudomonas aeruginosa parental	100 - 6.6 - 1.51	389.138	25.37	137.207	99.3566	184.338	182.389	125.415	532.655	548.707	387.137	206.844	270.346
26.95_485.0675m/z		485.068	1	26.9516	0.412683	0	0.00299748	0.037147	299.271	Pseudomonas aeruginosa parental	plasmid 1	100	348.312	89.72	820.643	419.193	357.437	142.588	1.69746	5.81934	0	0	0	0
21.77_402.9979m/z		402.998	1	21.7673	0.731583	0	0.00303554	0.0375567	1.63785	plasmid 1	Pseudomonas aeruginosa parental	100 - 9 - 1.61	25109.7	15.97	14543.1	11672.4	12768.6	19205.3	18465	31257.7	26956.9	22463.4	23375.2	21495.2
19.64_653.1395m/z		653.139	1	19.6403	1.35168	0	0.00308505	0.0381065	1.96912	Pseudomonas aeruginosa parental	plasmid 1	100 - 26.8 - 5.02	2602.54	22.35	1789.37	2857.43	3732.25	2607.77	2025.89	1143.62	1239.23	1830.8	1096.65	1298.07	x
28.14_682.0904m/z		682.09	1	28.1407	0.206417	0	0.0031691	0.0390804	5.59722	Pseudomonas aeruginosa parental	plasmid 1	100	641.655	45.17	1097.35	330.142	718.38	554.278	508.121	181.326	201.92	20.6608	63.1075	106.177	x
17.42_304.0616m/z		304.062	1	17.4172	1.17707	0	0.00320493	0.0394574	1.75874	plasmid 1	Pseudomonas aeruginosa parental	100 - 6.81 - 0.246	2190.17	12.82	1129.58	1356.05	1033.87	1417.69	1289.33	2787.73	1553.07	1906.62	1895.91	2807.52	x
32.53_478.5515m/z		478.551	1	32.5339	1.4995	0	0.00321221	0.0394821	75.6557	Pseudomonas aeruginosa parental	plasmid 1	100 - 5.33	2260.72	104.23	6008.61	2957.27	1568.01	669.683	100.04	5.59353	26.5525	0	117.263	0
27.21_634.0710m/z		634.071	1	27.2101	0.620233	0	0.00321745	0.0394821	5.59228	Pseudomonas aeruginosa parental	plasmid 1	100	3075.96	35.26	7014.72	3982.51	1741.22	1235.93	1405.43	821.426	648.514	546.194	373.842	360.208
25.03_326.0461m/z		326.046	1	25.0327	0.464033	0	0.00324628	0.039771	26.8933	Pseudomonas aeruginosa parental	plasmid 1	100 - 1.14	655.606	53.5	1076.18	949.696	614.926	316.891	320.334	23.7526	0	75.6323	22.5054	0
14.23_229.0119m/z		229.012	1	14.2346	1.22982	2	0.00332022	0.040551	1.53947	plasmid 1	Pseudomonas aeruginosa parental	100 - 6.21 - 10.4	1266.1	9.37	841.947	696.584	826.811	839.203	907.591	1131.48	1760.15	1185.99	1219.45	1033.42		x			x			x	HMDB00868	Xylulose 5-phosphate	M-H	C5H11O8P	47.8	37.8	0.245605	92.3058	-0.595367	http://www.hmdb.ca/metabolites/HMDB00868
29.28_524.5814m/z		524.581	1	29.2785	0.2586	0	0.00332075	0.040551	25.6895	Pseudomonas aeruginosa parental	plasmid 1	100	577.827	66.9	1205.79	499.464	557.873	144.91	481.097	47.5727	0	0	64.8908	0
21.56_443.1824m/z		443.182	1	21.5559	0.258883	0	0.00333662	0.0406116	1.81812	plasmid 1	Pseudomonas aeruginosa parental	100 - 8.23	962.53	13.88	325.492	489.585	456.97	694.305	680.688	922.325	839.3	1000.39	1175.73	874.912
12.28_101.0608m/z		101.061	1	12.2828	0.847733	0	0.00333987	0.0406116	1.53018	plasmid 1	Pseudomonas aeruginosa parental	100 - 0.639	227.926	14.59	135.619	150.375	135.34	127.422	196.011	262.347	173.296	233.043	242.972	227.97	x
13.44_433.0241m/z		433.024	1	13.4437	0.206367	0	0.00334194	0.0406116	12.9136	plasmid 1	Pseudomonas aeruginosa parental	100	91.8878	35.95	0	0	0	15.1738	20.4042	115.605	89.3111	116.103	36.1894	102.23
34.30_465.1473m/z		465.147	1	34.2996	0.3091	0	0.00338013	0.0410093	22.9721	Pseudomonas aeruginosa parental	plasmid 1	100	361.952	75.09	786.022	105.612	459.873	279.255	178.999	48.5249	0	30.2559	0	0
12.61_476.0497m/z		476.05	1	12.6096	0.429567	0	0.00338735	0.0410306	7.77305	plasmid 1	Pseudomonas aeruginosa parental	100 - 12	80.7066	42.88	51.9143	0	0	0	0	80.2687	21.0087	102.693	97.068	102.495	x
8.87_187.0978m/z		187.098	1	8.87358	1.01802	0	0.00345454	0.0416883	3.72917	plasmid 1	Pseudomonas aeruginosa parental	100	453.346	25.79	30.0733	101.037	89.0969	146.867	240.763	585.522	310.809	386.07	423.78	560.548
22.86_690.4806m/z		690.481	1	22.8637	0.206333	0	0.00345729	0.0416883	143.359	Pseudomonas aeruginosa parental	plasmid 1	100	258.375	72.6	345.286	479.957	324.467	140.294	1.87161	0	9.01147	0	0	0
15.51_203.0021m/z		203.002	1	15.5073	0.5246	0	0.0034583	0.0416883	7.66953	plasmid 1	Pseudomonas aeruginosa parental	100	12.0048	73.98	0	0	0	0	7.82632	8.07119	27.872	8.47206	7.32766	8.2813
10.72_173.1184m/z		173.118	1	10.7169	0.727267	0	0.00350389	0.0421702	2.38804	plasmid 1	Pseudomonas aeruginosa parental	100 - 4.94	560.643	21.71	170.833	204.375	248.992	306.217	243.439	967.496	342.663	551.466	410.296	531.296
30.47_517.0271m/z		517.027	1	30.4659	0.61905	0	0.00352315	0.0422741	18.6852	Pseudomonas aeruginosa parental	plasmid 1	100 - 12	1323.43	53.68	2342.51	1659.47	974.383	1166.35	474.44	23.8321	0	19.81	297.04	13.4579	x
14.08_294.0982m/z		294.098	1	14.0759	0.2709	0	0.00352378	0.0422741	7.65024	plasmid 1	Pseudomonas aeruginosa parental	100	128.982	69.14	0	0	84.2991	0	0	69.1074	273.464	152.601	96.4502	53.2852
28.19_629.0543m/z		629.054	1	28.1921	0.36165	0	0.00353188	0.0423038	4.03935	Pseudomonas aeruginosa parental	plasmid 1	100	1579.1	54.16	2997.51	1719.21	1063.17	1262.81	852.782	531.215	188.53	374.305	169.888	690.7
18.33_306.0775m/z		306.077	1	18.3332	6.71188	0	0.00353796	0.0423091	1.41317	plasmid 1	Pseudomonas aeruginosa parental	100 - 10.4 - 4.06 - 0.185 - 0.0151	63876.7	10.66	58462.7	38741.7	40991.5	41472.3	46336.4	57321.7	63375.3	59229	74828.8	64629	x
8.66_725.3848m/z		725.385	1	8.65878	0.910633	0	0.00357897	0.042726	21.1647	Pseudomonas aeruginosa parental	plasmid 1	100 - 26.2	5131.97	54.73	9781.12	5310.54	4683.14	3186.21	2698.83	98.8322	2.97821	114.879	337.104	658.597
21.71_675.1086m/z		675.109	1	21.7111	0.318817	0	0.00358421	0.042726	35.8136	Pseudomonas aeruginosa parental	plasmid 1	100 - 21.8	1425.55	78.95	3281.97	1676.29	895.767	765.528	508.186	40.0568	131.622	0	27.3446	0	x
6.07_74.9906m/z		74.9906	1	6.0657	1.35542	0	0.00361667	0.0430447	2.43081	plasmid 1	Pseudomonas aeruginosa parental	100 - 3.35	375.179	24.83	70.5564	136.966	146.595	158.053	259.546	401.811	355.296	299.092	297.147	522.548	x
21.98_102.0560m/z		102.056	1	21.9776	3.4813	0	0.0036443	0.0433049	2.51295	Pseudomonas aeruginosa parental	plasmid 1	100 - 3.39	2258.26	14.43	4272.32	2266.06	1783.63	1543.42	1425.87	844.555	759.866	816.209	1022.35	1050.26	x
26.18_455.1012m/z		455.101	1	26.1775	0.8783	0	0.00365486	0.0433617	1.69178	plasmid 1	Pseudomonas aeruginosa parental	100 - 13.5 - 0.444	2043.62	18.46	1111.89	918.949	1029.99	1401.08	1577.94	1743.68	1572.88	2102.21	2415.65	2383.67	x
15.67_129.0923m/z		129.092	1	15.6661	0.89365	0	0.00368347	0.0436323	2.58967	plasmid 1	Pseudomonas aeruginosa parental	100 - 4.47 - 0.315	1230.74	17.12	332.351	493.355	528.954	498.234	523.344	2321.18	686.568	991.845	1041.11	1112.98
19.07_572.0586m/z		572.059	1	19.0678	0.31005	0	0.00369684	0.0436919	2.7963	Pseudomonas aeruginosa parental	plasmid 1	100 - 18.5 - 19.1	569.464	17.04	424.038	1194.05	357.039	456.958	415.237	223.335	252.189	172.916	170.353	199.451	x
11.09_204.9671m/z		204.967	1	11.0914	0.787183	0	0.00370536	0.0436919	Infinity	plasmid 1	Pseudomonas aeruginosa parental	100 - 2.25	227.591	93.88	0	0	0	0	0	397.357	3.03271	3.27112	283.217	451.077
17.69_311.1879m/z		311.188	1	17.6881	0.481483	0	0.00370596	0.0436919	1.31812	plasmid 1	Pseudomonas aeruginosa parental	100 - 7.76	1063.23	10.54	692.659	754.323	898.624	875.085	812.45	1253.68	1094.63	982.884	952.069	1032.9
31.55_315.5261m/z		315.526	1	31.5504	0.983983	0	0.00373529	0.043926	14.3316	plasmid 1	Pseudomonas aeruginosa parental	100	232.829	31.14	0	0	0	27.6405	53.5886	135.365	190.842	234.961	314.262	288.716
3.07_306.0055m/z		306.006	1	3.07102	0.309867	0	0.00373893	0.043926	5.30195	plasmid 1	Pseudomonas aeruginosa parental	100	141.718	14.02	0	0	0	0	133.647	130.397	169.403	135.138	154.036	119.614
21.61_434.0297m/z		434.03	1	21.6073	0.155117	0	0.00374892	0.043926	2.21265	plasmid 1	Pseudomonas aeruginosa parental	100	596.325	22.98	196.767	207.507	314.991	305.412	322.858	887.359	680.736	557.724	509.649	346.156
7.43_245.0433m/z		245.043	1	7.43387	2.58542	0	0.00374921	0.043926	1.94224	plasmid 1	Pseudomonas aeruginosa parental	100 - 5.55 - 1.13	91225.6	23.54	31115.2	41006.6	40651.9	55550	66522.9	70576.3	73657.8	86770.1	103110	122014	x
9.30_396.2046m/z		396.205	1	9.30323	0.210117	0	0.0037966	0.0442901	7.05911	plasmid 1	Pseudomonas aeruginosa parental	100	102.227	78.83	0	0	72.4081	0	0	65.2524	245.882	66.6865	76.1471	57.1689
21.56_402.0137m/z		402.014	1	21.5559	0.628917	0	0.00379718	0.0442901	2.42023	plasmid 1	Pseudomonas aeruginosa parental	100 - 8.04 - 1.3	10649	20.28	3151.56	4050.3	4456.83	5565.74	4775.49	12432.7	17862.1	7139.6	6635.4	9174.98
3.95_72.0091m/z		72.0091	1	3.94915	3.32237	0	0.00379798	0.0442901	10.7405	plasmid 1	Pseudomonas aeruginosa parental	100	89.5639	31.09	5.82727	26.8392	9.02795	0	0	105.053	68.699	58.3481	88.0865	127.632
8.87_87.0087m/z		87.0087	1	8.87358	1.86032	1	0.00382463	0.0445317	1.35479	Pseudomonas aeruginosa parental	plasmid 1	100 - 3.34 - 0.59	2125.1	12.1	2280.38	2478.9	2030.52	2018.65	1817.06	1913.29	1409.3	1513.92	1478	1528.4	x	x	x	x	x		x	x
16.41_444.8231m/z		444.823	1	16.4102	0.26175	0	0.00383088	0.0445355	1.77497	plasmid 1	Pseudomonas aeruginosa parental	100	10312.6	20.02	5696.02	6473.84	3849.2	6270.23	6760.9	9101.65	7548.92	9772.59	11835.9	13304.1
30.57_314.3301m/z		314.33	1	30.5694	0.206283	0	0.0038537	0.04468	10.2379	plasmid 1	Pseudomonas aeruginosa parental	100	128.558	92.33	0	0	62.7854	0	0	26.0912	326.834	140.573	57.5799	91.7133
24.31_250.9844m/z		250.984	1	24.3099	0.465033	0	0.00385521	0.04468	7.14644	plasmid 1	Pseudomonas aeruginosa parental	100	23.3981	72.81	0	0	0	0	16.3705	53.3489	15.7366	13.4002	13.3908	21.1142
12.23_289.0336m/z		289.034	1	12.2305	0.955117	2	0.00387217	0.0448074	5.48583	plasmid 1	Pseudomonas aeruginosa parental	100 - 7.28 - 1.65	37.6489	33.73	0	0	0	34.3147	0	30.138	29.6923	39.1974	59.2015	30.0154	x	x			x		x
33.15_649.0813m/z		649.081	1	33.1542	0.156283	0	0.00392287	0.0453243	9.19028	Pseudomonas aeruginosa parental	plasmid 1	100 - 67.8	1611.14	73.07	3700.55	1064.27	1336.46	971.077	983.355	20.4798	82.1379	20.0694	257.698	496.162
24.83_285.5138m/z		285.514	1	24.8264	0.412717	0	0.00396843	0.0456851	Infinity	plasmid 1	Pseudomonas aeruginosa parental	100	16.0215	56.55	0	0	0	0	0	22.0649	19.4633	20.2763	18.3031	0
31.29_516.5790m/z		516.579	1	31.2926	0.2068	0	0.00396898	0.0456851	20.9779	Pseudomonas aeruginosa parental	plasmid 1	100	291.682	84.26	621.364	234.619	64.3027	72.8863	465.239	4.91498	7.61266	0	0	56.9936
27.16_319.5365m/z		319.536	1	27.1579	0.30995	0	0.00397235	0.0456851	Infinity	Pseudomonas aeruginosa parental	plasmid 1	100	57.6752	57.23	80.9462	71.2076	61.444	74.7782	0	0	0	0	0	0
19.17_254.0072m/z		254.007	1	19.1714	0.206483	0	0.00400785	0.0459015	1.62269	plasmid 1	Pseudomonas aeruginosa parental	100	407.407	9.78	200.941	172.903	278.383	266.562	336.557	353.738	383.375	438.774	450.936	410.212	x
29.74_494.0505m/z		494.05	1	29.7429	0.671633	0	0.00401228	0.0459015	3.63405	Pseudomonas aeruginosa parental	plasmid 1	100 - 8.36	242.429	34.7	367.437	206.66	342.238	210.806	85.0009	93.8583	86.9914	49.8363	40.4104	62.4554
31.91_556.0489m/z		556.049	1	31.9146	0.467017	0	0.00402052	0.0459015	13.5933	Pseudomonas aeruginosa parental	plasmid 1	100 - 24.4	1828.79	52.42	2786.42	2800.14	1547.99	1439.48	569.935	139.348	97.2385	4.79661	86.3967	344.901	x
28.24_669.1468m/z		669.147	1	28.2443	0.155017	0	0.00402326	0.0459015	7.16295	Pseudomonas aeruginosa parental	plasmid 1	100	260.952	77.55	280.681	157.737	171.635	602.169	92.5378	0	0	182.154	0	0
6.48_724.0644m/z		724.064	1	6.48297	0.21185	0	0.00403146	0.0459015	Infinity	Pseudomonas aeruginosa parental	plasmid 1	100	205.66	63.74	0	219.921	267.435	186.72	354.222	0	0	0	0	0
24.41_328.9244m/z		328.924	1	24.4127	0.517283	0	0.00404084	0.0459015	Infinity	Pseudomonas aeruginosa parental	plasmid 1	100 - 4.23	100.899	61.67	0	86.8877	138.699	158.27	120.639	0	0	0	0	0
24.72_563.0677m/z		563.068	1	24.7227	0.619133	0	0.00404584	0.0459015	2.90223	Pseudomonas aeruginosa parental	plasmid 1	100 - 16.6 - 3.57	697.275	37.03	367.539	835.894	778.193	1037.78	466.972	201.793	121.932	270.674	243.174	363.701
2.97_698.8970m/z		698.897	1	2.96747	0.257667	0	0.00404713	0.0459015	Infinity	Pseudomonas aeruginosa parental	plasmid 1	100 - 86.3	334.263	66.88	302.975	610.34	438.098	319.901	0	0	0	0	0	0
8.93_94.9905m/z		94.9905	1	8.92967	0.322233	0	0.00404926	0.0459015	2.21636	plasmid 1	Pseudomonas aeruginosa parental	100	119.97	19.69	23.7806	52.2271	56.598	67.429	70.611	110.273	110.893	100.903	116.788	160.992
19.90_693.0349m/z		693.035	1	19.9028	0.154983	0	0.00405617	0.0459015	Infinity	Pseudomonas aeruginosa parental	plasmid 1	100	172.942	63.16	0	136.068	267.363	209.615	251.666	0	0	0	0	0
32.02_335.7984m/z		335.798	1	32.0174	0.363483	0	0.00405907	0.0459015	Infinity	Pseudomonas aeruginosa parental	plasmid 1	100 - 3.95	274.194	64.58	386.377	448.403	328.146	208.044	0	0	0	0	0	0
20.94_339.9935m/z		339.993	1	20.9368	0.9292	0	0.00406579	0.0459015	Infinity	plasmid 1	Pseudomonas aeruginosa parental	100 - 24.4	48.5763	61.39	0	0	0	0	0	0	58.878	66.3833	75.6108	42.0092
12.77_134.9162m/z		134.916	1	12.7684	0.477233	0	0.00407063	0.0459015	Infinity	plasmid 1	Pseudomonas aeruginosa parental	100	23.5448	61.63	0	0	0	0	0	39.9496	24.8429	26.6229	0	26.3087
31.71_446.0744m/z		446.074	1	31.7054	0.415633	0	0.00408067	0.0459458	Infinity	Pseudomonas aeruginosa parental	plasmid 1	100	52.3769	62.32	0	81.7519	75.6241	44.6818	59.8268	0	0	0	0	0
3.59_425.0398m/z		425.04	1	3.58727	0.206367	0	0.00408824	0.0459621	Infinity	Pseudomonas aeruginosa parental	plasmid 1	100	125.555	64.95	0	213.192	150.573	166.976	97.0347	0	0	0	0	0
1.35_695.1111m/z		695.111	1	1.35105	0.207367	0	0.00411192	0.0461592	Infinity	Pseudomonas aeruginosa parental	plasmid 1	100	301.19	73.1	277.324	241.04	605.11	0	382.479	0	0	0	0	0
4.47_697.9799m/z		697.98	1	4.4656	0.207283	0	0.00412157	0.04618	Infinity	Pseudomonas aeruginosa parental	plasmid 1	100	673.695	73.86	740.431	871.157	1330.73	0	426.156	0	0	0	0	0
22.29_159.5273m/z		159.527	1	22.2875	0.731167	0	0.00412606	0.04618	Infinity	Pseudomonas aeruginosa parental	plasmid 1	100 - 1.94	54.9943	64.13	0	43.1183	77.304	89.9132	64.6359	0	0	0	0	0
24.41_455.1921m/z		455.192	1	24.4127	0.464183	0	0.00413656	0.0462285	Infinity	Pseudomonas aeruginosa parental	plasmid 1	100	126.227	72.67	0	120.359	142.872	110.641	257.262	0	0	0	0	0
34.14_680.1125m/z		680.112	1	34.1446	1.09272	0	0.00414885	0.0462537	2.21672	Pseudomonas aeruginosa parental	plasmid 1	100 - 43.6	1836.1	27.41	3046.97	1829.23	1258.03	1536.59	1509.67	1129.09	711.524	979.493	553.493	767.873	x
13.86_389.1341m/z		389.134	1	13.861	0.163533	0	0.00415113	0.0462537	5.11732	plasmid 1	Pseudomonas aeruginosa parental	100	174.61	33.62	0	0	170.607	0	0	159.989	278.598	149.762	136.914	147.789
22.24_334.0430m/z		334.043	1	22.2361	0.20635	0	0.00415775	0.0462588	Infinity	Pseudomonas aeruginosa parental	plasmid 1	100 - 12.5	68.3338	69.76	59.7063	131.779	64.4104	85.773	0	0	0	0	0	0
17.09_390.0356m/z		390.036	1	17.0949	0.854367	0	0.00417713	0.0463272	7.15506	Pseudomonas aeruginosa parental	plasmid 1	100	60.3006	67.69	61.3237	125.349	30.0651	21.4669	63.2986	0	0	0	0	42.1384
25.45_331.5210m/z		331.521	1	25.4456	0.576517	0	0.00418088	0.0463272	Infinity	plasmid 1	Pseudomonas aeruginosa parental	100	34.4024	68.35	0	0	0	0	0	0	35.3134	31.3074	65.8968	39.4945
23.59_381.5650m/z		381.565	1	23.5864	0.723017	0	0.00418241	0.0463272	Infinity	plasmid 1	Pseudomonas aeruginosa parental	100 - 16.3	100.77	68.68	0	0	0	0	0	122.236	68.324	131.661	0	181.629
15.25_218.1032m/z		218.103	1	15.2488	0.36495	0	0.00418886	0.0463304	Infinity	plasmid 1	Pseudomonas aeruginosa parental	100 - 5.38	40.9537	68.12	0	0	0	0	0	76.6511	50.9036	43.6861	33.528	0
19.80_331.0445m/z		331.045	1	19.7992	0.313833	1	0.0042007	0.046393	Infinity	Pseudomonas aeruginosa parental	plasmid 1	100	113.883	71.33	201.348	182.56	83.67	101.838	0	0	0	0	0	0
16.99_360.0343m/z		360.034	1	16.9875	0.261317	0	0.00421756	0.0464296	Infinity	Pseudomonas aeruginosa parental	plasmid 1	100	45.111	66.82	32.5778	64.9578	0	76.9306	51.0888	0	0	0	0	0	x
31.55_254.6981m/z		254.698	1	31.5504	1.39592	0	0.0042179	0.0464296	2.33838	plasmid 1	Pseudomonas aeruginosa parental	100 - 0.0736	1265.45	8.07	239.788	345.688	503.569	818.019	798.758	1265.36	1097.01	1278.93	1367	1318.93
4.88_758.7159m/z		758.716	1	4.87832	0.10275	0	0.0042264	0.0464296	Infinity	Pseudomonas aeruginosa parental	plasmid 1	100 - 26.8	525.502	89.99	1287	535.453	0	466.539	338.52	0	0	0	0	0
28.14_424.7250m/z		424.725	1	28.1407	0.465317	0	0.00422874	0.0464296	Infinity	Pseudomonas aeruginosa parental	plasmid 1	100	296.294	74.9	511.745	512.651	286.806	170.266	0	0	0	0	0	0
27.52_539.9864m/z		539.986	1	27.5214	0.258867	0	0.00424762	0.0465688	20.2878	plasmid 1	Pseudomonas aeruginosa parental	100 - 17.1	609.19	49.23	36.8562	0	113.281	0	0	120.171	535.78	722.256	861.117	806.627
3.38_253.0927m/z		253.093	1	3.38003	0.413517	0	0.0042547	0.0465784	Infinity	Pseudomonas aeruginosa parental	plasmid 1	100 - 8.36	109.875	72.04	0	182.106	188.462	108.867	69.9416	0	0	0	0	0	x
1.25_677.8742m/z		677.874	1	1.24735	0.155017	0	0.00429423	0.0469076	Infinity	Pseudomonas aeruginosa parental	plasmid 1	100	600.553	87.18	309.717	851.402	0	1358.48	483.164	0	0	0	0	0
15.20_61.9884m/z		61.9884	1	15.1976	1.05303	0	0.00429825	0.0469076	1.43231	plasmid 1	Pseudomonas aeruginosa parental	100 - 0.233	27913.1	12.97	23826.5	19090.4	18657.5	18659.8	17206.7	23455.6	27162.5	24748.3	28792.3	35406.5	x
16.04_288.0665m/z		288.067	1	16.035	0.532433	0	0.00430936	0.0469076	1.82592	plasmid 1	Pseudomonas aeruginosa parental	100	1031.72	15.77	434.732	385.56	463.541	750.977	790.409	895.509	1025.3	964.488	1310.94	962.375	x
18.28_122.0082m/z		122.008	1	18.2772	0.322333	0	0.00431745	0.0469076	6.41005	plasmid 1	Pseudomonas aeruginosa parental	99 - 100	18.6636	22.38	5.58125	0	5.18812	0	3.78873	14.7344	21.1648	14.5615	18.6001	24.2573
31.50_338.5460m/z		338.546	1	31.499	0.155	0	0.00432096	0.0469076	Infinity	Pseudomonas aeruginosa parental	plasmid 1	100	123.331	71.01	0	207.289	64.8692	161.856	182.64	0	0	0	0	0
11.56_259.0224m/z		259.022	1	11.5602	1.78055	4	0.00432224	0.0469076	1.42567	plasmid 1	Pseudomonas aeruginosa parental	100 - 5.86 - 0.862	2885.95	11.83	2547.01	1719.7	1796.12	1812.48	2246.09	2560.06	3426.19	2644.11	2967.8	2831.57	x	x		x	x			x	HMDB00124	Fructose 6-phosphate	M-H	C6H13O9P	41	0	-0.269524	97.7518	-0.619817	http://www.hmdb.ca/metabolites/HMDB00124
2.24_680.7382m/z		680.738	1	2.2372	0.1552	0	0.00433084	0.046933	Infinity	Pseudomonas aeruginosa parental	plasmid 1	100	709.254	101.64	0	1907.72	394.104	734.143	510.3	0	0	0	0	0
10.98_281.0362m/z		281.036	1	10.984	2.09047	0	0.00434045	0.0469694	3.55766	Pseudomonas aeruginosa parental	plasmid 1	100 - 9.47 - 0.909	775.001	33.31	1112.37	1116.65	886.346	455.356	304.284	126.705	322.137	215.255	242.691	182.412	x
22.29_172.0614m/z		172.061	1	22.2875	0.731167	0	0.00435406	0.0470489	Infinity	Pseudomonas aeruginosa parental	plasmid 1	100 - 7.42 - 0.434	44.3836	68.2	0	26.659	68.6691	69.4511	57.139	0	0	0	0	0
7.64_125.0010m/z		125.001	1	7.64022	0.529167	0	0.00438213	0.0472127	1.4633	plasmid 1	Pseudomonas aeruginosa parental	100 - 16.7 - 0.127	5689.53	8.92	3393.76	4018.3	3890.11	3791.61	4346.91	6992.75	5237.15	4282.73	5512.02	6423.02
15.09_472.2109m/z		472.211	1	15.0901	0.312683	0	0.00439199	0.0472127	Infinity	Pseudomonas aeruginosa parental	plasmid 1	100	70.3438	76.45	119.953	0	128.677	46.6443	56.4451	0	0	0	0	0
19.43_352.1191m/z		352.119	1	19.4292	0.313817	0	0.00439319	0.0472127	Infinity	plasmid 1	Pseudomonas aeruginosa parental	100	80.7624	76.66	0	0	0	0	0	0	161.461	114.017	46.2477	82.0863
30.21_721.1162m/z		721.116	1	30.2081	0.361483	0	0.00439436	0.0472127	Infinity	Pseudomonas aeruginosa parental	plasmid 1	100	902.044	112.72	2646.35	453.848	717.291	692.732	0	0	0	0	0	0
4.57_709.2978m/z		709.298	1	4.56835	0.155033	0	0.00441733	0.0472998	Infinity	Pseudomonas aeruginosa parental	plasmid 1	100	262.477	77.16	316.337	109.409	0	484.806	401.833	0	0	0	0	0
10.25_144.0582m/z		144.058	1	10.2521	0.30905	0	0.00441861	0.0472998	9.29611	plasmid 1	Pseudomonas aeruginosa parental	100	30.9568	81.48	0	0	0	0	16.6504	19.8828	37.6069	6.90103	71.5976	18.7958
26.85_293.0598m/z		293.06	1	26.8488	0.309083	0	0.00442395	0.0472998	Infinity	Pseudomonas aeruginosa parental	plasmid 1	100	46.4407	75.47	93.8415	50.1141	28.5318	59.7159	0	0	0	0	0	0
21.66_321.0420m/z		321.042	1	21.6597	0.417867	0	0.00442767	0.0472998	Infinity	Pseudomonas aeruginosa parental	plasmid 1	100	72.2913	70.73	112.513	99.6644	112.422	36.8565	0	0	0	0	0	0
30.00_630.0579m/z		630.058	1	30.0015	0.310017	0	0.00444936	0.0474417	3.84549	Pseudomonas aeruginosa parental	plasmid 1	100	1299.45	46.13	2407.3	1410.15	737.802	941.922	1000.08	467.575	100.132	413.089	448.32	260.464
14.23_326.9804m/z		326.98	1	14.2346	0.266233	0	0.00445358	0.0474417	3.09941	plasmid 1	Pseudomonas aeruginosa parental	100 - 3.24 - 1.64	226.299	29.73	25.1784	54.8076	94.622	97.3253	93.1342	118.288	275.514	211.502	286.447	239.743
11.92_242.0799m/z		242.08	1	11.9207	0.464083	0	0.00446924	0.0474792	Infinity	Pseudomonas aeruginosa parental	plasmid 1	100 - 1.94	119.163	73.24	163.623	193.252	185.807	53.1318	0	0	0	0	0	0
31.09_394.8010m/z		394.801	1	31.0858	0.413183	0	0.00447344	0.0474792	Infinity	Pseudomonas aeruginosa parental	plasmid 1	100	293.436	94.54	734.593	297.731	305.642	129.214	0	0	0	0	0	0
25.39_249.5031m/z		249.503	1	25.394	0.525133	0	0.00448074	0.0474792	Infinity	plasmid 1	Pseudomonas aeruginosa parental	100	29.768	70.1	0	0	0	0	0	17.7067	50.4952	34.9459	45.6921	0
12.02_175.0609m/z		175.061	1	12.0243	0.774817	1	0.00448988	0.0474792	3.1507	plasmid 1	Pseudomonas aeruginosa parental	100	306.801	32.23	168.342	61.7439	90.3354	37.4337	129.022	417.376	260.763	160.857	339.133	355.874		x		x	x		x	x	HMDB00402	2-Isopropylmalic acid	M-H	C7H12O5	51.1	0	-1.63424	91.5768	-0.02575	http://www.hmdb.ca/metabolites/HMDB00402
29.23_341.5330m/z		341.533	1	29.2262	0.2586	0	0.00449167	0.0474792	Infinity	Pseudomonas aeruginosa parental	plasmid 1	100	80.6899	93.88	205.805	58.247	74.4358	0	64.9618	0	0	0	0	0
25.03_422.0467m/z		422.047	1	25.0327	0.516283	0	0.00449555	0.0474792	4.01137	Pseudomonas aeruginosa parental	plasmid 1	100 - 3.59	224.581	39.1	478.234	174.217	224.44	127.566	118.451	53.1589	58.859	79.5928	21.0993	67.221
7.64_116.0353m/z		116.035	1	7.64022	1.002	0	0.00450135	0.0474792	2.66795	plasmid 1	Pseudomonas aeruginosa parental	100 - 2.66	172.383	35.88	45.4953	74.2017	46.7581	36.7431	119.864	172.848	111.287	124.373	267.713	185.694
15.20_127.0766m/z		127.077	1	15.1976	0.519117	0	0.00456719	0.0480713	2.11244	plasmid 1	Pseudomonas aeruginosa parental	100 - 5.95	1244.21	14.31	675.515	486.187	527.474	585.791	670.003	1795.57	665.883	1023.38	1377.03	1359.22
10.56_256.0232m/z		256.023	1	10.562	0.572317	0	0.00457608	0.0480713	1.62698	plasmid 1	Pseudomonas aeruginosa parental	100 - 5.62 - 0.335	6447.56	18.14	3532.81	3501.95	3309.21	4579.3	4891.18	7012.27	7131.38	6718.47	4338.8	7036.88
8.18_470.1538m/z		470.154	1	8.1778	0.593033	0	0.00458777	0.0480713	34.0529	Pseudomonas aeruginosa parental	plasmid 1	100 - 8.39	2394.81	22.06	3056.3	2691.06	2209.74	2367.58	1649.36	0	139.351	75.2316	0	137.048	x
4.21_90.0197m/z		90.0197	1	4.20698	0.464983	0	0.0045879	0.0480713	Infinity	plasmid 1	Pseudomonas aeruginosa parental	100	9.0726	68.25	0	0	0	0	0	7.43447	0	8.16253	15.0012	14.7648
13.34_221.5876m/z		221.588	1	13.3401	0.2063	0	0.0045895	0.0480713	Infinity	plasmid 1	Pseudomonas aeruginosa parental	100	23.8405	77.75	0	0	0	0	0	24.2098	50.5027	28.9458	0	15.544
29.79_619.0668m/z		619.067	1	29.7943	0.206433	0	0.00463048	0.048433	3.79229	Pseudomonas aeruginosa parental	plasmid 1	100	716.288	44.12	1524.88	476.672	330.752	794.303	454.832	202.308	158.293	123.955	327.605	132.24
7.96_721.1645m/z		721.165	1	7.95833	0.2755	0	0.00465291	0.0485999	2125.7	Pseudomonas aeruginosa parental	plasmid 1	100	89.1994	81.2	63.587	64.7491	191.06	126.601	0	0	0	0	0	0.209812
9.78_198.3354m/z		198.335	1	9.78423	1.15603	0	0.00467194	0.0487309	8.94698	plasmid 1	Pseudomonas aeruginosa parental	100	102.315	17.34	0	0	12.8624	0	44.3159	131.424	88.2063	91.4359	106.79	93.7168
8.98_702.1482m/z		702.148	1	8.98102	0.270867	0	0.00468934	0.0488446	10.8689	Pseudomonas aeruginosa parental	plasmid 1	100	280.042	33.49	259.96	358.922	391.175	165.329	224.824	0	0	109.253	0	19.5748
8.82_708.1172m/z		708.117	1	8.82222	0.322233	0	0.00470219	0.0488478	26.3515	Pseudomonas aeruginosa parental	plasmid 1	100	166.865	67.12	203.566	291.235	100.662	8.78568	230.079	0	0	6.35139	0	25.3101
26.75_241.1563m/z		241.156	1	26.7452	0.361283	0	0.00470266	0.0488478	Infinity	plasmid 1	Pseudomonas aeruginosa parental	100	25.1223	81.29	0	0	0	0	0	0	18.6603	54.3076	17.9316	34.7122
20.52_176.9360m/z		176.936	1	20.5232	2.12695	0	0.0047133	0.0488907	1.83933	plasmid 1	Pseudomonas aeruginosa parental	100	3211.62	24.53	1309.87	1541.46	2450.96	1675.66	1752.42	2503.47	4471.58	3050.97	2390.86	3641.21
23.28_374.0583m/z		374.058	1	23.2764	0.36135	0	0.00472145	0.0489077	Infinity	plasmid 1	Pseudomonas aeruginosa parental	100	130.766	92.8	0	0	0	0	0	215.458	72.4971	69.3806	0	296.495
31.97_427.0565m/z		427.056	1	31.966	0.7256	0	0.00474438	0.0490775	38.878	Pseudomonas aeruginosa parental	plasmid 1	26.2 - 100	1384.22	105.65	3490.68	2232.14	970.096	135.589	92.5829	9.58662	22.8152	109.016	25.2715	11.3318
24.93_339.5190m/z		339.519	1	24.9291	0.257683	0	0.00478771	0.0494222	Infinity	plasmid 1	Pseudomonas aeruginosa parental	100	44.5256	80.87	0	0	0	0	0	62.957	0	20.6981	46.5708	92.4023
25.87_628.0675m/z		628.067	1	25.8669	0.210167	0	0.00479623	0.0494222	3.82629	Pseudomonas aeruginosa parental	plasmid 1	100	1065.81	37.81	1370.42	1587.36	985.542	689.816	695.917	75.8386	360.836	442.878	138.97	374.227	x
3.28_415.1489m/z		415.149	1	3.27732	0.56845	0	0.00480305	0.0494222	28.9628	Pseudomonas aeruginosa parental	plasmid 1	100 - 2.31	1967.3	44.71	411.777	2249.44	2321.45	2581.87	2271.96	58.9304	0	5.67172	143.959	131.064
22.86_235.0281m/z		235.028	1	22.8637	0.2586	0	0.00480749	0.0494222	Infinity	Pseudomonas aeruginosa parental	plasmid 1	100	38.5825	79.26	0	36.1067	69.7252	68.305	18.7755	0	0	0	0	0
31.14_512.5748m/z		512.575	1	31.1372	0.464583	0	0.00481061	0.0494222	35.9635	Pseudomonas aeruginosa parental	plasmid 1	100 - 11.2	3140.83	63.52	5904.31	4187.85	2855.1	2047.48	709.412	41.3889	98.9456	0	68.9043	227.43

## Sheet: pAMBL2
Compound	Neutral mass (Da)	m/z	Charge	Retention time (min)	Chromatographic peak width (min)	Identifications	Anova (p)	q Value	Max Fold Change	Highest Mean	Lowest Mean	Isotope Distribution	Maximum Abundance	Minimum CV%	RH_P-11_071214_1	RH_P-22_071215_1	RH_P-33_071215_1	RH_P-44_071215_1	RH_P-55_071215_1	RH_2-1_071214_1	RH_2-2_071215_1	RH_2-3_071215_1	RH_2-4_071215_1	RH_2-5_071215_1	CV<30	Identified	PvsA	PvsB	Pvs1	PvsR	Pvs2	PvsK	Accepted Compound ID	Accepted Description	Adducts	Formula	Score	Fragmentation Score	Mass Error (ppm)	Isotope Similarity	Retention Time Error (mins)	Compound Link
31.97_348.3851m/z		348.385	1	31.966	8.63905	0	1.85407e-14	5.47514e-11	Infinity	Pseudomonas aeruginosa parental	plasmid 2	100 - 69	50249	19.33	50150.9	61617.6	56110.7	47466.2	35899.4	0	0	0	0	0
29.69_340.5435m/z		340.544	1	29.6915	0.671833	0	1.85407e-14	5.47514e-11	Infinity	Pseudomonas aeruginosa parental	plasmid 2	100 - 0.662	9260.45	16.84	9523.98	11229.7	9869.23	8666.84	7012.52	0	0	0	0	0
31.50_373.5557m/z		373.556	1	31.499	0.51645	0	2.18714e-14	5.47514e-11	Infinity	plasmid 2	Pseudomonas aeruginosa parental	100	313.967	11.49	0	0	0	0	0	354.409	265.649	288.794	325.441	335.544
32.33_313.5650m/z		313.565	1	32.3275	9.00418	0	4.78506e-14	8.98395e-11	Infinity	Pseudomonas aeruginosa parental	plasmid 2	100	19476.4	19.78	13903	22888.8	22582	20819.7	17188.6	0	0	0	0	0
29.64_279.0510m/z		279.051	1	29.6401	0.5167	0	1.12577e-13	1.6909e-10	Infinity	Pseudomonas aeruginosa parental	plasmid 2	100	583.67	15.29	556.556	680.667	564.145	658.696	458.287	0	0	0	0	0
29.85_328.2921m/z		328.292	1	29.8466	9.89065	0	1.57097e-13	1.96633e-10	Infinity	Pseudomonas aeruginosa parental	plasmid 2	100	25466.2	24.73	22750.5	33652.8	29778.5	23558	17591.1	0	0	0	0	0
29.69_341.0452m/z		341.045	1	29.6915	0.93025	0	1.85185e-13	1.98677e-10	Infinity	Pseudomonas aeruginosa parental	plasmid 2	100 - 5.59	2994.52	21.27	2811.12	3967.23	3215.38	2693.99	2284.86	0	0	0	0	0
22.29_320.0632m/z		320.063	1	22.2875	1.09248	1	2.35589e-13	2.21159e-10	Infinity	Pseudomonas aeruginosa parental	plasmid 2	100 - 11.8 - 2.19	384.913	15.14	291.139	378.808	429.286	437.677	387.656	0	0	0	0	0	x	x	x	x	x	x	x	x	HMDB13220	Beta-Citryl-L-glutamic acid (TBC)	M-H	C11H15NO10	40	0	2.66953	98.3194	1.6662	http://nonlinear.com/redirect/outbound?p=hmdb&param=HMDB13220
30.52_343.7132m/z		343.713	1	30.5181	7.91572	0	2.90767e-13	2.42629e-10	Infinity	Pseudomonas aeruginosa parental	plasmid 2	100	31646.2	23.42	18963.5	33460.2	37263.1	36534.8	32009.6	0	0	0	0	0
30.47_328.5414m/z		328.541	1	30.4659	10.562	0	5.0393e-13	3.78452e-10	Infinity	Pseudomonas aeruginosa parental	plasmid 2	100	35163.8	27.57	34800.2	46919.9	41079.1	31654.6	21365.3	0	0	0	0	0
34.20_410.8070m/z		410.807	1	34.1959	0.726683	0	1.67844e-12	1.14591e-09	Infinity	Pseudomonas aeruginosa parental	plasmid 2	100 - 8.62	1283.36	25.69	963.621	1796.1	1223.26	1385.97	1047.87	0	0	0	0	0
34.09_345.3819m/z		345.382	1	34.0932	0.61905	0	1.9208e-12	1.2021e-09	Infinity	Pseudomonas aeruginosa parental	plasmid 2	100 - 1.88	1252.77	25.54	980.499	1718.66	1412.03	1200.07	952.591	0	0	0	0	0
29.02_360.0550m/z		360.055	1	29.0199	0.412667	0	2.20579e-12	1.27427e-09	Infinity	Pseudomonas aeruginosa parental	plasmid 2	100 - 0.662	6119.14	26.85	7346.49	7618.37	6651.94	5339.35	3639.55	0	0	0	0	0
31.65_328.3738m/z		328.374	1	31.654	0.622183	0	3.0792e-12	1.65177e-09	Infinity	Pseudomonas aeruginosa parental	plasmid 2	100 - 2.05	2230.4	27.27	2067.55	2776.67	2916.23	1932.74	1458.8	0	0	0	0	0
29.33_360.5566m/z		360.557	1	29.3299	9.47322	0	3.73057e-12	1.86777e-09	Infinity	Pseudomonas aeruginosa parental	plasmid 2	100	15074.3	30.86	17770	20034.4	16520.6	12889.4	8157.03	0	0	0	0	0
12.61_257.1060m/z		257.106	1	12.6096	0.429667	0	4.78062e-12	2.13276e-09	Infinity	Pseudomonas aeruginosa parental	plasmid 2	100	311.382	20.83	300.118	379.374	352.531	315.306	209.581	0	0	0	0	0
33.41_338.3815m/z		338.381	1	33.4132	10.2007	0	4.97424e-12	2.13276e-09	Infinity	Pseudomonas aeruginosa parental	plasmid 2	100	30037.7	34.88	39042.4	40389.1	31683.4	23256.8	15816.8	0	0	0	0	0
29.02_322.0457m/z		322.046	1	29.0199	1.5508	0	5.36371e-12	2.13276e-09	Infinity	Pseudomonas aeruginosa parental	plasmid 2	100 - 17.3	10605.2	32.3	13760.1	13738.8	11228.2	8351.11	5947.51	0	0	0	0	0	x
32.59_328.7922m/z		328.792	1	32.5854	8.63813	0	5.43732e-12	2.13276e-09	Infinity	Pseudomonas aeruginosa parental	plasmid 2	100	13975.9	33.58	13077	19622	17332.9	12301.4	7546.24	0	0	0	0	0
25.14_261.5828m/z		261.583	1	25.1354	0.309933	0	5.67979e-12	2.13276e-09	Infinity	plasmid 2	Pseudomonas aeruginosa parental	100	101.165	19.62	0	0	0	0	0	112.765	78.7977	129.127	95.0114	90.1222
29.59_337.5437m/z		337.544	1	29.5878	0.361617	0	6.02973e-12	2.13515e-09	Infinity	Pseudomonas aeruginosa parental	plasmid 2	100 - 10.2	245.939	23.77	191.455	263.407	336.77	237.696	200.366	0	0	0	0	0	x
25.39_374.0583m/z		374.058	1	25.394	0.835083	0	6.25477e-12	2.13515e-09	Infinity	plasmid 2	Pseudomonas aeruginosa parental	100	117.593	19.3	0	0	0	0	0	87.2188	125.176	143.934	102.033	129.604
18.06_332.0585m/z		332.058	1	18.0623	0.322367	0	1.03384e-11	3.32438e-09	Infinity	plasmid 2	Pseudomonas aeruginosa parental	100	158.547	24.51	0	0	0	0	0	223.297	145.059	136.494	124.518	163.366
30.88_215.1654m/z		215.165	1	30.8794	0.3614	0	1.06238e-11	3.32438e-09	Infinity	plasmid 2	Pseudomonas aeruginosa parental	100 - 0.18	589.295	25.41	0	0	0	0	0	369.226	562.573	752.191	558.871	703.613
31.29_325.3744m/z		325.374	1	31.2926	5.42647	0	1.29101e-11	3.7806e-09	Infinity	Pseudomonas aeruginosa parental	plasmid 2	100 - 20.4	22503.7	37.12	28031.6	31623.1	24555.4	17449	10859.4	0	0	0	0	0
12.77_134.9162m/z		134.916	1	12.7684	0.477233	0	1.30886e-11	3.7806e-09	Infinity	plasmid 2	Pseudomonas aeruginosa parental	100	42.5776	18.7	0	0	0	0	0	54.4856	37.0586	39.2329	35.3354	46.7757
16.04_313.0429m/z		313.043	1	16.035	0.53395	0	1.5553e-11	4.32604e-09	Infinity	Pseudomonas aeruginosa parental	plasmid 2	100 - 2.91	1395.28	30.81	1733.65	1904.01	1333.75	1166.47	838.504	0	0	0	0	0
12.50_419.4424m/z		419.442	1	12.4975	0.378217	0	1.77628e-11	4.76423e-09	Infinity	Pseudomonas aeruginosa parental	plasmid 2	100	548.03	29.91	446.442	681.509	761.621	467.418	383.16	0	0	0	0	0
11.14_420.0149m/z		420.015	1	11.1428	0.26625	0	2.88684e-11	7.47591e-09	12388.5	Pseudomonas aeruginosa parental	plasmid 2	100	616.67	25.07	654.818	776.693	663.169	629.363	359.308	0	0	0	0	0.248888
24.05_376.0683m/z		376.068	1	24.0513	0.465483	0	3.10256e-11	7.76675e-09	Infinity	Pseudomonas aeruginosa parental	plasmid 2	100 - 6.66	1514.44	35.06	2274.09	1730.06	1494.33	1190.75	882.968	0	0	0	0	0	x
31.55_234.6966m/z		234.697	1	31.5504	0.412833	0	3.24218e-11	7.85445e-09	Infinity	plasmid 2	Pseudomonas aeruginosa parental	100	140.519	21.92	0	0	0	0	0	164.489	149.105	160.669	88.1559	140.177
15.09_356.0694m/z		356.069	1	15.0901	0.26165	0	3.98387e-11	9.14e-09	Infinity	plasmid 2	Pseudomonas aeruginosa parental	100	151.79	28.67	0	0	0	0	0	123.644	221.214	128.004	118.121	167.965
16.25_300.0499m/z		300.05	1	16.2498	2.05622	1	4.01624e-11	9.14e-09	Infinity	Pseudomonas aeruginosa parental	plasmid 2	100	1853.62	34.4	2323.5	2576.8	1903.39	1464.27	1000.12	0	0	0	0	0		x	x	x	x	x	x	x
34.04_344.7135m/z		344.713	1	34.041	13.6299	0	4.3253e-11	9.37013e-09	622.993	Pseudomonas aeruginosa parental	plasmid 2	100	129576	18.95	89646.7	141506	149913	144186	122626	164.402	289.785	186.001	184.775	214.981
12.50_419.1918m/z		419.192	1	12.4975	0.382883	0	4.36691e-11	9.37013e-09	Infinity	Pseudomonas aeruginosa parental	plasmid 2	100	661.536	33.58	572.187	1001.4	632.776	706.276	395.045	0	0	0	0	0
6.12_165.0406m/z		165.041	1	6.11705	1.66917	1	4.93824e-11	1.03017e-08	Infinity	plasmid 2	Pseudomonas aeruginosa parental	100 - 10.7 - 8.65	246.375	31.87	0	0	0	0	0	190.519	271.619	372.028	181.441	216.267
24.98_376.0685m/z		376.069	1	24.9805	0.7227	0	5.22773e-11	1.06109e-08	Infinity	Pseudomonas aeruginosa parental	plasmid 2	100 - 2.78	3650.48	41.85	5846.71	4432.93	3325.01	2695.15	1952.62	0	0	0	0	0
31.45_404.5541m/z		404.554	1	31.4476	5.74372	0	6.89033e-11	1.36175e-08	38478.4	Pseudomonas aeruginosa parental	plasmid 2	100	9711.77	29.5	9993.54	13390.5	11094.2	8273.9	5806.64	0	0.349268	0	0	0.912708
34.20_334.7947m/z		334.795	1	34.1959	1.81608	0	7.51811e-11	1.44772e-08	Infinity	Pseudomonas aeruginosa parental	plasmid 2	100 - 18.2 - 2.24	2743.08	37.95	1362.4	3902.26	3442.16	2994.93	2013.66	0	0	0	0	0
31.50_379.0572m/z		379.057	1	31.499	0.568217	0	8.01599e-11	1.505e-08	Infinity	Pseudomonas aeruginosa parental	plasmid 2	100	677.149	35.43	743.19	1036.02	627.491	599.612	379.429	0	0	0	0	0
17.74_211.0014m/z		211.001	1	17.7399	0.593817	0	9.37701e-11	1.71759e-08	17776.7	Pseudomonas aeruginosa parental	plasmid 2	100 - 2.53	677.901	34.48	970.617	846.821	658.03	513.458	400.577	0	0	0	0.187651	0.00301945	x
25.34_242.0800m/z		242.08	1	25.3426	0.41385	0	9.80608e-11	1.75342e-08	Infinity	Pseudomonas aeruginosa parental	plasmid 2	100 - 1.26	459.818	30.94	520.997	569.095	583.532	370.523	254.943	0	0	0	0	0
31.55_272.0431m/z		272.043	1	31.5504	0.515967	0	1.22732e-10	2.14352e-08	Infinity	Pseudomonas aeruginosa parental	plasmid 2	100	592.293	31.37	650.41	807.811	625.713	580.138	297.393	0	0	0	0	0
33.99_415.1487m/z		415.149	1	33.9896	0.370017	0	1.4692e-10	2.50766e-08	Infinity	Pseudomonas aeruginosa parental	plasmid 2	100 - 3.27	1649.81	43	1706.63	2748.16	1655.72	1323.41	815.123	0	0	0	0	0
13.19_265.6100m/z		265.61	1	13.186	0.155017	0	1.75489e-10	2.92872e-08	Infinity	plasmid 2	Pseudomonas aeruginosa parental	100	83.9922	32.05	0	0	0	0	0	68.423	62.3742	129.889	74.9638	84.3107
16.14_360.0734m/z		360.073	1	16.1425	0.948917	0	1.80402e-10	2.94526e-08	Infinity	Pseudomonas aeruginosa parental	plasmid 2	100 - 1.99	2631.52	43.34	4038.32	3475.17	2501.13	1922.72	1220.26	0	0	0	0	0
14.83_468.2161m/z		468.216	1	14.8278	0.425717	0	1.84451e-10	2.9473e-08	Infinity	Pseudomonas aeruginosa parental	plasmid 2	100	258.139	41.84	222.783	218.569	449.089	218.112	182.14	0	0	0	0	0
22.18_332.5457m/z		332.546	1	22.1839	0.206317	0	2.4918e-10	3.79849e-08	Infinity	Pseudomonas aeruginosa parental	plasmid 2	100 - 33.7	178.199	33.19	182.765	256.556	210.572	112.342	128.76	0	0	0	0	0
20.27_336.0516m/z		336.052	1	20.2654	0.362567	0	2.50218e-10	3.79849e-08	Infinity	Pseudomonas aeruginosa parental	plasmid 2	100 - 11.9	485.616	41.92	312.195	806.989	517.979	482.384	308.534	0	0	0	0	0	x
31.50_342.5684m/z		342.568	1	31.499	0.206367	0	2.55812e-10	3.79849e-08	Infinity	plasmid 2	Pseudomonas aeruginosa parental	100	91.9453	29.57	0	0	0	0	0	129.99	86.8007	80.7613	57.3924	104.782
9.30_243.0621m/z		243.062	1	9.30323	1.21967	1	2.57954e-10	3.79849e-08	Infinity	plasmid 2	Pseudomonas aeruginosa parental	100 - 22.8 - 0.456	99.7278	26.16	0	0	0	0	0	125.852	56.5736	102.189	112.753	101.271	x
18.01_318.5292m/z		318.529	1	18.0109	1.01888	0	2.94753e-10	4.25691e-08	Infinity	plasmid 2	Pseudomonas aeruginosa parental	100	76.918	26.63	0	0	0	0	0	72.4056	76.5731	90.8387	99.0541	45.7183	x
21.93_282.0851m/z		282.085	1	21.9261	1.76433	0	3.36792e-10	4.77229e-08	41.9287	Pseudomonas aeruginosa parental	plasmid 2	100 - 7.96	32479.9	13.89	30835.8	40726.1	34897.7	30937.9	25002	876.042	775.161	666.879	667.181	887.966	x
22.86_340.0516m/z		340.052	1	22.8637	0.6751	0	3.91925e-10	5.45066e-08	Infinity	Pseudomonas aeruginosa parental	plasmid 2	100 - 2.87	1274.71	40.45	1701.82	1806.06	1311.85	1002.43	551.409	0	0	0	0	0
26.23_523.9909m/z		523.991	1	26.2289	0.207033	0	4.00497e-10	5.46861e-08	Infinity	plasmid 2	Pseudomonas aeruginosa parental	100	291.854	43.19	0	0	0	0	0	494.035	227.762	195.73	335.878	205.867
29.64_358.0575m/z		358.058	1	29.6401	0.671633	0	4.52179e-10	6.00476e-08	Infinity	Pseudomonas aeruginosa parental	plasmid 2	100 - 37.7	1425.96	43.04	2148.33	1831.6	1512.74	1012.31	624.828	0	0	0	0	0	x
24.41_358.0576m/z		358.058	1	24.4127	0.5164	0	4.55754e-10	6.00476e-08	Infinity	Pseudomonas aeruginosa parental	plasmid 2	100 - 45.2	1213.35	41.9	1872.26	1476.23	1201.45	999.514	517.275	0	0	0	0	0	x
33.46_318.7853m/z		318.785	1	33.4646	6.72665	0	5.54872e-10	7.18464e-08	Infinity	Pseudomonas aeruginosa parental	plasmid 2	100	10399.7	49.55	13617.7	16194	11716.1	7132.42	3338.49	0	0	0	0	0
12.02_335.0662m/z		335.066	1	12.0243	0.469517	0	5.7666e-10	7.3402e-08	Infinity	Pseudomonas aeruginosa parental	plasmid 2	100 - 74.1	1093.2	40.33	1527.26	1460.26	1134.65	892.917	450.919	0	0	0	0	0
32.17_346.3884m/z		346.388	1	32.1725	1.29273	0	6.33025e-10	7.92337e-08	Infinity	Pseudomonas aeruginosa parental	plasmid 2	100	736.355	50.16	610.856	1350.37	716.523	648.029	355.995	0	0	0	0	0
7.96_317.0560m/z		317.056	1	7.95833	2.12445	0	6.67532e-10	8.16217e-08	Infinity	Pseudomonas aeruginosa parental	plasmid 2	100 - 8.19 - 3.12	30881.1	62.12	50914.3	50700.8	26835.4	16178.3	9776.57	0	0	0	0	0
30.31_402.9974m/z		402.997	1	30.3117	0.36135	0	6.73841e-10	8.16217e-08	Infinity	Pseudomonas aeruginosa parental	plasmid 2	100 - 7.35 - 19.6	554.464	36.38	475.389	697.583	727.758	633.111	238.48	0	0	0	0	0
17.04_426.8739m/z		426.874	1	17.0436	0.214883	0	7.15156e-10	8.39297e-08	Infinity	plasmid 2	Pseudomonas aeruginosa parental	100	354.907	32.78	0	0	0	0	0	154.838	400.614	440.708	355.15	423.224
29.64_369.0605m/z		369.061	1	29.6401	2.63488	0	7.15247e-10	8.39297e-08	Infinity	Pseudomonas aeruginosa parental	plasmid 2	100	4840.24	50.64	7571.1	6789.52	5039.31	3043.75	1757.51	0	0	0	0	0
18.33_320.9792m/z		320.979	1	18.3332	1.10455	0	8.79322e-10	1.01596e-07	Infinity	Pseudomonas aeruginosa parental	plasmid 2	100 - 3.92	1495.43	52.52	2662.3	1831.3	1347.57	981.736	654.229	0	0	0	0	0
26.90_311.5405m/z		311.54	1	26.9002	0.774	0	9.22445e-10	1.04963e-07	Infinity	Pseudomonas aeruginosa parental	plasmid 2	100 - 0.411	794.731	41.66	991.125	1170.16	876.94	605.966	329.465	0	0	0	0	0
18.70_338.5466m/z		338.547	1	18.7023	0.313033	0	1.04308e-09	1.16919e-07	Infinity	plasmid 2	Pseudomonas aeruginosa parental	100	203.029	32.4	0	0	0	0	0	254.16	220.634	92.5581	249.475	198.319
22.29_196.0612m/z		196.061	1	22.2875	0.782567	0	1.28832e-09	1.42284e-07	Infinity	Pseudomonas aeruginosa parental	plasmid 2	100 - 8.81	94.3748	37.46	111.53	60.6813	92.2784	144.866	62.5181	0	0	0	0	0
30.72_402.9974m/z		402.997	1	30.7244	0.6718	0	1.32911e-09	1.44662e-07	Infinity	Pseudomonas aeruginosa parental	plasmid 2	100 - 3.81	88.1659	34.42	61.0842	117.548	93.3586	52.5438	116.295	0	0	0	0	0	x
25.92_376.0683m/z		376.068	1	25.9192	0.774733	0	1.57592e-09	1.69074e-07	Infinity	Pseudomonas aeruginosa parental	plasmid 2	100 - 8.26 - 0.167	1248.81	51.11	2091.26	1648.8	1198	806.234	499.743	0	0	0	0	0
20.73_310.0385m/z		310.039	1	20.7295	1.97162	0	1.65972e-09	1.75557e-07	Infinity	Pseudomonas aeruginosa parental	plasmid 2	100	3804.94	51.5	5411.49	5837.86	4104.8	2466.74	1203.82	0	0	0	0	0
33.78_299.6950m/z		299.695	1	33.7792	0.158767	0	1.74176e-09	1.81675e-07	Infinity	Pseudomonas aeruginosa parental	plasmid 2	100	127.466	35.61	62.6362	148.582	183.028	136.257	106.829	0	0	0	0	0
34.04_332.2960m/z		332.296	1	34.041	1.40398	0	2.09949e-09	2.15989e-07	Infinity	Pseudomonas aeruginosa parental	plasmid 2	100	990.496	57.43	754.543	1916.65	850.413	1039.46	391.412	0	0	0	0	0
31.60_311.0291m/z		311.029	1	31.6026	0.622017	0	2.13069e-09	2.16236e-07	Infinity	Pseudomonas aeruginosa parental	plasmid 2	100 - 64.4	576.615	47.75	333.22	679.567	930.067	677.253	262.969	0	0	0	0	0
22.65_344.0595m/z		344.059	1	22.6527	1.87555	0	2.28203e-09	2.28507e-07	Infinity	Pseudomonas aeruginosa parental	plasmid 2	100	2170.79	49.85	3247.17	3082.66	2355.35	1470.73	698.023	0	0	0	0	0
24.93_339.5190m/z		339.519	1	24.9291	0.257683	0	2.39236e-09	2.36402e-07	Infinity	plasmid 2	Pseudomonas aeruginosa parental	100	74.215	41.72	0	0	0	0	0	49.1096	122.552	87.8732	54.9583	56.5821
22.24_420.9990m/z		420.999	1	22.2361	1.09157	0	2.42723e-09	2.36734e-07	Infinity	Pseudomonas aeruginosa parental	plasmid 2	100	942.912	60.33	1772.89	1299.78	580.273	590.807	470.803	0	0	0	0	0
32.79_413.5347m/z		413.535	1	32.7926	0.206283	0	2.83603e-09	2.73059e-07	Infinity	Pseudomonas aeruginosa parental	plasmid 2	100	54.8948	34.45	58.3674	65.0109	41.1667	78.7101	31.219	0	0	0	0	0
3.95_302.1016m/z		302.102	1	3.94915	0.87805	0	2.90908e-09	2.76547e-07	Infinity	Pseudomonas aeruginosa parental	plasmid 2	100 - 6.64	363.885	53.08	395.046	669.817	177.282	223.302	353.978	0	0	0	0	0	x
31.09_336.3776m/z		336.378	1	31.0858	10.097	0	3.04191e-09	2.82219e-07	705.575	Pseudomonas aeruginosa parental	plasmid 2	100 - 30.7	61048.7	21.29	57917.9	76225.8	69557.8	59493.5	42048.5	108.684	41.8215	75.8889	61.7786	144.444
33.88_517.5725m/z		517.573	1	33.882	3.7862	0	3.0439e-09	2.82219e-07	95.8788	Pseudomonas aeruginosa parental	plasmid 2	100 - 4.81	68673.6	18.16	81742.8	78228.2	70139.1	62447	50810.6	492.321	1071.56	539.803	819.053	658.53
17.09_313.5418m/z		313.542	1	17.0949	2.6586	0	3.5443e-09	3.24606e-07	Infinity	Pseudomonas aeruginosa parental	plasmid 2	100	1629.55	54.91	2223.92	2734.88	1692.85	934.866	561.239	0	0	0	0	0
32.74_404.8033m/z		404.803	1	32.7404	5.79508	0	3.69561e-09	3.34386e-07	26336.1	Pseudomonas aeruginosa parental	plasmid 2	100	13802.4	27.37	13049.4	18036.2	16747.7	12743	8435.56	0	0	2.62043	0	0
30.78_393.0309m/z		393.031	1	30.7758	8.75427	0	3.86202e-09	3.45283e-07	75.7118	Pseudomonas aeruginosa parental	plasmid 2	100	31042	16.78	31670.5	37282.2	33803.2	28985.7	23468.4	301.381	300.184	644.4	372.548	431.501
30.72_317.6985m/z		317.699	1	30.7244	0.412683	0	4.42909e-09	3.91323e-07	Infinity	Pseudomonas aeruginosa parental	plasmid 2	100 - 29.6	313.288	50.81	269.865	558.956	354.46	253.946	129.213	0	0	0	0	0
11.87_268.1039m/z		268.104	1	11.8693	0.722617	0	4.87956e-09	4.26111e-07	Infinity	Pseudomonas aeruginosa parental	plasmid 2	100	205.234	40.82	84.0962	232.766	279.311	274.018	155.98	0	0	0	0	0
14.34_358.4656m/z		358.466	1	14.3421	0.163467	0	4.94132e-09	4.26544e-07	Infinity	Pseudomonas aeruginosa parental	plasmid 2	100	139.541	42.69	64.605	218.593	167.073	146.83	100.602	0	0	0	0	0
31.55_339.0164m/z		339.016	1	31.5504	0.413683	0	5.02877e-09	4.2916e-07	Infinity	plasmid 2	Pseudomonas aeruginosa parental	100	75.8164	40.47	0	0	0	0	0	98.1883	46.7473	75.5451	44.6833	113.918
34.14_258.1351m/z		258.135	1	34.1446	1.04518	0	6.61085e-09	5.57837e-07	4.47842	plasmid 2	Pseudomonas aeruginosa parental	100 - 0.128	817.91	8.84	179.811	196.26	170.588	164.491	202.019	880.391	874.593	731.85	729.32	873.396
32.48_133.0155m/z		133.016	1	32.4825	0.46505	0	8.39508e-09	6.98198e-07	Infinity	Pseudomonas aeruginosa parental	plasmid 2	100	105.661	49.03	61.1912	186.081	107.156	115.112	58.7659	0	0	0	0	0	x
16.41_421.0087m/z		421.009	1	16.4102	0.369067	0	8.46019e-09	6.98198e-07	Infinity	Pseudomonas aeruginosa parental	plasmid 2	100	627.963	43.1	737.788	812.529	837.684	570.549	181.267	0	0	0	0	0
12.61_256.6044m/z		256.604	1	12.6096	1.31593	0	8.816e-09	7.19654e-07	21.2804	Pseudomonas aeruginosa parental	plasmid 2	100	2121.57	18.82	1913.93	2753.98	2139.21	2120.33	1680.39	136.209	96.8692	94.7468	74.3761	96.2776
31.14_163.0399m/z		163.04	1	31.1372	1.23955	0	8.92637e-09	7.20828e-07	Infinity	Pseudomonas aeruginosa parental	plasmid 2	100 - 8.24	89.362	42.03	94.7046	101.862	140.885	68.7827	40.5753	0	0	0	0	0
28.50_130.9101m/z		130.91	1	28.5023	1.24057	0	9.09616e-09	7.26725e-07	Infinity	Pseudomonas aeruginosa parental	plasmid 2	100	700.947	64.88	1391.56	912.284	528.883	405.761	266.251	0	0	0	0	0
31.50_254.0259m/z		254.026	1	31.499	0.46505	0	9.74528e-09	7.7039e-07	Infinity	plasmid 2	Pseudomonas aeruginosa parental	100	70.7101	45.25	0	0	0	0	0	88.7121	117.029	56.4086	54.9372	36.4638
34.30_253.0932m/z		253.093	1	34.2996	0.6238	0	1.05524e-08	8.25503e-07	Infinity	Pseudomonas aeruginosa parental	plasmid 2	100	501.918	53.53	488.235	852.456	664.53	337.291	167.079	0	0	0	0	0
30.47_314.5260m/z		314.526	1	30.4659	0.98135	0	1.13672e-08	8.8008e-07	Infinity	Pseudomonas aeruginosa parental	plasmid 2	100 - 1.47	832.284	55.3	1428.38	1115.04	792.431	583.872	241.699	0	0	0	0	0	x
26.85_221.6925m/z		221.692	1	26.8488	0.82625	0	1.18552e-08	9.03487e-07	Infinity	Pseudomonas aeruginosa parental	plasmid 2	100	357.086	51.56	489.497	562.292	399.062	199.869	134.711	0	0	0	0	0
23.59_164.0355m/z		164.035	1	23.5864	0.206433	0	1.20295e-08	9.03487e-07	Infinity	plasmid 2	Pseudomonas aeruginosa parental	100	23.7977	35.69	0	0	0	0	0	14.0723	19.8381	34.1681	31.1695	19.7406
33.36_317.6985m/z		317.698	1	33.3618	1.6536	0	1.20305e-08	9.03487e-07	Infinity	Pseudomonas aeruginosa parental	plasmid 2	56.1 - 100	2353.05	61.01	3192.82	4176.91	2488.09	1326.69	580.742	0	0	0	0	0
17.42_320.9792m/z		320.979	1	17.4172	0.537483	0	1.41347e-08	1.051e-06	Infinity	Pseudomonas aeruginosa parental	plasmid 2	100 - 5.97 - 1.43	424.498	57.44	771.705	553.5	361.808	292.461	143.018	0	0	0	0	0
33.83_326.3744m/z		326.374	1	33.8306	0.782767	0	1.54141e-08	1.1349e-06	Infinity	Pseudomonas aeruginosa parental	plasmid 2	100 - 10.2	513.399	51.93	623.577	815.772	647.385	322.235	158.027	0	0	0	0	0
14.77_329.4543m/z		329.454	1	14.7718	0.322917	0	1.60669e-08	1.17148e-06	Infinity	Pseudomonas aeruginosa parental	plasmid 2	100	197.132	40.44	63.8775	195.465	274.262	221.153	230.901	0	0	0	0	0
8.87_362.1902m/z		362.19	1	8.87358	0.961983	0	1.62274e-08	1.17181e-06	Infinity	Pseudomonas aeruginosa parental	plasmid 2	100	377.431	42.87	107.082	529.599	448.291	435.171	367.012	0	0	0	0	0
22.29_240.0513m/z		240.051	1	22.2875	1.09248	0	1.95202e-08	1.39616e-06	Infinity	Pseudomonas aeruginosa parental	plasmid 2	100 - 10.7 - 1.09	40.6669	37.21	19.2391	49.3089	55.8556	30.8536	48.0771	0	0	0	0	0
29.07_353.5160m/z		353.516	1	29.0713	0.568583	0	2.01785e-08	1.42962e-06	Infinity	Pseudomonas aeruginosa parental	plasmid 2	100 - 1.83	505.134	58	736.156	863.687	458.334	310.961	156.53	0	0	0	0	0
33.83_322.2894m/z		322.289	1	33.8306	2.23065	0	2.13023e-08	1.49515e-06	Infinity	Pseudomonas aeruginosa parental	plasmid 2	100	2293.15	62.57	3069.05	3993.02	2766.14	1111.63	525.887	0	0	0	0	0
18.01_319.0310m/z		319.031	1	18.0109	1.07028	0	2.21894e-08	1.54299e-06	Infinity	Pseudomonas aeruginosa parental	plasmid 2	100	750.284	63.55	1400.55	997.302	770.067	339.792	243.711	0	0	0	0	0	x
34.25_498.0627m/z		498.063	1	34.2482	6.78273	0	2.29548e-08	1.58156e-06	150.996	Pseudomonas aeruginosa parental	plasmid 2	100 - 7.24	123401	17.46	210190	149694	111285	83940.2	61893.3	855.502	762.571	896.995	600.37	970.778
29.38_220.5048m/z		220.505	1	29.3813	0.61995	0	2.77093e-08	1.89179e-06	Infinity	Pseudomonas aeruginosa parental	plasmid 2	100	361.121	52.76	514.26	559.244	394.138	230.487	107.475	0	0	0	0	0
28.35_443.0644m/z		443.064	1	28.3471	0.4653	0	2.79995e-08	1.89278e-06	Infinity	Pseudomonas aeruginosa parental	plasmid 2	100	437.304	48.28	493.267	629.829	598.343	351.45	113.629	0	0	0	0	0
29.48_505.5690m/z		505.569	1	29.4849	7.92425	0	2.8342e-08	1.89278e-06	202.07	Pseudomonas aeruginosa parental	plasmid 2	100 - 7.92	181607	20.57	316788	225822	162670	118633	84122	1196.54	838.211	847.331	916.313	695.26
33.94_312.0329m/z		312.033	1	33.938	1.24927	0	2.84799e-08	1.89278e-06	3890.63	Pseudomonas aeruginosa parental	plasmid 2	100	1438.81	46.85	1269.56	2435.06	1601.29	1318.34	569.764	1.84907	0	0	0	0
20.27_460.0217m/z		460.022	1	20.2654	1.9275	0	2.91344e-08	1.9193e-06	72.2587	Pseudomonas aeruginosa parental	plasmid 2	100	1284.59	31.14	787.852	1888.91	1267.06	1348.72	1130.41	19.9419	17.1613	11.6504	13.1769	26.9579
31.91_283.2653m/z		283.265	1	31.9146	0.570817	0	2.94948e-08	1.92614e-06	Infinity	plasmid 2	Pseudomonas aeruginosa parental	100	58.863	52.84	0	0	0	0	0	107.894	31.5772	35.8047	49.8068	69.2324
26.90_277.5211m/z		277.521	1	26.9002	1.03377	0	3.03125e-08	1.96247e-06	76.6045	Pseudomonas aeruginosa parental	plasmid 2	100 - 0.148	8584.57	17.48	7701.25	10128.4	10000.6	8462.49	6630.06	196.17	59.5547	90.9212	91.9235	121.749	x
21.71_325.5486m/z		325.549	1	21.7111	0.990317	0	3.0633e-08	1.96627e-06	Infinity	Pseudomonas aeruginosa parental	plasmid 2	100 - 25.8	1522.8	60.84	2375.95	2459.89	1558.13	893.026	327.005	0	0	0	0	0	x
25.29_314.0363m/z		314.036	1	25.2904	0.5727	0	3.1476e-08	2.00326e-06	Infinity	Pseudomonas aeruginosa parental	plasmid 2	100 - 16.3	517.089	57.8	685.382	885.978	578.481	288.659	146.947	0	0	0	0	0
25.55_163.0401m/z		163.04	1	25.5493	1.09278	1	3.28118e-08	2.07073e-06	Infinity	Pseudomonas aeruginosa parental	plasmid 2	100	175.076	52.22	302.15	213.234	173.569	128.075	58.3498	0	0	0	0	0
32.48_707.0985m/z		707.098	1	32.4825	1.44792	0	3.45433e-08	2.16184e-06	89.0342	Pseudomonas aeruginosa parental	plasmid 2	100 - 14.5 - 0.903	87511.7	31.59	145347	99047.7	74729.6	65122.9	53312	1059.12	875.806	698.846	1485.31	795.419
20.57_439.1805m/z		439.181	1	20.5745	0.362233	0	3.61708e-08	2.24498e-06	391.502	plasmid 2	Pseudomonas aeruginosa parental	100	146.1	28.73	0	0	1.03551	0.830381	0	74.1492	152.435	169.363	153.305	181.247
25.39_333.0439m/z		333.044	1	25.394	2.43545	0	4.031e-08	2.4693e-06	40.3675	Pseudomonas aeruginosa parental	plasmid 2	100 - 6.31	65745.9	25.01	79069.5	88619.7	69647.1	52363.7	39029.6	2256.77	1636.72	1323.96	1216.75	1709.23
32.43_353.5487m/z		353.549	1	32.4303	1.4472	0	4.04427e-08	2.4693e-06	545.159	Pseudomonas aeruginosa parental	plasmid 2	100 - 0.144	29445.4	21.51	32904.3	36691.4	31350.3	25678.4	20602.4	101.538	73.9142	48.3583	19.7131	26.5385
20.21_402.0134m/z		402.013	1	20.2132	0.362617	0	4.09824e-08	2.48208e-06	Infinity	Pseudomonas aeruginosa parental	plasmid 2	100 - 7.2	133.523	60.09	71.0886	167.66	254.542	116.708	57.6179	0	0	0	0	0	x
33.78_518.0741m/z		518.074	1	33.7792	8.84538	0	4.21396e-08	2.53175e-06	48.6261	Pseudomonas aeruginosa parental	plasmid 2	100	39090.7	17.11	45633.5	44044.2	40723.1	35897.6	29155.2	566.473	1274.48	570.725	549.33	1058.51
23.17_313.5325m/z		313.532	1	23.1728	1.82308	0	4.35345e-08	2.59479e-06	36.7432	Pseudomonas aeruginosa parental	plasmid 2	100 - 1.99	29597.5	22.71	36193.4	39271	31544.9	23522.3	17456.1	1061.68	816.502	656.629	606.808	886.004	x
20.52_325.5474m/z		325.547	1	20.5232	0.981667	0	4.45445e-08	2.63409e-06	Infinity	Pseudomonas aeruginosa parental	plasmid 2	100 - 1.99	1227.45	63.19	1815.71	2132.74	1253.77	673.532	261.52	0	0	0	0	0
33.94_435.0568m/z		435.057	1	33.938	1.19547	0	4.51037e-08	2.64632e-06	124.815	Pseudomonas aeruginosa parental	plasmid 2	100 - 47.1	3077.3	9.26	3049.22	3495.25	3150.86	2981.24	2709.95	29.9865	20.0155	21.6103	9.56798	42.0941
25.39_249.5031m/z		249.503	1	25.394	0.525133	0	5.22359e-08	3.04102e-06	Infinity	plasmid 2	Pseudomonas aeruginosa parental	100	64.1304	50.89	0	0	0	0	0	36.9429	62.424	107.715	29.2943	84.2762
9.73_202.1084m/z		202.108	1	9.72817	0.8461	0	5.92235e-08	3.4213e-06	Infinity	plasmid 2	Pseudomonas aeruginosa parental	100 - 9.15 - 0.0676	71.2873	40.4	0	0	0	0	0	23.9423	68.0405	94.0958	94.0991	76.2587	x
34.30_338.5462m/z		338.546	1	34.2996	0.36135	0	6.55565e-08	3.75824e-06	Infinity	Pseudomonas aeruginosa parental	plasmid 2	100	192.371	64.78	70.6546	256.25	95.3842	374.263	165.304	0	0	0	0	0
29.38_272.9576m/z		272.958	1	29.3813	11.9522	0	7.75967e-08	4.41478e-06	75.616	Pseudomonas aeruginosa parental	plasmid 2	100	10887.4	18.74	14016.2	15141.4	12168.6	8413.31	4697.64	135.707	142.909	182.973	108.157	150.17	x
18.81_254.9912m/z		254.991	1	18.8098	0.894217	0	7.83062e-08	4.42165e-06	Infinity	Pseudomonas aeruginosa parental	plasmid 2	100 - 5.01	854.714	78.01	1902.87	1018.2	762.235	390.817	199.455	0	0	0	0	0	x
26.75_241.1563m/z		241.156	1	26.7452	0.361283	0	8.41024e-08	4.7135e-06	Infinity	plasmid 2	Pseudomonas aeruginosa parental	100	53.805	46.21	0	0	0	0	0	20.6367	64.6032	83.1761	36.721	63.8881
18.06_415.6202m/z		415.62	1	18.0623	0.91145	0	8.72935e-08	4.85611e-06	Infinity	plasmid 2	Pseudomonas aeruginosa parental	100	150.245	63.53	0	0	0	0	0	92.1374	50.4195	289.039	202.581	117.05	x
31.97_375.3867m/z		375.387	1	31.966	0.26055	0	9.31762e-08	5.14524e-06	Infinity	Pseudomonas aeruginosa parental	plasmid 2	100	178.738	51.71	46.3686	300.572	187.581	208.912	150.254	0	0	0	0	0
34.04_299.6949m/z		299.695	1	34.041	0.6706	0	9.8405e-08	5.38198e-06	Infinity	Pseudomonas aeruginosa parental	plasmid 2	100	259.673	64.03	103.187	460.777	387.347	258.654	88.4003	0	0	0	0	0
7.49_185.0219m/z		185.022	1	7.48522	2.54172	0	9.88967e-08	5.38198e-06	255.699	Pseudomonas aeruginosa parental	plasmid 2	100 - 3.4 - 0.721	91435.3	25.37	137217	142000	87796.8	57486.5	32675.6	462.057	407.511	373.298	223.511	321.568	x
19.59_320.9792m/z		320.979	1	19.589	1.30022	0	1.07863e-07	5.8277e-06	Infinity	Pseudomonas aeruginosa parental	plasmid 2	100 - 3.73	837.35	83.66	1914.25	1144.76	572.308	355.91	199.518	0	0	0	0	0
14.66_385.8348m/z		385.835	1	14.6644	0.214833	0	1.1474e-07	6.15497e-06	Infinity	Pseudomonas aeruginosa parental	plasmid 2	100	199.702	56.42	107.253	235.653	289.032	310.607	55.964	0	0	0	0	0
28.45_325.5383m/z		325.538	1	28.4509	1.39583	0	1.20669e-07	6.42711e-06	27.0771	Pseudomonas aeruginosa parental	plasmid 2	100 - 0.21	17646.4	29.95	21948.1	23241.4	18332.8	14010.6	10699.2	1018.41	590.686	566.67	524.906	557.876	x
29.23_326.0395m/z		326.04	1	29.2262	0.9293	0	1.21543e-07	6.4281e-06	2269.67	Pseudomonas aeruginosa parental	plasmid 2	100 - 2.27	2064.17	40.85	2878.15	2837.53	2182.14	1451.44	971.575	1.21127	0	0	3.33602	0	x
32.48_213.1499m/z		213.15	1	32.4825	3.43197	0	1.30541e-07	6.85568e-06	2.35345	Pseudomonas aeruginosa parental	plasmid 2	100 - 0.686	5249.2	4.19	4936.59	5550.22	5281.53	5282.45	5195.22	2547.82	2143.91	2260.56	1918	2281.85	x
26.85_333.0439m/z		333.044	1	26.8488	1.44682	0	1.40983e-07	7.35265e-06	27.5557	Pseudomonas aeruginosa parental	plasmid 2	100 - 3.64 - 0.111	41600.3	15.62	57121.1	54729.7	42365.3	32062.5	21722.6	1920.77	1422.49	1321.07	1465.04	1419.04	x
31.55_317.5052m/z		317.505	1	31.5504	1.08672	0	1.44391e-07	7.47844e-06	Infinity	Pseudomonas aeruginosa parental	plasmid 2	100	689.841	62.98	755.189	1310.67	756.601	510.095	116.652	0	0	0	0	0
31.55_451.0685m/z		451.069	1	31.5504	0.310033	0	1.46383e-07	7.52968e-06	Infinity	Pseudomonas aeruginosa parental	plasmid 2	100	219.872	53.57	314.069	299.542	138.921	294.646	52.1834	0	0	0	0	0
29.85_438.0601m/z		438.06	1	29.8466	0.41365	0	1.50083e-07	7.66749e-06	2669.17	Pseudomonas aeruginosa parental	plasmid 2	100 - 2.01	4193.96	29.3	4917.27	5587.31	4578.92	3329.91	2556.4	0.61097	1.21705	6.02829	0	0
32.59_241.1563m/z		241.156	1	32.5854	0.67145	0	1.5333e-07	7.78048e-06	Infinity	plasmid 2	Pseudomonas aeruginosa parental	100	55.5271	51.5	0	0	0	0	0	55.928	18.9652	64.0688	42.1311	96.5426
32.74_271.1561m/z		271.156	1	32.7404	11.6432	0	1.56432e-07	7.83707e-06	4.09239	plasmid 2	Pseudomonas aeruginosa parental	100	6865.46	7.72	1693.51	1469.63	1491.77	1513.26	2219.9	7738.14	6983.85	6482.97	6470.03	6652.32	x
30.47_331.3780m/z		331.378	1	30.4659	5.27012	0	1.56533e-07	7.83707e-06	74.1644	Pseudomonas aeruginosa parental	plasmid 2	100 - 10.9 - 3.72	60584.1	34.54	74978.8	83204.4	65879.9	46844.4	32012.9	1210.56	977.649	605.033	419.802	871.407	x
7.80_533.6224m/z		533.622	1	7.79513	0.27145	0	1.69205e-07	8.41543e-06	Infinity	Pseudomonas aeruginosa parental	plasmid 2	100	59.2809	56.39	94.9741	92.6508	54.284	25.7322	28.7634	0	0	0	0	0
21.71_337.5536m/z		337.554	1	21.7111	1.92317	0	1.73339e-07	8.56433e-06	Infinity	Pseudomonas aeruginosa parental	plasmid 2	100	1464.2	64.4	2385.18	2242.3	1701.54	789.233	202.74	0	0	0	0	0
8.39_673.2313m/z		673.231	1	8.3926	0.322217	0	1.74691e-07	8.57471e-06	10.7967	Pseudomonas aeruginosa parental	plasmid 2	100 - 14.9	2655.61	14.58	4214.06	2106.3	2419	2271.38	2267.31	204.6	262.882	298.237	235.888	228.218	x
25.45_307.1927m/z		307.193	1	25.4456	0.36635	0	1.84757e-07	8.99833e-06	Infinity	Pseudomonas aeruginosa parental	plasmid 2	100 - 1.89	526.266	96.83	370.497	1415.97	364.731	368.59	111.547	0	0	0	0	0
28.50_63.9446m/z		63.9446	1	28.5023	0.51785	0	1.85718e-07	8.99833e-06	Infinity	Pseudomonas aeruginosa parental	plasmid 2	100	80.4755	62.73	158.191	96.0075	72.3977	48.404	27.3773	0	0	0	0	0
26.33_310.7011m/z		310.701	1	26.3325	0.9344	0	1.87706e-07	9.03638e-06	Infinity	Pseudomonas aeruginosa parental	plasmid 2	100 - 0.13	1276.88	64.56	2165.33	1950.37	1326.39	766.803	175.538	0	0	0	0	0
16.30_305.0192m/z		305.019	1	16.3012	2.53715	0	2.02291e-07	9.67648e-06	44.3896	Pseudomonas aeruginosa parental	plasmid 2	100 - 6.91	55135.6	26.26	86514.1	68746.2	53717.2	38781.9	27918.6	1285.18	1089.84	908.583	1154.21	1772.62	x
16.73_547.0108m/z		547.011	1	16.7262	0.2146	0	2.0656e-07	9.81815e-06	Infinity	Pseudomonas aeruginosa parental	plasmid 2	100	123.665	66.7	189.141	89.4096	68.9836	39.2554	231.534	0	0	0	0	0
19.75_183.4957m/z		183.496	1	19.7478	0.57285	0	2.29348e-07	1.08141e-05	Infinity	plasmid 2	Pseudomonas aeruginosa parental	51.7 - 100	21.8895	66.25	0	0	0	0	0	14.793	15.578	16.8358	47.7801	14.4608
31.50_473.5539m/z		473.554	1	31.499	1.39658	0	2.30395e-07	1.08141e-05	275.148	Pseudomonas aeruginosa parental	plasmid 2	100 - 3.31	18863.3	54.68	34973	22246.8	16329.8	11852.9	8914.15	123.635	37.8957	30.5002	86.2915	64.4627	x
27.88_323.3741m/z		323.374	1	27.8829	1.13693	0	2.38924e-07	1.11448e-05	259.375	Pseudomonas aeruginosa parental	plasmid 2	100 - 1.55	11239.2	40.65	14656.1	16580.5	11375.7	8156.07	5427.7	102.946	21.3541	21.3605	29.4799	41.5192	x
34.25_331.7055m/z		331.705	1	34.2482	13.5786	0	2.43445e-07	1.12495e-05	100.805	Pseudomonas aeruginosa parental	plasmid 2	100	97096.6	20.71	94251.2	122289	109231	90648.9	69062.9	1528.23	1244.97	1087.31	633.823	321.722
28.50_128.9145m/z		128.914	1	28.5023	1.54987	0	2.44163e-07	1.12495e-05	53.3365	Pseudomonas aeruginosa parental	plasmid 2	100 - 0.736	6314.34	21.08	11272.9	7687.36	5395.73	4030.35	3185.34	155.524	116.967	113.212	85.5693	120.662
17.37_334.1529m/z		334.153	1	17.3658	0.64495	0	2.6805e-07	1.22747e-05	Infinity	plasmid 2	Pseudomonas aeruginosa parental	100 - 3.91	47.6275	61.93	0	0	0	0	0	17.4541	52.3155	31.1581	42.1809	95.0287
22.65_282.0851m/z		282.085	1	22.6527	2.22877	0	2.72619e-07	1.24083e-05	5.31987	Pseudomonas aeruginosa parental	plasmid 2	100 - 8.74	43486.4	14.53	43657.5	54000.6	47543.8	39420.5	32809.3	9609.02	9248.05	7782.75	6981.55	7250.27	x
24.05_314.0343m/z		314.034	1	24.0513	1.34362	0	3.16812e-07	1.42752e-05	3121.36	Pseudomonas aeruginosa parental	plasmid 2	100 - 12	3537.87	42.62	4537.7	5200.96	3894.63	2595.21	1460.86	0	0	0	5.6672	0
23.79_266.0888m/z		266.089	1	23.793	0.25885	0	3.18359e-07	1.42752e-05	24.5739	plasmid 2	Pseudomonas aeruginosa parental	100 - 8.34	9.66268	27.19	0.146611	0.438793	0.0628298	0.633013	0.684795	7.66092	7.00052	11.3175	13.3182	9.01626	x
29.33_691.1035m/z		691.104	1	29.3299	1.34423	0	3.19339e-07	1.42752e-05	61.5175	Pseudomonas aeruginosa parental	plasmid 2	100 - 15.3	42842.6	23.55	78294	53165.3	35682.6	26283.2	20788.2	489.375	910.527	787.072	593.18	701.995
9.09_242.0801m/z		242.08	1	9.08843	0.42965	0	3.27201e-07	1.45401e-05	Infinity	Pseudomonas aeruginosa parental	plasmid 2	100 - 23.8	136.27	54.11	179.986	219.17	98.4005	153.493	30.2996	0	0	0	0	0
12.33_140.5154m/z		140.515	1	12.3341	1.0068	0	3.37134e-07	1.48934e-05	Infinity	Pseudomonas aeruginosa parental	plasmid 2	100	257.844	63.05	405.683	425.934	262.277	143.803	51.5238	0	0	0	0	0
31.50_125.0356m/z		125.036	1	31.499	0.776483	0	3.80087e-07	1.66927e-05	Infinity	Pseudomonas aeruginosa parental	plasmid 2	100	152.338	73.32	318.78	206.619	79.7785	117.091	39.4232	0	0	0	0	0
13.24_80.8905m/z		80.8905	1	13.2374	0.41265	0	3.89281e-07	1.69971e-05	Infinity	Pseudomonas aeruginosa parental	plasmid 2	100	16.7178	39.9	17.3295	24.9442	18.5762	6.4076	16.3312	0	0	0	0	0
32.69_516.5822m/z		516.582	1	32.689	0.413867	0	3.97168e-07	1.72412e-05	Infinity	Pseudomonas aeruginosa parental	plasmid 2	100	319.006	84.08	618.488	604.591	144.52	143.662	83.7703	0	0	0	0	0	x
31.14_322.2894m/z		322.289	1	31.1372	0.568233	0	3.99692e-07	1.72511e-05	Infinity	Pseudomonas aeruginosa parental	plasmid 2	100	363.771	67.76	330.004	668.166	549.323	208.929	62.434	0	0	0	0	0
28.71_163.0401m/z		163.04	1	28.7099	0.62025	1	4.04581e-07	1.73623e-05	Infinity	Pseudomonas aeruginosa parental	plasmid 2	100	242.23	77.37	525.649	321.288	196.026	113.883	54.3022	0	0	0	0	0		x			x	x	x	x	HMDB02035	p-coumaric acid	M-H	C9H8O3	40.4	0	0.0102735	90.0914	0.839933	http://www.hmdb.ca/metabolites/HMDB02035
28.50_127.9066m/z		127.907	1	28.5023	1.24058	0	4.20289e-07	1.79339e-05	1550.37	Pseudomonas aeruginosa parental	plasmid 2	100	1595.43	42.35	2525.41	1989.35	1514.11	1091.69	856.607	5.14531	0	0	0	0
29.23_325.5382m/z		325.538	1	29.2262	1.18795	0	4.39023e-07	1.86275e-05	29.2436	Pseudomonas aeruginosa parental	plasmid 2	100 - 3.42	9842.03	25.27	13782.2	13361.5	9645.03	7687.45	4733.91	463.72	318.25	250.167	276.764	373.863	x
34.25_339.3818m/z		339.382	1	34.2482	12.3306	0	4.77133e-07	2.01307e-05	52.9256	Pseudomonas aeruginosa parental	plasmid 2	100	67953.7	31.1	83152.6	90657.7	72372.8	54712.8	38872.5	2493.83	1507.37	767.582	823.994	826.954
10.82_343.0125m/z		343.013	1	10.8205	0.154983	0	5.45896e-07	2.29032e-05	Infinity	plasmid 2	Pseudomonas aeruginosa parental	100	47.9236	45.87	0	0	0	0	0	12.6748	65.8295	60.8334	59.9769	40.3036
8.55_304.0351m/z		304.035	1	8.55137	2.346	0	5.79453e-07	2.41761e-05	24.2564	Pseudomonas aeruginosa parental	plasmid 2	100 - 5.45 - 0.0176	19269.4	16.64	31301.4	23953.5	18131.1	13224.6	9736.32	707.292	715.872	699.013	844.371	1005.48	x
8.87_318.0512m/z		318.051	1	8.87358	0.64445	0	5.92914e-07	2.4601e-05	Infinity	Pseudomonas aeruginosa parental	plasmid 2	100 - 8.95	941	98.81	2411.42	1277.79	573.41	295.513	146.865	0	0	0	0	0
34.20_519.5826m/z		519.583	1	34.1959	0.309983	0	6.16538e-07	2.54407e-05	Infinity	Pseudomonas aeruginosa parental	plasmid 2	100	365.382	75.9	758.063	504.801	339.737	162.719	61.5894	0	0	0	0	0
14.02_460.0215m/z		460.022	1	14.0198	0.4259	0	6.3054e-07	2.57447e-05	Infinity	Pseudomonas aeruginosa parental	plasmid 2	100	308.81	85.81	359.732	727.587	291.666	72.0843	92.98	0	0	0	0	0
4.36_354.0730m/z		354.073	1	4.36193	1.29118	0	6.31284e-07	2.57447e-05	Infinity	Pseudomonas aeruginosa parental	plasmid 2	100 - 3.3	796.916	100.88	2021	1212.15	141.451	321.458	288.518	0	0	0	0	0	x
30.05_355.3892m/z		355.389	1	30.0529	2.78908	0	6.34191e-07	2.57447e-05	Infinity	Pseudomonas aeruginosa parental	plasmid 2	100	2280.58	76.34	3550.15	4252.96	2602.33	788.75	208.728	0	0	0	0	0
29.12_447.7364m/z		447.736	1	29.1235	0.309933	0	6.48831e-07	2.60592e-05	Infinity	Pseudomonas aeruginosa parental	plasmid 2	100	286.949	60.42	230.868	360.539	514.382	286.823	42.1353	0	0	0	0	0
10.82_196.0614m/z		196.061	1	10.8205	0.425867	0	6.48878e-07	2.60592e-05	Infinity	Pseudomonas aeruginosa parental	plasmid 2	100	89.3305	48.14	18.351	90.1989	115.191	92.6217	130.289	0	0	0	0	0
16.04_304.0794m/z		304.079	1	16.035	0.532433	0	6.65027e-07	2.65657e-05	Infinity	plasmid 2	Pseudomonas aeruginosa parental	100 - 9.18	41.287	70.23	0	0	0	0	0	56.6981	25.6721	85.1444	17.793	21.1277
32.02_330.3778m/z		330.378	1	32.0174	2.99767	0	6.81087e-07	2.70633e-05	Infinity	Pseudomonas aeruginosa parental	plasmid 2	100	2190.69	71.3	3236.39	4020.28	2425.62	1097.32	173.835	0	0	0	0	0
25.03_373.7277m/z		373.728	1	25.0327	0.30995	0	7.22204e-07	2.85461e-05	Infinity	plasmid 2	Pseudomonas aeruginosa parental	100	70.5972	65.67	0	0	0	0	0	126.88	29.4848	22.779	65.4805	108.362
29.59_433.3880m/z		433.388	1	29.5878	9.2669	0	7.42617e-07	2.91992e-05	377.064	Pseudomonas aeruginosa parental	plasmid 2	100	49237.7	41.96	69998	68041.4	50698.2	35007.5	22443.6	31.5181	175.662	284.928	58.9625	101.838
33.57_331.3781m/z		331.378	1	33.5682	3.01542	0	7.74223e-07	3.02834e-05	44.4653	Pseudomonas aeruginosa parental	plasmid 2	100 - 13.9 - 5.18	35691	40.37	48067	50721.4	36337.3	27014.5	16314.7	1327.84	822.023	501.38	515.864	846.25	x
31.86_277.5212m/z		277.521	1	31.8623	0.466983	0	8.21061e-07	3.19491e-05	76.7753	Pseudomonas aeruginosa parental	plasmid 2	100 - 0.0499	5040.2	20.99	4065.06	6327.82	5522.78	5454.44	3830.89	139.234	40.8795	75.1366	52.4764	20.5173
29.90_343.5490m/z		343.549	1	29.898	11.8486	0	8.60242e-07	3.31199e-05	7849.76	Pseudomonas aeruginosa parental	plasmid 2	100	29844.9	39.98	43209	39503.3	30444.3	21060.6	15007.5	0	0	19.0101	0	0
12.66_514.2162m/z		514.216	1	12.661	0.851883	0	8.62518e-07	3.31199e-05	54.4177	Pseudomonas aeruginosa parental	plasmid 2	100 - 17.4	5414.21	42.33	9716.55	6292.9	4547.21	3694.17	2820.2	50.9878	91.4981	69.6049	147.83	137.547	x
29.64_134.0473m/z		134.047	1	29.6401	0.929567	0	8.6438e-07	3.31199e-05	5.02838	Pseudomonas aeruginosa parental	plasmid 2	100 - 0.0977	4703.71	7.86	5494.89	5811.44	5015.06	4039.04	3158.11	1016.37	956.276	923.41	818.273	962.833	x
13.34_80.9651m/z		80.9651	1	13.3401	1.78862	0	8.7538e-07	3.33711e-05	3.10432	Pseudomonas aeruginosa parental	plasmid 2	100 - 0.317 - 0.206	16491.8	9.51	19821.2	18439.6	16340.6	14429	13428.9	6154.84	5386.91	5043.5	4879.69	5097.82
19.90_171.5164m/z		171.516	1	19.9028	0.83495	0	8.81942e-07	3.34515e-05	Infinity	Pseudomonas aeruginosa parental	plasmid 2	100	167.434	59.83	28.9477	226.146	273.793	208.24	100.046	0	0	0	0	0
19.95_325.5214m/z		325.521	1	19.9542	0.154983	0	8.91354e-07	3.36385e-05	Infinity	plasmid 2	Pseudomonas aeruginosa parental	100	86.3619	47.75	0	0	0	0	0	103.611	16.6476	102.723	123.471	85.3568
22.71_292.3893m/z		292.389	1	22.7087	0.210117	0	8.96018e-07	3.36455e-05	Infinity	plasmid 2	Pseudomonas aeruginosa parental	100	53.5776	65.83	0	0	0	0	0	94.9136	20.4561	46.521	85.558	20.4394
29.48_299.6948m/z		299.695	1	29.4849	0.2066	0	9.58299e-07	3.58051e-05	Infinity	Pseudomonas aeruginosa parental	plasmid 2	100	149.969	74.22	92.4619	324.985	170.951	133.596	27.8518	0	0	0	0	0
11.92_402.1600m/z		402.16	1	11.9207	0.619867	0	9.67713e-07	3.59778e-05	25.0928	Pseudomonas aeruginosa parental	plasmid 2	100 - 0.951	1262.58	19.06	1465.18	1462.99	1381.6	1004.71	998.414	61.7285	26.6085	88.734	47.031	27.4801
32.74_466.5457m/z		466.546	1	32.7404	1.3443	0	9.79595e-07	3.62402e-05	118.615	Pseudomonas aeruginosa parental	plasmid 2	100 - 1.15	11085.8	28.09	23908.9	13478	8337.91	5884.75	3819.54	113.739	78.1438	58.2558	94.1915	122.971	x
32.43_358.0343m/z		358.034	1	32.4303	0.2064	0	9.89665e-07	3.64332e-05	Infinity	Pseudomonas aeruginosa parental	plasmid 2	100	156.373	68.1	200.244	297.141	181.958	72.0751	30.4449	0	0	0	0	0
25.71_405.0131m/z		405.013	1	25.7081	0.266267	0	1.00393e-06	3.67779e-05	Infinity	Pseudomonas aeruginosa parental	plasmid 2	100 - 0.923	59.4158	60.95	14.4633	111.531	69.2049	62.5313	39.3481	0	0	0	0	0
14.66_126.9919m/z		126.992	1	14.6644	1.2242	0	1.06415e-06	3.8795e-05	23.6812	Pseudomonas aeruginosa parental	plasmid 2	100 - 0.979	382.324	34.54	510.563	484.829	432.846	260.237	223.146	9.05131	15.0992	25.8555	17.3356	13.3816	x
29.64_366.0603m/z		366.06	1	29.6401	0.981817	0	1.10597e-06	4.01246e-05	8.66107	Pseudomonas aeruginosa parental	plasmid 2	100 - 30	1953.28	18.26	2199.01	2538.76	2219.16	1667.12	1142.34	176.527	216.023	213.988	289.776	231.305	x
24.05_313.5325m/z		313.532	1	24.0513	0.982167	0	1.12225e-06	4.05199e-05	22.5704	Pseudomonas aeruginosa parental	plasmid 2	100 - 2.5	10024.6	35.01	13524.9	13296	10657.9	7474.77	5169.16	690.983	463.459	285.53	343.145	437.62	x
24.05_419.9994m/z		419.999	1	24.0513	0.3619	0	1.12984e-06	4.05986e-05	Infinity	Pseudomonas aeruginosa parental	plasmid 2	100 - 20	182.301	64.71	272.446	253.974	276.169	33.2689	75.6451	0	0	0	0	0	x
22.29_302.0524m/z		302.052	1	22.2875	1.04022	0	1.20143e-06	4.29655e-05	2.99426	Pseudomonas aeruginosa parental	plasmid 2	100 - 11.3 - 1.54	587.552	7.12	629.34	530.089	627.999	572.547	577.783	159.854	239.907	178.439	227.745	175.184	x
28.14_321.5341m/z		321.534	1	28.1407	0.9829	0	1.21751e-06	4.3334e-05	Infinity	Pseudomonas aeruginosa parental	plasmid 2	100	201.466	78.67	338.506	391.791	172.909	50.0076	54.1142	0	0	0	0	0
29.90_242.0562m/z		242.056	1	29.898	0.46525	0	1.29055e-06	4.56814e-05	Infinity	Pseudomonas aeruginosa parental	plasmid 2	100	355.607	59.71	451.566	553.289	493.822	238.937	40.4241	0	0	0	0	0
23.12_196.0613m/z		196.061	1	23.1214	0.515483	0	1.29562e-06	4.56814e-05	Infinity	Pseudomonas aeruginosa parental	plasmid 2	100	22.5417	53.46	27.4755	10.3079	35.6885	30.0357	9.20083	0	0	0	0	0	x
12.33_211.0014m/z		211.001	1	12.3341	1.83222	0	1.37809e-06	4.83621e-05	71.5714	Pseudomonas aeruginosa parental	plasmid 2	100 - 4.15	936.943	17.6	1842.12	1286.34	768.87	418.654	368.729	11.5121	14.8278	15.313	9.90772	13.8944	x
32.95_385.0335m/z		385.033	1	32.9476	1.39592	0	1.42158e-06	4.96561e-05	34.3498	Pseudomonas aeruginosa parental	plasmid 2	100 - 13.5	3279.45	29.39	3338.44	4527.19	3819.97	2635.46	2076.17	196.63	75.5115	80.5537	40.4906	84.1746
34.35_355.3891m/z		355.389	1	34.3509	0.412717	0	1.45973e-06	5.07527e-05	Infinity	Pseudomonas aeruginosa parental	plasmid 2	100	130.203	70.51	232.663	201.007	146.344	34.9373	36.0631	0	0	0	0	0
31.19_691.1035m/z		691.104	1	31.1895	0.774567	0	1.50708e-06	5.21575e-05	46.8254	Pseudomonas aeruginosa parental	plasmid 2	100 - 9	22349.3	29.67	43770.5	25860.2	18955.7	13511	9648.75	622.303	351.715	554.003	557.509	300.915
14.88_146.0279m/z		146.028	1	14.8799	1.54738	0	1.6185e-06	5.57566e-05	7.95412	plasmid 2	Pseudomonas aeruginosa parental	100 - 13.6 - 1.88	12.6646	21.56	1.204	1.3265	1.95536	1.93241	1.54274	9.56294	9.96626	10.6456	19.8774	13.2706
29.02_329.0504m/z		329.05	1	29.0199	2.58495	0	1.64462e-06	5.63978e-05	Infinity	Pseudomonas aeruginosa parental	plasmid 2	100 - 85.3	2867.53	73.87	4281.83	4938.32	3896.52	1063.37	157.579	0	0	0	0	0
13.03_197.1549m/z		197.155	1	13.0308	0.313733	0	1.66296e-06	5.67674e-05	Infinity	plasmid 2	Pseudomonas aeruginosa parental	100	12.9777	61.67	0	0	0	0	0	25.7325	8.59035	15.9685	6.65072	7.94633
13.39_82.9610m/z		82.961	1	13.3923	4.05462	0	1.6907e-06	5.7453e-05	3.65572	Pseudomonas aeruginosa parental	plasmid 2	100	778.504	14.48	925.414	893.23	798.359	675.596	599.922	249.27	243.451	192.949	194.984	184.122
18.76_529.0645m/z		529.064	1	18.7584	0.571033	0	1.72082e-06	5.80245e-05	2.60962	plasmid 2	Pseudomonas aeruginosa parental	100 - 15.6 - 1.5	14148.9	9.68	4705.28	5042.96	5627.48	5805.39	5928.06	15136.6	14676.1	10949.4	15526.2	14456.4	x
29.90_424.7248m/z		424.725	1	29.898	2.68665	0	1.72297e-06	5.80245e-05	2055.61	Pseudomonas aeruginosa parental	plasmid 2	100	4113.22	68.39	7189.55	6687.35	3967.98	1802.56	918.664	6.17494	1.92903	0	1.90089	0
27.52_362.0527m/z		362.053	1	27.5214	4.08202	0	1.7464e-06	5.85513e-05	4.79451	Pseudomonas aeruginosa parental	plasmid 2	100 - 9.31 - 1.36	117655	14.88	153032	133341	118062	102719	81122.4	30707.7	24132.1	24236.3	21566.2	22055.6	x
26.18_390.0843m/z		390.084	1	26.1775	0.464767	0	1.86264e-06	6.21707e-05	815.158	Pseudomonas aeruginosa parental	plasmid 2	100 - 4.8	1208.75	45.85	1962.68	1493.74	1198.34	852.732	536.234	7.41419	0	0	0	0	x
25.61_107.0610m/z		107.061	1	25.6054	0.937833	0	1.88195e-06	6.25374e-05	Infinity	plasmid 2	Pseudomonas aeruginosa parental	100	20.4807	71.08	0	0	0	0	0	14.2318	23.9966	8.94851	10.8585	44.3683
24.72_290.9682m/z		290.968	1	24.7227	1.03297	0	1.98489e-06	6.56676e-05	18.1808	Pseudomonas aeruginosa parental	plasmid 2	100 - 5.2 - 1.03	914.496	22.36	726.386	1139.83	1109.32	888.47	708.475	48.1497	62.139	81.8746	37.1317	22.2053
34.30_186.1612m/z		186.161	1	34.2996	0.671333	0	2.02018e-06	6.65418e-05	Infinity	Pseudomonas aeruginosa parental	plasmid 2	100	186.162	63.67	319.85	261.147	215.103	109.955	24.7574	0	0	0	0	0
3.48_242.0802m/z		242.08	1	3.48367	2.52982	0	2.06235e-06	6.76342e-05	8.81412	Pseudomonas aeruginosa parental	plasmid 2	100 - 1.69	13047.7	16.06	14344.6	16111.9	11672.6	11824.7	11284.5	842.452	1768.74	1345.39	1167.59	2277.39	x
20.88_331.0462m/z		331.046	1	20.8845	0.7227	1	2.131e-06	6.95817e-05	Infinity	Pseudomonas aeruginosa parental	plasmid 2	100 - 8.16	570.465	68.37	797.432	989.79	733.698	281.524	49.8814	0	0	0	0	0		x		x	x	x	x	x	HMDB06555	dIMP (TBC)	M-H	C10H13N4O7P	38.7	0	3.85199	93.9811	1.89833	http://nonlinear.com/redirect/outbound?p=hmdb&param=HMDB06555
23.28_374.0583m/z		374.058	1	23.2764	0.36135	0	2.28205e-06	7.41913e-05	Infinity	plasmid 2	Pseudomonas aeruginosa parental	100	77.5038	83.79	0	0	0	0	0	27.4588	169.419	46.0067	121.666	22.9686
34.93_266.0838m/z		266.084	1	34.9272	7.4616	0	2.33158e-06	7.54748e-05	3.45242	plasmid 2	Pseudomonas aeruginosa parental	100	4684.92	11.51	1080.45	1151.54	1234.06	1639.19	1679.72	4048.08	5062.82	5297.05	4806.78	4209.87	x
31.60_493.0650m/z		493.065	1	31.6026	0.9324	0	2.59853e-06	8.37552e-05	38.4509	Pseudomonas aeruginosa parental	plasmid 2	100 - 13.9	4226.9	33.15	7308.29	5921.4	3420.48	2740.53	1743.76	118.781	157.441	123.781	62.1887	87.4569	x
22.71_150.0421m/z		150.042	1	22.7087	0.7825	0	2.67532e-06	8.58618e-05	3.16892	Pseudomonas aeruginosa parental	plasmid 2	100 - 0.234	938.002	11.16	1000.91	1037.83	996.942	857.815	796.514	362.898	348.526	280.339	237.052	251.19	x
25.14_477.1656m/z		477.166	1	25.1354	0.207217	0	2.73013e-06	8.72481e-05	6.55058	plasmid 2	Pseudomonas aeruginosa parental	100 - 15	379.761	16.24	50.9332	94.0365	43.3552	41.9056	59.6379	294.334	375.325	425.319	451.096	352.731
32.95_317.5051m/z		317.505	1	32.9476	0.51655	0	2.80956e-06	8.94058e-05	Infinity	Pseudomonas aeruginosa parental	plasmid 2	100	276.633	67.71	311.329	418.858	478.023	145.683	29.2696	0	0	0	0	0
29.02_433.0598m/z		433.06	1	29.0199	0.723917	0	2.89191e-06	9.16383e-05	651.64	Pseudomonas aeruginosa parental	plasmid 2	100 - 9.05 - 10.4	2974.05	52.78	4806.18	4102.75	3197.25	1151.36	1612.7	7.98261	8.05963	3.20829	3.56919	0
26.85_244.0144m/z		244.014	1	26.8488	0.671267	0	2.96508e-06	9.35621e-05	Infinity	plasmid 2	Pseudomonas aeruginosa parental	100 - 10.4 - 3.12	31.6663	72.28	0	0	0	0	0	15.411	26.5852	67.1006	9.60836	39.6266
29.48_323.3742m/z		323.374	1	29.4849	2.2737	0	3.05702e-06	9.60594e-05	121.145	Pseudomonas aeruginosa parental	plasmid 2	100 - 6.23	17167.8	44.91	24409.7	24532.5	17935.2	11960	7001.77	244.29	173.701	79.5861	34.2277	176.763	x
26.33_466.0538m/z		466.054	1	26.3325	1.1921	0	3.15233e-06	9.86417e-05	145.464	Pseudomonas aeruginosa parental	plasmid 2	100 - 3.37	12486.2	40.21	28175.1	15771.8	9501.09	5721.64	3261.49	137.82	77.265	97.8413	45.6911	70.5687	x
22.03_415.1350m/z		415.135	1	22.0289	0.62375	0	3.57034e-06	0.000111258	210.594	Pseudomonas aeruginosa parental	plasmid 2	100 - 19.2 - 19.9	127.75	57.23	141.123	237.477	118.005	107.408	34.734	0	0	0.871807	2.16127	0
20.32_376.0684m/z		376.068	1	20.3168	0.413917	0	3.62256e-06	0.000112419	Infinity	Pseudomonas aeruginosa parental	plasmid 2	100	299.195	87.68	615.347	528.278	243.357	53.8989	55.0957	0	0	0	0	0	x
23.84_241.1563m/z		241.156	1	23.8444	0.72355	0	4.09054e-06	0.00012642	Infinity	plasmid 2	Pseudomonas aeruginosa parental	100	51.1439	74.64	0	0	0	0	0	97.5225	12.6155	20.7469	84.9433	39.8911
22.65_362.0526m/z		362.053	1	22.6527	2.54717	0	4.43092e-06	0.000136378	5.65097	Pseudomonas aeruginosa parental	plasmid 2	100 - 10.8 - 2.06	287994	14.3	411668	339462	279671	223811	185358	59535.6	57639.4	49105.3	43488.9	45049	x
8.34_415.1493m/z		415.149	1	8.33655	0.43425	0	4.56773e-06	0.000140015	Infinity	Pseudomonas aeruginosa parental	plasmid 2	100	317.104	94.79	35.7606	689.027	593.611	141.089	126.031	0	0	0	0	0
16.30_343.0563m/z		343.056	1	16.3012	1.70438	0	4.60665e-06	0.00014026	1993.24	Pseudomonas aeruginosa parental	plasmid 2	100 - 4.65	9406.38	60.36	17788.3	12215.4	7676.92	5912.41	3438.89	0	0	0	0	23.5957	x
20.52_325.0461m/z		325.046	1	20.5232	1.18802	0	4.61307e-06	0.00014026	22.586	Pseudomonas aeruginosa parental	plasmid 2	100 - 3.07	6828.67	36.77	10234.3	9220.36	6613.03	4803.55	3272.1	340.105	359.236	143.368	241.118	427.879
33.31_358.0343m/z		358.034	1	33.3096	0.311233	0	4.72792e-06	0.000143172	Infinity	Pseudomonas aeruginosa parental	plasmid 2	100	186.64	90.67	396.883	335.96	124.208	38.3791	37.7718	0	0	0	0	0
29.54_432.7286m/z		432.729	1	29.5362	0.361617	0	5.39114e-06	0.0001626	Infinity	Pseudomonas aeruginosa parental	plasmid 2	100	558.851	103.66	1325.76	1033.01	232.303	53.2617	149.919	0	0	0	0	0
20.73_310.3731m/z		310.373	1	20.7295	1.50277	0	5.43592e-06	0.000163295	Infinity	Pseudomonas aeruginosa parental	plasmid 2	100	529.906	83.88	942.492	1013.46	506.071	144.501	43.0035	0	0	0	0	0
17.20_247.0479m/z		247.048	1	17.2024	1.81725	0	6.04503e-06	0.000180869	Infinity	plasmid 2	Pseudomonas aeruginosa parental	100	112.456	54.57	0	0	0	0	0	12.141	128.451	101.296	154.566	165.825
12.61_131.0906m/z		131.091	1	12.6096	0.322233	0	6.15086e-06	0.000183305	Infinity	Pseudomonas aeruginosa parental	plasmid 2	100	9.68677	62.14	5.22212	14.7791	17.5978	5.48722	5.34757	0	0	0	0	0
18.76_331.5567m/z		331.557	1	18.7584	0.9886	0	6.5165e-06	0.000193348	2.64051	plasmid 2	Pseudomonas aeruginosa parental	100 - 5.09	110378	13.01	32479.2	39189.5	44827.3	45205.4	47306.9	118654	116034	84773.7	116545	115881	x
3.38_343.1158m/z		343.116	1	3.38003	0.30995	0	6.53934e-06	0.000193348	Infinity	plasmid 2	Pseudomonas aeruginosa parental	100	324.191	107.88	0	0	0	0	0	543.361	132.073	60.3303	834.165	51.0239	x
31.09_466.5458m/z		466.546	1	31.0858	0.878117	0	6.58553e-06	0.000193739	1746.16	Pseudomonas aeruginosa parental	plasmid 2	100 - 1.19	11904.9	57.26	22649.1	13881.9	10429.6	7025.93	5538.14	0	34.0889	0	0	0	x
11.92_217.0715m/z		217.072	1	11.9207	0.257783	0	6.60417e-06	0.000193739	Infinity	plasmid 2	Pseudomonas aeruginosa parental	100	64.3871	88.18	0	0	0	0	0	53.8361	78.1395	21.1775	154.844	13.9381	x
7.43_333.0604m/z		333.06	1	7.43387	3.61493	0	7.02183e-06	0.00020519	174.702	Pseudomonas aeruginosa parental	plasmid 2	100 - 9.31 - 1.72	62963.8	27.15	134383	102834	43109.9	22494.8	11996.6	437.407	469.279	293.122	234.168	368.061	x
18.06_331.5569m/z		331.557	1	18.0623	0.373767	0	7.44914e-06	0.000216834	4.0901	plasmid 2	Pseudomonas aeruginosa parental	100	903.539	18.58	234.796	201.56	169.023	279.853	219.314	1237.92	743.212	707.993	778.505	1050.06
29.64_545.0940m/z		545.094	1	29.6401	0.309383	0	7.59335e-06	0.000220178	8.08004	Pseudomonas aeruginosa parental	plasmid 2	100	960.761	24.13	846.57	1236.34	1128.16	944.565	648.171	116.126	195.968	128.643	73.4103	80.3807
3.95_487.3085m/z		487.308	1	3.94915	0.82605	0	8.11393e-06	0.000234368	2.02217	Pseudomonas aeruginosa parental	plasmid 2	100 - 7.87 - 6.78 - 0.457	15537.5	9.35	17658.9	17607	14500.5	13722.9	14198.2	8337.9	7527.93	7646.1	6585.82	8320.07	x
29.95_486.0568m/z		486.057	1	29.9493	2.17098	0	8.36588e-06	0.000240719	114.559	Pseudomonas aeruginosa parental	plasmid 2	100 - 3.7	40801.8	60.48	78398	50586.2	35030.6	23697.3	16296.9	859.225	512.096	173.343	108.369	127.789	x
15.40_78.9575m/z		78.9575	1	15.4037	1.3146	0	8.92872e-06	0.000255934	2.49096	plasmid 2	Pseudomonas aeruginosa parental	100	39.684	10.5	16.0759	13.8427	16.8105	18.118	14.8089	37.8902	51.5255	36.9826	31.9687	40.053	x
32.28_415.1486m/z		415.149	1	32.2762	0.412917	0	9.28618e-06	0.000265168	495.873	Pseudomonas aeruginosa parental	plasmid 2	100 - 5.08	1925.4	40.93	1819.45	3118.64	2176.06	1470.2	1042.63	0	19.4142	0	0	0
34.51_216.9815m/z		216.981	1	34.5059	11.6032	0	9.76155e-06	0.000277686	2.02989	plasmid 2	Pseudomonas aeruginosa parental	100	4304.03	9.21	2238.04	2336.99	1997.4	1710.33	2318.85	4824.64	4299.9	4263.57	3717.91	4414.12	x
18.76_134.0473m/z		134.047	1	18.7584	0.739283	0	1.00272e-05	0.000284168	1.79767	plasmid 2	Pseudomonas aeruginosa parental	100 - 1.8 - 0.356	2270.99	3.85	1299.19	1320.7	1262.93	1233.67	1199.98	2367.22	2333.95	1801.61	2420.77	2431.39	x
15.51_355.5678m/z		355.568	1	15.5073	0.576033	0	1.02204e-05	0.000288554	2.77812	plasmid 2	Pseudomonas aeruginosa parental	100 - 0.457	2183.43	16.52	616.49	723.648	952.044	869.336	768.169	2435.85	2678.49	1795.28	2041.8	1965.72
3.33_487.1807m/z		487.181	1	3.32867	0.361333	0	1.04581e-05	0.000294159	1607.77	Pseudomonas aeruginosa parental	plasmid 2	100 - 6.49 - 5.12	5089.4	69.93	8737.08	7808.28	6278.07	1393.4	1230.17	8.27107	7.55647	0	0	0
10.77_288.0840m/z		288.084	1	10.7683	0.370633	0	1.07234e-05	0.000300495	Infinity	Pseudomonas aeruginosa parental	plasmid 2	100 - 8.27 - 2.15	134.051	100.55	355.386	148.849	111.247	36.9339	17.8405	0	0	0	0	0
31.34_419.0529m/z		419.053	1	31.344	2.78912	0	1.09393e-05	0.000305405	146.727	Pseudomonas aeruginosa parental	plasmid 2	32.7 - 100	14736.1	48.55	27897.6	22248.9	14108	6937.88	2487.97	172.239	45.1459	67.5959	115.072	102.108
19.38_421.0066m/z		421.007	1	19.3779	1.04165	0	1.12557e-05	0.000313076	5.57309	Pseudomonas aeruginosa parental	plasmid 2	100 - 6.11	6372.25	25.84	8911.6	7497.27	6013.84	5141.78	4296.75	829.68	1458.95	1351.08	1245.97	831.301	x
19.17_211.0016m/z		211.002	1	19.1714	0.774533	0	1.1551e-05	0.000320104	3.29816	Pseudomonas aeruginosa parental	plasmid 2	100 - 1.07	3359.17	15.93	3788.95	3926.83	3432.94	2996.46	2650.69	725.029	1096.74	1338.19	908.494	1024.04	x
32.74_493.0652m/z		493.065	1	32.7404	2.53907	0	1.21468e-05	0.000335378	35.346	Pseudomonas aeruginosa parental	plasmid 2	100 - 24.8	11825.8	38.04	23064.8	14956.5	10529.6	6969.77	3608.6	525.013	387.639	264.125	194.388	301.704	x
27.52_458.0151m/z		458.015	1	27.5214	0.621383	0	1.25634e-05	0.000345609	163.102	plasmid 2	Pseudomonas aeruginosa parental	100 - 14.5	245.666	43.55	0	0	7.53104	0	0	319.563	288.453	357.193	133.641	129.481
10.67_242.0796m/z		242.08	1	10.6655	1.04097	0	1.30628e-05	0.000358035	9.13711	Pseudomonas aeruginosa parental	plasmid 2	100 - 16.8	1057.82	32.69	1304.62	1321.24	1283.69	813.866	565.662	70.634	143.444	149.522	136.396	78.8608	x
15.61_771.1398m/z		771.14	1	15.6147	0.524783	0	1.34018e-05	0.000365992	Infinity	Pseudomonas aeruginosa parental	plasmid 2	100 - 17.8	66.8483	95.53	52.3124	66.0672	31.9982	174.483	9.38065	0	0	0	0	0	x
34.14_509.5749m/z		509.575	1	34.1446	1.10125	0	1.42561e-05	0.000387911	47.0316	Pseudomonas aeruginosa parental	plasmid 2	100 - 2.94	8532.94	50.81	17855.7	9980.36	7253.01	4424.58	3151.08	161.271	62.7759	140.313	299.931	242.858	x
11.87_267.7695m/z		267.769	1	11.8693	0.937317	0	1.50413e-05	0.000407797	4.67808	Pseudomonas aeruginosa parental	plasmid 2	100	1113.56	23.56	676.809	1114.21	1306.14	1329.97	1140.68	290.044	300.941	233.572	166.194	199.44	x
14.56_360.0731m/z		360.073	1	14.557	0.266283	0	1.63874e-05	0.000442696	Infinity	Pseudomonas aeruginosa parental	plasmid 2	100 - 3.29	95.1686	103.47	243.456	148.429	44.506	17.8598	21.5923	0	0	0	0	0
16.14_584.0725m/z		584.073	1	16.1425	0.368933	0	1.73839e-05	0.000467932	7.64806	plasmid 2	Pseudomonas aeruginosa parental	100 - 15.9	6787.87	12.84	655.272	1085.12	1163.03	1167.75	366.468	8168.17	6626.34	6706.28	6695.4	5743.15
23.07_261.0808m/z		261.081	1	23.07	0.516333	0	1.77847e-05	0.000477011	2.01051	plasmid 2	Pseudomonas aeruginosa parental	100 - 1.52	2877.78	5.41	1331.51	1248.12	1315.12	1367.69	1894.39	2918.07	2669.94	3101.79	2834.82	2864.29
19.48_254.9911m/z		254.991	1	19.4815	2.75472	0	1.81922e-05	0.000486205	58387.1	Pseudomonas aeruginosa parental	plasmid 2	100 - 4.97	1186.58	118.96	3385.39	1792.85	558.871	136.991	58.7957	0	0	0	0.101613	0	x
34.25_339.7163m/z		339.716	1	34.2482	10.9278	0	1.85758e-05	0.000494697	1690.84	Pseudomonas aeruginosa parental	plasmid 2	100	20492.7	37.63	25433.7	28861.7	22748.5	15645.8	9774.01	0	0	17.1483	20.0426	23.4084
33.10_355.3892m/z		355.389	1	33.102	1.39497	0	1.94138e-05	0.000515187	Infinity	Pseudomonas aeruginosa parental	plasmid 2	100	827.074	79.54	1579.38	1323.09	901.512	305.123	26.2627	0	0	0	0	0
17.85_321.0506m/z		321.051	1	17.8473	1.02343	1	2.10676e-05	0.000557105	1.65969	plasmid 2	Pseudomonas aeruginosa parental	100 - 10.9 - 1.17	34454.2	6.92	19808.3	19431.9	20013.2	21788.2	22755.4	29165.4	37077.4	37472	32386.7	36169.5		x		x	x	x	x	x	HMDB01227	Thymidine 5'-phosphate (TMP)(unconfirmed)	M-H	C10H15N2O8P	39.8	0	4.06437	97.7942	1.04733	http://www.hmdb.ca/metabolites/HMDB01227
12.08_129.9929m/z		129.993	1	12.0756	1.47058	0	2.1181e-05	0.000558137	Infinity	plasmid 2	Pseudomonas aeruginosa parental	100 - 0.781	34.4742	129.74	0	0	0	0	0	14.7548	15.8874	10.1499	17.2386	114.34
18.23_229.0118m/z		229.012	1	18.2258	0.266267	0	2.13241e-05	0.000558258	7.51543	Pseudomonas aeruginosa parental	plasmid 2	100 - 2.32	6.37414	36.54	9.98952	4.15949	7.90383	5.2622	4.55567	1.24185	1.02652	0.69429	0.431312	0.846733	x
21.19_600.7508m/z		600.751	1	21.1945	0.206367	0	2.13342e-05	0.000558258	3.39115	Pseudomonas aeruginosa parental	plasmid 2	100	849.79	6.41	914.596	783.777	858.816	885.779	805.98	252.199	214.39	323.061	150.891	312.411
15.40_396.0583m/z		396.058	1	15.4037	1.63685	0	2.39481e-05	0.00062448	1.71797	plasmid 2	Pseudomonas aeruginosa parental	100 - 8.29	906.793	6.35	562.412	499.692	546.166	484.892	545.976	978.969	1055.77	875.973	772.495	850.758	x
15.61_404.0746m/z		404.075	1	15.6147	0.3698	0	2.40702e-05	0.000625491	149.674	plasmid 2	Pseudomonas aeruginosa parental	100 - 23.1	168.922	57.37	0	0	0	5.64302	0	180.53	127.535	40.6614	306.148	189.737
15.77_394.0795m/z		394.08	1	15.7688	0.83745	0	2.43043e-05	0.000629397	Infinity	Pseudomonas aeruginosa parental	plasmid 2	100	673.606	90.32	1564.7	956.859	561.92	263.07	21.4856	0	0	0	0	0
29.69_336.7097m/z		336.71	1	29.6915	0.878033	0	2.48846e-05	0.000642211	94.0141	Pseudomonas aeruginosa parental	plasmid 2	100 - 0.167	24327.9	27.65	26599.7	32817.7	26408.8	20814.2	14999	606.222	348.687	195.693	120.228	23.0105	x
30.88_415.1485m/z		415.148	1	30.8794	0.465033	0	2.49817e-05	0.00064251	308.586	Pseudomonas aeruginosa parental	plasmid 2	100 - 2.79	2029.47	35.3	2251.05	2819.9	2429.8	1655.94	990.659	32.8834	0	0	0	0
29.38_490.0656m/z		490.066	1	29.3813	1.34417	0	2.5965e-05	0.000665518	88.7299	Pseudomonas aeruginosa parental	plasmid 2	100 - 13.7	4881.01	55.11	11313.6	6522.18	3612.18	1576.05	1381.05	16.246	98.5997	51.3759	65.8002	43.027
31.55_389.5427m/z		389.543	1	31.5504	0.87995	0	2.62053e-05	0.000669393	3.80359	plasmid 2	Pseudomonas aeruginosa parental	100	3715.84	7.25	684.7	786.019	696.289	1456.86	1260.78	3899.65	3604.18	3629.75	3379.1	4066.51
22.29_111.0087m/z		111.009	1	22.2875	0.679817	0	2.63044e-05	0.000669647	67.6757	Pseudomonas aeruginosa parental	plasmid 2	100 - 4.95	40.8485	63.98	82.7028	49.3687	25.6102	28.6929	17.8677	0	0	0	3.01796	0
7.64_125.0010m/z		125.001	1	7.64022	0.529167	0	2.67951e-05	0.000679835	1.64042	plasmid 2	Pseudomonas aeruginosa parental	100 - 16.7 - 0.127	6378.19	8.92	3393.76	4018.3	3890.11	3791.61	4346.91	7371.1	6461.31	5755.68	6172.13	6130.74
13.44_81.0390m/z		81.039	1	13.4437	0.464033	0	2.8075e-05	0.000709909	31.4106	Pseudomonas aeruginosa parental	plasmid 2	100	42.3119	31.25	55.0059	56.3067	37.3348	37.8497	25.0623	2.48937	1.99917	0	2.24675	0
10.82_487.3085m/z		487.309	1	10.8205	4.5438	0	2.97971e-05	0.000750926	1.37374	Pseudomonas aeruginosa parental	plasmid 2	100 - 18 - 20.6 - 3.43 - 0.0516	60262.9	3.49	60950.1	62234.6	61657.4	56974.5	59498.1	47190.8	47619.4	42038.1	39907.8	42583.4	x
23.17_628.0699m/z		628.07	1	23.1728	0.722683	0	3.03791e-05	0.000763035	11.4408	Pseudomonas aeruginosa parental	plasmid 2	100 - 24.1 - 3.57	16850.8	22.3	33093.3	20041.1	13632.5	9771.9	7715.37	1143.64	1489.24	1402.66	1314.81	2014.04
10.36_114.0560m/z		114.056	1	10.3556	0.670333	0	3.13846e-05	0.00078566	Infinity	Pseudomonas aeruginosa parental	plasmid 2	100 - 7.61	437.303	114.2	1222	622.768	263.595	46.7861	31.3684	0	0	0	0	0
31.55_390.5507m/z		390.551	1	31.5504	0.983983	0	3.2408e-05	0.000808586	2.59552	plasmid 2	Pseudomonas aeruginosa parental	100 - 2.68	1812.26	7.82	631.107	509.01	596.868	956.825	797.322	1940.47	1589.29	1825.67	1780	1925.87
15.98_612.1020m/z		612.102	1	15.9837	0.476367	0	3.33101e-05	0.000828339	8.4146	Pseudomonas aeruginosa parental	plasmid 2	100 - 14	7194.84	34.32	10708.5	8780.06	6129.61	5535.82	4820.23	391.336	1129.73	1179.82	986.925	587.406
28.45_129.9023m/z		129.902	1	28.4509	0.36285	0	3.36549e-05	0.000834153	Infinity	Pseudomonas aeruginosa parental	plasmid 2	100	94.8349	83.57	206.178	129.691	98.5409	31.2979	8.46602	0	0	0	0	0
28.04_317.3705m/z		317.371	1	28.037	5.53683	0	3.38181e-05	0.00083544	1377.71	Pseudomonas aeruginosa parental	plasmid 2	86.5 - 100	18889.8	45.08	24922.4	27902.9	20911.6	13724.7	6987.36	45.8348	0	22.72	0	0
13.55_495.2400m/z		495.24	1	13.5465	2.83413	0	3.48795e-05	0.000858837	6.94592	plasmid 2	Pseudomonas aeruginosa parental	100	842.379	17.98	49.5233	157.701	160.263	85.622	153.274	1085.68	701.071	879.473	744.689	800.983
17.85_419.0298m/z		419.03	1	17.8473	0.163517	0	3.51753e-05	0.00086329	2.98986	plasmid 2	Pseudomonas aeruginosa parental	100 - 5.73	1987.65	19.99	498.875	547.993	814.404	649.993	812.718	1556.86	2534.36	2241.24	1887.69	1718.08
31.81_670.0924m/z		670.092	1	31.809	0.412783	0	3.69279e-05	0.00090335	5.57253	Pseudomonas aeruginosa parental	plasmid 2	100	1715.7	27.66	1784.59	1448.27	1752.55	2433.11	1159.97	181.786	270.714	251.007	303.215	532.704	x
19.22_436.9764m/z		436.976	1	19.2228	0.675283	0	3.75886e-05	0.000916526	3.74133	Pseudomonas aeruginosa parental	plasmid 2	100 - 10.6 - 7.43 - 0.253	6069.22	13.72	5005.55	7053.46	6262.94	6573.64	5450.49	2833.64	1425.63	1350.42	1249.54	1251.82	x
14.72_436.0375m/z		436.037	1	14.7204	0.481767	0	3.8079e-05	0.000925479	2.39541	plasmid 2	Pseudomonas aeruginosa parental	100 - 11.7 - 2.54	1788.33	15.42	916.38	634.018	733.61	652.428	796.391	1752.79	2394.6	1461.35	1637.42	1695.49
28.14_508.0743m/z		508.074	1	28.1407	0.464167	0	3.84423e-05	0.000929531	263.942	Pseudomonas aeruginosa parental	plasmid 2	100	690.477	102.6	1897.5	749.6	343.892	184.409	276.982	1.01065	12.0695	0	0	0
26.38_495.2075m/z		495.207	1	26.3839	1.0333	0	3.84932e-05	0.000929531	191.265	Pseudomonas aeruginosa parental	plasmid 2	100	1383.05	25.5	879.349	1450.93	1867.83	1319.24	1397.87	0	36.1553	0	0	0
21.56_251.0784m/z		251.078	1	21.5559	0.36645	0	3.87577e-05	0.000932917	2.31513	plasmid 2	Pseudomonas aeruginosa parental	100	382.908	14.79	163.118	130.297	157.318	182.635	193.599	304.261	481.656	367.377	409.07	352.175
17.04_424.8702m/z		424.87	1	17.0436	0.373667	0	3.98557e-05	0.000956281	153.625	plasmid 2	Pseudomonas aeruginosa parental	100	769.807	34.4	0	0	0	0	25.0547	407.924	582.023	900.193	910.917	1047.98
25.03_326.0461m/z		326.046	1	25.0327	0.464033	0	4.10361e-05	0.000981468	163.818	Pseudomonas aeruginosa parental	plasmid 2	100 - 1.14	655.606	53.5	1076.18	949.696	614.926	316.891	320.334	0	0	0	0	20.0102
32.59_425.3847m/z		425.385	1	32.5854	7.60575	0	4.14863e-05	0.00098861	1558.05	Pseudomonas aeruginosa parental	plasmid 2	100	30873.4	62.41	54828.2	45277.4	29102	16536.5	8622.85	15.8197	0	46.2001	0.407417	36.6499
8.12_159.0664m/z		159.066	1	8.12177	0.326883	0	4.15979e-05	0.00098861	4.32125	plasmid 2	Pseudomonas aeruginosa parental	100	179.902	24.96	46.297	32.3447	43.116	30.6148	55.7877	151.809	151.758	134.912	296.937	164.096
26.85_351.0611m/z		351.061	1	26.8488	1.50115	0	4.4208e-05	0.00104733	Infinity	Pseudomonas aeruginosa parental	plasmid 2	100	11.0666	84.93	4.53445	26.776	12.0285	8.39956	3.5945	0	0	0	0	0
19.90_369.0010m/z		369.001	1	19.9028	0.8828	1	4.52036e-05	0.00106754	2.50126	Pseudomonas aeruginosa parental	plasmid 2	100 - 7.93 - 2.56	428.123	13.18	362.797	371.595	460.868	483.321	462.035	190.327	178.98	150.96	120.935	214.613		x	x	x	x	x	x	x	HMDB60274	Sedoheptulose 1,7-bisphosphate (unconfirmed)	M-H	C7H16O13P2	40.5	0	4.39739	99.1401	0.822817	http://www.hmdb.ca/metabolites/HMDB60274
34.25_445.7357m/z		445.736	1	34.2482	0.516333	0	4.61069e-05	0.00108546	134.175	Pseudomonas aeruginosa parental	plasmid 2	100 - 90.4 - 20.7	654.094	36.74	535.376	652.152	1044.63	637.327	400.979	2.46649	0	0	21.9082	0
32.22_241.1815m/z		241.182	1	32.2239	0.6202	0	4.79865e-05	0.00112618	Infinity	plasmid 2	Pseudomonas aeruginosa parental	100	114.915	101.44	0	0	0	0	0	279.957	190	73.5941	13.5911	17.434
17.52_119.0502m/z		119.05	1	17.5245	0.80845	0	4.8515e-05	0.00113504	1.52539	Pseudomonas aeruginosa parental	plasmid 2	100 - 2.33	296.359	5.71	246.646	323.031	307.593	297.029	307.494	186.506	184.773	204.684	187.511	207.946	x
31.55_365.5586m/z		365.559	1	31.5504	0.983983	0	5.74857e-05	0.00134074	3.43057	plasmid 2	Pseudomonas aeruginosa parental	100 - 2.27	2234.38	5.93	434.365	476.511	512.039	984.866	848.798	2320.81	2151.88	2215.6	2075.18	2408.44
32.69_311.0290m/z		311.029	1	32.689	0.82665	0	5.95593e-05	0.0013848	169.187	Pseudomonas aeruginosa parental	plasmid 2	100 - 4.63	552.133	67.55	726.275	1093.69	460.594	361.658	118.443	0	0	0	0	16.3172
8.34_225.0174m/z		225.017	1	8.33655	0.70045	0	6.05431e-05	0.00140333	1.8624	plasmid 2	Pseudomonas aeruginosa parental	100 - 3.58	2901.97	10.46	1415.54	1395.42	1537.19	1668.09	1774.69	2336.38	3087.6	3185.4	2601.47	3298.98
16.04_552.1292m/z		552.129	1	16.035	0.476367	0	6.37029e-05	0.00147203	4.20446	plasmid 2	Pseudomonas aeruginosa parental	100 - 15.1	2428.64	12.39	544.319	310.233	417.353	718.711	897.55	2610.62	2241.77	2692.17	1990.07	2608.55
23.07_261.5826m/z		261.583	1	23.07	0.464117	0	6.3928e-05	0.0014727	2.42338	plasmid 2	Pseudomonas aeruginosa parental	100	621.207	10.74	220.017	197.328	252.678	237.768	373.906	652.016	523.512	705.712	611.434	613.361
18.76_364.6204m/z		364.62	1	18.7584	0.4683	0	6.64981e-05	0.00152352	2.66881	plasmid 2	Pseudomonas aeruginosa parental	100 - 0.46	2026.04	15.09	721.16	614.19	907.998	550.631	1001.8	1617.96	2117.05	2074.8	2443.85	1876.54
26.44_401.0185m/z		401.018	1	26.4353	0.671267	0	6.67041e-05	0.00152352	2.05233	Pseudomonas aeruginosa parental	plasmid 2	100 - 13.5 - 0.653	2451.65	6.63	2456.58	2432.07	2541.13	2631.6	2196.86	1166.89	1025.87	1457.65	901.596	1420.83
12.13_358.6435m/z		358.644	1	12.1278	0.258517	0	6.68178e-05	0.00152352	82.6382	Pseudomonas aeruginosa parental	plasmid 2	100	348.853	28.33	411.451	334.381	442.7	367.445	188.29	21.1073	0	0	0	0
33.46_433.7226m/z		433.723	1	33.4646	1.24683	0	6.69458e-05	0.00152352	309.724	Pseudomonas aeruginosa parental	plasmid 2	100 - 35.4 - 1.01	4361.12	61.36	7697.74	6215.55	4346.8	2353.5	1192	0	70.4032	0	0	0
34.14_385.0336m/z		385.034	1	34.1446	1.20397	0	6.7945e-05	0.00154159	5.74831	Pseudomonas aeruginosa parental	plasmid 2	100 - 53.2 - 0.471	1868.23	16.92	1859.76	2348.41	1941.7	1682.54	1508.75	332.957	367.91	405.12	399.099	119.944
23.17_314.0340m/z		314.034	1	23.1728	0.722667	0	7.11754e-05	0.00161002	188.712	Pseudomonas aeruginosa parental	plasmid 2	100 - 0.603	3245.14	33.45	3926.56	4566.24	3413.72	2403.92	1915.24	37.4849	21.0157	9.50834	0	17.972
8.66_725.3848m/z		725.385	1	8.65878	0.910633	0	7.24933e-05	0.00163491	32.4762	Pseudomonas aeruginosa parental	plasmid 2	100 - 26.2	5131.97	54.73	9781.12	5310.54	4683.14	3186.21	2698.83	139.087	143.339	315.956	168.43	23.3017
10.82_451.1260m/z		451.126	1	10.8205	0.52945	0	7.57752e-05	0.00170381	310.502	Pseudomonas aeruginosa parental	plasmid 2	100 - 8.97 - 14 - 0.71	3055.32	43.53	4137.88	4213.17	3554.95	2214.13	1156.47	8.36973	0	0	19.8274	21.0025
21.56_266.0835m/z		266.083	1	21.5559	1.66915	0	7.63113e-05	0.00171074	1.82995	plasmid 2	Pseudomonas aeruginosa parental	100 - 4.11	78849.7	7.57	34574.5	37960.8	42472.6	48161.2	52272.8	70377.2	85345.8	83298	79300.4	75927.2
18.49_336.0515m/z		336.052	1	18.492	0.79445	0	7.67317e-05	0.00171504	74.5808	Pseudomonas aeruginosa parental	plasmid 2	100 - 7.66	366.326	22.03	326.36	497.358	373.195	352.307	282.412	0	0	0	24.559	0	x
14.02_114.0560m/z		114.056	1	14.0198	0.533333	0	7.77907e-05	0.00173356	Infinity	Pseudomonas aeruginosa parental	plasmid 2	100 - 1.18	417.823	120.97	1216.56	610.14	200.867	43.0415	18.5011	0	0	0	0	0	x
30.67_438.3929m/z		438.393	1	30.6721	9.73652	0	7.85209e-05	0.00174465	1121.94	Pseudomonas aeruginosa parental	plasmid 2	100	56767.3	35.18	74832.1	76066.3	59388.7	43481.4	30067.9	0	90.616	0.692517	13.6196	148.06
28.40_397.7132m/z		397.713	1	28.3993	1.9644	0	8.10029e-05	0.00179449	402.586	Pseudomonas aeruginosa parental	plasmid 2	100	2650.31	70.43	4647.28	4348.8	2584.83	1321.58	349.038	7.19963	0	0	25.1931	0.523325
31.55_765.6026m/z		765.603	1	31.5504	0.9827	0	8.33663e-05	0.00183602	4.02542	plasmid 2	Pseudomonas aeruginosa parental	100 - 10.9	2616.78	11.67	1212.73	658.376	448.09	406.846	524.273	2417.15	2541.39	2783.74	2287.58	3054.02	x
17.15_132.0301m/z		132.03	1	17.151	1.17718	0	8.33665e-05	0.00183602	5.1008	Pseudomonas aeruginosa parental	plasmid 2	100 - 2.83	345.535	34.36	593.122	362.879	294.715	257.246	219.711	47.937	58.0668	57.3817	107.413	67.9071
21.56_266.5853m/z		266.585	1	21.5559	1.46197	0	8.36846e-05	0.00183764	1.88861	plasmid 2	Pseudomonas aeruginosa parental	100 - 2.12	16840.2	7.28	7125.36	7615.38	8736.62	10047	11059.2	15082.6	18226.4	17724.3	16799.6	16368.1
29.90_433.7225m/z		433.722	1	29.898	7.54627	0	8.45895e-05	0.00185209	451.019	Pseudomonas aeruginosa parental	plasmid 2	100	15735.4	51.16	23542.9	22678.5	17070.9	10765.1	4619.82	114.457	26.9285	8.30336	0	24.754
25.14_261.0809m/z		261.081	1	25.1354	0.41355	0	8.68134e-05	0.00189526	3.25915	plasmid 2	Pseudomonas aeruginosa parental	100	611.225	9.79	255.378	127.243	203.634	114.605	236.846	607.27	608.845	709.2	581.063	549.746
29.69_480.5619m/z		480.562	1	29.6915	1.23953	0	9.33787e-05	0.00203268	296.34	Pseudomonas aeruginosa parental	plasmid 2	100 - 4.72	8099.74	49.24	14383	9086.58	7471.05	5377.06	4181.04	36.8733	7.27344	67.3392	25.177	0
29.69_682.0919m/z		682.092	1	29.6915	0.62025	0	9.37329e-05	0.00203449	12.221	Pseudomonas aeruginosa parental	plasmid 2	100 - 24.4	4829.27	49.86	8357.92	5730.82	4835.62	2820.62	2401.36	637.259	294.155	146.243	313.711	584.437
29.59_427.0556m/z		427.056	1	29.5878	0.930483	0	9.45681e-05	0.0020467	301.791	Pseudomonas aeruginosa parental	plasmid 2	66.2 - 100	2948.2	73.59	5613.99	4691.65	2606.66	1296.2	532.496	0.893739	19.1675	26.4739	0.0672458	2.24262
32.59_721.1151m/z		721.115	1	32.5854	0.25785	0	9.48657e-05	0.00204725	324.144	Pseudomonas aeruginosa parental	plasmid 2	100 - 22.7	1210.65	117.84	3588.62	1496.36	339.655	453.883	174.756	0	18.6746	0	0	0
24.00_290.9682m/z		290.968	1	23.9994	0.826233	0	9.78367e-05	0.00210531	5.58451	Pseudomonas aeruginosa parental	plasmid 2	100 - 5.3 - 1.23	736.653	21.62	636.373	929.899	870.926	694.448	551.621	50.5167	139.977	192.584	119.513	156.96	x
17.42_304.0616m/z		304.062	1	17.4172	1.17707	0	0.000100098	0.00214783	1.66974	plasmid 2	Pseudomonas aeruginosa parental	100 - 6.81 - 0.246	2079.34	9.35	1129.58	1356.05	1033.87	1417.69	1289.33	2111.01	2303.12	1823.33	2210.8	1948.44	x
28.50_421.0396m/z		421.04	1	28.5023	1.2406	0	0.000102895	0.00220155	17.901	Pseudomonas aeruginosa parental	plasmid 2	100	1248.76	51.58	1957.24	1672.68	1466.91	669.422	477.532	66.8425	28.3501	75.9716	147.399	30.2308
20.63_465.5619m/z		465.562	1	20.6267	1.50277	0	0.000104011	0.00221909	458.642	Pseudomonas aeruginosa parental	plasmid 2	100	3871.85	96.2	9585.91	5453.4	2597.45	1404.75	317.734	0	0.071131	0	42.1388	0
29.64_398.5389m/z		398.539	1	29.6401	1.70453	0	0.0001077	0.00229129	1.75653	Pseudomonas aeruginosa parental	plasmid 2	100 - 9.5 - 0.191	9853.09	5.67	12942.3	9378.07	8340.83	9435.39	9168.85	6149.42	5315.83	5564.98	5558.31	5458.43	x
22.65_180.5218m/z		180.522	1	22.6527	0.83385	0	0.000111108	0.00235712	2.51278	Pseudomonas aeruginosa parental	plasmid 2	100 - 0.163	2740.54	13.22	2404.28	3055.13	3161.91	2707.62	2373.76	1482.82	1285.3	1061.02	804.326	819.737	x
6.12_93.0012m/z		93.0012	1	6.11705	1.4115	0	0.000113436	0.00239973	2.63583	plasmid 2	Pseudomonas aeruginosa parental	100 - 3.39	897.309	8.55	217.813	304.818	324.94	336.517	518.05	937.099	932.512	977.552	786.104	853.277	x
34.30_446.0699m/z		446.07	1	34.2996	0.516333	0	0.000115992	0.00244208	85.9154	Pseudomonas aeruginosa parental	plasmid 2	100 - 19.3 - 31.8	454.67	68.39	584.714	941.335	310.501	235.959	200.843	0	0	0.386767	26.0736	0
17.47_308.0815m/z		308.082	1	17.4733	1.0184	0	0.000116088	0.00244208	4.98651	plasmid 2	Pseudomonas aeruginosa parental	100 - 4.6	149.704	24.55	28.4088	14.2067	20.8489	42.5152	44.129	128.435	110.664	207.167	158.832	143.42	x
19.02_639.1553m/z		639.155	1	19.0164	0.51675	0	0.000117201	0.00244956	2.21772	plasmid 2	Pseudomonas aeruginosa parental	100	2318.25	14.76	899.019	859.408	892.249	1368.14	1207.82	2356.64	2378.09	2222.29	2793.5	1840.7
30.10_438.7271m/z		438.727	1	30.1044	8.17337	0	0.000117344	0.00244956	428.864	Pseudomonas aeruginosa parental	plasmid 2	100	19692	45.28	27583.8	27897.8	21780.7	13655.7	7542.21	33.4872	36.9098	87.5788	71.5293	0.078857
8.98_211.0013m/z		211.001	1	8.98102	2.32053	0	0.000117422	0.00244956	15.9216	Pseudomonas aeruginosa parental	plasmid 2	100 - 5.03 - 0.571	245.458	34.55	659.237	207.345	121.886	132.213	106.608	10.1151	22.3799	13.0088	11.8626	19.7168	x
23.17_516.0433m/z		516.043	1	23.1728	0.61995	0	0.000120685	0.00251066	25.5862	Pseudomonas aeruginosa parental	plasmid 2	100 - 13.4	2395.53	40.48	3410.66	3081.59	2681.59	1721.36	1082.47	167.676	13.2365	64.9272	143.845	78.4461
25.08_356.6230m/z		356.623	1	25.0841	0.3613	0	0.000121207	0.00251454	2.54131	plasmid 2	Pseudomonas aeruginosa parental	100 - 0.387	1323.7	13.76	635.926	386.126	567.536	365.897	648.875	1316.54	1417.24	1577.61	1181.92	1125.17
18.76_347.5521m/z		347.552	1	18.7584	0.364683	0	0.000123609	0.00255732	5.94014	plasmid 2	Pseudomonas aeruginosa parental	100	897.362	15.21	60.9303	83.8406	171.702	211.872	226.993	940.531	985.568	655.821	967.427	937.464
19.17_686.0848m/z		686.085	1	19.1714	0.155067	0	0.000126031	0.00260026	82.8711	Pseudomonas aeruginosa parental	plasmid 2	100	804.211	31.25	970.654	805.734	1037.7	815.327	391.634	0	0	0	48.5218	0
32.28_348.7195m/z		348.72	1	32.2762	6.00267	0	0.000126748	0.00260789	273.027	Pseudomonas aeruginosa parental	plasmid 2	100 - 52.8	9443.05	35.9	8660.94	13832.8	11565.8	8183.01	4972.69	64.0276	17.6474	0	4.25112	87.0062
16.62_248.9393m/z		248.939	1	16.6189	5.20305	0	0.000127277	0.00261161	1.68678	plasmid 2	Pseudomonas aeruginosa parental	100 - 0.464	25754	10.46	14405.3	13695.2	15201.4	13885.3	19153.5	23484.9	27172	23448	24927.1	29737.9	x
26.38_310.3664m/z		310.366	1	26.3839	1.03328	0	0.000128902	0.00263775	335.195	Pseudomonas aeruginosa parental	plasmid 2	100 - 0.712	5489.61	42.92	7765.37	7678.73	5752.19	3828.59	2423.15	22.9304	17.2727	0	0	41.6837	x
31.55_271.0281m/z		271.028	1	31.5504	1.39677	0	0.000131253	0.00267856	41.6008	plasmid 2	Pseudomonas aeruginosa parental	100	154.236	20.1	0	0	0	18.5376	0	195.271	147.925	108.963	156.815	162.206
3.74_71.0138m/z		71.0138	1	3.74262	1.03328	0	0.000136607	0.00277429	4.10559	plasmid 2	Pseudomonas aeruginosa parental	100 - 2.6	125.866	17.5	40.3332	39.9125	25.5163	33.4737	14.0504	136.468	129.468	87.9793	144.764	130.65
19.22_112.9373m/z		112.937	1	19.2228	1.9395	0	0.000136683	0.00277429	4.662	Pseudomonas aeruginosa parental	plasmid 2	100 - 1.36 - 0.473	4927.26	34.99	7639.64	5477.71	4464.29	3749.28	3305.36	1984.14	877.198	799.849	809.661	813.64	x
23.07_477.1656m/z		477.166	1	23.07	0.464117	0	0.000139264	0.00281354	2.05733	plasmid 2	Pseudomonas aeruginosa parental	100 - 17.5	2840.83	8.4	1086.96	1205.57	1243.28	1400.23	1968.14	2562.28	2685.5	3078.12	2780.76	3097.51
25.66_358.0470m/z		358.047	1	25.6567	0.421283	0	0.000139366	0.00281354	51.733	Pseudomonas aeruginosa parental	plasmid 2	100 - 26.5	43.5161	66.22	80.9837	65.1225	33.1704	28.0002	10.3037	0	0	4.20583	0	0
29.85_446.3961m/z		446.396	1	29.8466	7.19097	0	0.000142744	0.00287402	590.295	Pseudomonas aeruginosa parental	plasmid 2	100	24154.1	21.65	16367.6	27852.9	28689.1	26617.1	21243.9	33.8062	0	31.6926	0	139.095
14.18_132.0301m/z		132.03	1	14.1833	1.4441	0	0.0001436	0.00288352	2.3945	Pseudomonas aeruginosa parental	plasmid 2	100 - 0.163 - 0.193 - 0.0241	441.147	13.35	664.541	407.656	364.675	389.405	379.456	180.82	199.66	175.018	215.09	150.578
20.57_346.0574m/z		346.057	1	20.5745	8.4445	1	0.000144745	0.00289826	1.91893	Pseudomonas aeruginosa parental	plasmid 2	100 - 10.6 - 0.944	88081.8	7.54	109187	100354	86208.6	78067.4	66592.1	50137.4	45842.6	46440.8	40502.5	46583.8	x	x	x	x	x	x	x	x	HMDB01044	dGMP	M-H	C10H14N5O7P	48.2	34.9	4.71903	96.5561	0.474517	http://www.hmdb.ca/metabolites/HMDB01044
14.99_346.0574m/z		346.057	1	14.9874	2.06807	1	0.000145106	0.00289826	1.23896	plasmid 2	Pseudomonas aeruginosa parental	100 - 10.7 - 1.7	285978	3.62	240645	217738	230788	230804	234135	298664	308977	276360	266258	279633	x	x		x			x		HMDB00045	Adenosine monophosphate	M-H	C10H14N5O7P	48.1	43.5	4.64051	97.3042	1.05737	http://www.hmdb.ca/metabolites/HMDB00045
3.48_402.1674m/z		402.167	1	3.48367	0.5175	0	0.000146106	0.00291049	12576.9	Pseudomonas aeruginosa parental	plasmid 2	100 - 4.55	4694.47	143.19	15820.6	6258.55	1201.3	81.7389	110.139	0	1.86631	0	0	0
25.24_652.0813m/z		652.081	1	25.239	2.33273	0	0.000148377	0.00294512	6.42845	Pseudomonas aeruginosa parental	plasmid 2	100	13645.3	32.4	25553.1	15655.4	11365.6	9015.29	6636.98	3286.96	1744.9	1759.03	1617.6	2204.71
26.85_478.0598m/z		478.06	1	26.8488	0.930483	0	0.000148629	0.00294512	280.614	Pseudomonas aeruginosa parental	plasmid 2	100 - 1.13	7910.04	71.18	16880.5	9462.98	6281.55	4383.08	2542.09	16.1416	0	63.6602	5.44745	55.6925
8.12_152.9958m/z		152.996	1	8.12177	1.7538	0	0.000150096	0.00296638	4.47329	Pseudomonas aeruginosa parental	plasmid 2	100 - 2.02	6249.43	15.19	10802.6	7718.75	4797.41	4091.86	3836.49	1069.75	1455.19	1461.27	1350.3	1648.75	x
18.60_404.0463m/z		404.046	1	18.5995	0.850517	0	0.000151537	0.00298698	2.71921	plasmid 2	Pseudomonas aeruginosa parental	100 - 2.65 - 1.4	944.633	15.03	394.774	195.743	366.511	410.614	369.321	1083.2	885.173	1099.41	885.26	770.123	x
12.33_322.0459m/z		322.046	1	12.3341	4.26957	1	0.000156111	0.0030691	1.81697	Pseudomonas aeruginosa parental	plasmid 2	100 - 8.98 - 1.33 - 0.571 - 0.0182	108749	11.95	126199	122121	111720	97694.6	86008.4	53833.5	69543.2	65099.3	53492.1	57289.6	x	x	x	x	x	x	x	x	HMDB00095	Cytidine monophosphate	M-H	C9H14N3O8P	43.6	23	4.03706	96.8453	1.54415	http://www.hmdb.ca/metabolites/HMDB00095
26.54_668.0762m/z		668.076	1	26.5389	0.309933	0	0.000157016	0.00307883	12.1179	Pseudomonas aeruginosa parental	plasmid 2	100 - 14	3245.6	30.19	4851.47	3470.94	2821.41	2686.66	2397.54	68.9672	98.342	307.543	396.3	468.027
21.61_388.0557m/z		388.056	1	21.6073	0.36645	0	0.000161034	0.00314939	5.63267	plasmid 2	Pseudomonas aeruginosa parental	100	539.154	32.21	136.26	48.5061	73.8033	130.428	89.5995	698.668	258.652	492.883	608.668	636.9
15.56_288.0848m/z		288.085	1	15.5586	0.6836	0	0.000162257	0.00316506	3.00631	plasmid 2	Pseudomonas aeruginosa parental	100 - 7.95	4412.82	15.9	1220.53	1646.11	1397.91	1772.38	1302.33	4548.48	5052.51	2520.58	5932.16	4010.35
16.83_346.0574m/z		346.057	1	16.8336	3.80418	1	0.000168335	0.00327511	1.99263	Pseudomonas aeruginosa parental	plasmid 2	100 - 9.95 - 0.991	45359.6	7.22	59823.5	50077	43582.6	39089.8	34224.8	25501.1	22450.9	21660.2	21357.1	22849.3	x	x	x	x	x	x	x	x
31.55_509.7320m/z		509.732	1	31.5504	1.2931	0	0.00016878	0.00327528	2.0495	plasmid 2	Pseudomonas aeruginosa parental	100 - 6.53	6448.73	9.02	3668.56	2293.98	2514.44	3780.79	3474.69	7036.74	5818.43	6444.82	5920.42	7023.26
23.43_146.0458m/z		146.046	1	23.4314	4.19957	0	0.000170239	0.00329508	6.40019	Pseudomonas aeruginosa parental	plasmid 2	100 - 4.98 - 0.358	27358.6	16.27	58613.8	27676.6	19911.9	16275.6	14315.3	5386.69	4401.58	4195.95	3651.26	3737.82	x
15.56_229.0121m/z		229.012	1	15.5586	0.262383	2	0.000171689	0.00331462	4.12186	Pseudomonas aeruginosa parental	plasmid 2	100 - 2.09	14.8578	19.7	19.7262	14.471	14.4104	11.8214	13.8599	3.52966	3.04275	6.81442	1.76465	2.8717	x	x		x	x		x
20.16_421.0093m/z		421.009	1	20.1618	0.103617	0	0.000176492	0.0033932	Infinity	Pseudomonas aeruginosa parental	plasmid 2	100 - 5.87	9.74805	67.23	9.572	18.4368	5.70513	13.4257	1.60058	0	0	0	0	0	x
18.01_111.0200m/z		111.02	1	18.0109	1.07495	0	0.000176663	0.0033932	3.56947	Pseudomonas aeruginosa parental	plasmid 2	100 - 0.611 - 0.594	476.873	21.37	713.436	565.62	474.332	343.921	287.057	119.24	118.794	148.02	176.446	105.488	x
26.18_455.1012m/z		455.101	1	26.1775	0.8783	0	0.000177207	0.00339496	1.98838	plasmid 2	Pseudomonas aeruginosa parental	100 - 13.5 - 0.444	2401.9	9.36	1111.89	918.949	1029.99	1401.08	1577.94	2784.93	2293.83	2206.84	2325.55	2398.36	x
18.33_150.9708m/z		150.971	1	18.3332	6.67752	0	0.00017805	0.00340243	2.45612	plasmid 2	Pseudomonas aeruginosa parental	100	571.544	17.49	235.389	178.28	184.674	221.93	343.234	656.88	521.54	483.76	700.546	494.992
24.10_330.6061m/z		330.606	1	24.1027	0.930567	0	0.000182346	0.00347567	1.67112	plasmid 2	Pseudomonas aeruginosa parental	100 - 5.79	18116.3	8.8	9476.04	8930.24	10814.9	12492.4	12490.3	15987.6	18046.6	20209.9	18959.6	17377.8
19.07_679.9197m/z		679.92	1	19.0678	0.51675	0	0.000184035	0.00349899	5.00541	plasmid 2	Pseudomonas aeruginosa parental	100	2412.05	15.09	476.156	285.413	942.047	209.716	496.114	2939.64	2397.24	2558.73	2161.02	2003.64
24.21_370.0224m/z		370.022	1	24.2063	2.32423	0	0.000186048	0.00352833	7.14123	Pseudomonas aeruginosa parental	plasmid 2	100 - 10.5 - 11.3 - 0.39	708.721	40.03	1133.73	833.44	601.329	577.973	397.134	189.019	59.1619	71.2539	129.856	46.9267	x
31.55_765.1011m/z		765.101	1	31.5504	1.19033	0	0.000192215	0.00363611	3.54696	plasmid 2	Pseudomonas aeruginosa parental	100 - 26.8 - 1.77	6530.1	19.41	2111.78	1178.35	1023.55	2564.36	2327.17	8766.52	6258.15	6016.03	5672.29	5937.51	x
30.88_410.8069m/z		410.807	1	30.8794	0.4641	0	0.000192708	0.00363627	58.5842	Pseudomonas aeruginosa parental	plasmid 2	100 - 3.74	774.813	19.59	597.588	986.442	816.423	812.071	661.541	66.1281	0	0	0	0
12.66_612.1826m/z		612.183	1	12.661	0.322233	0	0.000194512	0.00366111	4.80209	Pseudomonas aeruginosa parental	plasmid 2	100	1378.58	30.58	2122.07	1424.76	869.313	1547.67	929.082	333.01	312.434	292.636	360.676	136.639
16.20_138.4923m/z		138.492	1	16.1985	0.322133	0	0.000196049	0.00368083	38.765	plasmid 2	Pseudomonas aeruginosa parental	100	121.512	15.41	0	8.5827	7.0902	0	0	128.395	135.781	100.973	140.31	102.101
31.55_382.2994m/z		382.299	1	31.5504	1.2417	0	0.000198752	0.00372227	2.39588	plasmid 2	Pseudomonas aeruginosa parental	100 - 0.375	12339.1	6.03	3607.01	3919.24	4446.18	6825.34	6952.96	12790.9	11410.8	12281	11898.1	13314.8
11.92_362.6820m/z		362.682	1	11.9207	0.206433	0	0.000199361	0.00372439	48.2947	Pseudomonas aeruginosa parental	plasmid 2	100	200.169	55.15	71.7408	362.762	246.715	173.906	145.72	0	0	0	20.7237	0
34.40_250.9873m/z		250.987	1	34.4023	4.05242	0	0.000205752	0.00383424	8.32781	plasmid 2	Pseudomonas aeruginosa parental	100	517.563	25.66	90.1113	56.8907	16.7275	36.2378	110.776	619.151	692.746	433.702	376.94	465.276	x
33.05_433.0598m/z		433.06	1	33.0506	2.64265	0	0.00021136	0.00392899	133.807	Pseudomonas aeruginosa parental	plasmid 2	100 - 16.3	7526.94	71.52	16602.6	11577.2	6454.14	2461.52	539.32	98.3996	13.6311	100.12	37.3234	31.7873
18.70_444.6430m/z		444.643	1	18.7023	0.473017	0	0.000212881	0.0039475	7.26426	plasmid 2	Pseudomonas aeruginosa parental	100 - 1.79	1853.07	9.4	63.3441	174.98	280.783	382.972	373.394	2037.47	1955.75	1576.26	1852.68	1843.19
17.47_354.0622m/z		354.062	1	17.4733	1.22853	0	0.00021372	0.0039533	5.90619	Pseudomonas aeruginosa parental	plasmid 2	100 - 8.77 - 1.53	988.558	34.6	1594.28	1050.27	1161.25	733.684	403.307	140.825	137.736	153.501	134.631	270.191	x
9.14_183.1027m/z		183.103	1	9.14445	0.424917	0	0.000216399	0.00399301	2.78679	plasmid 2	Pseudomonas aeruginosa parental	100 - 3.47	401.501	23.38	96.081	145.872	120.518	149.066	208.828	345.9	327.736	332.757	534.898	466.215
11.71_243.0273m/z		243.027	1	11.7143	0.981183	0	0.00022031	0.00405522	2.26035	plasmid 2	Pseudomonas aeruginosa parental	100 - 6.6 - 1.51	329.425	13	137.207	99.3566	184.338	182.389	125.415	275.488	373.915	348.181	292.743	356.798
29.69_323.6916m/z		323.692	1	29.6915	0.930483	0	0.000233626	0.00428981	33.3502	Pseudomonas aeruginosa parental	plasmid 2	100 - 1.46	171.737	40.25	251.486	222.764	179.39	118.505	86.5394	0.364483	1.02253	24.1867	0.0681807	0.105652
31.14_512.5748m/z		512.575	1	31.1372	0.464583	0	0.000238358	0.00436603	32.9076	Pseudomonas aeruginosa parental	plasmid 2	100 - 11.2	3140.83	63.52	5904.31	4187.85	2855.1	2047.48	709.412	18.4245	152.4	189.505	33.0422	83.8477
20.57_853.0526m/z		853.053	1	20.5745	0.62	0	0.000245129	0.00447912	4.79384	plasmid 2	Pseudomonas aeruginosa parental	100 - 24.2 - 6.31 - 0.264	2595.09	23.28	351.331	290.92	365.41	824.909	874.125	2824.88	2691.76	3000.8	1534.33	2923.69
16.99_388.6803m/z		388.68	1	16.9875	1.44215	0	0.000251924	0.00459211	89.1036	Pseudomonas aeruginosa parental	plasmid 2	100	882.887	20.39	783.565	1189.72	743.762	893.175	804.209	0	33.1797	0	16.363	0
8.71_188.0927m/z		188.093	1	8.71482	0.695833	0	0.000255371	0.00464367	22.4209	plasmid 2	Pseudomonas aeruginosa parental	100 - 5.86	55.9017	21.28	0	12.4664	0	0	0	58.6561	64.5693	37.3439	66.9942	51.9451	x
16.04_417.1915m/z		417.191	1	16.035	0.317617	0	0.000265775	0.00482118	36.1788	Pseudomonas aeruginosa parental	plasmid 2	100	249.874	37.04	172.915	281.407	211.751	185.791	397.507	0	0	34.5333	0	0
28.45_64.9525m/z		64.9525	1	28.4509	0.36285	0	0.000268223	0.00485387	Infinity	Pseudomonas aeruginosa parental	plasmid 2	100	31.6341	106.77	86.8517	38.6678	21.1377	3.01758	8.49573	0	0	0	0	0
18.86_436.0176m/z		436.018	1	18.8611	0.468267	0	0.000270005	0.00487437	1.79026	Pseudomonas aeruginosa parental	plasmid 2	100 - 5.5 - 4.81	843.875	14.06	1017.62	725.251	742.582	961.652	772.269	531.669	457.652	548.728	402.902	415.902
30.47_517.0271m/z		517.027	1	30.4659	0.61905	0	0.000280596	0.00505342	57.9491	Pseudomonas aeruginosa parental	plasmid 2	100 - 12	1323.43	53.68	2342.51	1659.47	974.383	1166.35	474.44	78.3221	1.44895	1.7212	28.2457	4.45121	x
18.06_656.0742m/z		656.074	1	18.0623	1.07028	0	0.000291681	0.00524049	1.98721	Pseudomonas aeruginosa parental	plasmid 2	100 - 20.2 - 1.76	2324.99	15.98	1866.23	2160.58	2321.3	2881.8	2395.03	1282.52	878.87	1329.85	990.506	1368.13	x
7.64_146.0458m/z		146.046	1	7.64022	1.1608	1	0.000303877	0.00544657	8.66699	Pseudomonas aeruginosa parental	plasmid 2	100 - 4.11 - 0.486 - 0.496	8062.73	14.7	19414.1	8322.21	5313.9	3831.53	3431.9	1145.05	893.993	858.852	967.785	785.721	x	x	x	x	x	x	x	x	HMDB02393	N-Methyl-D-aspartic acid	M-H	C5H9NO4	45	26.8	-0.673152	97.3031	-2.09978	http://www.hmdb.ca/metabolites/HMDB02393
24.10_331.1078m/z		331.108	1	24.1027	0.826933	0	0.000318666	0.00569806	1.71497	plasmid 2	Pseudomonas aeruginosa parental	100 - 1.34	4697.48	11.36	2329.14	2242.35	2758.24	3238.91	3126.85	3999.57	4716.77	5328.05	5077.25	4365.77
30.72_395.0472m/z		395.047	1	30.7244	2.42772	0	0.000320741	0.00572154	132.683	Pseudomonas aeruginosa parental	plasmid 2	100 - 19.2 - 2.8	9883.58	57.75	15631	15740.5	9913.85	5963.02	2169.47	76.4792	109.492	1.63482	81.8882	102.957
31.60_373.0276m/z		373.028	1	31.6026	7.50212	0	0.000334721	0.00595676	212.613	Pseudomonas aeruginosa parental	plasmid 2	100	14786.5	26.89	17192.9	19107.5	15968.9	12577.3	9085.75	0	98.903	94.6442	27.1979	126.987	x
31.86_430.3844m/z		430.384	1	31.8623	6.6753	0	0.000337344	0.00598925	235.226	Pseudomonas aeruginosa parental	plasmid 2	100	15395.1	45.56	6714.21	10628.3	15444.2	19978.4	24210.5	109.595	0	114.18	72.3823	31.0844
18.76_339.5544m/z		339.554	1	18.7584	0.364683	0	0.000341147	0.00604248	3.40358	plasmid 2	Pseudomonas aeruginosa parental	100	869.246	20.74	115.994	258.505	269.355	321.729	311.375	1067.25	838.879	595.814	991.172	853.118
11.51_258.1351m/z		258.135	1	11.5079	0.257683	0	0.000346266	0.00611873	22.5397	plasmid 2	Pseudomonas aeruginosa parental	100	97.5793	19.36	0	0	0	0	21.6461	86.1299	124.645	96.3312	75.2371	105.553
6.38_91.0221m/z		91.0221	1	6.37557	2.45243	0	0.000347249	0.00612169	2.45679	plasmid 2	Pseudomonas aeruginosa parental	100 - 2.87 - 5.15 - 0.0818	6794.58	10.53	1662.67	2406.3	2692.65	2817.9	4248.63	7450.83	6998.52	7349.08	5722.43	6452.07	x
17.42_322.0459m/z		322.046	1	17.4172	1.12582	0	0.000351669	0.00618509	2.6664	Pseudomonas aeruginosa parental	plasmid 2	100 - 7.14 - 0.333	8571.09	21.92	10237.1	10145.2	9170.37	7404.55	5898.31	2240.53	3876.99	4216.44	2339.84	3398.61	x
19.22_134.0472m/z		134.047	1	19.2228	0.989117	0	0.000371804	0.00652395	1.46169	Pseudomonas aeruginosa parental	plasmid 2	100 - 2.77	1073.6	10.2	1173.06	1175.59	1077.73	1028.13	913.491	869.342	714.149	717.402	677.323	694.244	x
12.02_264.0404m/z		264.04	1	12.0243	0.258533	0	0.00037773	0.00661247	Infinity	Pseudomonas aeruginosa parental	plasmid 2	100 - 2.13	15.4593	86.22	2.38218	3.73734	12.6841	26.5639	31.9289	0	0	0	0	0
7.22_256.0944m/z		256.094	1	7.22338	0.31875	0	0.000380867	0.00664076	1.98765	plasmid 2	Pseudomonas aeruginosa parental	100 - 6.53	1930.54	8.9	841.97	736.758	1451.32	870.603	955.671	1921.06	1907.34	1739.77	2209.69	1874.82	x
32.33_313.0633m/z		313.063	1	32.3275	1.5516	0	0.000381114	0.00664076	232.46	Pseudomonas aeruginosa parental	plasmid 2	100 - 0.402	24343.1	17.48	20155.1	29550.1	27160.6	24926.1	19923.4	233.741	193.575	41.7133	0	54.5687
25.66_437.0901m/z		437.09	1	25.6567	1.91885	0	0.000386097	0.00671201	2.20751	plasmid 2	Pseudomonas aeruginosa parental	100 - 14.8 - 1.16	7630.79	6.62	3178.3	2370.33	2591.96	4307.14	4835.98	8467.4	7580.73	7152.14	7620.2	7333.47	x
7.54_110.9852m/z		110.985	1	7.5366	1.69777	0	0.000394061	0.00683463	7.81719	Pseudomonas aeruginosa parental	plasmid 2	100	1075.46	7.14	1731.99	1708.12	1017.36	593.676	326.166	138.229	149.915	122.429	139.466	137.845	x
20.21_610.0583m/z		610.058	1	20.2132	0.154967	0	0.000395381	0.00684173	4.68377	Pseudomonas aeruginosa parental	plasmid 2	100	937.878	41.18	1497	1099.91	934.616	573.583	584.286	340.612	105.343	163.767	215.537	175.942
3.85_88.0040m/z		88.004	1	3.84547	1.601	0	0.000398488	0.00687964	38.2947	plasmid 2	Pseudomonas aeruginosa parental	100	175.981	33.53	0	10.1023	12.8749	0	0	116.858	216.069	199.763	109.397	237.817
28.50_581.2507m/z		581.251	1	28.5023	0.4665	0	0.000402757	0.0069374	4.68221	Pseudomonas aeruginosa parental	plasmid 2	100	1226.02	37.56	1245.55	1980.19	1052.27	740.656	1111.46	414.375	207.326	334.929	238.385	114.222
20.57_426.0253m/z		426.025	1	20.5745	2.96872	0	0.000408058	0.00701261	1.52672	plasmid 2	Pseudomonas aeruginosa parental	100 - 11.2 - 2.42	107921	10.26	65634.1	62741.3	64735.4	83618.4	76712.3	103115	111549	117535	90942.2	116464
34.40_203.0024m/z		203.002	1	34.4023	1.9805	0	0.000424983	0.0072868	5.16113	plasmid 2	Pseudomonas aeruginosa parental	100 - 15.3	269.852	15.89	15.4843	65.714	35.8787	56.2309	88.1195	240.385	278.657	257.927	339.713	232.579
27.99_336.5336m/z		336.534	1	27.9856	0.516417	0	0.00043162	0.00738376	Infinity	Pseudomonas aeruginosa parental	plasmid 2	100 - 0.508	1.93281	56.05	1.54562	2.21478	3.5583	0.595054	1.75028	0	0	0	0	0
3.74_94.9807m/z		94.9807	1	3.74262	0.98105	0	0.000436686	0.00745344	19.5894	plasmid 2	Pseudomonas aeruginosa parental	100 - 0.724 - 0.39	30.1805	48.72	0	0	7.70327	0	0	22.0183	32.1768	51.3079	11.8412	33.5584	x
29.95_311.0291m/z		311.029	1	29.9493	1.23962	0	0.000440296	0.00749801	113.673	Pseudomonas aeruginosa parental	plasmid 2	58.1 - 100	1904.83	53.37	2927.9	2850.96	1899.09	1286.36	559.836	22.898	0	0	60.8876	0
17.47_338.0676m/z		338.068	1	17.4733	1.44623	0	0.000448875	0.00762423	2.08802	plasmid 2	Pseudomonas aeruginosa parental	100 - 10.1 - 3.58 - 0.0169	3095.38	8.61	2046.27	979.973	1219.24	1445.43	1721.32	3501.69	3102.19	3154.61	2905.09	2813.34	x
18.01_402.9970m/z		402.997	1	18.0109	0.91145	0	0.000449738	0.00762423	19.4399	Pseudomonas aeruginosa parental	plasmid 2	100 - 9.27 - 1.79	1077.73	47.18	2071.74	1536.26	1097.86	464.797	218.013	42.1655	18.975	88.1921	66.5044	61.3601	x
17.69_311.1879m/z		311.188	1	17.6881	0.481483	0	0.00046182	0.00781141	1.52342	plasmid 2	Pseudomonas aeruginosa parental	100 - 7.76	1228.84	10.54	692.659	754.323	898.624	875.085	812.45	1451.7	1105.09	1284.29	1243.06	1060.05
18.81_338.0503m/z		338.05	1	18.8098	2.96872	0	0.000467694	0.007893	1.56104	Pseudomonas aeruginosa parental	plasmid 2	100 - 8.55 - 3.57 - 0.175	10280	11.63	12824.3	9852.99	9480.44	9960.03	9282.11	6498.48	7207.92	5856.64	7518.83	5844.9
3.38_404.1077m/z		404.108	1	3.38003	0.671683	0	0.000474269	0.007986	2.66325	plasmid 2	Pseudomonas aeruginosa parental	100 - 10.4 - 0.242	13887	19.88	3316.28	4961.29	8201.96	4000.6	5591.36	14964.9	14735.7	10647.6	17480.1	11606.6
26.38_421.0371m/z		421.037	1	26.3839	1.8123	0	0.000477281	0.00801875	6.12525	Pseudomonas aeruginosa parental	plasmid 2	100	1032.34	33.56	1139.67	1273.3	1198.4	1129.13	421.174	240.989	92.3412	71.6134	209.18	228.565	x
17.47_306.0775m/z		306.077	1	17.4733	1.5496	1	0.000485538	0.0081344	1.55331	plasmid 2	Pseudomonas aeruginosa parental	100 - 10.2 - 4.03 - 0.369 - 0.0204	86413.4	9.26	49281.4	46262.5	54227.9	63585.4	64802	92063.1	84242.5	96284.6	75687	83789.6	x	x		x	x	x	x
22.13_610.0589m/z		610.059	1	22.1325	0.46885	0	0.000486331	0.0081344	6.06791	Pseudomonas aeruginosa parental	plasmid 2	100	1924.05	49.42	3540.59	1950.3	1608.93	1366.43	1153.98	319.905	131.057	617.976	182.932	333.557	x
34.04_473.5543m/z		473.554	1	34.041	0.416683	0	0.000491294	0.00819914	125.409	Pseudomonas aeruginosa parental	plasmid 2	100	618.695	107.06	1660.88	878.008	336.262	73.2339	145.088	0	19.9363	0	4.73068	0
32.22_682.0936m/z		682.094	1	32.2239	1.03298	0	0.00049914	0.00830122	8.40621	Pseudomonas aeruginosa parental	plasmid 2	100	4142.93	43.52	8243.06	4803.98	3303.53	1571.67	2792.4	620.537	645.474	664.945	345.477	187.774	x
31.97_427.0565m/z		427.056	1	31.966	0.7256	0	0.00049962	0.00830122	270.295	Pseudomonas aeruginosa parental	plasmid 2	26.2 - 100	1384.22	105.65	3490.68	2232.14	970.096	135.589	92.5829	0.411468	0	20.3385	0	4.85572
10.72_481.6618m/z		481.662	1	10.7169	0.5808	0	0.000502356	0.00832824	68.0973	Pseudomonas aeruginosa parental	plasmid 2	100 - 2.42	1986.57	18.41	1410.45	2394.08	2178.75	1972.99	1976.6	32.9576	37.3688	35.5393	39.9972	0	x
29.95_466.5457m/z		466.546	1	29.9493	0.825767	0	0.000522071	0.00863602	128.345	Pseudomonas aeruginosa parental	plasmid 2	100 - 1.04	9239.07	50.03	16386.6	10997.1	7865.65	6193.37	4752.68	200.388	127.717	0	14.6862	17.139	x
18.76_228.7424m/z		228.742	1	18.7584	0.313317	0	0.000540564	0.00892228	23.7668	plasmid 2	Pseudomonas aeruginosa parental	100	81.8739	58.67	0	0	0	0	17.2244	30.4115	61.1697	127.786	138.019	51.9836
17.37_241.0119m/z		241.012	1	17.3658	3.3893	0	0.000546236	0.00899613	6.1852	Pseudomonas aeruginosa parental	plasmid 2	100 - 4.65 - 0.209	7823.45	29.58	11153.3	9061.94	7169.68	6464.1	5268.22	354.009	1613.55	2028.11	684.064	1644.6
32.90_358.0337m/z		358.034	1	32.8953	0.258017	0	0.000551008	0.00905486	32.4842	Pseudomonas aeruginosa parental	plasmid 2	100	161.424	49.11	222.389	157.032	225.205	172.275	30.218	0	24.8465	0	0	0
6.07_74.9906m/z		74.9906	1	6.0657	1.35542	0	0.000557933	0.00914864	2.96169	plasmid 2	Pseudomonas aeruginosa parental	100 - 3.35	457.117	7.57	70.5564	136.966	146.595	158.053	259.546	471.088	471.036	497.273	407.683	438.507	x
16.62_266.9378m/z		266.938	1	16.6189	3.71495	0	0.000577765	0.0094532	7.09137	plasmid 2	Pseudomonas aeruginosa parental	100	1044.38	24.61	313.298	75.7999	47.5899	52.7564	246.93	977.57	838.074	833.746	1119.13	1453.38	x
17.47_272.0891m/z		272.089	1	17.4733	1.4974	0	0.000604298	0.00986583	1.29246	plasmid 2	Pseudomonas aeruginosa parental	100 - 7.68 - 0.123 - 0.144	3765.52	5.41	3383.89	2875.44	2649.11	2860.52	2798.24	3638.63	3974.89	3605.16	4000.7	3608.22	x
17.58_155.0352m/z		155.035	1	17.5806	0.967267	0	0.00061813	0.0100697	3.21953	plasmid 2	Pseudomonas aeruginosa parental	100	68.4954	18.69	21.8385	17.1734	35.4932	22.375	9.49459	60.9985	63.6925	57.3476	89.6234	70.815	x
23.28_373.5566m/z		373.557	1	23.2764	0.4641	0	0.000621459	0.0101021	3.69407	plasmid 2	Pseudomonas aeruginosa parental	100	899.4	33.91	126.788	234.166	331.295	211.918	313.188	727.126	1560.45	609.916	913.567	685.944
16.04_304.0620m/z		304.062	1	16.035	0.588383	0	0.000627298	0.010175	1.57216	plasmid 2	Pseudomonas aeruginosa parental	100 - 6.51 - 0.187	5307.57	10.95	2889.44	3032.37	3072.63	3940.78	3944.63	6059.31	5131.8	5582.17	4484.15	5280.43	x
32.59_435.1425m/z		435.143	1	32.5854	0.31005	0	0.000639789	0.0103552	21.0037	plasmid 2	Pseudomonas aeruginosa parental	100	156.718	39.01	0	0	0	0	37.3071	187.982	66.1751	228.708	134.343	166.38
28.35_380.0353m/z		380.035	1	28.3471	0.465267	0	0.000653647	0.0105505	18.214	Pseudomonas aeruginosa parental	plasmid 2	100	87.6968	41.04	42.2032	122.149	126.81	74.5939	72.7284	0	0	0	24.074	0
14.66_254.9912m/z		254.991	1	14.6644	2.70778	0	0.000654667	0.0105505	89.1902	Pseudomonas aeruginosa parental	plasmid 2	100 - 5.8 - 0.598	2787.51	69.06	5824.68	3361.59	2322.29	1443.06	985.932	0	24.2243	47.5232	57.2783	27.2419	x
26.80_441.0516m/z		441.052	1	26.7975	0.567683	0	0.000666737	0.010722	6.45735	Pseudomonas aeruginosa parental	plasmid 2	100 - 18.9	355.661	31.32	351.065	490.175	443.728	248.735	244.603	99.8062	28.3051	14.6469	51.9586	80.6754	x
19.22_565.2735m/z		565.274	1	19.2228	0.46515	0	0.000672088	0.010785	5.50493	Pseudomonas aeruginosa parental	plasmid 2	100 - 23	2049.99	28.76	2498.99	2640.86	2191.76	1705.69	1212.64	724.761	452.126	118.44	356.678	209.949	x
10.72_482.1635m/z		482.163	1	10.7169	0.473383	0	0.000681492	0.0108911	49.1618	Pseudomonas aeruginosa parental	plasmid 2	100	740.632	22.39	514.512	906.893	900.303	710.378	671.074	0	0	55.4375	19.8884	0	x
19.12_679.6682m/z		679.668	1	19.1191	0.568133	0	0.000681598	0.0108911	2.53661	plasmid 2	Pseudomonas aeruginosa parental	100	2493.5	8.25	505.928	951.671	1015.94	1574.26	867.225	2333.45	2831.81	2363.27	2394.47	2544.48
8.55_232.9250m/z		232.925	1	8.55137	0.480983	0	0.000684843	0.0109197	250.13	plasmid 2	Pseudomonas aeruginosa parental	100 - 13.7	750.432	183.6	0	0	15.0008	0	0	309.688	106.159	60.795	3208.32	67.1948
23.59_102.0560m/z		102.056	1	23.5864	7.03415	0	0.000699258	0.0111029	3.57736	Pseudomonas aeruginosa parental	plasmid 2	100 - 3.93	3726.85	12.22	7270.05	3844.03	2876.01	2454.71	2189.48	1241.41	1068.99	1031.68	914.868	951.997	x
15.09_471.7095m/z		471.71	1	15.0901	0.312683	0	0.000699293	0.0111029	22.1795	Pseudomonas aeruginosa parental	plasmid 2	100	411.534	31.03	530.488	551.171	373.801	354.845	247.364	0	0	0	0	92.7735
17.09_348.5589m/z		348.559	1	17.0949	0.158817	0	0.000701567	0.0111155	19.7281	plasmid 2	Pseudomonas aeruginosa parental	100	137.244	51.77	0	0	0	34.7839	0	253.187	146.647	91.0721	71.2345	124.082
10.56_364.1209m/z		364.121	1	10.562	0.413517	0	0.000704082	0.0111319	3.08743	plasmid 2	Pseudomonas aeruginosa parental	100 - 5.16	880.353	20	213.877	427.374	426.129	183.223	175.102	602.166	961.389	903.468	857.101	1077.64
19.17_254.0072m/z		254.007	1	19.1714	0.206483	0	0.000707736	0.0111662	2.18794	plasmid 2	Pseudomonas aeruginosa parental	100	549.326	19.34	200.941	172.903	278.383	266.562	336.557	405.46	657.328	649.779	534.588	499.473	x
12.18_165.0402m/z		165.04	1	12.1792	0.365917	0	0.000728057	0.0114627	26.8016	Pseudomonas aeruginosa parental	plasmid 2	100 - 3.44	144.741	44.36	252.785	154.23	103.943	98.733	114.015	10.0623	0	8.46025	0	8.47972
32.33_447.7361m/z		447.736	1	32.3275	0.3607	0	0.000742774	0.0116699	29.9357	Pseudomonas aeruginosa parental	plasmid 2	100 - 10.8	428.821	50.77	379.287	678.551	500.52	496.175	89.5729	0	71.6238	0	0	0
25.39_331.0195m/z		331.019	1	25.394	0.731483	0	0.000768554	0.0120498	1.98078	plasmid 2	Pseudomonas aeruginosa parental	100 - 0.47	949.508	10.08	327.708	409.49	431.931	532.369	695.3	1042.98	896.674	1013.97	809.179	984.736
31.55_366.0602m/z		366.06	1	31.5504	1.34515	0	0.000786518	0.0123057	19.0079	plasmid 2	Pseudomonas aeruginosa parental	100	363.18	20.77	0	0	0	0	95.5339	339.018	392.869	285.836	319.319	478.86
16.20_197.0223m/z		197.022	1	16.1985	1.31588	0	0.000804955	0.012568	6.55703	plasmid 2	Pseudomonas aeruginosa parental	100 - 3.94 - 0.318	20679.3	11.07	2336.51	6046.26	5518.34	754.614	1113.1	21428.1	20787.3	18092.9	24015	19073.2
19.17_569.0800m/z		569.08	1	19.1714	0.361483	0	0.000808057	0.0125903	2.62613	plasmid 2	Pseudomonas aeruginosa parental	100	1116.75	26.82	304.011	432.161	311.962	653.382	424.713	777.696	1324.15	1459.53	836.265	1186.11
19.17_421.0015m/z		421.001	1	19.1714	0.933433	0	0.000810949	0.0126092	1.4549	Pseudomonas aeruginosa parental	plasmid 2	100 - 6.96 - 0.348	15467.6	4.69	16469	15967.5	15202.6	14940.1	14759.1	8467.91	11238.5	12352.7	9432.21	11665.8	x
30.47_492.5733m/z		492.573	1	30.4659	1.54972	0	0.000830598	0.012888	136.986	Pseudomonas aeruginosa parental	plasmid 2	100	3656.76	76.77	9155.81	5131.26	2510.81	900.506	585.418	45.0211	11.4221	46.2178	30.8113	0
21.98_102.0560m/z		102.056	1	21.9776	3.4813	0	0.000835122	0.0129315	3.12106	Pseudomonas aeruginosa parental	plasmid 2	100 - 3.39	2258.26	11.38	4272.32	2266.06	1783.63	1543.42	1425.87	857.056	726.571	719.536	673.3	641.314	x
30.67_446.7303m/z		446.73	1	30.6721	1.44662	0	0.000839864	0.0129781	66.3752	Pseudomonas aeruginosa parental	plasmid 2	100 - 30.6	3186.85	34.03	2352.9	4746.98	3853.98	2771.91	2208.48	146.833	2.52626	22.9605	67.744	0
19.22_114.9330m/z		114.933	1	19.2228	0.8306	0	0.000842648	0.0129851	7.31802	Pseudomonas aeruginosa parental	plasmid 2	100	297.817	41.53	500.469	320.4	263.393	212.794	192.028	122.488	29.7688	11.6967	25.993	13.5358	x
30.47_629.0537m/z		629.054	1	30.4659	0.6713	0	0.000843774	0.0129851	7.32537	Pseudomonas aeruginosa parental	plasmid 2	100 - 16.4	4850.56	32.06	11134.4	5463.4	3246.59	2652.47	1755.9	918.781	843.473	566.43	407.833	574.278	x
14.56_197.1549m/z		197.155	1	14.557	1.47925	0	0.000847001	0.0130081	4.24924	plasmid 2	Pseudomonas aeruginosa parental	100	307.298	11.31	23.9058	59.0488	53.3938	52.9512	172.292	337.759	257.483	303.672	342.722	294.852	x
21.71_477.5674m/z		477.567	1	21.7111	0.835317	0	0.000861334	0.0132013	159.228	Pseudomonas aeruginosa parental	plasmid 2	100 - 1.65	1664.37	118.06	4934.67	1932.72	1032.21	375.323	46.9195	0	0	52.2615	0	0.002276
11.35_306.0508m/z		306.051	1	11.353	0.7265	1	0.000868661	0.0132864	1.4965	plasmid 2	Pseudomonas aeruginosa parental	100 - 8.72 - 0.366	15918.5	9.14	8300.34	10351	10861	10990.7	12682.9	18200.4	16448.4	15459.7	14794.1	14690		x		x		x	x	x	HMDB01202	dCMP (unconfirmed)	M-H	C9H14N3O7P	39.1	0	3.85661	96.153	1.09297	http://www.hmdb.ca/metabolites/HMDB01202
21.19_400.1670m/z		400.167	1	21.1945	1.77195	0	0.000881209	0.0134345	2.10964	Pseudomonas aeruginosa parental	plasmid 2	100	1083.26	20	728.061	1069.31	1117.01	1296	1205.91	637.677	559.664	477.281	343.755	549.027
21.56_243.0807m/z		243.081	1	21.5559	0.36645	0	0.000881919	0.0134345	2.13528	plasmid 2	Pseudomonas aeruginosa parental	100	681.392	10.88	187.935	278.825	331.092	343.125	454.581	554.839	734.832	734.29	698.989	684.009
17.04_249.0557m/z		249.056	1	17.0436	0.1635	0	0.000883979	0.0134386	3.80483	plasmid 2	Pseudomonas aeruginosa parental	100	438.716	35.55	64.706	60.4536	118.589	153.775	179.001	268.071	379.956	692.454	431.383	421.718
22.65_377.0393m/z		377.039	1	22.6527	0.678867	0	0.000889316	0.0134925	2.26479	Pseudomonas aeruginosa parental	plasmid 2	100	228.838	19.72	243.906	162.277	275.456	256.795	205.755	77.1264	102.958	158.905	78.8218	87.3964	x
20.11_278.5286m/z		278.529	1	20.1092	0.62035	0	0.000915043	0.0138548	14.3744	plasmid 2	Pseudomonas aeruginosa parental	100 - 0.299	41.6256	47.96	0	0	0	14.4791	0	46.6781	69.8587	27.4202	46.0096	18.1614
26.44_414.5426m/z		414.543	1	26.4353	0.413567	0	0.000926986	0.0140074	2.46124	plasmid 2	Pseudomonas aeruginosa parental	100 - 4.83	249.72	26.43	100.268	109.567	71.3303	77.078	149.061	349.71	242.505	253.522	164.729	238.133
3.23_227.0024m/z		227.002	1	3.22512	2.17702	0	0.000933857	0.0140829	13.7793	plasmid 2	Pseudomonas aeruginosa parental	100	90.1444	28.53	0	0	0	0	32.7102	90.8048	84.8756	98.4545	123.937	52.6507
27.99_336.0319m/z		336.032	1	27.9856	1.03327	0	0.000954421	0.0143641	23.3261	Pseudomonas aeruginosa parental	plasmid 2	100 - 2.6	158.323	29.5	207.245	191.883	174.693	113.883	103.91	0	19.4118	0	7.15368	7.37131
9.62_313.1671m/z		313.167	1	9.62073	0.481	0	0.000962168	0.0144292	1.72787	plasmid 2	Pseudomonas aeruginosa parental	100 - 6.78	995.766	12.2	428.927	503.031	621.661	569.524	758.339	1151.02	1095.06	869.773	910.045	952.926
18.01_319.5373m/z		319.537	1	18.0109	0.967517	0	0.000963988	0.0144292	14.8535	plasmid 2	Pseudomonas aeruginosa parental	100 - 4.79	167.888	29.25	0	0	0	56.5146	0	152.246	136.387	239.805	193.761	117.241	x
3.38_374.1095m/z		374.11	1	3.38003	0.155	0	0.000964508	0.0144292	22.3086	plasmid 2	Pseudomonas aeruginosa parental	100	528.159	48.52	0	0	118.376	0	0	159.447	756.717	453.38	786.953	484.298
21.14_395.5521m/z		395.552	1	21.1431	0.41275	0	0.000969698	0.014478	2.48946	plasmid 2	Pseudomonas aeruginosa parental	100	582.147	16.68	180.417	177.934	368.987	293.369	148.515	693.974	595.881	587.795	426.102	606.982
25.61_377.0463m/z		377.046	1	25.6054	0.525133	0	0.000981434	0.0146183	28.1159	Pseudomonas aeruginosa parental	plasmid 2	100 - 26.4	46.1394	86.08	80.0233	28.3356	96.9627	9.29834	16.077	2.14971	4.5522	1.50331	0	0
26.95_485.0675m/z		485.068	1	26.9516	0.412683	0	0.000982991	0.0146183	Infinity	Pseudomonas aeruginosa parental	plasmid 2	100	348.312	89.72	820.643	419.193	357.437	142.588	1.69746	0	0	0	0	0
7.80_159.0665m/z		159.066	1	7.79513	0.159367	0	0.0010027	0.014882	4.3593	plasmid 2	Pseudomonas aeruginosa parental	100	91.963	43.06	13.5767	15.9398	14.3554	12.7705	48.8368	82.5622	50.5819	83.74	157.954	84.9767
24.77_473.5637m/z		473.564	1	24.7741	0.36135	0	0.00101376	0.0150015	23.7322	Pseudomonas aeruginosa parental	plasmid 2	100	150.871	81.84	331.712	225.72	69.4915	84.4705	42.9637	0	0	0	0	31.7863
17.37_502.0752m/z		502.075	1	17.3658	0.3735	0	0.00101475	0.0150015	3.96599	plasmid 2	Pseudomonas aeruginosa parental	100 - 16.3 - 67.9	998.957	39.64	114.247	195.151	238.918	398.09	312.997	569.085	720.755	1586.74	1137.97	980.238	x
18.76_343.1171m/z		343.117	1	18.7584	0.41695	0	0.00103642	0.0152918	3.34655	plasmid 2	Pseudomonas aeruginosa parental	100 - 0.256 - 0.599	1335.96	18.86	182.484	240.611	499.755	353.44	719.732	968.637	1484.35	1367.36	1627.88	1231.56
16.20_137.9906m/z		137.991	1	16.1985	0.4265	0	0.00104822	0.0154356	5.62789	plasmid 2	Pseudomonas aeruginosa parental	100 - 0.319	2798.87	14.41	342.772	897.448	922.787	130.045	193.558	3097.16	2856.58	2438.75	3264.07	2337.81
17.09_313.0405m/z		313.04	1	17.0949	1.17073	0	0.00105365	0.0154852	88.3737	Pseudomonas aeruginosa parental	plasmid 2	100 - 0.541	6332.27	44.62	9107.71	9052.8	6355.85	4467.36	2677.65	127.091	0	21.6697	74.3953	135.111
8.23_103.0400m/z		103.04	1	8.22915	1.81368	2	0.0010709	0.015708	1.7402	plasmid 2	Pseudomonas aeruginosa parental	100 - 3.51 - 0.301	2515.48	15.76	1194.17	1252.96	1492.4	1529.24	1758.81	2328.69	2455.27	2154.66	3431.98	2206.79		x	x	x	x	x	x		HMDB00008	2-Hydroxybutyric acid	M-H	C4H8O3	54.5	73.3	-0.187528	98.6516	2.89915	http://www.hmdb.ca/metabolites/HMDB00008
22.34_649.0797m/z		649.08	1	22.3389	0.206367	0	0.00108738	0.0159127	5.01435	Pseudomonas aeruginosa parental	plasmid 2	100	1116.25	41.33	1617.06	1607.99	695.98	733.937	926.289	448.163	176.514	263.69	144.927	79.7622
20.57_134.0472m/z		134.047	1	20.5745	1.08405	0	0.0010891	0.0159127	1.4303	Pseudomonas aeruginosa parental	plasmid 2	100 - 2.09	1546.94	8.2	1579.27	1801.67	1583.83	1527.43	1242.49	1066.33	1097.05	1157.53	937.743	1149.09
17.15_95.9619m/z		95.9619	1	17.151	0.4297	0	0.00109232	0.0159288	14.9908	plasmid 2	Pseudomonas aeruginosa parental	100	55.5526	31.77	0	7.23372	4.43282	0	6.8623	31.5994	65.0674	57.9744	77.428	45.6937
10.72_173.1184m/z		173.118	1	10.7169	0.727267	0	0.00110549	0.0160895	3.09029	plasmid 2	Pseudomonas aeruginosa parental	100 - 4.94	725.51	21.71	170.833	204.375	248.992	306.217	243.439	634.88	385.252	776.036	1250.32	581.058
25.08_178.0736m/z		178.074	1	25.0841	0.3613	0	0.00111117	0.016141	4.19797	plasmid 2	Pseudomonas aeruginosa parental	100	165.472	16.16	11.3123	33.2124	41.6826	30.4313	80.4477	173.882	155.494	205.722	158.849	133.415
17.47_171.0301m/z		171.03	1	17.4733	1.44847	0	0.00111361	0.0161452	1.58297	plasmid 2	Pseudomonas aeruginosa parental	100	236.704	10.08	169.682	134.695	134.58	156.822	151.883	234.546	202.726	231.251	312.319	202.68	x
23.48_212.0755m/z		212.075	1	23.4827	0.465233	0	0.00114093	0.0165094	13.6093	plasmid 2	Pseudomonas aeruginosa parental	100	36.5859	40.81	0	0	0	0	13.4415	36.4783	46.2703	47.783	41.3129	11.0849
16.62_422.8675m/z		422.867	1	16.6189	1.69978	0	0.00114618	0.0165535	9.74822	plasmid 2	Pseudomonas aeruginosa parental	100 - 30.2 - 31.2	4075.89	27.12	171.76	408.886	41.7096	306.901	1161.32	3524.25	4153.46	3523.64	3220.71	5957.38
12.28_273.0382m/z		273.038	1	12.2828	1.0579	0	0.00116657	0.0167887	3.11063	plasmid 2	Pseudomonas aeruginosa parental	100 - 7.54 - 1.47	263.82	20.42	152.679	68.2896	48.5569	109.245	45.2905	302.649	339.408	224.996	222.544	229.501
21.56_443.1824m/z		443.182	1	21.5559	0.258883	0	0.00116694	0.0167887	2.08808	plasmid 2	Pseudomonas aeruginosa parental	100 - 8.23	1105.45	14.52	325.492	489.585	456.97	694.305	680.688	876.632	1191.11	1136.75	1027.07	1295.67
21.71_257.0784m/z		257.078	1	21.7111	0.783067	0	0.00117886	0.0169278	1.76631	plasmid 2	Pseudomonas aeruginosa parental	100 - 6.54	6316.85	3.69	2797.75	2733.53	3050.13	4640.69	4659.42	6575.24	6556.63	6159.83	6076.83	6215.74
3.07_198.9892m/z		198.989	1	3.07102	1.19508	0	0.00120393	0.0172547	14.5842	plasmid 2	Pseudomonas aeruginosa parental	100	190.093	41	0	0	0	0	65.1706	258.665	263.584	84.27	137.736	206.209
29.59_412.7110m/z		412.711	1	29.5878	1.34315	0	0.00123063	0.0176038	127.424	Pseudomonas aeruginosa parental	plasmid 2	100	805.704	122.52	2307.63	1315.13	283.489	87.0891	35.1849	31.6151	0	0	0	0
19.90_342.5688m/z		342.569	1	19.9028	0.882833	0	0.00123818	0.0176782	1.75511	plasmid 2	Pseudomonas aeruginosa parental	100 - 0.801	2552.05	13.57	1308.75	1265.01	1174.44	1398.85	2123.32	3150.04	2385.11	2484.32	2479.21	2261.58
24.41_419.7243m/z		419.724	1	24.4127	0.72335	0	0.00126264	0.0179932	222.819	Pseudomonas aeruginosa parental	plasmid 2	100	804.571	121.63	2303.17	1270.88	381.633	35.2417	31.9359	18.0544	0	0	0	0
31.29_516.5790m/z		516.579	1	31.2926	0.2068	0	0.00127515	0.0181371	27.3948	Pseudomonas aeruginosa parental	plasmid 2	100	291.682	84.26	621.364	234.619	64.3027	72.8863	465.239	0	0	53.2256	0	0.0111212
18.70_166.9749m/z		166.975	1	18.7023	0.575733	1	0.00131433	0.018659	1.6855	Pseudomonas aeruginosa parental	plasmid 2	100 - 3.14 - 0.987	377.087	12.57	405.362	327.427	384.255	436.968	331.425	253.38	238.302	234.365	151.198	241.373		x			x	x	x	x	HMDB00263	Phosphoenolpyruvic acid	M-H	C3H5O6P	41	0	-0.890106	99.353	1.01228	http://www.hmdb.ca/metabolites/HMDB00263
16.62_246.9365m/z		246.936	1	16.6189	1.3309	0	0.00135727	0.0192322	1.51554	plasmid 2	Pseudomonas aeruginosa parental	100 - 40.4	21733.7	11.09	13951.7	12628.5	15087.8	13348.9	16685.9	19073.6	25033	18625.9	19980.8	25955.2	x
34.93_367.5313m/z		367.531	1	34.9272	0.4773	0	0.00137402	0.0194045	3.08024	Pseudomonas aeruginosa parental	plasmid 2	99.5 - 100	166.076	28.38	129.238	178.149	169.233	117.129	236.632	36.2803	95.5944	65.2065	43.9038	28.5985
9.20_159.1028m/z		159.103	1	9.19582	0.373567	0	0.00137459	0.0194045	3.30371	plasmid 2	Pseudomonas aeruginosa parental	100 - 4.37	323.742	26.2	80.6189	69.8302	89.7603	121.133	128.626	287.368	167.914	306.593	600.485	256.35
29.64_399.0403m/z		399.04	1	29.6401	1.23963	0	0.00138011	0.0194459	1.68224	Pseudomonas aeruginosa parental	plasmid 2	100 - 6.33	2143.48	14.15	2919.2	2005.07	1748.06	2102.34	1942.72	1488.67	1438.31	1113.13	1104.12	1226.7	x
24.93_407.0473m/z		407.047	1	24.9291	0.257683	0	0.00140668	0.0197831	16.1906	plasmid 2	Pseudomonas aeruginosa parental	100	98.6793	64.36	0	0	0	0	30.4742	63.7118	183.588	78.3136	25.3677	142.415
16.62_520.8422m/z		520.842	1	16.6189	1.16737	0	0.00143597	0.0201573	3.83841	plasmid 2	Pseudomonas aeruginosa parental	100 - 41.2 - 38.3	17028.2	17.12	1296.44	3077.58	4775.81	5801.93	7229.5	15783.3	18791.4	14817.6	14482.7	21265.8
16.04_254.0786m/z		254.079	1	16.035	0.742467	0	0.00144071	0.020186	1.93155	plasmid 2	Pseudomonas aeruginosa parental	100 - 1.57	718.607	13.58	251.964	284.571	375.762	470.898	476.982	799.78	699.289	825.125	581.429	687.411
7.96_218.1034m/z		218.103	1	7.95833	1.54748	0	0.00145032	0.0202829	1.93006	plasmid 2	Pseudomonas aeruginosa parental	100 - 9.31 - 0.219	3253.48	12.55	1100.88	1268.11	1893.68	2022.67	2143.1	2916.43	3027.52	3302.38	3939.23	3081.83	x
20.16_707.0995m/z		707.099	1	20.1618	0.258933	0	0.00146579	0.0204612	36.0562	Pseudomonas aeruginosa parental	plasmid 2	100	948.279	51.55	1191.18	1589.12	1034.89	525.344	400.868	109.801	0	21.6992	0	0
30.26_350.0295m/z		350.03	1	30.2594	0.516567	0	0.0015105	0.0210462	5.31075	Pseudomonas aeruginosa parental	plasmid 2	100	319.625	42.39	362.097	450.314	429.982	210.914	144.815	56.1819	19.8496	115.833	70.2791	38.7792
13.50_257.0069m/z		257.007	1	13.4951	0.361183	1	0.00151379	0.0210529	2.46402	plasmid 2	Pseudomonas aeruginosa parental	100 - 4.71	237.502	16.46	147.345	71.6664	49.8329	96.2657	116.83	279.307	273.492	238.033	199.883	196.793	x	x		x	x		x	x
19.02_639.4061m/z		639.406	1	19.0164	0.413117	0	0.00151958	0.0210944	2.33462	plasmid 2	Pseudomonas aeruginosa parental	100	2174.83	22.42	616.72	1358.04	971.549	632.632	1078.84	2026.18	2837.7	1521.32	2407.38	2081.6
29.33_349.4464m/z		349.446	1	29.3299	0.258617	0	0.00152313	0.0211046	11.357	plasmid 2	Pseudomonas aeruginosa parental	100	160.139	41.04	0	0	0	70.5024	0	167.719	113.752	271.232	131.522	116.471
25.34_423.0332m/z		423.033	1	25.3426	0.520417	0	0.00153776	0.0212344	2.20272	plasmid 2	Pseudomonas aeruginosa parental	100 - 9.95	1651.49	10.01	467.892	491.662	792.859	804.201	1192.15	1776.36	1818.43	1600.75	1399.94	1661.97	x
24.31_495.2076m/z		495.208	1	24.3099	1.4472	0	0.00153815	0.0212344	37.5782	Pseudomonas aeruginosa parental	plasmid 2	100	1880.25	20.7	1255.72	2201.5	1954.57	1793.43	2196.05	210.954	14.4863	0	24.738	0
3.43_319.0927m/z		319.093	1	3.43228	1.34312	0	0.00156647	0.0215856	7.91073	Pseudomonas aeruginosa parental	plasmid 2	100 - 0.186	2888.33	45.06	4958.07	3388.86	2124.52	2099.92	1870.26	55.5905	614.13	350.178	162.8	642.876	x
7.12_477.1753m/z		477.175	1	7.11512	0.575583	0	0.00157339	0.0216413	1.7543	plasmid 2	Pseudomonas aeruginosa parental	100 - 19.3 - 1.61	13664.2	18.23	6431.48	8066.28	7081.16	7107.21	10259	9795.07	15013.3	16169.2	14611.7	12732
18.97_352.0472m/z		352.047	1	18.9651	0.309383	0	0.00158221	0.0217229	15.4221	plasmid 2	Pseudomonas aeruginosa parental	100	92.7477	87.8	0	1.65151	28.4183	0	0	77.4507	236.692	47.3752	55.9492	46.271
21.77_197.0568m/z		197.057	1	21.7673	0.52525	0	0.00159347	0.0218375	1.73998	plasmid 2	Pseudomonas aeruginosa parental	100 - 7.33	2360.48	8.51	1159.06	997.512	1127.02	1807.69	1691.76	2704.94	2323.53	2182.81	2268.49	2322.61
9.62_131.0713m/z		131.071	1	9.62073	1.0524	0	0.00159887	0.0218716	1.99492	plasmid 2	Pseudomonas aeruginosa parental	100 - 5.99 - 0.331	681.358	19.95	281.785	335.84	311.662	320.172	458.268	624.847	501.558	615.337	1028.94	636.102	x
7.43_245.0433m/z		245.043	1	7.43387	2.58542	0	0.00160668	0.0219385	1.99222	plasmid 2	Pseudomonas aeruginosa parental	100 - 5.55 - 1.13	93573	16.06	31115.2	41006.6	40651.9	55550	66522.9	70486.7	94562	98283.3	92375.2	112158	x
16.62_326.9039m/z		326.904	1	16.6189	2.69668	0	0.00161022	0.0219469	1.81404	plasmid 2	Pseudomonas aeruginosa parental	100 - 49.2 - 78.1	22496.6	16.17	10776.7	11389.3	14476.3	10688.5	14676.3	16692.3	28972.3	19621.8	20260	26936.7
31.55_254.6981m/z		254.698	1	31.5504	1.39592	0	0.00162156	0.0220614	2.78172	plasmid 2	Pseudomonas aeruginosa parental	100 - 0.0736	1505.37	9.22	239.788	345.688	503.569	818.019	798.758	1715.01	1491.11	1436.81	1341.64	1542.27
21.61_387.5540m/z		387.554	1	21.6073	0.469233	0	0.00162638	0.0220871	2.51665	plasmid 2	Pseudomonas aeruginosa parental	100 - 0.348	2677.14	23.56	821.608	909.989	987.002	1460.31	1139.94	3425.52	1362.67	2573.88	2838.97	3184.66
21.56_533.1751m/z		533.175	1	21.5559	1.25185	0	0.00163971	0.0222279	1.38663	plasmid 2	Pseudomonas aeruginosa parental	100 - 21.9 - 4.24 - 0.194	63618.3	7.43	56659.8	40139.2	40755.3	43977.4	47867.3	56917.6	68784.7	67504.7	62496.9	62387.4	x
20.57_158.9254m/z		158.925	1	20.5745	2.5958	0	0.00166049	0.022469	2.05035	plasmid 2	Pseudomonas aeruginosa parental	100	1874.93	25.46	675.365	821.386	1299.43	914.525	861.505	1769.74	2733.26	1832.13	1646	1393.51
16.04_338.0680m/z		338.068	1	16.035	0.795467	0	0.00167569	0.0226338	1.67327	plasmid 2	Pseudomonas aeruginosa parental	100 - 8.34 - 0.864	7117.28	15.06	4753.23	3369.37	3779.14	4596.13	4769.69	8033.89	7030.59	8215.91	5115.73	7190.29	x
8.18_470.1538m/z		470.154	1	8.1778	0.593033	0	0.0016931	0.022828	60.9752	Pseudomonas aeruginosa parental	plasmid 2	100 - 8.39	2394.81	22.06	3056.3	2691.06	2209.74	2367.58	1649.36	50.1029	76.7537	0	0	69.5188	x
24.10_192.5568m/z		192.557	1	24.1027	0.258267	0	0.00171913	0.0231373	2.50311	plasmid 2	Pseudomonas aeruginosa parental	100	218.626	5.14	46.4005	50.7096	85.6407	118.536	135.421	204.269	224.857	228.05	227.2	208.754
10.87_258.0385m/z		258.039	1	10.8719	0.84235	1	0.00175666	0.0236002	5.68449	Pseudomonas aeruginosa parental	plasmid 2	100 - 5.26 - 0.81	6192.22	25.2	11483.4	9105.3	5281.29	3010.77	2080.36	800.361	1464.12	1047.57	874.098	1260.44	x	x	x	x	x	x	x
30.36_478.0594m/z		478.059	1	30.3631	0.722933	0	0.00177118	0.0237528	69.8971	Pseudomonas aeruginosa parental	plasmid 2	100 - 2.91	4023.01	83.16	9227.27	5444.06	2423.16	1999.15	1021.42	0	99.5157	149.976	34.9428	3.34636
22.18_413.0387m/z		413.039	1	22.1839	8.10672	0	0.0017796	0.0238231	1.62057	Pseudomonas aeruginosa parental	plasmid 2	100	2438.05	8.39	2368.21	3221.98	2650.07	2064.79	1885.2	1597.99	1449.02	1611.27	1554.36	1309.56
16.78_105.0193m/z		105.019	1	16.7776	0.633683	0	0.00179121	0.0239359	1.59878	Pseudomonas aeruginosa parental	plasmid 2	100 - 2.38	698.626	11.27	696.234	625.788	762.352	791.96	616.796	489.369	460.502	442.847	300.722	491.436
18.55_308.0817m/z		308.082	1	18.5481	1.10912	0	0.00179754	0.0239778	Infinity	plasmid 2	Pseudomonas aeruginosa parental	100 - 5.35	3.17041	67.87	0	0	0	0	0	0.662009	4.04449	4.54708	5.48298	1.1155	x
19.17_323.0298m/z		323.03	1	19.1714	2.26187	1	0.00180667	0.0240569	1.68246	Pseudomonas aeruginosa parental	plasmid 2	100 - 9.82 - 1.9	165267	16.4	210637	180660	158065	141904	135069	72830.3	106917	114498	93297.7	103606	x	x	x	x	x	x	x		HMDB00288	Uridine 5'-monophosphate	M-H	C9H13N2O9P	46.5	31.2	3.74937	98.3657	0.951383	http://www.hmdb.ca/metabolites/HMDB00288
10.72_318.0781m/z		318.078	1	10.7169	0.258567	0	0.00183926	0.0244475	1.86125	plasmid 2	Pseudomonas aeruginosa parental	100 - 5	649.985	16.81	447.355	286.578	247.055	340.126	424.988	661.182	776.511	696.131	478.756	637.344
19.75_360.0326m/z		360.033	1	19.7478	0.990267	0	0.00190512	0.0252782	3.70741	Pseudomonas aeruginosa parental	plasmid 2	100	121.929	21.65	131.76	52.9649	142.882	209.453	72.5849	27.3183	37.9684	39.3835	23.3403	36.4294
31.91_556.0489m/z		556.049	1	31.9146	0.467017	0	0.00194203	0.0256892	5.67408	Pseudomonas aeruginosa parental	plasmid 2	100 - 24.4	1828.79	46.94	2786.42	2800.14	1547.99	1439.48	569.935	382.017	182.116	511.212	152.368	383.82	x
25.39_265.6958m/z		265.696	1	25.394	1.04127	0	0.00194293	0.0256892	3.34104	plasmid 2	Pseudomonas aeruginosa parental	100	255.74	19.34	70.514	71.0248	72.0918	24.8067	144.287	251.395	206.814	309.817	208.198	302.476
8.93_94.9905m/z		94.9905	1	8.92967	0.322233	0	0.00197831	0.0261109	2.48876	plasmid 2	Pseudomonas aeruginosa parental	100	134.714	19.04	23.7806	52.2271	56.598	67.429	70.611	140.342	174.836	127.573	105.559	125.262
23.59_702.1321m/z		702.132	1	23.5864	0.2578	0	0.00198757	0.0261871	23.3227	Pseudomonas aeruginosa parental	plasmid 2	100	215.343	59.7	419.074	83.1865	153.306	250.877	170.27	0	20.0625	26.1034	0	0
15.20_127.0766m/z		127.077	1	15.1976	0.519117	0	0.00199122	0.0261892	2.45159	plasmid 2	Pseudomonas aeruginosa parental	100 - 5.95	1443.97	14.31	675.515	486.187	527.474	585.791	670.003	1158.71	785.033	1294.68	2035.56	1945.86
16.14_374.9581m/z		374.958	1	16.1425	0.31755	0	0.00199561	0.0262011	4.66363	plasmid 2	Pseudomonas aeruginosa parental	100 - 2.54	2548.59	11.67	426.52	1049.11	919.343	138.37	199.075	2998.78	2209.08	2445.11	2657.43	2432.56
31.55_315.5261m/z		315.526	1	31.5504	0.983983	0	0.00200591	0.0262904	21.6988	plasmid 2	Pseudomonas aeruginosa parental	100	352.514	11.37	0	0	0	27.6405	53.5886	396.416	337.73	367.612	291.23	369.584
7.43_140.0120m/z		140.012	1	7.43387	1.69485	0	0.00203142	0.0265784	8.393	plasmid 2	Pseudomonas aeruginosa parental	100	36.7901	34.96	0	0	0	0	21.9171	18.6996	36.6104	53.3895	42.9873	32.2635
28.19_629.0543m/z		629.054	1	28.1921	0.36165	0	0.00204884	0.0267597	10.112	Pseudomonas aeruginosa parental	plasmid 2	100	1579.1	54.16	2997.51	1719.21	1063.17	1262.81	852.782	198.865	191.452	14.3055	113.03	263.152
29.02_241.1814m/z		241.181	1	29.0199	0.87915	0	0.00208003	0.0271199	40.8671	plasmid 2	Pseudomonas aeruginosa parental	100 - 42.1	921.039	55.66	0	21.0638	0	19.6752	71.9481	1489.58	1008.07	248.174	1295.45	563.919
18.01_302.5344m/z		302.534	1	18.0109	1.1262	0	0.00208551	0.0271441	2.10269	plasmid 2	Pseudomonas aeruginosa parental	100 - 5.12 - 0.107 - 0.0151	14337.3	14.97	3691.84	5553.85	8127.02	8437.47	8282.57	13909.1	13727.2	17426.4	15077.8	11545.9	x
30.36_638.5784m/z		638.578	1	30.3631	0.61905	0	0.00209483	0.0272183	5.61405	Pseudomonas aeruginosa parental	plasmid 2	100	3025.78	30.97	7925.13	2276.9	1921.92	1717.17	1287.78	417.424	384.335	801.541	588.825	502.702
12.45_319.0445m/z		319.045	1	12.4461	0.954583	0	0.00221555	0.0287344	8.55506	plasmid 2	Pseudomonas aeruginosa parental	100 - 9.14 - 2.11	83.2737	41.04	48.6693	0	0	0	0	131.136	78.2041	53.5622	103.077	50.39	x
17.52_163.0399m/z		163.04	1	17.5245	0.322217	1	0.00221917	0.0287344	18.7814	Pseudomonas aeruginosa parental	plasmid 2	100 - 7.72	52.943	56.18	8.97608	87.5532	57.5739	69.0088	41.6032	5.81143	0	0	8.28314	0	x	x		x	x		x	x	HMDB00205	Phenylpyruvic acid (unconfirmed)	M-H	C9H8O3	39.9	0	-0.93049	97.047	1.80452	http://www.hmdb.ca/metabolites/HMDB00205
28.92_721.1139m/z		721.114	1	28.9163	0.25855	0	0.00223158	0.0288363	40.1018	Pseudomonas aeruginosa parental	plasmid 2	100 - 4.59	1429.45	68.95	3034.2	1593.39	1162.26	885.287	472.098	120.767	0	0	57.4601	0
11.14_289.0340m/z		289.034	1	11.1428	0.26625	2	0.00223472	0.0288363	2.0357	plasmid 2	Pseudomonas aeruginosa parental	100 - 1.89	1068.46	15.25	447.776	319.84	436.287	694.146	726.258	1227.07	1076.83	942.789	1227.13	868.496		x		x	x	x	x	x	HMDB01068	Sedoheptulose 7-phosphate	M-H	C7H15O10P	23.3	17.9	3.44706		-1.92722	http://www.hmdb.ca/metabolites/HMDB01068
12.23_289.0336m/z		289.034	1	12.2305	0.955117	2	0.00227585	0.0293166	8.5771	plasmid 2	Pseudomonas aeruginosa parental	100 - 7.28 - 1.65	58.8641	46.84	0	0	0	34.3147	0	103.388	50.0293	57.8105	27.78	55.313	x	x			x		x
13.44_97.9480m/z		97.948	1	13.4437	0.464083	0	0.00231326	0.0297476	8.99206	Pseudomonas aeruginosa parental	plasmid 2	100 - 43.4	47.2549	41.51	77.5319	51.3963	39.6112	43.5671	24.1683	3.76575	10.2994	4.97486	7.23595	0	x
17.09_627.0858m/z		627.086	1	17.0949	0.532467	0	0.00232898	0.0298985	8.13751	Pseudomonas aeruginosa parental	plasmid 2	100 - 14.3	4069.73	64.67	9267.46	4602.51	3065.31	2383.35	1030.01	1035.89	508.873	310.976	449.728	195.127	x
21.56_459.1410m/z		459.141	1	21.5559	0.469233	0	0.00233861	0.0299709	1.82901	plasmid 2	Pseudomonas aeruginosa parental	100 - 15.9 - 0.284	3663.49	14.04	1337.95	1602.36	1964.62	2567.35	2542.66	2950.96	4279.46	3738.18	3962.54	3386.32
17.31_320.7752m/z		320.775	1	17.3098	0.537	0	0.00234695	0.0300265	7.22431	Pseudomonas aeruginosa parental	plasmid 2	100	30.174	28.96	28.4801	34.5222	25.6047	42.5539	19.7094	0	0	20.8837	0	0
18.70_390.0969m/z		390.097	1	18.7023	0.26165	0	0.00236568	0.0302147	18.1732	plasmid 2	Pseudomonas aeruginosa parental	100	464.84	10.14	0	0	21.0393	106.852	0	455.89	420.057	420.371	513.19	514.691
25.76_363.0696m/z		363.07	1	25.7642	0.365133	0	0.00237914	0.030335	Infinity	Pseudomonas aeruginosa parental	plasmid 2	100 - 10.6	2.8098	60.47	2.98786	4.86139	2.56247	3.4436	0.193709	0	0	0	0	0	x
30.67_294.3437m/z		294.344	1	30.6721	0.309083	0	0.00239255	0.0304543	7.26737	plasmid 2	Pseudomonas aeruginosa parental	100	69.4443	21.33	0	0	0	47.7782	0	62.9355	51.2231	90.6288	76.1383	66.2959
19.17_720.6832m/z		720.683	1	19.1714	0.361467	0	0.00239813	0.0304737	18.3012	plasmid 2	Pseudomonas aeruginosa parental	100	762.565	39.67	0	191.569	16.7679	0	0	1243.15	710.018	836.185	487.912	535.557
13.50_259.0226m/z		259.023	1	13.4951	1.9006	2	0.00241903	0.0306499	1.47349	plasmid 2	Pseudomonas aeruginosa parental	100 - 6.47 - 1.5	47390.6	13.45	32711.3	26417.5	29164.8	34106.3	38411.1	43779.1	52986.2	54085.9	38822.1	47279.7	x	x	x	x	x		x	x
31.29_500.0733m/z		500.073	1	31.2926	0.516833	0	0.00242016	0.0306499	49.6586	Pseudomonas aeruginosa parental	plasmid 2	100 - 2.8	2302.74	74.23	4757.69	3165.76	2050.62	1046.41	493.198	101.965	1.06246	128.829	0	0
14.51_476.0672m/z		476.067	1	14.5056	0.2149	0	0.00242956	0.0307171	10.3032	plasmid 2	Pseudomonas aeruginosa parental	100	83.8096	51.61	1.22561	0	39.4462	0	0	135.021	25.9167	82.8918	60.4013	114.817
8.18_131.0715m/z		131.071	1	8.1778	0.54165	0	0.00245373	0.0309706	1.55407	plasmid 2	Pseudomonas aeruginosa parental	100 - 3.56	996.863	13.66	470.985	670.179	687.386	604.367	774.35	882.151	1011.2	864.589	1203.45	1022.92
17.85_195.0068m/z		195.007	1	17.8473	0.163517	0	0.00245987	0.030996	Infinity	plasmid 2	Pseudomonas aeruginosa parental	100	21.9426	82.99	0	0	0	0	0	3.65913	38.7885	30.3948	35.9347	0.936012
21.56_469.1604m/z		469.16	1	21.5559	0.258883	0	0.00247165	0.0310923	2.12338	plasmid 2	Pseudomonas aeruginosa parental	100 - 8.95	720.863	14.08	217.833	273.588	235.152	461.025	509.844	645.725	857.933	801.82	651.304	647.535
8.87_87.0087m/z		87.0087	1	8.87358	1.86032	1	0.0024806	0.0311527	1.45353	Pseudomonas aeruginosa parental	plasmid 2	100 - 3.34 - 0.59	2125.1	12.1	2280.38	2478.9	2030.52	2018.65	1817.06	1896.13	1383.78	1301.98	1393.63	1334.61	x	x	x	x	x		x	x
25.39_265.3613m/z		265.361	1	25.394	1.14485	0	0.0024851	0.0311572	1.89144	plasmid 2	Pseudomonas aeruginosa parental	100	1412.97	10.48	469.153	570.92	727.791	924.036	1043.26	1545.38	1425.56	1533.6	1179.73	1380.55
24.10_598.4532m/z		598.453	1	24.1027	0.8783	0	0.00249257	0.0311986	2.1815	Pseudomonas aeruginosa parental	plasmid 2	100	2464.6	26.11	1919.29	2779.41	1944.95	3434.83	2244.51	1722.44	1147.66	1127.49	699.72	951.557
30.67_241.3998m/z		241.4	1	30.6721	0.464883	0	0.00256645	0.0320699	8.7009	plasmid 2	Pseudomonas aeruginosa parental	100	118.178	44.94	0	0	0	67.9112	0	181.618	141.69	90.0515	43.0405	134.489
23.28_330.5414m/z		330.541	1	23.2764	0.258633	0	0.00257524	0.0321264	3.38456	Pseudomonas aeruginosa parental	plasmid 2	100 - 40.8	383.102	18.7	361.435	506.96	363.154	320.265	363.697	44.1633	164.975	133.769	177.012	46.036
21.09_388.0557m/z		388.056	1	21.0909	0.464967	0	0.0025812	0.0321473	2.80957	plasmid 2	Pseudomonas aeruginosa parental	100	902.075	28.34	236.491	295.426	301.215	476.794	295.432	1235.16	391.403	921.73	903.265	1058.82
29.23_652.0810m/z		652.081	1	29.2262	0.67155	0	0.00260826	0.0324305	4.77537	Pseudomonas aeruginosa parental	plasmid 2	100 - 29.8 - 8.01	6139.95	36.36	12694.3	7069.87	4872.84	3765.15	2297.62	1092.33	1907.6	1203.46	674.739	1550.65
16.04_272.0893m/z		272.089	1	16.035	0.795467	0	0.00264684	0.0328109	1.5304	plasmid 2	Pseudomonas aeruginosa parental	100 - 4.83	5088.31	13.13	2764.24	2870.1	3081.84	3757.97	4149.94	5697.1	4909.34	5620	4043.33	5171.81	x
13.55_168.9907m/z		168.991	1	13.5465	0.572217	0	0.00264759	0.0328109	13.1392	plasmid 2	Pseudomonas aeruginosa parental	100 - 20.1	54.2761	60.14	0	6.57199	0.335763	0	13.7466	19.9587	99.9922	73.7192	47.2281	30.4824
16.04_322.0720m/z		322.072	1	16.035	0.26625	0	0.00265867	0.0328939	17.0551	plasmid 2	Pseudomonas aeruginosa parental	100	176.815	36.87	28.7121	0	23.1244	0	0	192.762	179.318	264.143	82.0083	165.844
11.30_213.0175m/z		213.018	1	11.3016	0.155	3	0.00267884	0.033089	1.33494	plasmid 2	Pseudomonas aeruginosa parental	100	434.453	7.15	316.743	303.31	403.517	323.267	280.404	472.07	392.358	425.25	425.62	456.967		x		x	x		x		HMDB01213	1-Deoxy-D-xylulose 5-phosphate	M-H	C5H11O7P	40.3	0	2.55716	93.1285	0.3416	http://www.hmdb.ca/metabolites/HMDB01213
19.22_111.9294m/z		111.929	1	19.2228	0.623933	0	0.00269815	0.0332728	10.2609	Pseudomonas aeruginosa parental	plasmid 2	100	200.197	26.4	251.247	241.668	218.997	156.676	132.399	80.982	3.76508	8.38284	4.42347	0	x
14.72_136.5485m/z		136.549	1	14.7204	0.37895	0	0.00272085	0.0334976	3.07894	plasmid 2	Pseudomonas aeruginosa parental	100	100.696	39.18	29.1791	16.9814	51.608	28.4245	37.3305	97.1959	178.587	57.5539	93.6739	76.4673
21.56_244.0887m/z		244.089	1	21.5559	0.155083	0	0.0027316	0.0335749	2.95087	plasmid 2	Pseudomonas aeruginosa parental	100	288.068	16.23	39.8563	88.9854	52.2817	117.389	189.594	255.138	368.95	257.019	282.184	277.048
8.82_241.0120m/z		241.012	1	8.82222	3.01638	0	0.00274446	0.0336779	2.3465	Pseudomonas aeruginosa parental	plasmid 2	100 - 6.15 - 1.15	10116.7	30.63	15319.5	11088.2	9036.25	7977.08	7162.7	2652.26	4988.84	5680.41	3164.8	5070.79	x
24.00_437.0034m/z		437.003	1	23.9994	0.619883	0	0.0027552	0.0337015	8.41324	plasmid 2	Pseudomonas aeruginosa parental	100 - 9.04 - 1.21	183.866	46.69	0	0	0	109.272	0	69.0561	190.967	271.355	129.211	258.741	x
0.94_460.0465m/z		460.047	1	0.938233	0.206467	0	0.00275898	0.0337015	9.38062	plasmid 2	Pseudomonas aeruginosa parental	100 - 51.4	281.013	58.81	149.784	0	0	0	0	140.979	286.373	100.595	377.609	499.507
30.10_513.7275m/z		513.727	1	30.1044	0.361567	0	0.00276355	0.0337015	52.6269	Pseudomonas aeruginosa parental	plasmid 2	100	527.532	114.14	1421.3	886.063	115.68	102.472	112.143	22.6159	0	0	27.5041	0	x
18.33_338.0675m/z		338.068	1	18.3332	1.16053	0	0.00276433	0.0337015	3.15673	plasmid 2	Pseudomonas aeruginosa parental	100 - 10.6 - 3.92 - 0.0714	570.418	16.52	483.33	102.942	85.3637	131.257	100.602	535.648	657.359	592.123	641.974	424.984	x
24.31_250.9844m/z		250.984	1	24.3099	0.465033	0	0.00277041	0.0337208	9.18778	plasmid 2	Pseudomonas aeruginosa parental	100	30.0817	62.63	0	0	0	0	16.3705	43.951	12.3572	55.1926	14.1259	24.7817
8.87_187.0978m/z		187.098	1	8.87358	1.01802	0	0.00280328	0.0340658	4.10681	plasmid 2	Pseudomonas aeruginosa parental	100	499.255	34.96	30.0733	101.037	89.0969	146.867	240.763	381.593	377.558	460.626	801.193	475.306
29.64_559.1089m/z		559.109	1	29.6401	0.155017	0	0.00282488	0.0342293	6.8786	Pseudomonas aeruginosa parental	plasmid 2	100	474.178	50.74	449.839	771.56	658.815	202.092	288.584	205.641	21.9747	28.6365	13.9755	74.4485
11.66_164.0718m/z		164.072	1	11.6629	1.04495	0	0.00282585	0.0342293	2.12543	Pseudomonas aeruginosa parental	plasmid 2	100 - 4.61	2927.85	24.75	2018.56	2392.27	3029.81	3406.16	3792.46	858.037	1865.32	1554.85	1100.7	1508.78	x
24.00_498.8797m/z		498.88	1	23.9994	0.4649	0	0.00286221	0.0346138	12.8071	Pseudomonas aeruginosa parental	plasmid 2	100	336.802	56.99	44.0747	369.995	567.299	292.136	410.505	0.790096	0	0	130.701	0
11.51_88.0403m/z		88.0403	1	11.5079	1.41087	1	0.00286938	0.0346447	6.27341	Pseudomonas aeruginosa parental	plasmid 2	100 - 1.27	2272.65	7.42	4855.84	3454.9	1392.38	938.958	721.163	381.506	370.888	340.518	390.463	327.959	x	x	x	x	x	x	x		HMDB00056	Beta-Alanine	M-H	C3H7NO2	54.7	74.8	-0.776692	97.1574	1.63795	http://www.hmdb.ca/metabolites/HMDB00056
25.39_366.0604m/z		366.06	1	25.394	0.783733	0	0.00288251	0.0347474	1.78344	plasmid 2	Pseudomonas aeruginosa parental	100 - 0.367	957.855	5.91	355.643	403.093	502.479	670.055	754.144	957.373	972.832	996.748	861.66	1000.66
29.69_388.0415m/z		388.042	1	29.6915	0.413017	0	0.0028892	0.0347722	48.0108	Pseudomonas aeruginosa parental	plasmid 2	100	458.498	81.38	827.675	837.553	445.237	33.5934	148.431	0	20.9872	0	0	26.7622
11.61_173.1184m/z		173.118	1	11.6115	0.361217	0	0.00293303	0.0352433	4.4671	plasmid 2	Pseudomonas aeruginosa parental	100 - 4.07	322.641	42.66	75.6263	50.6006	119.223	39.1989	76.4817	205.809	154.42	208.736	736.82	307.421
30.78_688.1027m/z		688.103	1	30.7758	0.361333	0	0.00294843	0.0353717	41.2163	Pseudomonas aeruginosa parental	plasmid 2	100	1400.12	139.88	4824.98	1002.11	218.516	898.998	55.9776	0	0	169.85	0	0
29.38_519.5823m/z		519.582	1	29.3813	0.206383	0	0.00304372	0.0364567	10.9558	Pseudomonas aeruginosa parental	plasmid 2	100	308.463	29.79	392.532	369.696	301.953	157.58	320.555	0	7.63355	0	0	133.143
16.20_276.9890m/z		276.989	1	16.1985	0.688617	0	0.00305172	0.0364943	4.35859	plasmid 2	Pseudomonas aeruginosa parental	100 - 4.34 - 0.8	22948.5	10.21	5778.05	9735.26	7907.4	1270.46	1634.46	24239	23275	19810.7	25853.1	21564.7
17.20_547.0755m/z		547.075	1	17.2024	0.429683	0	0.00307346	0.0366958	1.54003	plasmid 2	Pseudomonas aeruginosa parental	100 - 19.4 - 1.73	4983.06	12.73	3572.74	2596.82	3533.05	3422.29	3053.55	4366.17	6016.56	5137.69	3827.46	5567.4	x
19.90_343.0704m/z		343.07	1	19.9028	0.780033	0	0.00313142	0.0372753	2.49711	plasmid 2	Pseudomonas aeruginosa parental	100	508.576	17.2	105.003	175.693	127.723	213.737	396.175	607.227	547.438	440.622	552.31	395.283
18.76_228.4080m/z		228.408	1	18.7584	0.41695	0	0.00313192	0.0372753	3.69399	plasmid 2	Pseudomonas aeruginosa parental	100	407.429	20.07	42.4647	36.0855	156.96	98.4967	217.468	314.184	442.532	446.459	503.947	330.023
17.85_419.0209m/z		419.021	1	17.8473	0.378867	0	0.00315541	0.0374476	1.48613	plasmid 2	Pseudomonas aeruginosa parental	100 - 3.62	3787.62	12.89	2135.81	2104.97	2563.59	2857.07	3081.81	3465.89	4379.2	3917.28	3138.42	4037.31
28.45_652.0815m/z		652.081	1	28.4509	0.620317	0	0.00315636	0.0374476	6.9089	Pseudomonas aeruginosa parental	plasmid 2	100 - 31.6	7699.83	51.07	14806.8	9706.85	6275.42	4400.74	3309.34	1196.92	186.328	1525.05	1045.37	1618.72
25.39_390.0465m/z		390.046	1	25.394	0.88645	0	0.00319624	0.0378128	1.81303	plasmid 2	Pseudomonas aeruginosa parental	100 - 20.9	1394.05	15.44	534.422	610.773	685.553	927.76	1086.01	1601.07	1183.65	1439.14	1154.99	1591.4
12.02_175.0609m/z		175.061	1	12.0243	0.774817	1	0.00319839	0.0378128	4.60636	plasmid 2	Pseudomonas aeruginosa parental	100	448.546	53.73	168.342	61.7439	90.3354	37.4337	129.022	433.301	244.856	478.524	873.558	212.492		x		x	x		x	x	HMDB00402	2-Isopropylmalic acid	M-H	C7H12O5	51.1	0	-1.63424	91.5768	-0.02575	http://www.hmdb.ca/metabolites/HMDB00402
34.04_638.5757m/z		638.576	1	34.041	0.36135	0	0.00320226	0.0378128	5.88863	Pseudomonas aeruginosa parental	plasmid 2	100	1829.85	44.67	4277.25	1940.67	1295.76	982.335	653.246	124.36	298.462	433.591	238.606	458.695
24.26_215.1291m/z		215.129	1	24.2577	0.929683	0	0.00323643	0.0381563	2.23112	plasmid 2	Pseudomonas aeruginosa parental	100 - 5.17	1944.57	23.87	726.208	863.808	585.424	637.659	1544.74	1729.26	2080.18	1346.8	2607.69	1958.92	x
25.55_215.1292m/z		215.129	1	25.5493	0.9892	0	0.00324658	0.038216	15.7989	plasmid 2	Pseudomonas aeruginosa parental	100	242.706	30.74	0	27.233	0	0	49.578	144.272	280.004	181.783	300.169	307.303
18.23_326.8954m/z		326.895	1	18.2258	0.696067	0	0.00328044	0.0385542	Infinity	plasmid 2	Pseudomonas aeruginosa parental	100 - 22.1	3.32339	73.52	0	0	0	0	0	0.237123	2.4361	2.46815	4.96985	6.50573
16.04_306.0776m/z		306.078	1	16.035	0.846567	1	0.00330002	0.0387237	1.57281	plasmid 2	Pseudomonas aeruginosa parental	100 - 9.81 - 3.94 - 0.334 - 0.00245	198280	15.85	107663	104436	116978	146281	154979	226448	187711	225869	150529	200841	x	x		x	x	x	x		HMDB00125	Glutathione	M-H	C10H17N3O6S	45.6	32.4	3.57111	94.6278	1.12502	http://www.hmdb.ca/metabolites/HMDB00125
22.76_292.0547m/z		292.055	1	22.7601	0.313783	0	0.00334394	0.0391778	2.35809	plasmid 2	Pseudomonas aeruginosa parental	100	346.178	18.74	130.587	81.0472	118.513	112.275	291.599	434.984	317.793	358.751	361.281	258.08
9.99_103.0017m/z		103.002	1	9.99437	0.21015	0	0.0033875	0.0396264	32.8222	plasmid 2	Pseudomonas aeruginosa parental	100	57.7301	68.13	0	4.86412	3.93023	0	0	56.3992	3.07036	90.7993	99.5427	38.8388
11.51_191.0559m/z		191.056	1	11.5079	0.4126	0	0.00341112	0.0398406	2.5208	plasmid 2	Pseudomonas aeruginosa parental	100	602.064	21.4	195.865	242.156	228.621	323.951	203.6	833.056	304.425	670.305	777.52	425.017
20.73_156.9962m/z		156.996	1	20.7295	0.516383	0	0.00342467	0.0399367	24.7128	plasmid 2	Pseudomonas aeruginosa parental	100 - 4.65	50.5277	65.39	6.22916	0	0	0.185807	3.80799	67.8855	3.59605	44.7803	92.7456	43.631
27.52_539.9864m/z		539.986	1	27.5214	0.258867	0	0.00343954	0.040048	19.3796	plasmid 2	Pseudomonas aeruginosa parental	100 - 17.1	581.919	42.48	36.8562	0	113.281	0	0	788.644	237.567	556.172	849.439	477.773
17.42_189.0406m/z		189.041	1	17.4172	0.378183	0	0.00349276	0.0406046	3.4059	plasmid 2	Pseudomonas aeruginosa parental	100 - 1.89	481.102	47.67	255.608	84.4132	102.673	140.731	122.851	523.054	243.923	467.841	875.482	295.209
25.03_373.3934m/z		373.393	1	25.0327	0.412683	0	0.00352273	0.0408898	15.2998	plasmid 2	Pseudomonas aeruginosa parental	100 - 0.452	335.257	20.77	0	0	31.8327	0	77.7301	422.264	267.65	395.079	279.209	312.082
15.09_349.0651m/z		349.065	1	15.0901	0.838217	0	0.00352887	0.0408978	13.4715	plasmid 2	Pseudomonas aeruginosa parental	100	178.938	13.28	28.8791	0	0	37.5348	0	183.721	188.681	177.529	204.416	140.345	x
32.12_638.5772m/z		638.577	1	32.1212	0.776267	0	0.00355099	0.0410189	5.21401	Pseudomonas aeruginosa parental	plasmid 2	100	4453.05	42.2	9206.03	5746.75	2995.14	1648.67	2668.63	1058.93	605.125	342.835	1138.43	1124.95
12.50_559.2541m/z		559.254	1	12.4975	0.275433	0	0.00355471	0.0410189	23.793	Pseudomonas aeruginosa parental	plasmid 2	100	898.854	49.5	1397.7	1191.44	926.7	243.25	735.18	5.01846	136.823	0	0	47.0491
21.77_402.9979m/z		402.998	1	21.7673	0.731583	0	0.00355959	0.0410189	1.50585	plasmid 2	Pseudomonas aeruginosa parental	100 - 9 - 1.61	23086	8.24	14543.1	11672.4	12768.6	19205.3	18465	26430.9	22751.4	21879.3	21971	22397.4
12.50_225.0188m/z		225.019	1	12.4975	0.382883	0	0.00356117	0.0410189	2.78896	plasmid 2	Pseudomonas aeruginosa parental	100 - 4.04 - 2.69	373.702	11.68	61.7256	57.9041	135.868	208.503	205.966	310.365	408.224	361.592	367.343	420.987
17.20_273.0339m/z		273.034	1	17.2024	0.373633	0	0.00356748	0.0410287	1.92297	plasmid 2	Pseudomonas aeruginosa parental	100	583.382	20.47	185.218	253.6	320.312	389.064	368.683	444.996	740.387	645.626	487.739	598.161
29.23_499.5816m/z		499.582	1	29.2262	0.929267	0	0.00358413	0.0411112	47.4584	Pseudomonas aeruginosa parental	plasmid 2	100	1476.74	106.75	4038.39	1918.07	791.524	434.507	201.196	0	91.9324	0	0	63.65
11.41_521.1070m/z		521.107	1	11.4052	0.309967	0	0.0035856	0.0411112	12.7388	plasmid 2	Pseudomonas aeruginosa parental	100	297.579	87.03	0	0	0	0	116.8	165.768	720.172	252.681	33.0829	316.192
29.85_705.1204m/z		705.12	1	29.8466	0.568183	0	0.00362328	0.0414799	39.5378	Pseudomonas aeruginosa parental	plasmid 2	100 - 11.5	3364.14	73.46	6973.76	4678.32	2743.63	1090.63	1334.36	156.734	0	268.699	0	0
30.00_516.5753m/z		516.575	1	30.0015	0.207417	0	0.00363174	0.0415135	8.15636	Pseudomonas aeruginosa parental	plasmid 2	100	213.878	72.17	468.11	145.581	56.8737	177.801	221.024	0	0	0	131.111	0
10.10_171.1028m/z		171.103	1	10.098	1.41368	0	0.00365618	0.0416945	1.87349	plasmid 2	Pseudomonas aeruginosa parental	100 - 4.63	2058.59	25.09	849.467	1081.82	888.658	1132.19	1541.86	1932.43	1553.56	1798.25	3032.44	1976.26
34.61_151.0260m/z		151.026	1	34.6086	2.80708	0	0.00366021	0.0416945	4.90782	plasmid 2	Pseudomonas aeruginosa parental	100 - 0.882 - 0.124	957.177	17.54	168.548	154.334	33.2712	48.4333	570.57	1042.28	851.891	1084.64	1093.84	713.236
27.52_392.0756m/z		392.076	1	27.5214	0.879133	0	0.00366423	0.0416945	2.68533	plasmid 2	Pseudomonas aeruginosa parental	100	888.295	10.52	136.737	198.868	238.45	564.307	515.616	1045.67	809.219	886.531	872.506	827.553
22.13_246.0173m/z		246.017	1	22.1325	2.02188	1	0.00367384	0.0417406	1.54622	plasmid 2	Pseudomonas aeruginosa parental	100 - 7.56 - 0.333	886.478	12.25	647.362	415.667	481.288	695.761	626.513	1074.84	824.668	841.852	810.126	880.902		x		x	x		x		HMDB01491	Pyridoxal 5'-phosphate	M-H	C8H10NO6P	54.5	64.9	-0.179331	97.1035	0.73255	http://www.hmdb.ca/metabolites/HMDB01491
10.98_281.0362m/z		281.036	1	10.984	2.09047	0	0.00371546	0.0421497	3.32749	Pseudomonas aeruginosa parental	plasmid 2	100 - 9.47 - 0.909	775.001	13.57	1112.37	1116.65	886.346	455.356	304.284	180.708	260.405	245.8	250.565	227.067	x
10.25_290.1262m/z		290.126	1	10.2521	0.30905	0	0.00373925	0.0423556	11.7699	plasmid 2	Pseudomonas aeruginosa parental	100	96.2564	35.53	18.5964	0	0	0	22.2945	109.257	91.1523	77.2239	146.882	56.7674
17.85_643.1065m/z		643.107	1	17.8473	0.214867	0	0.00375783	0.042502	2.12981	plasmid 2	Pseudomonas aeruginosa parental	100 - 15.1	1497.43	24.67	774.963	685.586	804.579	363.533	886.747	1205.37	1898.33	1899.66	1302.39	1181.42
33.57_658.5887m/z		658.589	1	33.5682	0.36605	0	0.0037671	0.0425427	4.11685	Pseudomonas aeruginosa parental	plasmid 2	100	1327.73	30.75	1935.32	1499.65	1227.06	1105.85	870.752	85.1378	401.932	532.432	123.99	469.062
18.86_163.0767m/z		163.077	1	18.8611	0.52055	0	0.00382233	0.0431017	13.7007	plasmid 2	Pseudomonas aeruginosa parental	100	188.171	51.23	0	0	0	16.6038	52.0682	93.02	152.325	285.39	296.749	113.37
21.09_387.5541m/z		387.554	1	21.0909	0.516333	0	0.00384645	0.0433086	2.39933	plasmid 2	Pseudomonas aeruginosa parental	100 - 2.96	4111.57	16.29	1500.16	1502.22	1597.9	2159.92	1807.96	5230.23	1837.78	3915.94	4492.84	5081.09
25.39_382.0465m/z		382.046	1	25.394	1.60982	0	0.00385347	0.0433227	1.72005	plasmid 2	Pseudomonas aeruginosa parental	100	1022.38	6.34	422.771	389.523	740.375	698.445	720.844	1056.61	966.003	1022.55	955.16	1111.59
28.40_618.5726m/z		618.573	1	28.3993	0.827917	0	0.0038676	0.0434165	10.1318	Pseudomonas aeruginosa parental	plasmid 2	100	4190.92	62.99	10972.4	5023.09	2577	1321.39	1060.68	451.524	467.928	802.556	164.469	181.724
13.08_459.1430m/z		459.143	1	13.0824	0.25885	0	0.0038895	0.0435973	2.03984	plasmid 2	Pseudomonas aeruginosa parental	100 - 8.43	993.811	10	434.525	316.249	287.315	736.458	661.455	1147.41	981.985	969.773	870.57	999.321
20.52_603.9660m/z		603.966	1	20.5232	0.464983	0	0.00391793	0.0438046	2.567	plasmid 2	Pseudomonas aeruginosa parental	100 - 12.9	5170.41	27.04	787.866	2231.41	2293.33	2639.8	2118.51	4708.74	7208.98	5963.15	4058.5	3912.65
31.50_331.0106m/z		331.011	1	31.499	0.828367	0	0.00391966	0.0438046	12.7631	plasmid 2	Pseudomonas aeruginosa parental	100	286.426	18.2	0	0	0	88.0283	24.1805	318.387	352.447	214.706	274.061	272.529
21.66_223.9870m/z		223.987	1	21.6597	0.83525	0	0.00392843	0.0438373	2.41663	plasmid 2	Pseudomonas aeruginosa parental	88.8 - 100 - 1.76	263.375	20.69	45.1365	133.909	96.4116	115.692	153.772	320.505	252.618	190.393	239.106	314.251
26.44_276.3593m/z		276.359	1	26.4353	0.206383	0	0.00395944	0.0441178	Infinity	plasmid 2	Pseudomonas aeruginosa parental	100	13.7431	56.21	0	0	0	0	0	17.5811	18.2923	16.2404	0	16.6014
27.16_319.5365m/z		319.536	1	27.1579	0.30995	0	0.00397235	0.0441485	Infinity	Pseudomonas aeruginosa parental	plasmid 2	100	57.6752	57.23	80.9462	71.2076	61.444	74.7782	0	0	0	0	0	0
33.15_649.0813m/z		649.081	1	33.1542	0.156283	0	0.00397616	0.0441485	5.62307	Pseudomonas aeruginosa parental	plasmid 2	100 - 67.8	1611.14	48.57	3700.55	1064.27	1336.46	971.077	983.355	412.339	280.213	298.527	383.262	58.2788
21.98_392.1048m/z		392.105	1	21.9776	0.211117	0	0.00398169	0.0441485	Infinity	plasmid 2	Pseudomonas aeruginosa parental	100	21.9323	57.2	0	0	0	0	0	0	24.7883	24.9979	31.1393	28.7361
14.56_319.0446m/z		319.045	1	14.557	1.2852	0	0.0039861	0.0441485	1.70085	plasmid 2	Pseudomonas aeruginosa parental	100 - 8.78 - 1.94	630.679	12.88	410.95	297.733	349.778	386.108	409.441	536.651	830.856	725.802	434.936	625.15
28.97_469.0542m/z		469.054	1	28.9685	0.464933	0	0.00399527	0.0441485	49.5704	Pseudomonas aeruginosa parental	plasmid 2	100 - 1.22	1497.12	89.63	3524.1	2119.88	1086.56	501.211	253.877	0	57.4811	64.0829	0	29.4461
28.50_483.0775m/z		483.078	1	28.5023	0.31025	0	0.00400039	0.0441485	Infinity	plasmid 2	Pseudomonas aeruginosa parental	100	57.3768	58.48	0	0	0	0	0	76.4956	0	54.8744	75.5732	79.9409
31.29_447.7361m/z		447.736	1	31.2926	0.259067	0	0.00400335	0.0441485	Infinity	Pseudomonas aeruginosa parental	plasmid 2	100	157.74	59.78	222.112	226.628	142.574	197.385	0	0	0	0	0	0
12.93_61.0416m/z		61.0416	1	12.9272	0.9369	0	0.00402709	0.0442698	1.99833	plasmid 2	Pseudomonas aeruginosa parental	100	29.2127	22.79	9.66407	18.7712	13.3155	11.0205	20.3215	28.5614	33.6738	25.3716	37.6597	20.7968	x
0.63_433.0432m/z		433.043	1	0.628417	0.312917	0	0.00403171	0.0442698	Infinity	plasmid 2	Pseudomonas aeruginosa parental	100	155.11	62.39	0	0	0	0	0	239.677	141.136	0	162.142	232.593
8.55_174.9537m/z		174.954	1	8.55137	0.480983	0	0.00403203	0.0442698	105.456	plasmid 2	Pseudomonas aeruginosa parental	100 - 8.39 - 7.87	444.781	138.38	0	0	9.35129	0	11.7372	193.102	61.5429	36.8224	1903.14	29.2996
24.41_328.9244m/z		328.924	1	24.4127	0.517283	0	0.00404084	0.0442805	Infinity	Pseudomonas aeruginosa parental	plasmid 2	100 - 4.23	100.899	61.67	0	86.8877	138.699	158.27	120.639	0	0	0	0	0
25.45_380.5363m/z		380.536	1	25.4456	0.4177	0	0.0040448	0.0442805	Infinity	plasmid 2	Pseudomonas aeruginosa parental	100	31.5988	59.6	0	0	0	0	0	42.0696	0	28.791	40.7154	46.4181
1.09_522.8288m/z		522.829	1	1.09235	0.41295	0	0.00405309	0.0443067	Infinity	plasmid 2	Pseudomonas aeruginosa parental	100	146.517	64.25	0	0	0	0	0	0	253.471	125.088	187.637	166.388
32.02_335.7984m/z		335.798	1	32.0174	0.363483	0	0.00405907	0.0443075	Infinity	Pseudomonas aeruginosa parental	plasmid 2	100 - 3.95	274.194	64.58	386.377	448.403	328.146	208.044	0	0	0	0	0	0
31.71_446.0744m/z		446.074	1	31.7054	0.415633	0	0.00408067	0.0443761	Infinity	Pseudomonas aeruginosa parental	plasmid 2	100	52.3769	62.32	0	81.7519	75.6241	44.6818	59.8268	0	0	0	0	0
22.29_216.0511m/z		216.051	1	22.2875	0.833883	0	0.00408595	0.0443761	Infinity	Pseudomonas aeruginosa parental	plasmid 2	100 - 8.99 - 1.04	95.3744	64.68	0	78.4464	105.207	162.264	130.955	0	0	0	0	0
2.55_249.0126m/z		249.013	1	2.55103	0.472567	0	0.00408746	0.0443761	Infinity	plasmid 2	Pseudomonas aeruginosa parental	100	18.7284	61.17	0	0	0	0	0	30.8966	18.2227	0	21.5899	22.9328
24.46_377.0519m/z		377.052	1	24.4649	0.465083	0	0.00408898	0.0443761	129.786	Pseudomonas aeruginosa parental	plasmid 2	100	5.07327	60.08	6.14954	4.64226	8.02458	6.48765	0.0623129	0	0	0	0	0.195447	x
6.17_149.0093m/z		149.009	1	6.1684	1.40677	0	0.00412096	0.0445894	Infinity	plasmid 2	Pseudomonas aeruginosa parental	100 - 9.32 - 6.28 - 0.23	63.6676	66.06	0	0	0	0	0	0	77.7742	114.535	52.1718	73.8568
22.29_159.5273m/z		159.527	1	22.2875	0.731167	0	0.00412606	0.0445894	Infinity	Pseudomonas aeruginosa parental	plasmid 2	100 - 1.94	54.9943	64.13	0	43.1183	77.304	89.9132	64.6359	0	0	0	0	0
24.10_205.4040m/z		205.404	1	24.1027	0.516867	0	0.00412644	0.0445894	2.08138	plasmid 2	Pseudomonas aeruginosa parental	100	1260.68	10.52	318.275	415.422	585.282	851.023	858.465	1052.56	1266.61	1399.32	1346	1238.91
24.41_455.1921m/z		455.192	1	24.4127	0.464183	0	0.00413656	0.0446344	Infinity	Pseudomonas aeruginosa parental	plasmid 2	100	126.227	72.67	0	120.359	142.872	110.641	257.262	0	0	0	0	0
14.94_380.0643m/z		380.064	1	14.9359	0.2102	0	0.00414806	0.0446565	12.9722	plasmid 2	Pseudomonas aeruginosa parental	100	219.843	7.02	37.9294	0	0	46.807	0	196.824	217.494	221.621	223.438	239.841
22.24_334.0430m/z		334.043	1	22.2361	0.20635	0	0.00415775	0.0446565	Infinity	Pseudomonas aeruginosa parental	plasmid 2	100 - 12.5	68.3338	69.76	59.7063	131.779	64.4104	85.773	0	0	0	0	0	0
7.90_95.1169m/z		95.1169	1	7.9023	0.1632	0	0.00415964	0.0446565	Infinity	plasmid 2	Pseudomonas aeruginosa parental	100	14.4182	62.53	0	0	0	0	0	13.1807	24.3965	17.364	17.15	0
19.17_322.4349m/z		322.435	1	19.1714	0.361483	0	0.00416239	0.0446565	Infinity	plasmid 2	Pseudomonas aeruginosa parental	100 - 0.705	54.3532	65.66	0	0	0	0	0	0	41.5899	86.4924	84.7266	58.9568	x
26.28_244.0130m/z		244.013	1	26.2803	0.517017	0	0.00419493	0.0448752	Infinity	plasmid 2	Pseudomonas aeruginosa parental	100 - 7.94	18.5387	62.51	0	0	0	0	0	26.5321	14.8359	0	22.9821	28.3433	x
17.47_288.0665m/z		288.067	1	17.4733	1.23328	0	0.00419521	0.0448752	Infinity	plasmid 2	Pseudomonas aeruginosa parental	100 - 8.97 - 1.06	18.2214	64.93	0	0	0	0	0	20.3184	16.2431	32.5491	21.9962	0	x
19.80_331.0445m/z		331.045	1	19.7992	0.313833	1	0.0042007	0.0448752	Infinity	Pseudomonas aeruginosa parental	plasmid 2	100	113.883	71.33	201.348	182.56	83.67	101.838	0	0	0	0	0	0
33.26_400.7172m/z		400.717	1	33.2582	0.311233	0	0.0042307	0.0450871	Infinity	Pseudomonas aeruginosa parental	plasmid 2	100	93.4189	76.63	81.1124	198.043	75.605	112.335	0	0	0	0	0	0
10.82_187.0002m/z		187	1	10.8205	0.78715	0	0.00423254	0.0450871	7.7102	plasmid 2	Pseudomonas aeruginosa parental	100	22.4686	42.57	0	0	7.37993	0	7.19079	20.8801	19.077	15.418	39.2046	17.7634
3.38_253.0927m/z		253.093	1	3.38003	0.413517	0	0.0042547	0.0452589	Infinity	Pseudomonas aeruginosa parental	plasmid 2	100 - 8.36	109.875	72.04	0	182.106	188.462	108.867	69.9416	0	0	0	0	0	x
23.59_517.5731m/z		517.573	1	23.5864	0.465233	0	0.00428273	0.045454	23.2249	Pseudomonas aeruginosa parental	plasmid 2	100	665.861	39.59	988.311	853.947	680.037	423.104	383.905	0	35.8092	0	33.113	74.4286
31.55_747.0582m/z		747.058	1	31.5504	0.51645	0	0.00428515	0.045454	Infinity	Pseudomonas aeruginosa parental	plasmid 2	100 - 25	376.576	88.62	891.351	277.223	0	475.631	238.677	0	0	0	0	0	x
31.50_338.5460m/z		338.546	1	31.499	0.155	0	0.00432096	0.0457692	Infinity	Pseudomonas aeruginosa parental	plasmid 2	100	123.331	71.01	0	207.289	64.8692	161.856	182.64	0	0	0	0	0
22.29_172.0614m/z		172.061	1	22.2875	0.731167	0	0.00435406	0.04605	Infinity	Pseudomonas aeruginosa parental	plasmid 2	100 - 7.42 - 0.434	44.3836	68.2	0	26.659	68.6691	69.4511	57.139	0	0	0	0	0
3.17_262.9697m/z		262.97	1	3.17375	0.881267	0	0.00435973	0.04605	Infinity	plasmid 2	Pseudomonas aeruginosa parental	100	49.1482	78.43	0	0	0	0	0	106.06	59.7252	37.8223	42.1334	0
3.95_737.7396m/z		737.74	1	3.94915	0.206467	0	0.00437791	0.0460816	Infinity	plasmid 2	Pseudomonas aeruginosa parental	100	541.705	88.26	0	0	0	0	0	0	1002.69	318.298	1088.87	298.667
23.84_598.6538m/z		598.654	1	23.8444	0.51625	0	0.00438033	0.0460816	2.26112	Pseudomonas aeruginosa parental	plasmid 2	100	1573.75	24.07	1547.98	2007.97	1289.05	1127.22	1896.53	823.746	524.13	720.835	354.934	1056.38
22.18_363.0362m/z		363.036	1	22.1839	0.726533	1	0.00438462	0.0460816	2.78354	plasmid 2	Pseudomonas aeruginosa parental	100 - 10.5 - 1.87	399.895	33.3	117.227	201.605	155.802	166.573	77.1144	741.662	374.991	318.461	329.728	234.634		x		x		x	x		HMDB01554	Xanthosine-5-phosphate (unconfirmed)	M-H	C10H13N4O9P	40.5	0	4.07633	97.1767	0.7839	http://www.hmdb.ca/metabolites/HMDB01554
10.30_146.0248m/z		146.025	1	10.3043	0.618967	0	0.00438726	0.0460816	1.27118	Pseudomonas aeruginosa parental	plasmid 2	100 - 3.58 - 1.37	241.058	8.81	247.769	248.393	271.225	231.523	206.379	202.197	181.277	204.261	195.978	164.452	x
24.57_310.0092m/z		310.009	1	24.5677	0.620067	0	0.0044214	0.0462425	Infinity	plasmid 2	Pseudomonas aeruginosa parental	100	44.9946	76	0	0	0	0	0	68.9323	87.8986	0	33.394	34.7479
26.85_293.0598m/z		293.06	1	26.8488	0.309083	0	0.00442395	0.0462425	Infinity	Pseudomonas aeruginosa parental	plasmid 2	100	46.4407	75.47	93.8415	50.1141	28.5318	59.7159	0	0	0	0	0	0
21.66_321.0420m/z		321.042	1	21.6597	0.417867	0	0.00442767	0.0462425	Infinity	Pseudomonas aeruginosa parental	plasmid 2	100	72.2913	70.73	112.513	99.6644	112.422	36.8565	0	0	0	0	0	0
14.56_378.0996m/z		378.1	1	14.557	0.6446	0	0.00443059	0.0462425	2.34213	plasmid 2	Pseudomonas aeruginosa parental	100 - 11.2 - 1.47	340.537	12.41	149.647	235.893	175.66	60.2033	105.581	380.696	386.618	325.133	286.98	323.26	x
27.42_427.0646m/z		427.065	1	27.4177	0.415017	0	0.00443337	0.0462425	Infinity	Pseudomonas aeruginosa parental	plasmid 2	100 - 43.8	138.752	80.64	292.971	181.765	151.209	67.8158	0	0	0	0	0	0
30.67_392.4616m/z		392.462	1	30.6721	0.309083	0	0.00445486	0.0463386	Infinity	plasmid 2	Pseudomonas aeruginosa parental	100	79.3773	91.79	0	0	0	0	0	198.948	0	72.4521	58.5844	66.9014
18.01_303.0358m/z		303.036	1	18.0109	1.07495	0	0.00446266	0.0463386	1.70156	Pseudomonas aeruginosa parental	plasmid 2	100 - 3.61	4411.38	15.75	5346.52	5479.92	4554.58	3566.95	3108.91	2524.37	2519.16	3191.35	2675.42	2052.46	x
11.92_242.0799m/z		242.08	1	11.9207	0.464083	0	0.00446924	0.0463386	Infinity	Pseudomonas aeruginosa parental	plasmid 2	100 - 1.94	119.163	73.24	163.623	193.252	185.807	53.1318	0	0	0	0	0	0
12.13_424.6702m/z		424.67	1	12.1278	0.258517	0	0.00447201	0.0463386	Infinity	plasmid 2	Pseudomonas aeruginosa parental	100	46.5118	77.47	0	0	0	0	0	73.2205	35.221	32.8526	0	91.2651
31.09_394.8010m/z		394.801	1	31.0858	0.413183	0	0.00447344	0.0463386	Infinity	Pseudomonas aeruginosa parental	plasmid 2	100	293.436	94.54	734.593	297.731	305.642	129.214	0	0	0	0	0	0
29.23_341.5330m/z		341.533	1	29.2262	0.2586	0	0.00449167	0.0464635	Infinity	Pseudomonas aeruginosa parental	plasmid 2	100	80.6899	93.88	205.805	58.247	74.4358	0	64.9618	0	0	0	0	0
17.52_468.1312m/z		468.131	1	17.5245	0.37405	0	0.00450123	0.0464982	Infinity	plasmid 2	Pseudomonas aeruginosa parental	100 - 14	21.6988	70	0	0	0	0	0	26.9694	28.5105	0	39.3841	13.63
14.94_425.0399m/z		425.04	1	14.9359	1.01898	0	0.00451624	0.0465255	14.4657	Pseudomonas aeruginosa parental	plasmid 2	100	229.017	51.05	222.75	378.403	295.034	179.611	69.2845	56.6201	0	0	22.5386	0
22.34_295.7543m/z		295.754	1	22.3389	0.257733	0	0.00451626	0.0465255	7.19289	plasmid 2	Pseudomonas aeruginosa parental	100	32.7187	69.28	0	0	22.7438	0	0	18.8737	13.0831	63.0569	50.9105	17.6692
19.33_321.0507m/z		321.051	1	19.3265	0.155	1	0.00453203	0.0465823	Infinity	plasmid 2	Pseudomonas aeruginosa parental	100	31.8892	69.95	0	0	0	0	0	0	50.6663	50.1377	41.0354	17.6064
8.61_117.0557m/z		117.056	1	8.60742	0.966683	0	0.00454802	0.0465823	1.82284	plasmid 2	Pseudomonas aeruginosa parental	100 - 5.16 - 0.51	296.954	19.03	119.161	154.753	194.879	154.943	190.801	284.905	276.013	210.569	443.798	269.484
12.93_118.9421m/z		118.942	1	12.9272	0.57645	0	0.00454804	0.0465823	7.6375	plasmid 2	Pseudomonas aeruginosa parental	100	36.4001	9.23	0	0	9.36729	0	14.4626	33.2494	39.7123	32.358	37.879	38.802
0.99_199.1706m/z		199.171	1	0.989583	0.3093	0	0.00454921	0.0465823	Infinity	plasmid 2	Pseudomonas aeruginosa parental	100	60.2417	78.55	0	0	0	0	0	105.629	0	33.255	109.999	52.3255
17.58_111.0087m/z		111.009	1	17.5806	0.696433	0	0.00455661	0.0465823	2.39278	Pseudomonas aeruginosa parental	plasmid 2	100 - 4.91 - 0.354	218.908	30.31	307.32	268.399	196.577	170.383	151.863	163.576	66.6163	63.533	104.698	59.0118	x
10.87_349.9741m/z		349.974	1	10.8719	0.16345	0	0.00456933	0.0465823	8.09714	plasmid 2	Pseudomonas aeruginosa parental	100	64.8244	58.51	0	0	0	0	40.0292	11.4998	100.591	48.2801	62.163	101.588
18.76_187.0003m/z		187	1	18.7584	0.416933	0	0.00458287	0.0465823	Infinity	plasmid 2	Pseudomonas aeruginosa parental	100	23.8093	79.57	0	0	0	0	0	0	18.0447	51.7278	29.8767	19.3972
34.93_220.4020m/z		220.402	1	34.9272	0.37365	0	0.00458333	0.0465823	Infinity	plasmid 2	Pseudomonas aeruginosa parental	100	30.1715	71.06	0	0	0	0	0	16.4353	0	36.9427	47.2779	50.2015
2.24_680.7382m/z		680.738	1	2.2372	0.1552	0	0.00458351	0.0465823	12596.6	Pseudomonas aeruginosa parental	plasmid 2	100	709.254	101.64	0	1907.72	394.104	734.143	510.3	0	0	0.281526	0	0
12.28_508.0746m/z		508.075	1	12.2828	0.159617	0	0.00458523	0.0465823	Infinity	Pseudomonas aeruginosa parental	plasmid 2	100	658.422	98.44	1039.95	1589.54	432.557	230.066	0	0	0	0	0	0
8.18_425.0412m/z		425.041	1	8.1778	0.214767	0	0.00459293	0.0465823	Infinity	plasmid 2	Pseudomonas aeruginosa parental	100	46.392	74.84	0	0	0	0	0	86.0172	69.4281	0	23.4893	53.0253
21.56_243.5824m/z		243.582	1	21.5559	0.258883	0	0.00459709	0.0465823	10.1919	plasmid 2	Pseudomonas aeruginosa parental	100	77.4418	33.87	0	0	19.393	0	18.5989	41.4368	101.277	88.3272	97.6878	58.4803
24.83_285.5138m/z		285.514	1	24.8264	0.412717	0	0.00460241	0.0465823	Infinity	plasmid 2	Pseudomonas aeruginosa parental	100	37.0942	75.31	0	0	0	0	0	20.1157	55.7359	70.3353	39.2843	0
11.35_404.0201m/z		404.02	1	11.353	0.520083	0	0.00460979	0.0465942	1.85442	plasmid 2	Pseudomonas aeruginosa parental	100 - 4.05 - 0.312	2737.26	12.14	792.873	1311.89	1579.78	1629.79	2066.03	3212.63	2911.86	2604.44	2348.32	2609.05
23.69_411.7207m/z		411.721	1	23.6892	1.34255	0	0.00462988	0.0466322	Infinity	Pseudomonas aeruginosa parental	plasmid 2	100	914.578	109.65	2350.87	1544.2	518.042	159.653	0.125519	0	0	0	0	0
28.24_220.4019m/z		220.402	1	28.2443	0.257783	0	0.00463108	0.0466322	Infinity	plasmid 2	Pseudomonas aeruginosa parental	100	11.0662	70.06	0	0	0	0	0	10.8499	19.957	16.5058	8.01822	0
25.87_628.0675m/z		628.067	1	25.8669	0.210167	0	0.00463217	0.0466322	3.68908	Pseudomonas aeruginosa parental	plasmid 2	100	1065.81	37.81	1370.42	1587.36	985.542	689.816	695.917	372.987	73.3806	269.863	448.588	279.73	x
17.37_163.0768m/z		163.077	1	17.3658	0.429583	0	0.00465446	0.0466364	4.65656	plasmid 2	Pseudomonas aeruginosa parental	100 - 1.28	256.773	50.48	15.2599	56.5437	25.9859	43.9054	134.016	107.275	274.584	455.136	261.974	184.896
9.51_638.2234m/z		638.223	1	9.51335	0.53235	0	0.00465813	0.0466364	2.22744	Pseudomonas aeruginosa parental	plasmid 2	100	819.297	24.01	905.184	1107.38	610.366	796.334	677.22	199.11	498.761	473.244	430.808	237.174	x
34.77_363.0341m/z		363.034	1	34.7684	0.2158	0	0.00466009	0.0466364	Infinity	Pseudomonas aeruginosa parental	plasmid 2	100	56.616	84.06	0	37.8906	92.2363	117.991	34.9619	0	0	0	0	0
0.36_683.3175m/z		683.318	1	0.362783	0.158733	0	0.00466364	0.0466364	Infinity	Pseudomonas aeruginosa parental	plasmid 2	100	447.462	86.73	964.231	545.688	0	127.645	599.743	0	0	0	0	0
0.68_507.7619m/z		507.762	1	0.6798	0.209667	0	0.00466364	0.0466364	Infinity	Pseudomonas aeruginosa parental	plasmid 2	100	120.454	89.64	109.223	51.6731	160.778	280.597	0	0	0	0	0	0
11.14_351.0078m/z		351.008	1	11.1428	0.26625	0	0.00469123	0.0468499	Infinity	plasmid 2	Pseudomonas aeruginosa parental	100	67.2567	84.65	0	0	0	0	0	37.2616	0	120.328	132.65	46.0438
17.63_191.0197m/z		191.02	1	17.632	1.44847	2	0.00470134	0.0468885	2.92384	Pseudomonas aeruginosa parental	plasmid 2	100 - 6.18 - 1.09	2520.6	36.35	3724.12	3202.62	2125.7	2072.55	1478.03	1900.91	471.088	570.252	816.468	551.726	x	x	x	x			x	x	HMDB00094	Citric acid	M-H	C6H8O7	56.9	79.9	0.0377622	98.7839	1.05198	http://www.hmdb.ca/metabolites/HMDB00094
9.35_731.2573m/z		731.257	1	9.35458	2.17407	0	0.00471343	0.0469468	2.60209	Pseudomonas aeruginosa parental	plasmid 2	100 - 21.8 - 2.74	1554.84	14.64	1656.75	1542.61	1271.69	1872.82	1430.34	229.376	733.787	344.303	648.415	1031.8	x
24.67_308.5082m/z		308.508	1	24.6713	0.619117	0	0.00473071	0.0469616	1.97016	plasmid 2	Pseudomonas aeruginosa parental	78.9 - 100	706.433	22.13	308.86	315.769	374.415	490.935	302.853	655.584	1167.36	531.896	562.582	614.742
20.57_460.0309m/z		460.031	1	20.5745	0.361367	0	0.00473105	0.0469616	17.9275	Pseudomonas aeruginosa parental	plasmid 2	100 - 4.11	630.909	27.16	479.238	840.469	602.777	773.085	458.977	1.46015	0	67.3856	66.7336	40.382
9.78_198.3354m/z		198.335	1	9.78423	1.15603	0	0.00473368	0.0469616	9.21216	plasmid 2	Pseudomonas aeruginosa parental	100	105.347	27.46	0	0	12.8624	0	44.3159	98.0325	147.764	117.432	92.6047	70.903
18.33_306.0775m/z		306.077	1	18.3332	6.71188	0	0.00477542	0.0473132	1.33131	plasmid 2	Pseudomonas aeruginosa parental	100 - 10.4 - 4.06 - 0.185 - 0.0151	60176.3	5.15	58462.7	38741.7	40991.5	41472.3	46336.4	60259.4	62608.7	63840.1	57053.3	57119.9	x
8.44_203.0024m/z		203.002	1	8.44395	0.3222	0	0.00480277	0.0475056	Infinity	plasmid 2	Pseudomonas aeruginosa parental	100 - 60.4	24.0642	90.63	0	0	0	0	0	18.7601	0	23.5964	59.6011	18.3636
22.86_235.0281m/z		235.028	1	22.8637	0.2586	0	0.00480749	0.0475056	Infinity	Pseudomonas aeruginosa parental	plasmid 2	100	38.5825	79.26	0	36.1067	69.7252	68.305	18.7755	0	0	0	0	0
10.82_725.3859m/z		725.386	1	10.8205	0.211033	0	0.00483476	0.0477123	13.054	Pseudomonas aeruginosa parental	plasmid 2	100	300.569	36.8	287.027	476.079	317.256	240.489	181.994	68.6245	44.2196	0	2.2811	0
8.01_171.0666m/z		171.067	1	8.01438	0.54165	0	0.00484479	0.0477485	3.48568	plasmid 2	Pseudomonas aeruginosa parental	100	280.728	26.92	20.6593	106.027	40.9888	87.3508	147.663	254.957	221.893	304.798	401.272	220.72
29.38_410.5569m/z		410.557	1	29.3813	0.257767	0	0.00489127	0.0481435	Infinity	Pseudomonas aeruginosa parental	plasmid 2	100	114.383	91.82	249.163	0	197.341	80.7377	44.675	0	0	0	0	0
25.08_237.7462m/z		237.746	1	25.0841	0.258583	0	0.0049028	0.0481938	Infinity	plasmid 2	Pseudomonas aeruginosa parental	100	27.8056	73.5	0	0	0	0	0	46.639	12.598	36.7758	43.0151	0
17.37_207.0665m/z		207.067	1	17.3658	0.378183	0	0.00491564	0.0482338	3.73241	plasmid 2	Pseudomonas aeruginosa parental	100 - 8.45	1110.3	46.8	173.629	268.574	186.523	184.065	674.588	425.512	1263.2	1815.4	1217.92	829.477	x
30.83_412.8093m/z		412.809	1	30.8271	0.3614	0	0.00492597	0.0482338	18.771	Pseudomonas aeruginosa parental	plasmid 2	100	265.044	93.11	688.105	262.975	131.56	173.717	68.8625	0	32.1475	38.4518	0	0
24.41_455.3595m/z		455.359	1	24.4127	0.361367	0	0.00492614	0.0482338	13.497	Pseudomonas aeruginosa parental	plasmid 2	100	312.964	40.93	121.847	437.78	267.727	420.098	317.366	31.4392	0	84.4988	0	0
29.90_239.0025m/z		239.003	1	29.898	0.3614	0	0.00494172	0.0482916	Infinity	plasmid 2	Pseudomonas aeruginosa parental	100	19.6158	87.23	0	0	0	0	0	46.1838	13.6943	0	23.8438	14.357
12.61_173.1184m/z		173.118	1	12.6096	0.322233	0	0.0049449	0.0482916	2.78866	plasmid 2	Pseudomonas aeruginosa parental	100 - 3.14	272.901	48.26	75.8347	80.033	53.3839	92.5417	187.512	225.214	242.019	186.716	505.549	205.007
31.55_382.7997m/z		382.8	1	31.5504	0.931717	0	0.00495569	0.0483341	2.95031	plasmid 2	Pseudomonas aeruginosa parental	100	2048.5	8.69	188.773	442.217	763.844	1008.86	1067.99	2167.72	1860.95	2162.18	1847.86	2203.82
6.27_753.6824m/z		753.682	1	6.272	0.154917	0	0.00497013	0.0483506	Infinity	Pseudomonas aeruginosa parental	plasmid 2	100 - 34.6	336.397	119.77	97.0512	238.166	1021.31	325.454	0	0	0	0	0	0
27.62_332.5458m/z		332.546	1	27.6243	0.5166	0	0.00497499	0.0483506	Infinity	Pseudomonas aeruginosa parental	plasmid 2	100 - 23.9	274.867	82.9	441.495	502.93	365.234	64.6784	0	0	0	0	0	0
10.36_759.2273m/z		759.227	1	10.3556	0.361283	0	0.0049767	0.0483506	Infinity	Pseudomonas aeruginosa parental	plasmid 2	100 - 15.5 - 2.06	193.498	87.72	347.491	378.737	0	188.256	53.005	0	0	0	0	0
13.34_469.0553m/z		469.055	1	13.3401	0.309033	0	0.00499331	0.0483985	6.1137	plasmid 2	Pseudomonas aeruginosa parental	100 - 11.6 - 2.17	50.57	73.83	0	41.358	0	0	0	113.965	54.4953	31.6652	28.8482	23.8766
16.41_160.9295m/z		160.929	1	16.4102	0.47645	0	0.00499452	0.0483985	2.54175	plasmid 2	Pseudomonas aeruginosa parental	100	1596.65	21.13	243.187	548.537	824.345	530.088	994.704	1757.2	1494.82	1049.52	1853.05	1828.68
16.62_406.8719m/z		406.872	1	16.6189	2.86013	0	0.00500434	0.0484312	1.63944	plasmid 2	Pseudomonas aeruginosa parental	100 - 50.8	33909.8	20.67	16097.2	18682.2	24550.6	17965	26123.8	26538	44592.1	30991.1	30586.8	36840.7
22.29_372.0423m/z		372.042	1	22.2875	0.309967	0	0.00505275	0.0488367	Infinity	plasmid 2	Pseudomonas aeruginosa parental	100	56.796	93.19	0	0	0	0	0	88.2655	0	37.8173	132.091	25.8067
29.28_358.3648m/z		358.365	1	29.2785	2.58352	0	0.00507365	0.0489757	Infinity	Pseudomonas aeruginosa parental	plasmid 2	100	71.3175	95.89	0	43.3018	113.073	31.4292	168.784	0	0	0	0	0
25.39_365.5585m/z		365.559	1	25.394	1.29987	0	0.00509061	0.0490356	1.7087	plasmid 2	Pseudomonas aeruginosa parental	100 - 4.58	4499.91	6.68	1699.1	2010.44	2400.74	3375.16	3682.22	4628.63	4403.99	4712.14	4016.43	4738.34
24.10_214.0639m/z		214.064	1	24.1027	0.361867	0	0.00509291	0.0490356	2.08027	plasmid 2	Pseudomonas aeruginosa parental	100	548.214	11.96	123.961	195.278	280.445	379.848	338.118	484.104	521.597	655.044	560.678	519.649
21.66_326.0502m/z		326.05	1	21.6597	0.473	0	0.00510939	0.0491313	Infinity	Pseudomonas aeruginosa parental	plasmid 2	100 - 7.59	83.5561	87.74	180.935	126.001	84.1309	26.714	0	0	0	0	0	0
14.72_168.5295m/z		168.53	1	14.7204	0.584483	0	0.00514279	0.0493892	2.3508	plasmid 2	Pseudomonas aeruginosa parental	100 - 0.935	197.33	19.9	88.2024	86.4662	101.585	56.2054	87.2479	195.662	356.102	120.659	167.754	146.471
28.92_318.5394m/z		318.539	1	28.9163	0.154967	0	0.00515781	0.0494702	Infinity	Pseudomonas aeruginosa parental	plasmid 2	100	92.5025	89.68	115.336	210.646	108.987	27.5438	0	0	0	0	0	0
25.45_330.0389m/z		330.039	1	25.4456	0.262733	0	0.00516887	0.049513	10.4809	plasmid 2	Pseudomonas aeruginosa parental	100	145.341	31.99	0	0	0	21.7353	47.6009	84.7205	160.041	180.031	109.196	192.718
17.47_125.0245m/z		125.025	1	17.4733	1.50452	0	0.00517945	0.0495512	1.6059	plasmid 2	Pseudomonas aeruginosa parental	100	112.272	15.5	85.1066	53.6402	54.1873	67.1164	89.513	111.897	94.3664	121.156	136.555	97.3881	x
31.29_338.5317m/z		338.532	1	31.2926	0.309533	0	0.00518892	0.0495588	Infinity	Pseudomonas aeruginosa parental	plasmid 2	100	189.478	113.62	538.289	247.216	102.383	59.5	0	0	0	0	0	0
27.52_391.5739m/z		391.574	1	27.5214	0.930517	0	0.00519344	0.0495588	1.7222	plasmid 2	Pseudomonas aeruginosa parental	100 - 3.15	3306.29	3.82	1255.45	1357.83	1817.97	2406.84	2760.94	3392.74	3278.08	3196.61	3477.14	3186.87
14.83_376.0682m/z		376.068	1	14.8278	0.48175	0	0.00520322	0.049589	Infinity	Pseudomonas aeruginosa parental	plasmid 2	100 - 7.12	152.075	111.85	423.877	208.066	72.6929	55.738	0	0	0	0	0	0
14.77_329.7885m/z		329.789	1	14.7718	0.322917	0	0.00521176	0.0496075	Infinity	Pseudomonas aeruginosa parental	plasmid 2	100	38.9024	105.09	0	25.7096	107.111	20.4701	41.2217	0	0	0	0	0
7.69_133.0507m/z		133.051	1	7.69157	0.314333	0	0.00522235	0.0496454	1.70671	plasmid 2	Pseudomonas aeruginosa parental	100 - 1.2	568.448	22.18	259.492	279.864	412.563	301.269	412.142	506.787	476.464	488.713	819.865	550.41
23.59_381.5650m/z		381.565	1	23.5864	0.723017	0	0.00525168	0.0498611	Infinity	plasmid 2	Pseudomonas aeruginosa parental	100 - 16.3	94.0567	81.22	0	0	0	0	0	25.0054	154.637	125.316	165.325	0
12.28_101.0608m/z		101.061	1	12.2828	0.847733	0	0.00527682	0.0499789	2.0027	plasmid 2	Pseudomonas aeruginosa parental	100 - 0.639	298.309	18.52	135.619	150.375	135.34	127.422	196.011	277.154	212.363	238.417	511.548	252.065	x
34.40_159.1252m/z		159.125	1	34.4023	3.47148	0	0.0052774	0.0499789	2.70375	plasmid 2	Pseudomonas aeruginosa parental	100	364.638	19.3	41.9547	148.496	125.214	148.993	209.661	440.632	371.461	414.181	261.167	335.751

## Sheet: pAKD1
Compound	Neutral mass (Da)	m/z	Charge	Retention time (min)	Chromatographic peak width (min)	Identifications	Anova (p)	q Value	Max Fold Change	Highest Mean	Lowest Mean	Isotope Distribution	Maximum Abundance	Minimum CV%	RH_P-11_071214_1	RH_P-22_071215_1	RH_P-33_071215_1	RH_P-44_071215_1	RH_P-55_071215_1	RH_A-1_071214_1	RH_A-2_071215_1	RH_A-3_071215_1	RH_A-4_071215_1	RH_A-5_071215_1	CV<30	Identified	PvsA	PvsB	Pvs1	PvsR	Pvs2	PvsK	Accepted Compound ID	Accepted Description	Adducts	Formula	Score	Fragmentation Score	Mass Error (ppm)	Isotope Similarity	Retention Time Error (mins)	Compound Link
29.64_279.0510m/z		279.051	1	29.6401	0.5167	0	1.12577e-13	4.36733e-10	Infinity	Pseudomonas aeruginosa parental	plasmid A	100	583.67	15.29	556.556	680.667	564.145	658.696	458.287	0	0	0	0	0
29.85_328.2921m/z		328.292	1	29.8466	9.89065	0	1.57097e-13	4.36733e-10	Infinity	Pseudomonas aeruginosa parental	plasmid A	100	25466.2	24.73	22750.5	33652.8	29778.5	23558	17591.1	0	0	0	0	0
29.69_341.0452m/z		341.045	1	29.6915	0.93025	0	1.85185e-13	4.36733e-10	Infinity	Pseudomonas aeruginosa parental	plasmid A	100 - 5.59	2994.52	21.27	2811.12	3967.23	3215.38	2693.99	2284.86	0	0	0	0	0
22.29_320.0632m/z		320.063	1	22.2875	1.09248	1	2.35589e-13	4.36733e-10	Infinity	Pseudomonas aeruginosa parental	plasmid A	100 - 11.8 - 2.19	384.913	15.14	291.139	378.808	429.286	437.677	387.656	0	0	0	0	0	x	x	x	x	x	x	x	x	HMDB13220	Beta-Citryl-L-glutamic acid (TBC)	M-H	C11H15NO10	40	0	2.66953	98.3194	1.6662	http://nonlinear.com/redirect/outbound?p=hmdb&param=HMDB13220
30.52_343.7132m/z		343.713	1	30.5181	7.91572	0	2.90767e-13	4.36733e-10	Infinity	Pseudomonas aeruginosa parental	plasmid A	100	31646.2	23.42	18963.5	33460.2	37263.1	36534.8	32009.6	0	0	0	0	0
30.47_328.5414m/z		328.541	1	30.4659	10.562	0	5.0393e-13	6.30753e-10	Infinity	Pseudomonas aeruginosa parental	plasmid A	100	35163.8	27.57	34800.2	46919.9	41079.1	31654.6	21365.3	0	0	0	0	0
34.09_345.3819m/z		345.382	1	34.0932	0.61905	0	1.9208e-12	2.05526e-09	Infinity	Pseudomonas aeruginosa parental	plasmid A	100 - 1.88	1252.77	25.54	980.499	1718.66	1412.03	1200.07	952.591	0	0	0	0	0
30.88_215.1654m/z		215.165	1	30.8794	0.3614	0	2.18936e-12	2.05526e-09	Infinity	plasmid A	Pseudomonas aeruginosa parental	100 - 0.18	389.899	20.33	0	0	0	0	0	274.222	369.941	487.818	431.78	385.733
31.65_328.3738m/z		328.374	1	31.654	0.622183	0	3.0792e-12	2.56942e-09	Infinity	Pseudomonas aeruginosa parental	plasmid A	100 - 2.05	2230.4	27.27	2067.55	2776.67	2916.23	1932.74	1458.8	0	0	0	0	0
29.33_360.5566m/z		360.557	1	29.3299	9.47322	0	3.73057e-12	2.80166e-09	Infinity	Pseudomonas aeruginosa parental	plasmid A	100	15074.3	30.86	17770	20034.4	16520.6	12889.4	8157.03	0	0	0	0	0
32.59_328.7922m/z		328.792	1	32.5854	8.63813	0	5.43732e-12	3.7122e-09	Infinity	Pseudomonas aeruginosa parental	plasmid A	100	13975.9	33.58	13077	19622	17332.9	12301.4	7546.24	0	0	0	0	0
29.59_337.5437m/z		337.544	1	29.5878	0.361617	0	6.02973e-12	3.77361e-09	Infinity	Pseudomonas aeruginosa parental	plasmid A	100 - 10.2	245.939	23.77	191.455	263.407	336.77	237.696	200.366	0	0	0	0	0	x
29.90_343.5490m/z		343.549	1	29.898	11.8486	0	1.28746e-11	6.92536e-09	Infinity	Pseudomonas aeruginosa parental	plasmid A	100	29844.9	39.98	43209	39503.3	30444.3	21060.6	15007.5	0	0	0	0	0
31.29_325.3744m/z		325.374	1	31.2926	5.42647	0	1.29101e-11	6.92536e-09	Infinity	Pseudomonas aeruginosa parental	plasmid A	100 - 20.4	22503.7	37.12	28031.6	31623.1	24555.4	17449	10859.4	0	0	0	0	0
16.04_313.0429m/z		313.043	1	16.035	0.53395	0	1.5553e-11	7.62573e-09	Infinity	Pseudomonas aeruginosa parental	plasmid A	100 - 2.91	1395.28	30.81	1733.65	1904.01	1333.75	1166.47	838.504	0	0	0	0	0
11.14_420.0149m/z		420.015	1	11.1428	0.26625	0	1.62466e-11	7.62573e-09	Infinity	Pseudomonas aeruginosa parental	plasmid A	100	616.67	25.07	654.818	776.693	663.169	629.363	359.308	0	0	0	0	0
24.05_376.0683m/z		376.068	1	24.0513	0.465483	0	3.10256e-11	1.3706e-08	Infinity	Pseudomonas aeruginosa parental	plasmid A	100 - 6.66	1514.44	35.06	2274.09	1730.06	1494.33	1190.75	882.968	0	0	0	0	0	x
16.25_300.0499m/z		300.05	1	16.2498	2.05622	1	4.01624e-11	1.67567e-08	Infinity	Pseudomonas aeruginosa parental	plasmid A	100	1853.62	34.4	2323.5	2576.8	1903.39	1464.27	1000.12	0	0	0	0	0		x	x	x	x	x	x	x
24.98_376.0685m/z		376.069	1	24.9805	0.7227	0	5.22773e-11	2.06633e-08	Infinity	Pseudomonas aeruginosa parental	plasmid A	100 - 2.78	3650.48	41.85	5846.71	4432.93	3325.01	2695.15	1952.62	0	0	0	0	0
34.20_334.7947m/z		334.795	1	34.1959	1.81608	0	7.51811e-11	2.82305e-08	Infinity	Pseudomonas aeruginosa parental	plasmid A	100 - 18.2 - 2.24	2743.08	37.95	1362.4	3902.26	3442.16	2994.93	2013.66	0	0	0	0	0
31.50_379.0572m/z		379.057	1	31.499	0.568217	0	8.01599e-11	2.86667e-08	Infinity	Pseudomonas aeruginosa parental	plasmid A	100	677.149	35.43	743.19	1036.02	627.491	599.612	379.429	0	0	0	0	0
25.34_242.0800m/z		242.08	1	25.3426	0.41385	0	9.80608e-11	3.34744e-08	Infinity	Pseudomonas aeruginosa parental	plasmid A	100 - 1.26	459.818	30.94	520.997	569.095	583.532	370.523	254.943	0	0	0	0	0
31.55_272.0431m/z		272.043	1	31.5504	0.515967	0	1.22732e-10	4.00746e-08	Infinity	Pseudomonas aeruginosa parental	plasmid A	100	592.293	31.37	650.41	807.811	625.713	580.138	297.393	0	0	0	0	0
28.04_317.3705m/z		317.371	1	28.037	5.53683	0	1.28227e-10	4.01242e-08	Infinity	Pseudomonas aeruginosa parental	plasmid A	86.5 - 100	18889.8	45.08	24922.4	27902.9	20911.6	13724.7	6987.36	0	0	0	0	0
33.99_415.1487m/z		415.149	1	33.9896	0.370017	0	1.4692e-10	4.41349e-08	Infinity	Pseudomonas aeruginosa parental	plasmid A	100 - 3.27	1649.81	43	1706.63	2748.16	1655.72	1323.41	815.123	0	0	0	0	0
16.14_360.0734m/z		360.073	1	16.1425	0.948917	0	1.80402e-10	5.21085e-08	Infinity	Pseudomonas aeruginosa parental	plasmid A	100 - 1.99	2631.52	43.34	4038.32	3475.17	2501.13	1922.72	1220.26	0	0	0	0	0
29.23_326.0395m/z		326.04	1	29.2262	0.9293	0	1.88316e-10	5.23798e-08	Infinity	Pseudomonas aeruginosa parental	plasmid A	100 - 2.27	2064.17	40.85	2878.15	2837.53	2182.14	1451.44	971.575	0	0	0	0	0	x
22.18_332.5457m/z		332.546	1	22.1839	0.206317	0	2.4918e-10	6.47977e-08	Infinity	Pseudomonas aeruginosa parental	plasmid A	100 - 33.7	178.199	33.19	182.765	256.556	210.572	112.342	128.76	0	0	0	0	0
20.27_336.0516m/z		336.052	1	20.2654	0.362567	0	2.50218e-10	6.47977e-08	Infinity	Pseudomonas aeruginosa parental	plasmid A	100 - 11.9	485.616	41.92	312.195	806.989	517.979	482.384	308.534	0	0	0	0	0	x
22.86_340.0516m/z		340.052	1	22.8637	0.6751	0	3.91925e-10	9.81119e-08	Infinity	Pseudomonas aeruginosa parental	plasmid A	100 - 2.87	1274.71	40.45	1701.82	1806.06	1311.85	1002.43	551.409	0	0	0	0	0
29.64_358.0575m/z		358.058	1	29.6401	0.671633	0	4.52179e-10	1.0696e-07	Infinity	Pseudomonas aeruginosa parental	plasmid A	100 - 37.7	1425.96	43.04	2148.33	1831.6	1512.74	1012.31	624.828	0	0	0	0	0	x
24.41_358.0576m/z		358.058	1	24.4127	0.5164	0	4.55754e-10	1.0696e-07	Infinity	Pseudomonas aeruginosa parental	plasmid A	100 - 45.2	1213.35	41.9	1872.26	1476.23	1201.45	999.514	517.275	0	0	0	0	0	x
12.02_335.0662m/z		335.066	1	12.0243	0.469517	0	5.7666e-10	1.31229e-07	Infinity	Pseudomonas aeruginosa parental	plasmid A	100 - 74.1	1093.2	40.33	1527.26	1460.26	1134.65	892.917	450.919	0	0	0	0	0
26.18_390.0843m/z		390.084	1	26.1775	0.464767	0	5.9447e-10	1.31229e-07	Infinity	Pseudomonas aeruginosa parental	plasmid A	100 - 4.8	1208.75	45.85	1962.68	1493.74	1198.34	852.732	536.234	0	0	0	0	0	x
16.30_343.0563m/z		343.056	1	16.3012	1.70438	0	6.11584e-10	1.31229e-07	Infinity	Pseudomonas aeruginosa parental	plasmid A	100 - 4.65	9406.38	60.36	17788.3	12215.4	7676.92	5912.41	3438.89	0	0	0	0	0	x
32.17_346.3884m/z		346.388	1	32.1725	1.29273	0	6.33025e-10	1.32056e-07	Infinity	Pseudomonas aeruginosa parental	plasmid A	100	736.355	50.16	610.856	1350.37	716.523	648.029	355.995	0	0	0	0	0
30.31_402.9974m/z		402.997	1	30.3117	0.36135	0	6.73841e-10	1.36771e-07	Infinity	Pseudomonas aeruginosa parental	plasmid A	100 - 7.35 - 19.6	554.464	36.38	475.389	697.583	727.758	633.111	238.48	0	0	0	0	0
29.64_369.0605m/z		369.061	1	29.6401	2.63488	0	7.15247e-10	1.41355e-07	Infinity	Pseudomonas aeruginosa parental	plasmid A	100	4840.24	50.64	7571.1	6789.52	5039.31	3043.75	1757.51	0	0	0	0	0
5.34_445.0942m/z		445.094	1	5.3432	3.12	0	8.31013e-10	1.60023e-07	8496.39	Pseudomonas aeruginosa parental	plasmid A	100 - 10.5 - 0.186	61.3923	36.61	62.8262	99.4863	43.9858	53.4837	47.1795	0	0.0128727	0	0	0.0232558	x
18.33_320.9792m/z		320.979	1	18.3332	1.10455	0	8.79322e-10	1.65093e-07	Infinity	Pseudomonas aeruginosa parental	plasmid A	100 - 3.92	1495.43	52.52	2662.3	1831.3	1347.57	981.736	654.229	0	0	0	0	0
26.90_311.5405m/z		311.54	1	26.9002	0.774	0	9.22445e-10	1.68965e-07	Infinity	Pseudomonas aeruginosa parental	plasmid A	100 - 0.411	794.731	41.66	991.125	1170.16	876.94	605.966	329.465	0	0	0	0	0
0.04_187.5007m/z		187.501	1	0.04165	0.535417	0	1.06256e-09	1.89995e-07	Infinity	plasmid A	Pseudomonas aeruginosa parental	100	55.3657	35.48	0	0	0	0	0	43.0844	37.3781	49.4041	87.2098	59.7522
22.29_196.0612m/z		196.061	1	22.2875	0.782567	0	1.28832e-09	2.25007e-07	Infinity	Pseudomonas aeruginosa parental	plasmid A	100 - 8.81	94.3748	37.46	111.53	60.6813	92.2784	144.866	62.5181	0	0	0	0	0
25.92_376.0683m/z		376.068	1	25.9192	0.774733	0	1.57592e-09	2.68981e-07	Infinity	Pseudomonas aeruginosa parental	plasmid A	100 - 8.26 - 0.167	1248.81	51.11	2091.26	1648.8	1198	806.234	499.743	0	0	0	0	0
20.73_310.0385m/z		310.039	1	20.7295	1.97162	0	1.65972e-09	2.76989e-07	Infinity	Pseudomonas aeruginosa parental	plasmid A	100	3804.94	51.5	5411.49	5837.86	4104.8	2466.74	1203.82	0	0	0	0	0
33.78_299.6950m/z		299.695	1	33.7792	0.158767	0	1.74176e-09	2.84361e-07	Infinity	Pseudomonas aeruginosa parental	plasmid A	100	127.466	35.61	62.6362	148.582	183.028	136.257	106.829	0	0	0	0	0
34.04_332.2960m/z		332.296	1	34.041	1.40398	0	2.09949e-09	3.35472e-07	Infinity	Pseudomonas aeruginosa parental	plasmid A	100	990.496	57.43	754.543	1916.65	850.413	1039.46	391.412	0	0	0	0	0
22.65_344.0595m/z		344.059	1	22.6527	1.87555	0	2.28203e-09	3.57042e-07	Infinity	Pseudomonas aeruginosa parental	plasmid A	100	2170.79	49.85	3247.17	3082.66	2355.35	1470.73	698.023	0	0	0	0	0
20.16_707.0995m/z		707.099	1	20.1618	0.258933	0	2.35895e-09	3.61546e-07	Infinity	Pseudomonas aeruginosa parental	plasmid A	100	948.279	51.55	1191.18	1589.12	1034.89	525.344	400.868	0	0	0	0	0
25.03_326.0461m/z		326.046	1	25.0327	0.464033	0	3.62338e-09	5.44232e-07	Infinity	Pseudomonas aeruginosa parental	plasmid A	100 - 1.14	655.606	53.5	1076.18	949.696	614.926	316.891	320.334	0	0	0	0	0
30.72_317.6985m/z		317.699	1	30.7244	0.412683	0	4.42909e-09	6.52205e-07	Infinity	Pseudomonas aeruginosa parental	plasmid A	100 - 29.6	313.288	50.81	269.865	558.956	354.46	253.946	129.213	0	0	0	0	0
8.44_203.0024m/z		203.002	1	8.44395	0.3222	0	5.88295e-09	8.49634e-07	Infinity	plasmid A	Pseudomonas aeruginosa parental	100 - 60.4	20.6141	32.01	0	0	0	0	0	16.6444	28.0266	13.4162	17.7665	27.2166
32.48_133.0155m/z		133.016	1	32.4825	0.46505	0	8.39508e-09	1.17659e-06	Infinity	Pseudomonas aeruginosa parental	plasmid A	100	105.661	49.03	61.1912	186.081	107.156	115.112	58.7659	0	0	0	0	0	x
16.41_421.0087m/z		421.009	1	16.4102	0.369067	0	8.46019e-09	1.17659e-06	Infinity	Pseudomonas aeruginosa parental	plasmid A	100	627.963	43.1	737.788	812.529	837.684	570.549	181.267	0	0	0	0	0
31.14_163.0399m/z		163.04	1	31.1372	1.23955	0	8.92637e-09	1.21885e-06	Infinity	Pseudomonas aeruginosa parental	plasmid A	100 - 8.24	89.362	42.03	94.7046	101.862	140.885	68.7827	40.5753	0	0	0	0	0
17.09_313.5418m/z		313.542	1	17.0949	2.6586	0	9.24589e-09	1.23994e-06	10771	Pseudomonas aeruginosa parental	plasmid A	100	1629.55	54.91	2223.92	2734.88	1692.85	934.866	561.239	0	0.756365	0	8.5465e-05	0
34.30_253.0932m/z		253.093	1	34.2996	0.6238	0	1.05524e-08	1.39032e-06	Infinity	Pseudomonas aeruginosa parental	plasmid A	100	501.918	53.53	488.235	852.456	664.53	337.291	167.079	0	0	0	0	0
26.85_221.6925m/z		221.692	1	26.8488	0.82625	0	1.18552e-08	1.53133e-06	Infinity	Pseudomonas aeruginosa parental	plasmid A	100	357.086	51.56	489.497	562.292	399.062	199.869	134.711	0	0	0	0	0
33.36_317.6985m/z		317.698	1	33.3618	1.6536	0	1.20305e-08	1.53133e-06	Infinity	Pseudomonas aeruginosa parental	plasmid A	56.1 - 100	2353.05	61.01	3192.82	4176.91	2488.09	1326.69	580.742	0	0	0	0	0
17.42_320.9792m/z		320.979	1	17.4172	0.537483	0	1.41347e-08	1.76919e-06	Infinity	Pseudomonas aeruginosa parental	plasmid A	100 - 5.97 - 1.43	424.498	57.44	771.705	553.5	361.808	292.461	143.018	0	0	0	0	0
33.83_326.3744m/z		326.374	1	33.8306	0.782767	0	1.54141e-08	1.8977e-06	Infinity	Pseudomonas aeruginosa parental	plasmid A	100 - 10.2	513.399	51.93	623.577	815.772	647.385	322.235	158.027	0	0	0	0	0
12.77_134.9162m/z		134.916	1	12.7684	0.477233	0	1.59686e-08	1.93426e-06	Infinity	plasmid A	Pseudomonas aeruginosa parental	100	32.9018	36.84	0	0	0	0	0	43.2337	45.3645	34.6584	23.8798	17.3729
33.78_518.0741m/z		518.074	1	33.7792	8.84538	0	1.73109e-08	2.06357e-06	42.7964	Pseudomonas aeruginosa parental	plasmid A	100	39090.7	17.11	45633.5	44044.2	40723.1	35897.6	29155.2	681.67	1452.27	735.308	1027.43	670.377
22.29_240.0513m/z		240.051	1	22.2875	1.09248	0	1.95202e-08	2.29058e-06	Infinity	Pseudomonas aeruginosa parental	plasmid A	100 - 10.7 - 1.09	40.6669	37.21	19.2391	49.3089	55.8556	30.8536	48.0771	0	0	0	0	0
29.07_353.5160m/z		353.516	1	29.0713	0.568583	0	2.01785e-08	2.33139e-06	Infinity	Pseudomonas aeruginosa parental	plasmid A	100 - 1.83	505.134	58	736.156	863.687	458.334	310.961	156.53	0	0	0	0	0
33.83_322.2894m/z		322.289	1	33.8306	2.23065	0	2.13023e-08	2.42395e-06	Infinity	Pseudomonas aeruginosa parental	plasmid A	100	2293.15	62.57	3069.05	3993.02	2766.14	1111.63	525.887	0	0	0	0	0
18.01_319.0310m/z		319.031	1	18.0109	1.07028	0	2.21894e-08	2.4872e-06	Infinity	Pseudomonas aeruginosa parental	plasmid A	100	750.284	63.55	1400.55	997.302	770.067	339.792	243.711	0	0	0	0	0	x
30.78_393.0309m/z		393.031	1	30.7758	8.75427	0	2.70235e-08	2.98451e-06	34.1498	Pseudomonas aeruginosa parental	plasmid A	100	31042	16.78	31670.5	37282.2	33803.2	28985.7	23468.4	929.692	1490.01	635.729	697.49	792.057
29.38_220.5048m/z		220.505	1	29.3813	0.61995	0	2.77093e-08	3.00395e-06	Infinity	Pseudomonas aeruginosa parental	plasmid A	100	361.121	52.76	514.26	559.244	394.138	230.487	107.475	0	0	0	0	0
28.35_443.0644m/z		443.064	1	28.3471	0.4653	0	2.79995e-08	3.00395e-06	Infinity	Pseudomonas aeruginosa parental	plasmid A	100	437.304	48.28	493.267	629.829	598.343	351.45	113.629	0	0	0	0	0
21.71_325.5486m/z		325.549	1	21.7111	0.990317	0	3.0633e-08	3.24019e-06	Infinity	Pseudomonas aeruginosa parental	plasmid A	100 - 25.8	1522.8	60.84	2375.95	2459.89	1558.13	893.026	327.005	0	0	0	0	0	x
25.55_163.0401m/z		163.04	1	25.5493	1.09278	1	3.28118e-08	3.42246e-06	Infinity	Pseudomonas aeruginosa parental	plasmid A	100	175.076	52.22	302.15	213.234	173.569	128.075	58.3498	0	0	0	0	0
31.65_194.9276m/z		194.928	1	31.654	1.49953	0	3.33806e-08	3.43409e-06	Infinity	plasmid A	Pseudomonas aeruginosa parental	100	121.819	60.74	0	0	0	0	0	70.3193	226.288	174.332	66.2402	71.9137
34.25_339.3818m/z		339.382	1	34.2482	12.3306	0	3.56326e-08	3.61623e-06	67.7569	Pseudomonas aeruginosa parental	plasmid A	100	67953.7	30.7	83152.6	90657.7	72372.8	54712.8	38872.5	1419.27	905.703	655.33	823.285	1210.93
20.21_402.0134m/z		402.013	1	20.2132	0.362617	0	4.09824e-08	4.1037e-06	Infinity	Pseudomonas aeruginosa parental	plasmid A	100 - 7.2	133.523	60.09	71.0886	167.66	254.542	116.708	57.6179	0	0	0	0	0	x
20.52_325.5474m/z		325.547	1	20.5232	0.981667	0	4.45445e-08	4.4017e-06	Infinity	Pseudomonas aeruginosa parental	plasmid A	100 - 1.99	1227.45	63.19	1815.71	2132.74	1253.77	673.532	261.52	0	0	0	0	0
29.69_323.6916m/z		323.692	1	29.6915	0.930483	0	4.76312e-08	4.64559e-06	564.015	Pseudomonas aeruginosa parental	plasmid A	100 - 1.46	171.737	40.25	251.486	222.764	179.39	118.505	86.5394	1.25364	0.12029	0.0967661	0.0221487	0.0296055
30.47_331.3780m/z		331.378	1	30.4659	5.27012	0	5.04747e-08	4.81469e-06	85.9429	Pseudomonas aeruginosa parental	plasmid A	100 - 10.9 - 3.72	60584.1	33.34	74978.8	83204.4	65879.9	46844.4	32012.9	724.948	515.273	466.217	760.375	1057.86	x
32.28_348.7195m/z		348.72	1	32.2762	6.00267	0	5.06472e-08	4.81469e-06	90.8012	Pseudomonas aeruginosa parental	plasmid A	100 - 52.8	9443.05	35.9	8660.94	13832.8	11565.8	8183.01	4972.69	116.284	166.923	75.1463	77.6963	83.9345
34.30_338.5462m/z		338.546	1	34.2996	0.36135	0	6.55565e-08	6.15412e-06	Infinity	Pseudomonas aeruginosa parental	plasmid A	100	192.371	64.78	70.6546	256.25	95.3842	374.263	165.304	0	0	0	0	0
23.17_313.5325m/z		313.532	1	23.1728	1.82308	0	7.27544e-08	6.74191e-06	22.7906	Pseudomonas aeruginosa parental	plasmid A	100 - 1.99	29597.5	15.78	36193.4	39271	31544.9	23522.3	17456.1	1435.59	1534.42	1303.89	1004.08	1215.39	x
29.85_446.3961m/z		446.396	1	29.8466	7.19097	0	7.36134e-08	6.74191e-06	373.52	Pseudomonas aeruginosa parental	plasmid A	100	24154.1	21.65	16367.6	27852.9	28689.1	26617.1	21243.9	38.5703	64.8733	92.3053	19.8078	107.775
28.45_325.5383m/z		325.538	1	28.4509	1.39583	0	7.52092e-08	6.80507e-06	25.2368	Pseudomonas aeruginosa parental	plasmid A	100 - 0.21	17646.4	20.41	21948.1	23241.4	18332.8	14010.6	10699.2	847.645	741.726	573.288	525.924	807.58	x
18.81_254.9912m/z		254.991	1	18.8098	0.894217	0	7.83062e-08	6.94295e-06	Infinity	Pseudomonas aeruginosa parental	plasmid A	100 - 5.01	854.714	78.01	1902.87	1018.2	762.235	390.817	199.455	0	0	0	0	0	x
32.33_447.7361m/z		447.736	1	32.3275	0.3607	0	7.8582e-08	6.94295e-06	Infinity	Pseudomonas aeruginosa parental	plasmid A	100 - 10.8	428.821	50.77	379.287	678.551	500.52	496.175	89.5729	0	0	0	0	0
0.10_227.0023m/z		227.002	1	0.0977167	0.162867	0	9.19022e-08	8.02541e-06	Infinity	plasmid A	Pseudomonas aeruginosa parental	100	34.1084	44.59	0	0	0	0	0	14.121	44.4736	29.3512	53.383	29.2132
31.09_466.5458m/z		466.546	1	31.0858	0.878117	0	9.44552e-08	8.09342e-06	159.533	Pseudomonas aeruginosa parental	plasmid A	100 - 1.19	11904.9	26.41	22649.1	13881.9	10429.6	7025.93	5538.14	103.38	79.4875	48.6841	71.0781	70.488	x
32.69_311.0290m/z		311.029	1	32.689	0.82665	0	9.48363e-08	8.09342e-06	Infinity	Pseudomonas aeruginosa parental	plasmid A	100 - 4.63	552.133	67.55	726.275	1093.69	460.594	361.658	118.443	0	0	0	0	0
34.04_299.6949m/z		299.695	1	34.041	0.6706	0	9.8405e-08	8.30361e-06	Infinity	Pseudomonas aeruginosa parental	plasmid A	100	259.673	64.03	103.187	460.777	387.347	258.654	88.4003	0	0	0	0	0
19.59_320.9792m/z		320.979	1	19.589	1.30022	0	1.07863e-07	8.92677e-06	Infinity	Pseudomonas aeruginosa parental	plasmid A	100 - 3.73	837.35	83.66	1914.25	1144.76	572.308	355.91	199.518	0	0	0	0	0
25.39_333.0439m/z		333.044	1	25.394	2.43545	0	1.08167e-07	8.92677e-06	26.465	Pseudomonas aeruginosa parental	plasmid A	100 - 6.31	65745.9	24.99	79069.5	88619.7	69647.1	52363.7	39029.6	2801.15	3391.39	2269.47	1802.33	2156.95
31.55_317.5052m/z		317.505	1	31.5504	1.08672	0	1.44391e-07	1.17867e-05	Infinity	Pseudomonas aeruginosa parental	plasmid A	100	689.841	62.98	755.189	1310.67	756.601	510.095	116.652	0	0	0	0	0
30.10_438.7271m/z		438.727	1	30.1044	8.17337	0	1.53569e-07	1.24011e-05	357.927	Pseudomonas aeruginosa parental	plasmid A	100	19692	45.28	27583.8	27897.8	21780.7	13655.7	7542.21	114.709	59.4949	35.9228	30.3241	34.6332
21.71_337.5536m/z		337.554	1	21.7111	1.92317	0	1.73339e-07	1.38487e-05	Infinity	Pseudomonas aeruginosa parental	plasmid A	100	1464.2	64.4	2385.18	2242.3	1701.54	789.233	202.74	0	0	0	0	0
28.50_63.9446m/z		63.9446	1	28.5023	0.51785	0	1.85718e-07	1.46815e-05	Infinity	Pseudomonas aeruginosa parental	plasmid A	100	80.4755	62.73	158.191	96.0075	72.3977	48.404	27.3773	0	0	0	0	0
26.33_310.7011m/z		310.701	1	26.3325	0.9344	0	1.87706e-07	1.46841e-05	Infinity	Pseudomonas aeruginosa parental	plasmid A	100 - 0.13	1276.88	64.56	2165.33	1950.37	1326.39	766.803	175.538	0	0	0	0	0
22.65_282.0851m/z		282.085	1	22.6527	2.22877	0	2.05453e-07	1.59067e-05	5.76089	Pseudomonas aeruginosa parental	plasmid A	100 - 8.74	43486.4	14.7	43657.5	54000.6	47543.8	39420.5	32809.3	8895.61	7331.72	6185.16	6897.23	8432.98	x
29.85_438.0601m/z		438.06	1	29.8466	0.41365	0	2.09508e-07	1.60552e-05	2167.38	Pseudomonas aeruginosa parental	plasmid A	100 - 2.01	4193.96	29.3	4917.27	5587.31	4578.92	3329.91	2556.4	3.40423	1.88959	0.02247	4.35892	0
22.03_415.1350m/z		415.135	1	22.0289	0.62375	0	2.12959e-07	1.60968e-05	1020.64	Pseudomonas aeruginosa parental	plasmid A	100 - 19.2 - 19.9	127.75	57.23	141.123	237.477	118.005	107.408	34.734	0	0	0.367263	0.25857	0
31.91_283.2653m/z		283.265	1	31.9146	0.570817	0	2.14338e-07	1.60968e-05	Infinity	plasmid A	Pseudomonas aeruginosa parental	100	70.6544	87.83	0	0	0	0	0	37.9606	181.339	41.3194	41.9611	50.6924
30.83_412.8093m/z		412.809	1	30.8271	0.3614	0	2.85598e-07	2.12361e-05	Infinity	Pseudomonas aeruginosa parental	plasmid A	100	265.044	93.11	688.105	262.975	131.56	173.717	68.8625	0	0	0	0	0
26.85_333.0439m/z		333.044	1	26.8488	1.44682	0	2.93002e-07	2.14471e-05	21.5477	Pseudomonas aeruginosa parental	plasmid A	100 - 3.64 - 0.111	41600.3	17.14	57121.1	54729.7	42365.3	32062.5	21722.6	2041.97	2450.59	1753.56	1601.76	1805.18	x
30.67_438.3929m/z		438.393	1	30.6721	9.73652	0	2.96705e-07	2.14471e-05	228.03	Pseudomonas aeruginosa parental	plasmid A	100	56767.3	35.18	74832.1	76066.3	59388.7	43481.4	30067.9	401.949	402.395	237.854	94.9478	107.585
29.95_486.0568m/z		486.057	1	29.9493	2.17098	0	2.97004e-07	2.14471e-05	106.932	Pseudomonas aeruginosa parental	plasmid A	100 - 3.7	40801.8	21.58	78398	50586.2	35030.6	23697.3	16296.9	382.904	496.326	339.111	276.046	413.456	x
9.09_242.0801m/z		242.08	1	9.08843	0.42965	0	3.27201e-07	2.34027e-05	Infinity	Pseudomonas aeruginosa parental	plasmid A	100 - 23.8	136.27	54.11	179.986	219.17	98.4005	153.493	30.2996	0	0	0	0	0
12.33_140.5154m/z		140.515	1	12.3341	1.0068	0	3.37134e-07	2.38006e-05	Infinity	Pseudomonas aeruginosa parental	plasmid A	100	257.844	63.05	405.683	425.934	262.277	143.803	51.5238	0	0	0	0	0
17.04_426.8739m/z		426.874	1	17.0436	0.214883	0	3.39103e-07	2.38006e-05	Infinity	plasmid A	Pseudomonas aeruginosa parental	100	257.577	64.87	0	0	0	0	0	246.979	176.723	317.373	498.064	48.7445
17.09_313.0405m/z		313.04	1	17.0949	1.17073	0	3.61284e-07	2.51226e-05	51.3501	Pseudomonas aeruginosa parental	plasmid A	100 - 0.541	6332.27	24.29	9107.71	9052.8	6355.85	4467.36	2677.65	99.5346	166.392	136.47	122.397	91.784
31.50_125.0356m/z		125.036	1	31.499	0.776483	0	3.80087e-07	2.61876e-05	Infinity	Pseudomonas aeruginosa parental	plasmid A	100	152.338	73.32	318.78	206.619	79.7785	117.091	39.4232	0	0	0	0	0
31.14_322.2894m/z		322.289	1	31.1372	0.568233	0	3.99692e-07	2.72881e-05	Infinity	Pseudomonas aeruginosa parental	plasmid A	100	363.771	67.76	330.004	668.166	549.323	208.929	62.434	0	0	0	0	0
28.71_163.0401m/z		163.04	1	28.7099	0.62025	1	4.04581e-07	2.7373e-05	Infinity	Pseudomonas aeruginosa parental	plasmid A	100	242.23	77.37	525.649	321.288	196.026	113.883	54.3022	0	0	0	0	0		x			x	x	x	x	HMDB02035	p-coumaric acid	M-H	C9H8O3	40.4	0	0.0102735	90.0914	0.839933	http://www.hmdb.ca/metabolites/HMDB02035
19.75_183.4957m/z		183.496	1	19.7478	0.57285	0	4.20406e-07	2.81897e-05	Infinity	plasmid A	Pseudomonas aeruginosa parental	51.7 - 100	21.354	44.17	0	0	0	0	0	15.313	24.0898	29.2795	29.9611	8.12648
29.23_325.5382m/z		325.538	1	29.2262	1.18795	0	4.35642e-07	2.89528e-05	28.9803	Pseudomonas aeruginosa parental	plasmid A	100 - 3.42	9842.03	20.89	13782.2	13361.5	9645.03	7687.45	4733.91	382.818	220.303	327.709	380.903	386.323	x
33.46_433.7226m/z		433.723	1	33.4646	1.24683	0	4.64858e-07	3.06235e-05	4348.92	Pseudomonas aeruginosa parental	plasmid A	100 - 35.4 - 1.01	4361.12	61.36	7697.74	6215.55	4346.8	2353.5	1192	0	0	5.01402	0	0
29.48_505.5690m/z		505.569	1	29.4849	7.92425	0	4.91805e-07	3.2117e-05	94.5318	Pseudomonas aeruginosa parental	plasmid A	100 - 7.92	181607	46.27	316788	225822	162670	118633	84122	2911.58	2855.01	1332.05	1439.31	1067.64
24.05_313.5325m/z		313.532	1	24.0513	0.982167	0	5.48314e-07	3.54986e-05	18.2882	Pseudomonas aeruginosa parental	plasmid A	100 - 2.5	10024.6	16.29	13524.9	13296	10657.9	7474.77	5169.16	422.019	503.604	554.192	615.725	645.173	x
8.87_318.0512m/z		318.051	1	8.87358	0.64445	0	5.92914e-07	3.8058e-05	Infinity	Pseudomonas aeruginosa parental	plasmid A	100 - 8.95	941	98.81	2411.42	1277.79	573.41	295.513	146.865	0	0	0	0	0
34.25_498.0627m/z		498.063	1	34.2482	6.78273	0	6.17255e-07	3.92846e-05	84.7367	Pseudomonas aeruginosa parental	plasmid A	100 - 7.24	123401	47.44	210190	149694	111285	83940.2	61893.3	1743.86	2721.71	1143.53	939.798	732.511
14.02_460.0215m/z		460.022	1	14.0198	0.4259	0	6.3054e-07	3.96898e-05	Infinity	Pseudomonas aeruginosa parental	plasmid A	100	308.81	85.81	359.732	727.587	291.666	72.0843	92.98	0	0	0	0	0
30.05_355.3892m/z		355.389	1	30.0529	2.78908	0	6.34191e-07	3.96898e-05	Infinity	Pseudomonas aeruginosa parental	plasmid A	100	2280.58	76.34	3550.15	4252.96	2602.33	788.75	208.728	0	0	0	0	0
29.38_272.9576m/z		272.958	1	29.3813	11.9522	0	6.66542e-07	4.13697e-05	116.784	Pseudomonas aeruginosa parental	plasmid A	100	10887.4	39.5	14016.2	15141.4	12168.6	8413.31	4697.64	135.382	30.1801	81.0363	118.795	100.743	x
33.57_331.3781m/z		331.378	1	33.5682	3.01542	0	6.75527e-07	4.15837e-05	48.7545	Pseudomonas aeruginosa parental	plasmid A	100 - 13.9 - 5.18	35691	40.37	48067	50721.4	36337.3	27014.5	16314.7	565.448	477.057	493.728	943.598	1180.45	x
32.02_330.3778m/z		330.378	1	32.0174	2.99767	0	6.81087e-07	4.15851e-05	Infinity	Pseudomonas aeruginosa parental	plasmid A	100	2190.69	71.3	3236.39	4020.28	2425.62	1097.32	173.835	0	0	0	0	0
16.30_305.0192m/z		305.019	1	16.3012	2.53715	0	7.24233e-07	4.38628e-05	22.8229	Pseudomonas aeruginosa parental	plasmid A	100 - 6.91	55135.6	23.54	86514.1	68746.2	53717.2	38781.9	27918.6	2232.26	3415.96	2249.44	1989.36	2191.97	x
29.64_134.0473m/z		134.047	1	29.6401	0.929567	0	7.94562e-07	4.77373e-05	5.05268	Pseudomonas aeruginosa parental	plasmid A	100 - 0.0977	4703.71	7.56	5494.89	5811.44	5015.06	4039.04	3158.11	1046.68	915.825	854.335	913.813	924.012	x
34.25_339.7163m/z		339.716	1	34.2482	10.9278	0	8.49796e-07	5.06505e-05	6178.5	Pseudomonas aeruginosa parental	plasmid A	100	20492.7	37.63	25433.7	28861.7	22748.5	15645.8	9774.01	16.5839	0	0	0	0
21.93_282.0851m/z		282.085	1	21.9261	1.76433	0	8.80383e-07	5.17452e-05	10.8474	Pseudomonas aeruginosa parental	plasmid A	100 - 7.96	32479.9	17.88	30835.8	40726.1	34897.7	30937.9	25002	3562.27	4683.43	2589.7	2171.85	1963.99	x
19.90_171.5164m/z		171.516	1	19.9028	0.83495	0	8.81942e-07	5.17452e-05	Infinity	Pseudomonas aeruginosa parental	plasmid A	100	167.434	59.83	28.9477	226.146	273.793	208.24	100.046	0	0	0	0	0
26.54_668.0762m/z		668.076	1	26.5389	0.309933	0	9.12368e-07	5.31154e-05	11.8844	Pseudomonas aeruginosa parental	plasmid A	100 - 14	3245.6	28	4851.47	3470.94	2821.41	2686.66	2397.54	325.671	341.524	208.455	173.602	316.237
29.48_299.6948m/z		299.695	1	29.4849	0.2066	0	9.58299e-07	5.53602e-05	Infinity	Pseudomonas aeruginosa parental	plasmid A	100	149.969	74.22	92.4619	324.985	170.951	133.596	27.8518	0	0	0	0	0
32.33_313.5650m/z		313.565	1	32.3275	9.00418	0	9.70588e-07	5.56421e-05	5019.73	Pseudomonas aeruginosa parental	plasmid A	100	19476.4	19.78	13903	22888.8	22582	20819.7	17188.6	19.3999	0	0	0	0
32.43_358.0343m/z		358.034	1	32.4303	0.2064	0	9.89665e-07	5.63059e-05	Infinity	Pseudomonas aeruginosa parental	plasmid A	100	156.373	68.1	200.244	297.141	181.958	72.0751	30.4449	0	0	0	0	0
25.71_405.0131m/z		405.013	1	25.7081	0.266267	0	1.00393e-06	5.66878e-05	Infinity	Pseudomonas aeruginosa parental	plasmid A	100 - 0.923	59.4158	60.95	14.4633	111.531	69.2049	62.5313	39.3481	0	0	0	0	0
0.10_108.0203m/z		108.02	1	0.0977167	0.377117	0	1.01398e-06	5.68282e-05	Infinity	plasmid A	Pseudomonas aeruginosa parental	100 - 2.06	3.41359	37.93	0	0	0	0	0	2.59587	5.62496	3.46169	2.46403	2.92143
24.05_419.9994m/z		419.999	1	24.0513	0.3619	0	1.12984e-06	6.25395e-05	Infinity	Pseudomonas aeruginosa parental	plasmid A	100 - 20	182.301	64.71	272.446	253.974	276.169	33.2689	75.6451	0	0	0	0	0	x
26.90_277.5211m/z		277.521	1	26.9002	1.03377	0	1.13254e-06	6.25395e-05	12.8033	Pseudomonas aeruginosa parental	plasmid A	100 - 0.148	8584.57	17.48	7701.25	10128.4	10000.6	8462.49	6630.06	918.841	1037.35	485.685	451.205	459.405	x
28.14_321.5341m/z		321.534	1	28.1407	0.9829	0	1.21751e-06	6.67407e-05	Infinity	Pseudomonas aeruginosa parental	plasmid A	100	201.466	78.67	338.506	391.791	172.909	50.0076	54.1142	0	0	0	0	0
29.90_242.0562m/z		242.056	1	29.898	0.46525	0	1.29055e-06	7.0001e-05	Infinity	Pseudomonas aeruginosa parental	plasmid A	100	355.607	59.71	451.566	553.289	493.822	238.937	40.4241	0	0	0	0	0
23.12_196.0613m/z		196.061	1	23.1214	0.515483	0	1.29562e-06	7.0001e-05	Infinity	Pseudomonas aeruginosa parental	plasmid A	100	22.5417	53.46	27.4755	10.3079	35.6885	30.0357	9.20083	0	0	0	0	0	x
29.23_175.9863m/z		175.986	1	29.2262	0.310017	0	1.31862e-06	7.07344e-05	Infinity	plasmid A	Pseudomonas aeruginosa parental	100	19.5307	67.12	0	0	0	0	0	8.85042	41.2713	15.8251	21.3218	10.3847
32.74_466.5457m/z		466.546	1	32.7404	1.3443	0	1.41798e-06	7.53972e-05	149.611	Pseudomonas aeruginosa parental	plasmid A	100 - 1.15	11085.8	47.84	23908.9	13478	8337.91	5884.75	3819.54	79.5199	48.454	78.2778	36.3292	127.908	x
29.59_433.3880m/z		433.388	1	29.5878	9.2669	0	1.42562e-06	7.53972e-05	243.93	Pseudomonas aeruginosa parental	plasmid A	100	49237.7	41.96	69998	68041.4	50698.2	35007.5	22443.6	209.761	391.267	238.88	130.303	39.0476
34.35_355.3891m/z		355.389	1	34.3509	0.412717	0	1.45973e-06	7.66614e-05	Infinity	Pseudomonas aeruginosa parental	plasmid A	100	130.203	70.51	232.663	201.007	146.344	34.9373	36.0631	0	0	0	0	0
17.74_211.0014m/z		211.001	1	17.7399	0.593817	0	1.57257e-06	8.20138e-05	421.84	Pseudomonas aeruginosa parental	plasmid A	100 - 2.53	677.901	34.48	970.617	846.821	658.03	513.458	400.577	7.09665	0.382342	0.206897	0	0.349159	x
29.02_329.0504m/z		329.05	1	29.0199	2.58495	0	1.64462e-06	8.51801e-05	Infinity	Pseudomonas aeruginosa parental	plasmid A	100 - 85.3	2867.53	73.87	4281.83	4938.32	3896.52	1063.37	157.579	0	0	0	0	0
31.60_373.0276m/z		373.028	1	31.6026	7.50212	0	1.77318e-06	9.12094e-05	110.378	Pseudomonas aeruginosa parental	plasmid A	100	14786.5	26.89	17192.9	19107.5	15968.9	12577.3	9085.75	194.94	238.56	28.6106	123.304	84.398	x
7.96_317.0560m/z		317.056	1	7.95833	2.12445	0	1.8426e-06	9.41356e-05	71.6916	Pseudomonas aeruginosa parental	plasmid A	100 - 8.19 - 3.12	30881.1	20.88	50914.3	50700.8	26835.4	16178.3	9776.57	566.379	446.944	443.063	354.771	342.59
33.94_312.0329m/z		312.033	1	33.938	1.24927	0	1.89401e-06	9.61084e-05	207.17	Pseudomonas aeruginosa parental	plasmid A	100	1438.81	46.85	1269.56	2435.06	1601.29	1318.34	569.764	12.2423	9.24829	1.27775	7.72972	4.22715
33.88_517.5725m/z		517.573	1	33.882	3.7862	0	2.01865e-06	0.00010049	49.0226	Pseudomonas aeruginosa parental	plasmid A	100 - 4.81	68673.6	18.16	81742.8	78228.2	70139.1	62447	50810.6	2125.4	2638.61	1059.84	719.223	461.207
34.30_186.1612m/z		186.161	1	34.2996	0.671333	0	2.02018e-06	0.00010049	Infinity	Pseudomonas aeruginosa parental	plasmid A	100	186.162	63.67	319.85	261.147	215.103	109.955	24.7574	0	0	0	0	0
27.52_362.0527m/z		362.053	1	27.5214	4.08202	0	2.02051e-06	0.00010049	4.39828	Pseudomonas aeruginosa parental	plasmid A	100 - 9.31 - 1.36	117655	11.41	153032	133341	118062	102719	81122.4	29306.4	22814.9	24459.8	27307.4	29863.1	x
8.55_304.0351m/z		304.035	1	8.55137	2.346	0	2.06991e-06	0.00010227	16.3414	Pseudomonas aeruginosa parental	plasmid A	100 - 5.45 - 0.0176	19269.4	18.33	31301.4	23953.5	18131.1	13224.6	9736.32	827.271	1249.08	1237.58	1168.85	1413.09	x
20.88_331.0462m/z		331.046	1	20.8845	0.7227	1	2.131e-06	0.0001046	Infinity	Pseudomonas aeruginosa parental	plasmid A	100 - 8.16	570.465	68.37	797.432	989.79	733.698	281.524	49.8814	0	0	0	0	0		x		x	x	x	x	x	HMDB06555	dIMP (TBC)	M-H	C10H13N4O7P	38.7	0	3.85199	93.9811	1.89833	http://nonlinear.com/redirect/outbound?p=hmdb&param=HMDB06555
33.41_338.3815m/z		338.381	1	33.4132	10.2007	0	2.2407e-06	0.000109271	4748.52	Pseudomonas aeruginosa parental	plasmid A	100	30037.7	34.88	39042.4	40389.1	31683.4	23256.8	15816.8	0	31.6285	0	0	0
22.65_362.0526m/z		362.053	1	22.6527	2.54717	0	2.32229e-06	0.000112519	6.1273	Pseudomonas aeruginosa parental	plasmid A	100 - 10.8 - 2.06	287994	10.47	411668	339462	279671	223811	185358	53791.4	45520.1	43326.5	42076.1	50294.6	x
19.17_421.0015m/z		421.001	1	19.1714	0.933433	0	2.3437e-06	0.000112828	1.53529	Pseudomonas aeruginosa parental	plasmid A	100 - 6.96 - 0.348	15467.6	4.69	16469	15967.5	15202.6	14940.1	14759.1	10088.5	9019.99	10088.5	10747.3	10429.5	x
34.14_258.1351m/z		258.135	1	34.1446	1.04518	0	2.50013e-06	0.000119592	3.22173	plasmid A	Pseudomonas aeruginosa parental	100 - 0.128	588.397	8.84	179.811	196.26	170.588	164.491	202.019	461.791	783.903	626.202	544.281	525.807
31.45_404.5541m/z		404.554	1	31.4476	5.74372	0	2.72807e-06	0.00012967	1154.41	Pseudomonas aeruginosa parental	plasmid A	100	9711.77	29.5	9993.54	13390.5	11094.2	8273.9	5806.64	4.34808	3.25905	27.9819	0	6.47481
33.46_318.7853m/z		318.785	1	33.4646	6.72665	0	2.78107e-06	0.000131358	2717.46	Pseudomonas aeruginosa parental	plasmid A	100	10399.7	49.55	13617.7	16194	11716.1	7132.42	3338.49	19.135	0	0	0	0
32.95_317.5051m/z		317.505	1	32.9476	0.51655	0	2.80956e-06	0.000131873	Infinity	Pseudomonas aeruginosa parental	plasmid A	100	276.633	67.71	311.329	418.858	478.023	145.683	29.2696	0	0	0	0	0
29.59_523.0804m/z		523.08	1	29.5878	0.82665	0	2.90714e-06	0.000135606	16.4172	Pseudomonas aeruginosa parental	plasmid A	100	1635.88	35.69	2499.15	1918.34	1479.22	1253.54	1029.14	47.7418	101.412	142.115	86.983	119.968
29.02_433.0598m/z		433.06	1	29.0199	0.723917	0	3.13631e-06	0.000145393	388.049	Pseudomonas aeruginosa parental	plasmid A	100 - 9.05 - 10.4	2974.05	52.78	4806.18	4102.75	3197.25	1151.36	1612.7	1.33419	2.12563	14.4307	6.0327	14.3974
19.22_436.9764m/z		436.976	1	19.2228	0.675283	0	3.31992e-06	0.000152961	2.74677	Pseudomonas aeruginosa parental	plasmid A	100 - 10.6 - 7.43 - 0.253	6069.22	13.72	5005.55	7053.46	6262.94	6573.64	5450.49	2583.9	1904.63	1877.71	2275.19	2406.46	x
33.94_435.0568m/z		435.057	1	33.938	1.19547	0	3.39371e-06	0.000155407	79.4976	Pseudomonas aeruginosa parental	plasmid A	100 - 47.1	3077.3	9.26	3049.22	3495.25	3150.86	2981.24	2709.95	42.0411	64.6404	6.48429	30.3066	50.0746
14.88_146.0279m/z		146.028	1	14.8799	1.54738	0	3.46062e-06	0.00015649	4.55789	plasmid A	Pseudomonas aeruginosa parental	100 - 13.6 - 1.88	7.25708	21.56	1.204	1.3265	1.95536	1.93241	1.54274	5.43557	8.87682	6.80433	6.2537	8.915
29.33_691.1035m/z		691.104	1	29.3299	1.34423	0	3.47592e-06	0.00015649	34.3499	Pseudomonas aeruginosa parental	plasmid A	100 - 15.3	42842.6	37.01	78294	53165.3	35682.6	26283.2	20788.2	1597.14	1634.32	587.658	941.864	1475.24
29.69_336.7097m/z		336.71	1	29.6915	0.878033	0	3.49691e-06	0.00015649	49.063	Pseudomonas aeruginosa parental	plasmid A	100 - 0.167	24327.9	27.65	26599.7	32817.7	26408.8	20814.2	14999	957.336	834.802	229.454	199.443	258.216	x
31.50_473.5539m/z		473.554	1	31.499	1.39658	0	3.50072e-06	0.00015649	293.465	Pseudomonas aeruginosa parental	plasmid A	100 - 3.31	18863.3	54.68	34973	22246.8	16329.8	11852.9	8914.15	37.5947	152.905	87.1749	34.2188	9.49684	x
32.33_313.0633m/z		313.063	1	32.3275	1.5516	0	3.57254e-06	0.000158756	10.4144	Pseudomonas aeruginosa parental	plasmid A	100 - 0.402	24343.1	17.48	20155.1	29550.1	27160.6	24926.1	19923.4	3095.25	3725.83	2027.89	1519.83	1318.37
20.32_376.0684m/z		376.068	1	20.3168	0.413917	0	3.62256e-06	0.000160032	Infinity	Pseudomonas aeruginosa parental	plasmid A	100	299.195	87.68	615.347	528.278	243.357	53.8989	55.0957	0	0	0	0	0	x
27.99_403.5602m/z		403.56	1	27.9856	1.80977	0	3.7523e-06	0.000164794	216.664	Pseudomonas aeruginosa parental	plasmid A	100 - 8.27	167.078	61.67	86.7274	345.545	134.287	156.239	112.592	0	0	0	0	3.8557	x
29.02_322.0457m/z		322.046	1	29.0199	1.5508	0	3.89575e-06	0.000170099	1892.44	Pseudomonas aeruginosa parental	plasmid A	100 - 17.3	10605.2	32.3	13760.1	13738.8	11228.2	8351.11	5947.51	28.0198	0	0	0	0	x
20.52_325.0461m/z		325.046	1	20.5232	1.18802	0	4.10042e-06	0.000178001	19.7974	Pseudomonas aeruginosa parental	plasmid A	100 - 3.07	6828.67	34.18	10234.3	9220.36	6613.03	4803.55	3272.1	187.178	398.551	289.772	346.714	502.423
17.52_163.0399m/z		163.04	1	17.5245	0.322217	1	4.21365e-06	0.000181865	Infinity	Pseudomonas aeruginosa parental	plasmid A	100 - 7.72	52.943	56.18	8.97608	87.5532	57.5739	69.0088	41.6032	0	0	0	0	0	x	x		x	x		x	x	HMDB00205	Phenylpyruvic acid (unconfirmed)	M-H	C9H8O3	39.9	0	-0.93049	97.047	1.80452	http://www.hmdb.ca/metabolites/HMDB00205
32.74_271.1561m/z		271.156	1	32.7404	11.6432	0	4.45817e-06	0.000191319	3.66021	plasmid A	Pseudomonas aeruginosa parental	100	6140.42	18.83	1693.51	1469.63	1491.77	1513.26	2219.9	4950.99	8235.68	6455.65	5831.06	5228.71	x
31.55_451.0685m/z		451.069	1	31.5504	0.310033	0	4.56106e-06	0.000194622	289.365	Pseudomonas aeruginosa parental	plasmid A	100	219.872	53.57	314.069	299.542	138.921	294.646	52.1834	0.917574	0	0	2.88164	0
34.14_509.5749m/z		509.575	1	34.1446	1.10125	0	5.18236e-06	0.000219884	49.4991	Pseudomonas aeruginosa parental	plasmid A	100 - 2.94	8532.94	45.9	17855.7	9980.36	7253.01	4424.58	3151.08	110.245	125.738	189.175	133.247	303.523	x
20.73_310.3731m/z		310.373	1	20.7295	1.50277	0	5.43592e-06	0.000229347	Infinity	Pseudomonas aeruginosa parental	plasmid A	100	529.906	83.88	942.492	1013.46	506.071	144.501	43.0035	0	0	0	0	0
12.61_131.0906m/z		131.091	1	12.6096	0.322233	0	6.15086e-06	0.000258061	Infinity	Pseudomonas aeruginosa parental	plasmid A	100	9.68677	62.14	5.22212	14.7791	17.5978	5.48722	5.34757	0	0	0	0	0
19.17_211.0016m/z		211.002	1	19.1714	0.774533	0	6.57598e-06	0.000274364	3.47228	Pseudomonas aeruginosa parental	plasmid A	100 - 1.07	3359.17	15.93	3788.95	3926.83	3432.94	2996.46	2650.69	1156.84	691.194	850.125	1123.4	1015.57	x
31.86_277.5212m/z		277.521	1	31.8623	0.466983	0	6.71131e-06	0.000278464	9.15726	Pseudomonas aeruginosa parental	plasmid A	100 - 0.0499	5040.2	20.99	4065.06	6327.82	5522.78	5454.44	3830.89	771.791	847.951	451.219	365.051	316.012
10.67_242.0796m/z		242.08	1	10.6655	1.04097	0	6.89686e-06	0.000283132	6.36965	Pseudomonas aeruginosa parental	plasmid A	100 - 16.8	1057.82	9.61	1304.62	1321.24	1283.69	813.866	565.662	145.702	164.992	186.457	176.244	156.964	x
31.60_311.0291m/z		311.029	1	31.6026	0.622017	0	6.89923e-06	0.000283132	313.669	Pseudomonas aeruginosa parental	plasmid A	100 - 64.4	576.615	47.75	333.22	679.567	930.067	677.253	262.969	0	6.56095	0	2.6305	0
31.19_691.1035m/z		691.104	1	31.1895	0.774567	0	8.12516e-06	0.00033163	52.1143	Pseudomonas aeruginosa parental	plasmid A	100 - 9	22349.3	60.12	43770.5	25860.2	18955.7	13511	9648.75	323.248	826.179	564.268	146.034	284.525
30.72_402.9974m/z		402.997	1	30.7244	0.6718	0	8.30847e-06	0.000337279	100.703	Pseudomonas aeruginosa parental	plasmid A	100 - 3.81	88.1659	34.42	61.0842	117.548	93.3586	52.5438	116.295	4.37753	0	0	0	0	x
14.83_467.7145m/z		467.714	1	14.8278	0.533117	0	8.52738e-06	0.000344304	3.22976	Pseudomonas aeruginosa parental	plasmid A	100 - 1.83	925.261	14.16	929.95	1115.43	975.07	808.056	797.796	371.416	275.455	321.036	260.099	204.393
7.49_185.0219m/z		185.022	1	7.48522	2.54172	0	8.67227e-06	0.000348282	23.797	Pseudomonas aeruginosa parental	plasmid A	100 - 3.4 - 0.721	91435.3	28.14	137217	142000	87796.8	57486.5	32675.6	4725.31	5095.21	3695.85	3251.53	2443.66	x
17.47_354.0622m/z		354.062	1	17.4733	1.22853	0	8.92441e-06	0.000356502	25.2631	Pseudomonas aeruginosa parental	plasmid A	100 - 8.77 - 1.53	988.558	45.46	1594.28	1050.27	1161.25	733.684	403.307	77.1753	26.444	25.6638	43.5644	22.8051	x
30.88_415.1485m/z		415.148	1	30.8794	0.465033	0	9.28648e-06	0.000369002	509.351	Pseudomonas aeruginosa parental	plasmid A	100 - 2.79	2029.47	35.3	2251.05	2819.9	2429.8	1655.94	990.659	0	19.9221	0	0	0
34.25_331.7055m/z		331.705	1	34.2482	13.5786	0	9.76809e-06	0.000384219	46.1405	Pseudomonas aeruginosa parental	plasmid A	100	97096.6	20.71	94251.2	122289	109231	90648.9	69062.9	3768.18	3752.67	1699.49	808.27	493.24
22.71_150.0421m/z		150.042	1	22.7087	0.7825	0	9.77174e-06	0.000384219	4.16054	Pseudomonas aeruginosa parental	plasmid A	100 - 0.234	938.002	11.16	1000.91	1037.83	996.942	857.815	796.514	310.789	144.527	181.926	211.034	278.983	x
25.29_314.0363m/z		314.036	1	25.2904	0.5727	0	9.88232e-06	0.000386543	342.807	Pseudomonas aeruginosa parental	plasmid A	100 - 16.3	517.089	57.8	685.382	885.978	578.481	288.659	146.947	0	0	7.542	0	0
17.42_322.0459m/z		322.046	1	17.4172	1.12582	0	1.01165e-05	0.000393653	3.33877	Pseudomonas aeruginosa parental	plasmid A	100 - 7.14 - 0.333	8571.09	12.88	10237.1	10145.2	9170.37	7404.55	5898.31	2929.09	2038.46	2649.65	2517.87	2700.63	x
24.05_314.0343m/z		314.034	1	24.0513	1.34362	0	1.03164e-05	0.000399363	692.388	Pseudomonas aeruginosa parental	plasmid A	100 - 12	3537.87	42.62	4537.7	5200.96	3894.63	2595.21	1460.86	0	0	0	25.5483	0
10.77_288.0840m/z		288.084	1	10.7683	0.370633	0	1.07234e-05	0.000412988	Infinity	Pseudomonas aeruginosa parental	plasmid A	100 - 8.27 - 2.15	134.051	100.55	355.386	148.849	111.247	36.9339	17.8405	0	0	0	0	0
23.17_516.0433m/z		516.043	1	23.1728	0.61995	0	1.22521e-05	0.000469457	11.2541	Pseudomonas aeruginosa parental	plasmid A	100 - 13.4	2395.53	26.21	3410.66	3081.59	2681.59	1721.36	1082.47	185.254	220.796	270.893	254.997	132.357
29.48_323.3742m/z		323.374	1	29.4849	2.2737	0	1.42228e-05	0.000540933	128.62	Pseudomonas aeruginosa parental	plasmid A	100 - 6.23	17167.8	44.91	24409.7	24532.5	17935.2	11960	7001.77	28.2925	134.429	25.1459	153.318	326.202	x
32.74_404.8033m/z		404.803	1	32.7404	5.79508	0	1.42616e-05	0.000540933	581.628	Pseudomonas aeruginosa parental	plasmid A	100	13802.4	27.37	13049.4	18036.2	16747.7	12743	8435.56	24.8562	27.6393	33.5017	0.494241	32.1614
14.66_254.9912m/z		254.991	1	14.6644	2.70778	0	1.45678e-05	0.000548296	41.7243	Pseudomonas aeruginosa parental	plasmid A	100 - 5.8 - 0.598	2787.51	38.28	5824.68	3361.59	2322.29	1443.06	985.932	88.575	24.6319	61.3914	79.9517	79.4897	x
31.97_348.3851m/z		348.385	1	31.966	8.63905	0	1.46018e-05	0.000548296	1632.41	Pseudomonas aeruginosa parental	plasmid A	100 - 69	50249	19.33	50150.9	61617.6	56110.7	47466.2	35899.4	22.6601	33.9672	0	21.923	75.3601
32.48_707.0985m/z		707.098	1	32.4825	1.44792	0	1.54729e-05	0.000577359	18.3692	Pseudomonas aeruginosa parental	plasmid A	100 - 14.5 - 0.903	87511.7	41.64	145347	99047.7	74729.6	65122.9	53312	7981.56	7337.73	3261.12	1867.65	3372.2
31.60_493.0650m/z		493.065	1	31.6026	0.9324	0	1.55295e-05	0.000577359	43.6268	Pseudomonas aeruginosa parental	plasmid A	100 - 13.9	4226.9	54.71	7308.29	5921.4	3420.48	2740.53	1743.76	103.326	227.264	73.6147	33.9926	46.2413	x
14.56_360.0731m/z		360.073	1	14.557	0.266283	0	1.63874e-05	0.000606254	Infinity	Pseudomonas aeruginosa parental	plasmid A	100 - 3.29	95.1686	103.47	243.456	148.429	44.506	17.8598	21.5923	0	0	0	0	0
32.95_385.0335m/z		385.033	1	32.9476	1.39592	0	1.91203e-05	0.00070389	10.0566	Pseudomonas aeruginosa parental	plasmid A	100 - 13.5	3279.45	29.39	3338.44	4527.19	3819.97	2635.46	2076.17	453.61	463.344	153.12	361.428	198.996
33.10_355.3892m/z		355.389	1	33.102	1.39497	0	1.94138e-05	0.000706113	Infinity	Pseudomonas aeruginosa parental	plasmid A	100	827.074	79.54	1579.38	1323.09	901.512	305.123	26.2627	0	0	0	0	0
32.28_415.1486m/z		415.149	1	32.2762	0.412917	0	1.9495e-05	0.000706113	343.48	Pseudomonas aeruginosa parental	plasmid A	100 - 5.08	1925.4	40.93	1819.45	3118.64	2176.06	1470.2	1042.63	0	0	0	0	28.0278
12.33_211.0014m/z		211.001	1	12.3341	1.83222	0	1.95555e-05	0.000706113	31.8935	Pseudomonas aeruginosa parental	plasmid A	100 - 4.15	936.943	51.84	1842.12	1286.34	768.87	418.654	368.729	54.6089	26.7733	30.2287	19.6236	15.6517	x
32.43_353.5487m/z		353.549	1	32.4303	1.4472	0	1.95568e-05	0.000706113	13.5072	Pseudomonas aeruginosa parental	plasmid A	100 - 0.144	29445.4	21.51	32904.3	36691.4	31350.3	25678.4	20602.4	3039.19	3766.26	2090.55	1212.95	790.904
29.90_433.7225m/z		433.722	1	29.898	7.54627	0	2.30236e-05	0.000827306	231.946	Pseudomonas aeruginosa parental	plasmid A	100	15735.4	51.16	23542.9	22678.5	17070.9	10765.1	4619.82	68.1564	131.957	12.1202	119.367	7.60401
15.77_394.0795m/z		394.08	1	15.7688	0.83745	0	2.43043e-05	0.000869167	Infinity	Pseudomonas aeruginosa parental	plasmid A	100	673.606	90.32	1564.7	956.859	561.92	263.07	21.4856	0	0	0	0	0
30.47_314.5260m/z		314.526	1	30.4659	0.98135	0	2.53084e-05	0.000900786	257.613	Pseudomonas aeruginosa parental	plasmid A	100 - 1.47	832.284	55.3	1428.38	1115.04	792.431	583.872	241.699	0	0	0	16.1538	0	x
19.48_254.9911m/z		254.991	1	19.4815	2.75472	0	2.63243e-05	0.000932527	5782.43	Pseudomonas aeruginosa parental	plasmid A	100 - 4.97	1186.58	118.96	3385.39	1792.85	558.871	136.991	58.7957	0	0	0	1.02602	0	x
17.47_171.0301m/z		171.03	1	17.4733	1.44847	0	2.66139e-05	0.000938358	1.51897	plasmid A	Pseudomonas aeruginosa parental	100	227.135	4.38	169.682	134.695	134.58	156.822	151.883	231.781	225.234	236.866	230.829	210.964	x
28.50_127.9066m/z		127.907	1	28.5023	1.24058	0	2.70532e-05	0.000949389	11.1314	Pseudomonas aeruginosa parental	plasmid A	100	1595.43	42.35	2525.41	1989.35	1514.11	1091.69	856.607	173.068	243.53	127.058	95.3926	77.5859
9.89_148.0278m/z		148.028	1	9.88693	0.579933	0	2.86503e-05	0.00100076	105.396	plasmid A	Pseudomonas aeruginosa parental	100	141.223	50.32	0	0	0	0	6.69965	217.443	47.2491	111.328	123.032	207.064
12.61_256.6044m/z		256.604	1	12.6096	1.31593	0	2.88792e-05	0.00100409	4.37564	Pseudomonas aeruginosa parental	plasmid A	100	2121.57	18.82	1913.93	2753.98	2139.21	2120.33	1680.39	534.806	777.544	413.533	395.924	302.486
17.37_241.0119m/z		241.012	1	17.3658	3.3893	0	2.90468e-05	0.00100526	5.63181	Pseudomonas aeruginosa parental	plasmid A	100 - 4.65 - 0.209	7823.45	29.58	11153.3	9061.94	7169.68	6464.1	5268.22	1806	976.12	1674.44	1653.05	836.161
34.25_445.7357m/z		445.736	1	34.2482	0.516333	0	2.9663e-05	0.00102188	179.996	Pseudomonas aeruginosa parental	plasmid A	100 - 90.4 - 20.7	654.094	36.74	535.376	652.152	1044.63	637.327	400.979	0	0	4.32888	13.8408	0
30.88_410.8069m/z		410.807	1	30.8794	0.4641	0	3.13635e-05	0.00107552	158.872	Pseudomonas aeruginosa parental	plasmid A	100 - 3.74	774.813	19.59	597.588	986.442	816.423	812.071	661.541	24.3848	0	0	0	0
26.85_478.0598m/z		478.06	1	26.8488	0.930483	0	3.22381e-05	0.00110049	683.216	Pseudomonas aeruginosa parental	plasmid A	100 - 1.13	7910.04	71.18	16880.5	9462.98	6281.55	4383.08	2542.09	0	0	0	54.5467	3.3415
28.45_129.9023m/z		129.902	1	28.4509	0.36285	0	3.36549e-05	0.00114366	Infinity	Pseudomonas aeruginosa parental	plasmid A	100	94.8349	83.57	206.178	129.691	98.5409	31.2979	8.46602	0	0	0	0	0
12.66_514.2162m/z		514.216	1	12.661	0.851883	0	3.38479e-05	0.00114503	9.03122	Pseudomonas aeruginosa parental	plasmid A	100 - 17.4	5414.21	33.33	9716.55	6292.9	4547.21	3694.17	2820.2	801.553	832.167	454.918	424.498	484.359	x
8.18_470.1538m/z		470.154	1	8.1778	0.593033	0	4.09094e-05	0.00137771	4.83189	Pseudomonas aeruginosa parental	plasmid A	100 - 8.39	2394.81	22.06	3056.3	2691.06	2209.74	2367.58	1649.36	575.728	758.518	466.755	401.434	275.694	x
30.72_395.0472m/z		395.047	1	30.7244	2.42772	0	4.12976e-05	0.00138458	37.4157	Pseudomonas aeruginosa parental	plasmid A	100 - 19.2 - 2.8	9883.58	56.99	15631	15740.5	9913.85	5963.02	2169.47	246.047	516.962	134.376	166.595	256.799
31.34_419.0529m/z		419.053	1	31.344	2.78912	0	4.29154e-05	0.00143242	66.3147	Pseudomonas aeruginosa parental	plasmid A	32.7 - 100	14736.1	43.44	27897.6	22248.9	14108	6937.88	2487.97	171.515	297.401	328.607	89.0964	224.452
23.69_477.5675m/z		477.568	1	23.6892	0.619883	0	4.34182e-05	0.00144279	Infinity	Pseudomonas aeruginosa parental	plasmid A	100 - 3.02	956.631	125.35	2912.12	1265.42	487.85	80.3428	37.4228	0	0	0	0	0
26.85_351.0611m/z		351.061	1	26.8488	1.50115	0	4.4208e-05	0.00146256	Infinity	Pseudomonas aeruginosa parental	plasmid A	100	11.0666	84.93	4.53445	26.776	12.0285	8.39956	3.5945	0	0	0	0	0
31.86_430.3844m/z		430.384	1	31.8623	6.6753	0	4.83597e-05	0.0015929	57.1672	Pseudomonas aeruginosa parental	plasmid A	100	15395.1	45.56	6714.21	10628.3	15444.2	19978.4	24210.5	528.679	448.92	178.175	32.272	158.455
26.33_466.0538m/z		466.054	1	26.3325	1.1921	0	5.07312e-05	0.00165993	77.9107	Pseudomonas aeruginosa parental	plasmid A	100 - 3.37	12486.2	79.76	28175.1	15771.8	9501.09	5721.64	3261.49	68.8919	384.472	245.838	53.8427	48.2728	x
29.38_490.0656m/z		490.066	1	29.3813	1.34417	0	5.08367e-05	0.00165993	71.8497	Pseudomonas aeruginosa parental	plasmid A	100 - 13.7	4881.01	70.49	11313.6	6522.18	3612.18	1576.05	1381.05	38.3421	45.3411	130.848	19.1447	105.992
34.04_344.7135m/z		344.713	1	34.041	13.6299	0	5.15985e-05	0.00167751	26.9185	Pseudomonas aeruginosa parental	plasmid A	100	129576	18.95	89646.7	141506	149913	144186	122626	9102.99	8825.29	3521.1	1732.53	886.245
7.43_333.0604m/z		333.06	1	7.43387	3.61493	0	5.99634e-05	0.00194106	51.5841	Pseudomonas aeruginosa parental	plasmid A	100 - 9.31 - 1.72	62963.8	26.69	134383	102834	43109.9	22494.8	11996.6	1634.09	1345.11	1175.54	1213.39	734.888	x
31.09_336.3776m/z		336.378	1	31.0858	10.097	0	6.22832e-05	0.0020075	1516.28	Pseudomonas aeruginosa parental	plasmid A	100 - 30.7	61048.7	21.29	57917.9	76225.8	69557.8	59493.5	42048.5	82.7777	108.063	10.4698	0	0
17.04_424.8702m/z		424.87	1	17.0436	0.373667	0	6.885e-05	0.00220967	99.7913	plasmid A	Pseudomonas aeruginosa parental	100	500.048	40.58	0	0	0	0	25.0547	257.213	379.979	667.443	746.407	449.2
18.49_336.0515m/z		336.052	1	18.492	0.79445	0	7.06802e-05	0.00225876	74.8532	Pseudomonas aeruginosa parental	plasmid A	100 - 7.66	366.326	22.03	326.36	497.358	373.195	352.307	282.412	0.350407	0	0	24.1193	0	x
18.01_111.0200m/z		111.02	1	18.0109	1.07495	0	7.1242e-05	0.00226706	6.41007	Pseudomonas aeruginosa parental	plasmid A	100 - 0.611 - 0.594	476.873	32.57	713.436	565.62	474.332	343.921	287.057	78.3241	33.7728	77.8944	98.746	83.2343	x
26.38_310.3664m/z		310.366	1	26.3839	1.03328	0	7.2412e-05	0.00228059	460.13	Pseudomonas aeruginosa parental	plasmid A	100 - 0.712	5489.61	42.92	7765.37	7678.73	5752.19	3828.59	2423.15	0	0	0	38.8683	20.7844	x
25.24_652.0813m/z		652.081	1	25.239	2.33273	0	7.25399e-05	0.00228059	7.01677	Pseudomonas aeruginosa parental	plasmid A	100	13645.3	20.33	25553.1	15655.4	11365.6	9015.29	6636.98	1900.57	1766.92	2055.68	2535.31	1464.84
24.21_370.0224m/z		370.022	1	24.2063	2.32423	0	7.25781e-05	0.00228059	5.28743	Pseudomonas aeruginosa parental	plasmid A	100 - 10.5 - 11.3 - 0.39	708.721	33.85	1133.73	833.44	601.329	577.973	397.134	214.06	123.981	104.089	109.921	118.142	x
14.02_114.0560m/z		114.056	1	14.0198	0.533333	0	7.77907e-05	0.0024342	Infinity	Pseudomonas aeruginosa parental	plasmid A	100 - 1.18	417.823	120.97	1216.56	610.14	200.867	43.0415	18.5011	0	0	0	0	0	x
28.50_128.9145m/z		128.914	1	28.5023	1.54987	0	8.11163e-05	0.00252773	7.75107	Pseudomonas aeruginosa parental	plasmid A	100 - 0.736	6314.34	34.79	11272.9	7687.36	5395.73	4030.35	3185.34	975.843	1224.42	733.226	592.32	547.4
3.48_402.1674m/z		402.167	1	3.48367	0.5175	0	8.94128e-05	0.00277475	Infinity	Pseudomonas aeruginosa parental	plasmid A	100 - 4.55	4694.47	143.19	15820.6	6258.55	1201.3	81.7389	110.139	0	0	0	0	0
19.22_111.9294m/z		111.929	1	19.2228	0.623933	0	9.34651e-05	0.00288857	3.54777	Pseudomonas aeruginosa parental	plasmid A	100	200.197	26.4	251.247	241.668	218.997	156.676	132.399	67.2677	76.8322	53.8665	40.7348	43.4443	x
16.83_346.0574m/z		346.057	1	16.8336	3.80418	1	9.45795e-05	0.00289983	2.51171	Pseudomonas aeruginosa parental	plasmid A	100 - 9.95 - 0.991	45359.6	17.48	59823.5	50077	43582.6	39089.8	34224.8	19842.8	13595.6	15858.7	20555.1	20443.9	x	x	x	x	x	x	x	x
27.88_323.3741m/z		323.374	1	27.8829	1.13693	0	9.46016e-05	0.00289983	567.876	Pseudomonas aeruginosa parental	plasmid A	100 - 1.55	11239.2	40.65	14656.1	16580.5	11375.7	8156.07	5427.7	0	0	21.7009	28.3261	48.9316	x
12.50_419.1918m/z		419.192	1	12.4975	0.382883	0	0.00010138	0.00309498	85.4942	Pseudomonas aeruginosa parental	plasmid A	100	661.536	33.58	572.187	1001.4	632.776	706.276	395.045	0	38.689	0	0	0
24.41_419.7243m/z		419.724	1	24.4127	0.72335	0	0.00010757	0.00327064	Infinity	Pseudomonas aeruginosa parental	plasmid A	100	804.571	121.63	2303.17	1270.88	381.633	35.2417	31.9359	0	0	0	0	0
23.17_628.0699m/z		628.07	1	23.1728	0.722683	0	0.000113698	0.00344303	11.7504	Pseudomonas aeruginosa parental	plasmid A	100 - 24.1 - 3.57	16850.8	60.66	33093.3	20041.1	13632.5	9771.9	7715.37	914.845	3005.88	1455.6	953.17	840.811
7.12_575.4687m/z		575.469	1	7.11512	0.1541	0	0.00011455	0.00345489	124.626	plasmid A	Pseudomonas aeruginosa parental	100	334.129	106.41	0	13.4053	0	0	0	245.895	955.295	74.2139	257.766	137.475
3.74_94.9807m/z		94.9807	1	3.74262	0.98105	0	0.000123886	0.00372155	51.4297	plasmid A	Pseudomonas aeruginosa parental	100 - 0.724 - 0.39	79.2354	76.94	0	0	7.70327	0	0	36.7682	183.077	60.9506	35.1313	80.2493	x
34.04_473.5543m/z		473.554	1	34.041	0.416683	0	0.000131096	0.00392086	244.43	Pseudomonas aeruginosa parental	plasmid A	100	618.695	107.06	1660.88	878.008	336.262	73.2339	145.088	0	0	0	12.6559	0
14.66_126.9919m/z		126.992	1	14.6644	1.2242	0	0.000131566	0.00392086	11.248	Pseudomonas aeruginosa parental	plasmid A	100 - 0.979	382.324	34.54	510.563	484.829	432.846	260.237	223.146	52.1602	9.59925	18.0959	52.4948	37.6021	x
14.72_436.0375m/z		436.037	1	14.7204	0.481767	0	0.000136976	0.00406595	1.82295	plasmid A	Pseudomonas aeruginosa parental	100 - 11.7 - 2.54	1360.95	12.59	916.38	634.018	733.61	652.428	796.391	1129.06	1443.6	1255	1569.22	1407.87
10.36_114.0560m/z		114.056	1	10.3556	0.670333	0	0.00014591	0.00431411	562.455	Pseudomonas aeruginosa parental	plasmid A	100 - 7.61	437.303	114.2	1222	622.768	263.595	46.7861	31.3684	0	0	3.88745	0	0
23.59_517.5731m/z		517.573	1	23.5864	0.465233	0	0.000156725	0.00461571	69.6982	Pseudomonas aeruginosa parental	plasmid A	100	665.861	39.59	988.311	853.947	680.037	423.104	383.905	47.7674	0	0	0	0
3.95_487.3085m/z		487.308	1	3.94915	0.82605	0	0.000159165	0.00466925	1.54895	Pseudomonas aeruginosa parental	plasmid A	100 - 7.87 - 6.78 - 0.457	15537.5	7.91	17658.9	17607	14500.5	13722.9	14198.2	10450.5	11127.1	9919.2	9064.6	9593.4	x
19.17_323.0298m/z		323.03	1	19.1714	2.26187	1	0.00016082	0.00469945	2.07564	Pseudomonas aeruginosa parental	plasmid A	100 - 9.82 - 1.9	165267	15.61	210637	180660	158065	141904	135069	81479.1	61104.5	75251.5	94084	86192.3	x	x	x	x	x	x	x		HMDB00288	Uridine 5'-monophosphate	M-H	C9H13N2O9P	46.5	31.2	3.74937	98.3657	0.951383	http://www.hmdb.ca/metabolites/HMDB00288
20.27_460.0217m/z		460.022	1	20.2654	1.9275	0	0.000174169	0.0050698	46.844	Pseudomonas aeruginosa parental	plasmid A	100	1284.59	31.14	787.852	1888.91	1267.06	1348.72	1130.41	11.5003	56.9089	31.4606	35.8544	1.38929
20.16_421.0093m/z		421.009	1	20.1618	0.103617	0	0.000176492	0.0051176	Infinity	Pseudomonas aeruginosa parental	plasmid A	100 - 5.87	9.74805	67.23	9.572	18.4368	5.70513	13.4257	1.60058	0	0	0	0	0	x
28.40_397.7132m/z		397.713	1	28.3993	1.9644	0	0.000179066	0.00517226	143.915	Pseudomonas aeruginosa parental	plasmid A	100	2650.31	67.14	4647.28	4348.8	2584.83	1321.58	349.038	32.9757	25.9544	19.7285	12.4932	0.927197
34.30_446.0699m/z		446.07	1	34.2996	0.516333	0	0.00019319	0.00555883	65.2582	Pseudomonas aeruginosa parental	plasmid A	100 - 19.3 - 31.8	454.67	68.39	584.714	941.335	310.501	235.959	200.843	34.6866	0	0.149711	0	0
10.72_481.6618m/z		481.662	1	10.7169	0.5808	0	0.000199322	0.0057134	3.47941	Pseudomonas aeruginosa parental	plasmid A	100 - 2.42	1986.57	18.41	1410.45	2394.08	2178.75	1972.99	1976.6	534.105	928.58	653.857	408.235	329.983	x
20.57_346.0574m/z		346.057	1	20.5745	8.4445	1	0.000201522	0.00575449	2.51618	Pseudomonas aeruginosa parental	plasmid A	100 - 10.6 - 0.944	88081.8	19.35	109187	100354	86208.6	78067.4	66592.1	38170.6	22404.7	32337.3	42888.8	39229.6	x	x	x	x	x	x	x	x	HMDB01044	dGMP	M-H	C10H14N5O7P	48.2	34.9	4.71903	96.5561	0.474517	http://www.hmdb.ca/metabolites/HMDB01044
28.97_469.0542m/z		469.054	1	28.9685	0.464933	0	0.000203286	0.00578288	146.846	Pseudomonas aeruginosa parental	plasmid A	100 - 1.22	1497.12	89.63	3524.1	2119.88	1086.56	501.211	253.877	0	0	0	0	50.9759
31.81_670.0924m/z		670.092	1	31.809	0.412783	0	0.000204714	0.00580153	4.36828	Pseudomonas aeruginosa parental	plasmid A	100	1715.7	27.66	1784.59	1448.27	1752.55	2433.11	1159.97	166.608	407.215	456.851	433.045	500.095	x
18.01_303.0358m/z		303.036	1	18.0109	1.07495	0	0.00021332	0.00602267	2.61668	Pseudomonas aeruginosa parental	plasmid A	100 - 3.61	4411.38	21.56	5346.52	5479.92	4554.58	3566.95	3108.91	1664.43	1175.3	1723.67	2201.26	1664.7	x
24.00_290.9682m/z		290.968	1	23.9994	0.826233	0	0.000216946	0.00610213	7.6626	Pseudomonas aeruginosa parental	plasmid A	100 - 5.3 - 1.23	736.653	21.62	636.373	929.899	870.926	694.448	551.621	113.176	22.9171	135.041	123.612	85.935	x
24.31_495.2076m/z		495.208	1	24.3099	1.4472	0	0.000237899	0.00666651	11.8193	Pseudomonas aeruginosa parental	plasmid A	100	1880.25	20.7	1255.72	2201.5	1954.57	1793.43	2196.05	192.215	327.128	62.8935	181.948	31.2297
20.57_134.0472m/z		134.047	1	20.5745	1.08405	0	0.000246982	0.00689529	1.96963	Pseudomonas aeruginosa parental	plasmid A	100 - 2.09	1546.94	12.94	1579.27	1801.67	1583.83	1527.43	1242.49	851.703	552.469	742.274	942.638	837.884
33.57_658.5887m/z		658.589	1	33.5682	0.36605	0	0.000248009	0.00689832	4.0564	Pseudomonas aeruginosa parental	plasmid A	100	1327.73	30.75	1935.32	1499.65	1227.06	1105.85	870.752	189.048	532.711	398.224	282.393	234.206
12.33_322.0459m/z		322.046	1	12.3341	4.26957	1	0.000251368	0.00696594	2.2567	Pseudomonas aeruginosa parental	plasmid A	100 - 8.98 - 1.33 - 0.571 - 0.0182	108749	15.47	126199	122121	111720	97694.6	86008.4	50451.2	32476.3	43170.3	50715.9	64132.3	x	x	x	x	x	x	x	x	HMDB00095	Cytidine monophosphate	M-H	C9H14N3O8P	43.6	23	4.03706	96.8453	1.54415	http://www.hmdb.ca/metabolites/HMDB00095
9.99_103.0017m/z		103.002	1	9.99437	0.21015	0	0.000252626	0.00697507	28.8604	plasmid A	Pseudomonas aeruginosa parental	100	50.7617	37.89	0	4.86412	3.93023	0	0	67.8906	17.8719	57.353	52.2439	58.4491
7.54_110.9852m/z		110.985	1	7.5366	1.69777	0	0.000254959	0.00701372	11.5926	Pseudomonas aeruginosa parental	plasmid A	100	1075.46	32.15	1731.99	1708.12	1017.36	593.676	326.166	113.662	40.2368	99.1334	106.557	104.27	x
31.29_500.0733m/z		500.073	1	31.2926	0.516833	0	0.000257615	0.0070609	123.36	Pseudomonas aeruginosa parental	plasmid A	100 - 2.8	2302.74	74.23	4757.69	3165.76	2050.62	1046.41	493.198	86.8934	2.29934	0	4.14112	0
32.74_493.0652m/z		493.065	1	32.7404	2.53907	0	0.000267762	0.00729838	63.3514	Pseudomonas aeruginosa parental	plasmid A	100 - 24.8	11825.8	63.97	23064.8	14956.5	10529.6	6969.77	3608.6	158.011	536.232	126.228	8.66789	104.213	x
28.45_64.9525m/z		64.9525	1	28.4509	0.36285	0	0.000268223	0.00729838	Infinity	Pseudomonas aeruginosa parental	plasmid A	100	31.6341	106.77	86.8517	38.6678	21.1377	3.01758	8.49573	0	0	0	0	0
8.82_241.0120m/z		241.012	1	8.82222	3.01638	0	0.0002872	0.00778654	2.84287	Pseudomonas aeruginosa parental	plasmid A	100 - 6.15 - 1.15	10116.7	21.24	15319.5	11088.2	9036.25	7977.08	7162.7	3945.1	2581.25	4177.02	4176.62	2913.21	x
33.05_433.0598m/z		433.06	1	33.0506	2.64265	0	0.000289125	0.00781054	76.3306	Pseudomonas aeruginosa parental	plasmid A	100 - 16.3	7526.94	24.92	16602.6	11577.2	6454.14	2461.52	539.32	108.792	109.69	128.334	74.8694	71.3639
18.01_402.9970m/z		402.997	1	18.0109	0.91145	0	0.000294694	0.00793243	144.525	Pseudomonas aeruginosa parental	plasmid A	100 - 9.27 - 1.79	1077.73	70.57	2071.74	1536.26	1097.86	464.797	218.013	0	0	0	16.8563	20.4291	x
9.09_760.1997m/z		760.2	1	9.08843	0.854583	0	0.000303013	0.00812724	286.156	Pseudomonas aeruginosa parental	plasmid A	100 - 13.3	246.739	117.53	51.7748	418.567	15.5674	71.3418	676.444	4.31126	0	0	0	0	x
19.38_421.0066m/z		421.007	1	19.3779	1.04165	0	0.000305449	0.00816342	4.76803	Pseudomonas aeruginosa parental	plasmid A	100 - 6.11	6372.25	29	8911.6	7497.27	6013.84	5141.78	4296.75	1057.55	520.552	1583.66	1958.97	1561.54	x
32.59_425.3847m/z		425.385	1	32.5854	7.60575	0	0.000308121	0.00820564	397.071	Pseudomonas aeruginosa parental	plasmid A	100	30873.4	62.41	54828.2	45277.4	29102	16536.5	8622.85	72.085	49.3913	157.453	0	109.834
10.82_451.1260m/z		451.126	1	10.8205	0.52945	0	0.000309263	0.00820695	97.5274	Pseudomonas aeruginosa parental	plasmid A	100 - 8.97 - 14 - 0.71	3055.32	43.53	4137.88	4213.17	3554.95	2214.13	1156.47	12.7398	110.088	17.497	16.3144	0
19.90_369.0010m/z		369.001	1	19.9028	0.8828	1	0.000310579	0.00821284	4.81766	Pseudomonas aeruginosa parental	plasmid A	100 - 7.93 - 2.56	428.123	13.18	362.797	371.595	460.868	483.321	462.035	76.7143	30.0611	72.4873	157.779	107.285		x	x	x	x	x	x	x	HMDB60274	Sedoheptulose 1,7-bisphosphate (unconfirmed)	M-H	C7H16O13P2	40.5	0	4.39739	99.1401	0.822817	http://www.hmdb.ca/metabolites/HMDB60274
28.45_652.0815m/z		652.081	1	28.4509	0.620317	0	0.000312104	0.0082242	7.67547	Pseudomonas aeruginosa parental	plasmid A	100 - 31.6	7699.83	51.69	14806.8	9706.85	6275.42	4400.74	3309.34	770.076	1923.62	780.058	862.294	679.82
34.40_203.0024m/z		203.002	1	34.4023	1.9805	0	0.000314083	0.00824742	6.44821	plasmid A	Pseudomonas aeruginosa parental	100 - 15.3	337.148	30.65	15.4843	65.714	35.8787	56.2309	88.1195	252.962	492.939	275.498	393.469	270.87
31.91_658.5837m/z		658.584	1	31.9146	0.3635	0	0.000320164	0.00837782	2.81228	Pseudomonas aeruginosa parental	plasmid A	100	1320.53	12.49	2017.2	1218.54	1548.53	946.916	871.446	449.753	555.892	457.794	488.363	395.985
29.90_424.7248m/z		424.725	1	29.898	2.68665	0	0.00033612	0.0087648	218.692	Pseudomonas aeruginosa parental	plasmid A	100	4113.22	68.39	7189.55	6687.35	3967.98	1802.56	918.664	0.183996	61.6076	32.2498	0	0
8.66_725.3848m/z		725.385	1	8.65878	0.910633	0	0.000352367	0.00915666	10.2399	Pseudomonas aeruginosa parental	plasmid A	100 - 26.2	5131.97	54.73	9781.12	5310.54	4683.14	3186.21	2698.83	132.066	979.17	290.393	566.402	537.825
28.92_721.1139m/z		721.114	1	28.9163	0.25855	0	0.000355485	0.00920584	62.3206	Pseudomonas aeruginosa parental	plasmid A	100 - 4.59	1429.45	68.95	3034.2	1593.39	1162.26	885.287	472.098	0	0	0	0	114.685
22.24_420.9990m/z		420.999	1	22.2361	1.09157	0	0.00035899	0.00926465	84.4649	Pseudomonas aeruginosa parental	plasmid A	100	942.912	60.33	1772.89	1299.78	580.273	590.807	470.803	26.1171	0	2.15788	27.5418	0
19.22_114.9330m/z		114.933	1	19.2228	0.8306	0	0.000368958	0.00948929	3.53462	Pseudomonas aeruginosa parental	plasmid A	100	297.817	31.26	500.469	320.4	263.393	212.794	192.028	83.0463	129.764	74.8093	68.4525	65.2135	x
30.67_446.7303m/z		446.73	1	30.6721	1.44662	0	0.000377083	0.00966517	81.7512	Pseudomonas aeruginosa parental	plasmid A	100 - 30.6	3186.85	34.03	2352.9	4746.98	3853.98	2771.91	2208.48	0	186.365	0	8.54714	0
29.59_427.0556m/z		427.056	1	29.5878	0.930483	0	0.000399737	0.010211	132.157	Pseudomonas aeruginosa parental	plasmid A	66.2 - 100	2948.2	73.59	5613.99	4691.65	2606.66	1296.2	532.496	1.1688	22.2734	32.9852	54.3553	0.758478
34.51_216.9815m/z		216.981	1	34.5059	11.6032	0	0.000401806	0.010229	2.03146	plasmid A	Pseudomonas aeruginosa parental	100	4307.34	12.55	2238.04	2336.99	1997.4	1710.33	2318.85	3893.19	6275.43	4041.96	3885.84	3440.3	x
29.69_682.0919m/z		682.092	1	29.6915	0.62025	0	0.000408355	0.0103606	9.85317	Pseudomonas aeruginosa parental	plasmid A	100 - 24.4	4829.27	49.86	8357.92	5730.82	4835.62	2820.62	2401.36	417.202	880.441	720.424	304.294	128.255
8.87_362.1902m/z		362.19	1	8.87358	0.961983	0	0.000417837	0.0105655	8.64408	Pseudomonas aeruginosa parental	plasmid A	100	377.431	42.87	107.082	529.599	448.291	435.171	367.012	24.7812	58.8103	76.7271	33.6555	24.3435
22.65_180.5218m/z		180.522	1	22.6527	0.83385	0	0.000436602	0.0109894	2.28566	Pseudomonas aeruginosa parental	plasmid A	100 - 0.163	2740.54	13.22	2404.28	3055.13	3161.91	2707.62	2373.76	1777.41	916.299	889.153	983.509	1428.71	x
23.17_314.0340m/z		314.034	1	23.1728	0.722667	0	0.000437529	0.0109894	92.3759	Pseudomonas aeruginosa parental	plasmid A	100 - 0.603	3245.14	33.45	3926.56	4566.24	3413.72	2403.92	1915.24	43.6253	0	37.0796	20.2225	74.7209
19.22_134.0472m/z		134.047	1	19.2228	0.989117	0	0.000445971	0.0111641	1.84795	Pseudomonas aeruginosa parental	plasmid A	100 - 2.77	1073.6	10.2	1173.06	1175.59	1077.73	1028.13	913.491	606.78	393.89	559.146	695.783	649.236	x
11.71_241.0119m/z		241.012	1	11.7143	5.21597	0	0.000460089	0.0114793	4.10041	Pseudomonas aeruginosa parental	plasmid A	100 - 5.89 - 0.0857	9980.33	32.73	15087.7	11131	8983.3	7816.46	6883.17	2945.37	1044.49	3172.74	3117.84	1889.46	x
14.72_168.5295m/z		168.53	1	14.7204	0.584483	0	0.000483141	0.0120145	2.08943	plasmid A	Pseudomonas aeruginosa parental	100 - 0.935	175.39	19.01	88.2024	86.4662	101.585	56.2054	87.2479	137.487	218.736	152.717	199.282	168.728
18.33_150.9708m/z		150.971	1	18.3332	6.67752	0	0.000488161	0.0120993	2.39513	plasmid A	Pseudomonas aeruginosa parental	100	557.35	24.99	235.389	178.28	184.674	221.93	343.234	473.613	789.861	559.219	431.121	532.935
20.73_156.9962m/z		156.996	1	20.7295	0.516383	0	0.000506273	0.0125069	19.2074	plasmid A	Pseudomonas aeruginosa parental	100 - 4.65	39.2713	53.7	6.22916	0	0	0.185807	3.80799	29.6243	43.6114	74.2862	24.5642	24.2706
14.34_358.4656m/z		358.466	1	14.3421	0.163467	0	0.000516304	0.0127129	23.2554	Pseudomonas aeruginosa parental	plasmid A	100	139.541	42.69	64.605	218.593	167.073	146.83	100.602	0	30.0017	0	0	0
34.20_410.8070m/z		410.807	1	34.1959	0.726683	0	0.000533095	0.0130835	67.6801	Pseudomonas aeruginosa parental	plasmid A	100 - 8.62	1283.36	25.69	963.621	1796.1	1223.26	1385.97	1047.87	20.8473	0	73.9638	0	0
10.82_196.0614m/z		196.061	1	10.8205	0.425867	0	0.000569511	0.0138986	33.068	Pseudomonas aeruginosa parental	plasmid A	100	89.3305	48.14	18.351	90.1989	115.191	92.6217	130.289	9.52991	0	3.97718	0	0
4.36_354.0730m/z		354.073	1	4.36193	1.29118	0	0.000570009	0.0138986	64.6928	Pseudomonas aeruginosa parental	plasmid A	100 - 3.3	796.916	100.88	2021	1212.15	141.451	321.458	288.518	61.5923	0	0	0	0	x
8.55_96.9763m/z		96.9763	1	8.55137	2.49623	0	0.000573002	0.0139263	3.36624	plasmid A	Pseudomonas aeruginosa parental	100	390.224	31.11	70.8533	108.356	170.44	106.577	123.389	292.873	268.182	625.73	293.489	470.849	x
32.22_682.0936m/z		682.094	1	32.2239	1.03298	0	0.000591464	0.0143287	10.0604	Pseudomonas aeruginosa parental	plasmid A	100	4142.93	47.65	8243.06	4803.98	3303.53	1571.67	2792.4	482.208	365.583	479.391	103.134	628.722	x
26.38_421.0371m/z		421.037	1	26.3839	1.8123	0	0.000616405	0.0148849	4.83225	Pseudomonas aeruginosa parental	plasmid A	100	1032.34	33.56	1139.67	1273.3	1198.4	1129.13	421.174	249.27	276.957	245.613	91.4988	204.833	x
30.36_478.0594m/z		478.059	1	30.3631	0.722933	0	0.000619907	0.0149215	159.77	Pseudomonas aeruginosa parental	plasmid A	100 - 2.91	4023.01	83.16	9227.27	5444.06	2423.16	1999.15	1021.42	66.0107	59.8893	0	0	0
34.40_159.1252m/z		159.125	1	34.4023	3.47148	0	0.000639994	0.0153558	4.299	plasmid A	Pseudomonas aeruginosa parental	100	579.779	22.47	41.9547	148.496	125.214	148.993	209.661	499.304	811.465	537.07	520.733	530.324
1.66_687.1138m/z		687.114	1	1.66082	0.20615	0	0.000646128	0.0154536	47.2957	Pseudomonas aeruginosa parental	plasmid A	100 - 33.9	714.667	66.78	514.451	998.981	618.168	96.0816	1345.65	0	0	0	0	75.553
16.62_248.9393m/z		248.939	1	16.6189	5.20305	0	0.000657341	0.0156718	2.32908	plasmid A	Pseudomonas aeruginosa parental	100 - 0.464	35560.8	14.73	14405.3	13695.2	15201.4	13885.3	19153.5	22978.9	42723.8	47470.5	37809.1	26821.6	x
29.54_432.7286m/z		432.729	1	29.5362	0.361617	0	0.000661188	0.0157137	83.6363	Pseudomonas aeruginosa parental	plasmid A	100	558.851	103.66	1325.76	1033.01	232.303	53.2617	149.919	0	0	0	0	33.4096
12.66_612.1826m/z		612.183	1	12.661	0.322233	0	0.000665775	0.0157728	7.50788	Pseudomonas aeruginosa parental	plasmid A	100	1378.58	37.07	2122.07	1424.76	869.313	1547.67	929.082	73.7128	377.105	55.3176	106.092	305.861
19.22_565.2735m/z		565.274	1	19.2228	0.46515	0	0.000683173	0.0161341	4.03867	Pseudomonas aeruginosa parental	plasmid A	100 - 23	2049.99	28.76	2498.99	2640.86	2191.76	1705.69	1212.64	764.166	412.698	249.936	796.551	314.602	x
10.87_202.9703m/z		202.97	1	10.8719	1.77217	0	0.000693287	0.0163198	Infinity	plasmid A	Pseudomonas aeruginosa parental	100 - 2.57	265.433	201.98	0	0	0	0	0	29.8751	8.6295	1224.12	46.8683	17.6718
26.80_441.0516m/z		441.052	1	26.7975	0.567683	0	0.000695382	0.0163198	6.06516	Pseudomonas aeruginosa parental	plasmid A	100 - 18.9	355.661	31.32	351.065	490.175	443.728	248.735	244.603	21.0299	151.354	33.5417	26.3474	60.9268	x
8.12_159.0664m/z		159.066	1	8.12177	0.326883	0	0.000730828	0.0170982	3.0322	plasmid A	Pseudomonas aeruginosa parental	100	126.237	24.96	46.297	32.3447	43.116	30.6148	55.7877	95.5933	70.8133	182.901	155.432	126.444
29.64_398.5389m/z		398.539	1	29.6401	1.70453	0	0.000736526	0.017178	1.77226	Pseudomonas aeruginosa parental	plasmid A	100 - 9.5 - 0.191	9853.09	16.44	12942.3	9378.07	8340.83	9435.39	9168.85	6574.03	4151.8	5847.38	5961.62	5263.21	x
20.27_628.0697m/z		628.07	1	20.2654	0.361683	0	0.000745599	0.0173358	4.1301	Pseudomonas aeruginosa parental	plasmid A	100	1903.38	42.34	3320.29	1881.93	1784.5	1491.81	1038.4	353.475	743.74	247.394	564.854	394.82
19.22_112.9373m/z		112.937	1	19.2228	1.9395	0	0.000755939	0.0175219	2.62173	Pseudomonas aeruginosa parental	plasmid A	100 - 1.36 - 0.473	4927.26	24.67	7639.64	5477.71	4464.29	3749.28	3305.36	1905.3	2671.27	1681.72	1585.47	1553.21	x
20.52_176.9360m/z		176.936	1	20.5232	2.12695	0	0.000769638	0.0177846	1.83906	plasmid A	Pseudomonas aeruginosa parental	100	3211.14	12.99	1309.87	1541.46	2450.96	1675.66	1752.42	2644.68	3742.82	2981.63	3390.91	3295.65
29.69_340.5435m/z		340.544	1	29.6915	0.671833	0	0.000774127	0.0178334	21.8475	Pseudomonas aeruginosa parental	plasmid A	100 - 0.662	9260.45	16.84	9523.98	11229.7	9869.23	8666.84	7012.52	964.192	776.753	267.68	19.8749	90.8383
17.58_111.0087m/z		111.009	1	17.5806	0.696433	0	0.000805426	0.0184977	2.51943	Pseudomonas aeruginosa parental	plasmid A	100 - 4.91 - 0.354	218.908	24.47	307.32	268.399	196.577	170.383	151.863	117.492	91.7928	81.0162	58.4046	85.7346	x
22.65_351.0362m/z		351.036	1	22.6527	0.731133	0	0.000862618	0.0197508	3.4991	Pseudomonas aeruginosa parental	plasmid A	100 - 8.36	441.886	35.81	707.492	433.643	416.022	358.362	293.909	168.353	61.7161	96.7172	114.819	189.824
7.80_195.0508m/z		195.051	1	7.79513	1.54368	0	0.000875954	0.0199952	2.32853	Pseudomonas aeruginosa parental	plasmid A	100 - 6.23 - 0.828	1179.81	18.41	1707.66	1423.24	1040.79	823.708	903.642	525.263	429.888	506.971	419.677	651.579	x
15.61_424.0789m/z		424.079	1	15.6147	0.7347	0	0.000886155	0.0201667	76.2214	Pseudomonas aeruginosa parental	plasmid A	100 - 12.6 - 1.04	369.385	104.37	935.121	591.405	214.289	75.0079	31.1037	23.1832	1.04788	0	0	0	x
33.67_102.9758m/z		102.976	1	33.6718	10.8726	0	0.000918554	0.0208409	53.2298	plasmid A	Pseudomonas aeruginosa parental	100	244.489	97.06	0	0	0	3.99523	18.9702	133.814	588.916	391.555	65.0439	43.1142
1.61_527.7057m/z		527.706	1	1.60945	0.154133	0	0.000956119	0.0216279	Infinity	plasmid A	Pseudomonas aeruginosa parental	100	190.256	106.38	0	0	0	0	0	101.423	277.141	1.73628	67.8317	503.147
29.02_360.0550m/z		360.055	1	29.0199	0.412667	0	0.000984439	0.0222016	91.6865	Pseudomonas aeruginosa parental	plasmid A	100 - 0.662	6119.14	26.85	7346.49	7618.37	6651.94	5339.35	3639.55	248.462	85.2367	0	0	0
3.48_242.0802m/z		242.08	1	3.48367	2.52982	0	0.000988751	0.0222321	2.35158	Pseudomonas aeruginosa parental	plasmid A	100 - 1.69	13047.7	16.06	14344.6	16111.9	11672.6	11824.7	11284.5	6483.99	8554.79	4254.49	5128.51	3320.52	x
[truncated: 53 more rows]

## Sheet: pBS228
Compound	Neutral mass (Da)	m/z	Charge	Retention time (min)	Chromatographic peak width (min)	Identifications	Anova (p)	q Value	Max Fold Change	Highest Mean	Lowest Mean	Isotope Distribution	Maximum Abundance	Minimum CV%	RH_P-11_071214_1	RH_P-22_071215_1	RH_P-33_071215_1	RH_P-44_071215_1	RH_P-55_071215_1	RH_B-1_071214_1	RH_B-2_071215_1	RH_B-3_071215_1	RH_B-4_071215_1	RH_B-5_071215_1	CV<30	Identified	PvsA	PvsB	Pvs1	PvsR	Pvs2	PvsK	Accepted Compound ID	Accepted Description	Adducts	Formula	Score	Fragmentation Score	Mass Error (ppm)	Isotope Similarity	Retention Time Error (mins)	Compound Link
[truncated: 695 more rows]

[truncated: 2 more sheets: Rms149, pNUK73]
