# Supplementary material for: Integrative analysis of fitness and metabolic effects of plasmids in Pseudomonas aeruginosa PAO1
Source: ISME J. 2018 Aug 10;12(12):3014–24. doi: 10.1038/s41396-018-0224-8 (PMC6246594; doi:10.1038/s41396-018-0224-8)
Supplement: Supplementary file 11 — Supplementary Table S11 [file 41396_2018_224_MOESM11_ESM.xls]

## Sheet: non_identified
compound	pAKD1	pBS228	pNUK73	pAMBL2	pAMBL1	Rms149	sum
10.36_114.0560m/z	1	1	1	1	1	1	6
10.67_242.0796m/z	1	1	1	1	1	1	6
10.72_481.6618m/z	1	1	1	1	1	1	6
10.77_288.0840m/z	1	1	1	1	1	1	6
10.82_451.1260m/z	1	1	1	1	1	1	6
11.14_420.0149m/z	1	1	1	1	1	1	6
12.02_335.0662m/z	1	1	1	1	1	1	6
12.33_140.5154m/z	1	1	1	1	1	1	6
12.33_211.0014m/z	1	1	1	1	1	1	6
12.33_322.0459m/z	1	1	1	1	1	1	6
12.61_131.0906m/z	1	1	1	1	1	1	6
12.61_256.6044m/z	1	1	1	1	1	1	6
12.66_514.2162m/z	1	1	1	1	1	1	6
12.77_134.9162m/z	1	1	1	1	1	1	6
13.44_81.0390m/z	1	1	1	1	1	1	6
14.02_460.0215m/z	1	1	1	1	1	1	6
14.56_360.0731m/z	1	1	1	1	1	1	6
14.66_126.9919m/z	1	1	1	1	1	1	6
14.66_254.9912m/z	1	1	1	1	1	1	6
15.77_394.0795m/z	1	1	1	1	1	1	6
15.98_612.1020m/z	1	1	1	1	1	1	6
16.04_313.0429m/z	1	1	1	1	1	1	6
16.14_360.0734m/z	1	1	1	1	1	1	6
16.25_300.0499m/z	1	1	1	1	1	1	6
16.30_305.0192m/z	1	1	1	1	1	1	6
16.30_343.0563m/z	1	1	1	1	1	1	6
16.41_421.0087m/z	1	1	1	1	1	1	6
16.83_346.0574m/z	1	1	1	1	1	1	6
17.09_313.0405m/z	1	1	1	1	1	1	6
17.09_313.5418m/z	1	1	1	1	1	1	6
17.37_241.0119m/z	1	1	1	1	1	1	6
17.42_320.9792m/z	1	1	1	1	1	1	6
17.74_211.0014m/z	1	1	1	1	1	1	6
18.01_319.0310m/z	1	1	1	1	1	1	6
18.81_254.9912m/z	1	1	1	1	1	1	6
18.81_338.0503m/z	1	1	1	1	1	1	6
19.17_211.0016m/z	1	1	1	1	1	1	6
19.22_111.9294m/z	1	1	1	1	1	1	6
19.22_134.0472m/z	1	1	1	1	1	1	6
19.22_436.9764m/z	1	1	1	1	1	1	6
19.38_421.0066m/z	1	1	1	1	1	1	6
19.48_254.9911m/z	1	1	1	1	1	1	6
19.90_171.5164m/z	1	1	1	1	1	1	6
20.32_376.0684m/z	1	1	1	1	1	1	6
20.52_325.0461m/z	1	1	1	1	1	1	6
20.52_325.5474m/z	1	1	1	1	1	1	6
20.57_134.0472m/z	1	1	1	1	1	1	6
20.57_346.0574m/z	1	1	1	1	1	1	6
20.63_465.5619m/z	1	1	1	1	1	1	6
20.73_310.0385m/z	1	1	1	1	1	1	6
20.73_310.3731m/z	1	1	1	1	1	1	6
20.88_331.0462m/z	1	1	1	1	1	1	6
21.71_325.5486m/z	1	1	1	1	1	1	6
21.71_337.5536m/z	1	1	1	1	1	1	6
21.93_282.0851m/z	1	1	1	1	1	1	6
22.18_332.5457m/z	1	1	1	1	1	1	6
22.29_196.0612m/z	1	1	1	1	1	1	6
22.29_240.0513m/z	1	1	1	1	1	1	6
22.65_180.5218m/z	1	1	1	1	1	1	6
22.65_282.0851m/z	1	1	1	1	1	1	6
22.65_344.0595m/z	1	1	1	1	1	1	6
22.65_362.0526m/z	1	1	1	1	1	1	6
22.71_150.0421m/z	1	1	1	1	1	1	6
22.86_340.0516m/z	1	1	1	1	1	1	6
23.12_196.0613m/z	1	1	1	1	1	1	6
23.17_313.5325m/z	1	1	1	1	1	1	6
23.17_314.0340m/z	1	1	1	1	1	1	6
23.17_516.0433m/z	1	1	1	1	1	1	6
23.17_628.0699m/z	1	1	1	1	1	1	6
24.00_290.9682m/z	1	1	1	1	1	1	6
24.05_313.5325m/z	1	1	1	1	1	1	6
24.05_314.0343m/z	1	1	1	1	1	1	6
24.31_495.2076m/z	1	1	1	1	1	1	6
24.41_358.0576m/z	1	1	1	1	1	1	6
25.24_652.0813m/z	1	1	1	1	1	1	6
25.29_314.0363m/z	1	1	1	1	1	1	6
25.34_242.0800m/z	1	1	1	1	1	1	6
25.39_333.0439m/z	1	1	1	1	1	1	6
25.55_163.0401m/z	1	1	1	1	1	1	6
25.92_376.0683m/z	1	1	1	1	1	1	6
26.18_390.0843m/z	1	1	1	1	1	1	6
26.33_310.7011m/z	1	1	1	1	1	1	6
26.33_466.0538m/z	1	1	1	1	1	1	6
26.38_421.0371m/z	1	1	1	1	1	1	6
26.85_221.6925m/z	1	1	1	1	1	1	6
26.85_333.0439m/z	1	1	1	1	1	1	6
26.85_351.0611m/z	1	1	1	1	1	1	6
26.90_277.5211m/z	1	1	1	1	1	1	6
26.90_311.5405m/z	1	1	1	1	1	1	6
27.52_362.0527m/z	1	1	1	1	1	1	6
27.88_323.3741m/z	1	1	1	1	1	1	6
27.99_336.0319m/z	1	1	1	1	1	1	6
28.04_317.3705m/z	1	1	1	1	1	1	6
28.14_321.5341m/z	1	1	1	1	1	1	6
28.35_443.0644m/z	1	1	1	1	1	1	6
28.40_397.7132m/z	1	1	1	1	1	1	6
28.45_129.9023m/z	1	1	1	1	1	1	6
28.45_325.5383m/z	1	1	1	1	1	1	6
28.45_64.9525m/z	1	1	1	1	1	1	6
28.50_127.9066m/z	1	1	1	1	1	1	6
28.50_128.9145m/z	1	1	1	1	1	1	6
28.50_130.9101m/z	1	1	1	1	1	1	6
28.50_63.9446m/z	1	1	1	1	1	1	6
28.71_163.0401m/z	1	1	1	1	1	1	6
29.02_322.0457m/z	1	1	1	1	1	1	6
29.02_329.0504m/z	1	1	1	1	1	1	6
29.02_360.0550m/z	1	1	1	1	1	1	6
29.02_433.0598m/z	1	1	1	1	1	1	6
29.07_353.5160m/z	1	1	1	1	1	1	6
29.23_325.5382m/z	1	1	1	1	1	1	6
29.23_326.0395m/z	1	1	1	1	1	1	6
29.33_691.1035m/z	1	1	1	1	1	1	6
29.38_220.5048m/z	1	1	1	1	1	1	6
29.38_272.9576m/z	1	1	1	1	1	1	6
29.38_490.0656m/z	1	1	1	1	1	1	6
29.48_299.6948m/z	1	1	1	1	1	1	6
29.48_323.3742m/z	1	1	1	1	1	1	6
29.48_505.5690m/z	1	1	1	1	1	1	6
29.54_432.7286m/z	1	1	1	1	1	1	6
29.59_427.0556m/z	1	1	1	1	1	1	6
29.59_433.3880m/z	1	1	1	1	1	1	6
29.64_134.0473m/z	1	1	1	1	1	1	6
29.64_279.0510m/z	1	1	1	1	1	1	6
29.64_358.0575m/z	1	1	1	1	1	1	6
29.64_369.0605m/z	1	1	1	1	1	1	6
29.69_336.7097m/z	1	1	1	1	1	1	6
29.69_340.5435m/z	1	1	1	1	1	1	6
29.69_480.5619m/z	1	1	1	1	1	1	6
29.85_328.2921m/z	1	1	1	1	1	1	6
29.90_242.0562m/z	1	1	1	1	1	1	6
29.90_343.5490m/z	1	1	1	1	1	1	6
29.90_424.7248m/z	1	1	1	1	1	1	6
29.90_433.7225m/z	1	1	1	1	1	1	6
29.95_466.5457m/z	1	1	1	1	1	1	6
29.95_486.0568m/z	1	1	1	1	1	1	6
30.05_355.3892m/z	1	1	1	1	1	1	6
30.10_438.7271m/z	1	1	1	1	1	1	6
30.31_402.9974m/z	1	1	1	1	1	1	6
30.36_478.0594m/z	1	1	1	1	1	1	6
30.47_314.5260m/z	1	1	1	1	1	1	6
30.47_331.3780m/z	1	1	1	1	1	1	6
30.67_438.3929m/z	1	1	1	1	1	1	6
30.67_446.7303m/z	1	1	1	1	1	1	6
30.72_317.6985m/z	1	1	1	1	1	1	6
30.72_395.0472m/z	1	1	1	1	1	1	6
30.72_402.9974m/z	1	1	1	1	1	1	6
30.78_393.0309m/z	1	1	1	1	1	1	6
30.88_215.1654m/z	1	1	1	1	1	1	6
30.88_410.8069m/z	1	1	1	1	1	1	6
30.88_415.1485m/z	1	1	1	1	1	1	6
31.09_336.3776m/z	1	1	1	1	1	1	6
31.09_466.5458m/z	1	1	1	1	1	1	6
31.14_322.2894m/z	1	1	1	1	1	1	6
31.19_691.1035m/z	1	1	1	1	1	1	6
31.34_419.0529m/z	1	1	1	1	1	1	6
31.45_404.5541m/z	1	1	1	1	1	1	6
31.50_125.0356m/z	1	1	1	1	1	1	6
31.50_379.0572m/z	1	1	1	1	1	1	6
31.50_473.5539m/z	1	1	1	1	1	1	6
31.55_272.0431m/z	1	1	1	1	1	1	6
31.55_317.5052m/z	1	1	1	1	1	1	6
31.55_451.0685m/z	1	1	1	1	1	1	6
31.60_311.0291m/z	1	1	1	1	1	1	6
31.60_373.0276m/z	1	1	1	1	1	1	6
31.60_493.0650m/z	1	1	1	1	1	1	6
31.86_277.5212m/z	1	1	1	1	1	1	6
31.97_427.0565m/z	1	1	1	1	1	1	6
32.02_330.3778m/z	1	1	1	1	1	1	6
32.17_346.3884m/z	1	1	1	1	1	1	6
32.28_348.7195m/z	1	1	1	1	1	1	6
32.28_415.1486m/z	1	1	1	1	1	1	6
32.33_313.0633m/z	1	1	1	1	1	1	6
32.33_447.7361m/z	1	1	1	1	1	1	6
32.43_353.5487m/z	1	1	1	1	1	1	6
32.43_358.0343m/z	1	1	1	1	1	1	6
32.48_133.0155m/z	1	1	1	1	1	1	6
32.48_707.0985m/z	1	1	1	1	1	1	6
32.59_328.7922m/z	1	1	1	1	1	1	6
32.59_425.3847m/z	1	1	1	1	1	1	6
32.69_311.0290m/z	1	1	1	1	1	1	6
32.74_271.1561m/z	1	1	1	1	1	1	6
32.74_493.0652m/z	1	1	1	1	1	1	6
32.95_317.5051m/z	1	1	1	1	1	1	6
32.95_385.0335m/z	1	1	1	1	1	1	6
33.05_433.0598m/z	1	1	1	1	1	1	6
33.10_355.3892m/z	1	1	1	1	1	1	6
33.36_317.6985m/z	1	1	1	1	1	1	6
33.46_318.7853m/z	1	1	1	1	1	1	6
33.46_433.7226m/z	1	1	1	1	1	1	6
33.57_331.3781m/z	1	1	1	1	1	1	6
33.78_299.6950m/z	1	1	1	1	1	1	6
33.78_518.0741m/z	1	1	1	1	1	1	6
33.83_322.2894m/z	1	1	1	1	1	1	6
33.83_326.3744m/z	1	1	1	1	1	1	6
33.88_517.5725m/z	1	1	1	1	1	1	6
33.94_312.0329m/z	1	1	1	1	1	1	6
33.94_435.0568m/z	1	1	1	1	1	1	6
33.99_415.1487m/z	1	1	1	1	1	1	6
34.04_299.6949m/z	1	1	1	1	1	1	6
34.04_332.2960m/z	1	1	1	1	1	1	6
34.04_344.7135m/z	1	1	1	1	1	1	6
34.14_258.1351m/z	1	1	1	1	1	1	6
34.14_385.0336m/z	1	1	1	1	1	1	6
34.14_509.5749m/z	1	1	1	1	1	1	6
34.20_410.8070m/z	1	1	1	1	1	1	6
34.25_331.7055m/z	1	1	1	1	1	1	6
34.25_339.3818m/z	1	1	1	1	1	1	6
34.25_339.7163m/z	1	1	1	1	1	1	6
34.25_498.0627m/z	1	1	1	1	1	1	6
34.30_253.0932m/z	1	1	1	1	1	1	6
34.30_446.0699m/z	1	1	1	1	1	1	6
34.35_355.3891m/z	1	1	1	1	1	1	6
34.51_216.9815m/z	1	1	1	1	1	1	6
3.48_402.1674m/z	1	1	1	1	1	1	6
7.43_333.0604m/z	1	1	1	1	1	1	6
7.49_185.0219m/z	1	1	1	1	1	1	6
7.54_110.9852m/z	1	1	1	1	1	1	6
7.96_317.0560m/z	1	1	1	1	1	1	6
8.18_470.1538m/z	1	1	1	1	1	1	6
8.55_304.0351m/z	1	1	1	1	1	1	6
8.87_318.0512m/z	1	1	1	1	1	1	6
9.09_242.0801m/z	1	1	1	1	1	1	6
10.72_482.1635m/z	0	1	1	1	1	1	5
10.82_196.0614m/z	1	1	1	1	1	0	5
11.51_258.1351m/z	0	1	1	1	1	1	5
12.50_419.1918m/z	1	1	1	1	1	0	5
12.50_419.4424m/z	0	1	1	1	1	1	5
12.66_612.1826m/z	1	1	0	1	1	1	5
13.24_80.8905m/z	0	1	1	1	1	1	5
14.02_114.0560m/z	1	1	1	1	1	0	5
14.56_197.1549m/z	0	1	1	1	1	1	5
14.88_146.0279m/z	1	1	1	1	1	0	5
15.61_404.0746m/z	0	1	1	1	1	1	5
15.61_424.0789m/z	1	1	1	0	1	1	5
17.42_322.0459m/z	1	1	0	1	1	1	5
18.01_111.0200m/z	1	1	0	1	1	1	5
18.23_229.0118m/z	1	1	1	1	1	0	5
18.33_320.9792m/z	1	1	1	1	1	0	5
19.17_323.0298m/z	1	1	0	1	1	1	5
19.17_421.0015m/z	1	1	0	1	1	1	5
19.22_112.9373m/z	1	1	1	1	1	0	5
19.22_114.9330m/z	1	1	1	1	1	0	5
19.22_565.2735m/z	1	1	1	1	1	0	5
19.59_320.9792m/z	1	1	1	1	1	0	5
19.90_369.0010m/z	1	0	1	1	1	1	5
20.21_402.0134m/z	1	1	0	1	1	1	5
20.27_336.0516m/z	1	1	1	1	1	0	5
20.27_460.0217m/z	1	1	1	1	1	0	5
20.57_853.0526m/z	0	1	1	1	1	1	5
20.73_156.9962m/z	1	1	1	1	1	0	5
22.03_415.1350m/z	1	1	1	1	1	0	5
22.24_420.9990m/z	1	1	1	1	1	0	5
22.29_111.0087m/z	1	1	1	1	1	0	5
22.29_302.0524m/z	0	1	1	1	1	1	5
22.29_320.0632m/z	1	1	1	1	1	0	5
24.05_376.0683m/z	1	1	1	1	1	0	5
24.05_419.9994m/z	1	1	1	1	1	0	5
24.21_370.0224m/z	1	1	1	1	1	0	5
24.41_419.7243m/z	1	1	0	1	1	1	5
24.77_473.5637m/z	0	1	1	1	1	1	5
24.98_376.0685m/z	1	1	1	1	1	0	5
25.03_326.0461m/z	1	1	0	1	1	1	5
25.45_307.1927m/z	0	1	1	1	1	1	5
25.71_405.0131m/z	1	1	0	1	1	1	5
26.23_523.9909m/z	0	1	1	1	1	1	5
26.38_310.3664m/z	1	1	1	1	1	0	5
26.54_668.0762m/z	1	0	1	1	1	1	5
26.85_478.0598m/z	1	1	1	1	1	0	5
27.99_403.5602m/z	1	1	1	0	1	1	5
28.45_652.0815m/z	1	1	1	1	1	0	5
28.50_421.0396m/z	1	1	0	1	1	1	5
28.50_581.2507m/z	1	1	1	1	1	0	5
29.33_360.5566m/z	1	1	1	1	1	0	5
29.59_337.5437m/z	1	1	1	1	1	0	5
29.64_366.0603m/z	0	1	1	1	1	1	5
29.64_398.5389m/z	1	1	1	1	1	0	5
29.69_323.6916m/z	1	1	1	1	1	0	5
29.69_341.0452m/z	1	1	1	1	1	0	5
29.85_438.0601m/z	1	1	1	1	1	0	5
29.85_446.3961m/z	1	1	1	1	1	0	5
29.95_311.0291m/z	1	1	1	1	1	0	5
30.47_328.5414m/z	1	1	1	1	1	0	5
30.52_343.7132m/z	1	1	1	1	1	0	5
30.83_412.8093m/z	1	0	1	1	1	1	5
31.14_163.0399m/z	1	1	1	1	1	0	5
31.14_512.5748m/z	1	1	1	1	1	0	5
31.29_325.3744m/z	1	1	1	1	1	0	5
31.29_500.0733m/z	1	1	1	1	1	0	5
31.65_328.3738m/z	1	1	1	1	1	0	5
31.81_670.0924m/z	1	1	1	1	0	1	5
31.86_430.3844m/z	1	1	1	1	1	0	5
31.91_556.0489m/z	1	1	1	1	1	0	5
31.97_348.3851m/z	1	1	1	1	1	0	5
32.33_313.5650m/z	1	1	1	1	1	0	5
32.74_404.8033m/z	1	1	1	1	1	0	5
32.74_466.5457m/z	1	1	1	1	1	0	5
33.31_358.0343m/z	0	1	1	1	1	1	5
3.33_487.1807m/z	1	1	1	1	1	0	5
33.41_338.3815m/z	1	1	1	1	1	0	5
3.38_374.1095m/z	1	1	1	1	1	0	5
34.09_345.3819m/z	1	1	1	1	1	0	5
34.20_334.7947m/z	1	1	1	1	1	0	5
34.25_445.7357m/z	1	1	1	1	1	0	5
34.30_186.1612m/z	1	1	1	1	1	0	5
34.30_338.5462m/z	1	1	1	1	1	0	5
34.40_159.1252m/z	1	1	0	1	1	1	5
34.40_203.0024m/z	1	1	1	1	1	0	5
3.48_242.0802m/z	1	1	1	1	1	0	5
34.93_266.0838m/z	0	1	1	1	1	1	5
3.74_94.9807m/z	1	1	0	1	1	1	5
4.36_354.0730m/z	1	1	1	1	1	0	5
7.64_125.0010m/z	0	1	1	1	1	1	5
8.12_152.9958m/z	1	1	1	1	1	0	5
8.12_159.0664m/z	1	1	1	1	1	0	5
8.44_203.0024m/z	1	1	1	1	1	0	5
8.82_241.0120m/z	1	1	0	1	1	1	5
9.30_243.0621m/z	0	1	1	1	1	1	5
9.35_731.2573m/z	0	1	1	1	1	1	5
9.99_103.0017m/z	1	1	1	1	1	0	5
0.04_187.5007m/z	1	1	1	0	0	1	4
10.72_173.1184m/z	0	1	1	1	1	0	4
10.82_343.0125m/z	0	1	1	1	1	0	4
10.98_281.0362m/z	1	1	0	1	1	0	4
11.41_521.1070m/z	0	1	1	1	0	1	4
11.71_241.0119m/z	1	1	0	0	1	1	4
11.71_243.0273m/z	0	1	1	1	1	0	4
11.92_362.6820m/z	0	1	1	1	1	0	4
11.92_402.1600m/z	0	1	1	1	1	0	4
12.02_175.0609m/z	0	1	1	1	1	0	4
12.02_264.0404m/z	0	1	1	1	1	0	4
12.13_358.6435m/z	0	1	1	1	1	0	4
12.18_165.0402m/z	0	1	1	1	1	0	4
12.28_101.0608m/z	0	1	1	1	1	0	4
12.61_257.1060m/z	0	1	1	1	1	0	4
13.19_265.6100m/z	0	1	0	1	1	1	4
13.34_80.9651m/z	0	1	1	1	1	0	4
13.39_82.9610m/z	0	1	1	1	1	0	4
13.50_259.0226m/z	0	1	1	1	1	0	4
13.55_495.2400m/z	0	1	1	1	1	0	4
14.34_358.4656m/z	1	0	1	1	1	0	4
14.56_319.0446m/z	0	1	1	1	1	0	4
14.66_385.8348m/z	0	1	1	1	1	0	4
14.72_436.0375m/z	1	1	1	1	0	0	4
14.83_467.7145m/z	1	1	1	0	1	0	4
15.09_356.0694m/z	0	1	1	1	0	1	4
15.09_471.7095m/z	0	1	1	1	1	0	4
15.20_127.0766m/z	0	1	1	1	1	0	4
15.51_355.5678m/z	0	1	1	1	0	1	4
16.04_417.1915m/z	0	1	1	1	1	0	4
16.04_552.1292m/z	0	1	1	1	1	0	4
16.14_584.0725m/z	0	1	1	1	0	1	4
16.20_138.4923m/z	0	1	1	1	0	1	4
16.99_388.6803m/z	0	1	1	1	1	0	4
17.04_424.8702m/z	1	0	1	1	1	0	4
17.04_426.8739m/z	1	0	1	1	1	0	4
17.09_627.0858m/z	0	1	0	1	1	1	4
17.47_171.0301m/z	1	1	0	1	1	0	4
17.47_308.0815m/z	0	1	1	1	1	0	4
17.47_354.0622m/z	1	1	0	1	0	1	4
17.52_119.0502m/z	0	1	1	1	1	0	4
17.52_163.0399m/z	1	1	1	1	0	0	4
17.58_111.0087m/z	1	1	1	1	0	0	4
17.58_155.0352m/z	0	1	0	1	1	1	4
17.63_191.0197m/z	1	1	1	1	0	0	4
17.85_419.0298m/z	0	1	1	1	1	0	4
18.01_303.0358m/z	1	1	0	1	0	1	4
18.01_402.9970m/z	1	1	0	1	1	0	4
18.01_606.0744m/z	0	1	1	0	1	1	4
18.06_415.6202m/z	0	1	1	1	1	0	4
18.33_150.9708m/z	1	1	0	1	1	0	4
18.49_336.0515m/z	1	1	0	1	0	1	4
18.60_404.0463m/z	0	1	1	1	1	0	4
18.70_338.5466m/z	0	1	1	1	0	1	4
18.70_444.6430m/z	0	1	1	1	0	1	4
18.76_331.5567m/z	0	1	1	1	0	1	4
18.76_347.5521m/z	0	1	1	1	0	1	4
18.76_529.0645m/z	0	1	1	1	0	1	4
19.17_254.0072m/z	0	1	1	1	1	0	4
19.75_183.4957m/z	1	1	0	1	1	0	4
19.95_325.5214m/z	0	1	1	1	1	0	4
20.16_421.0093m/z	1	1	0	1	1	0	4
20.16_707.0995m/z	1	1	0	1	1	0	4
20.21_610.0583m/z	0	1	0	1	1	1	4
20.27_628.0697m/z	1	0	1	0	1	1	4
20.57_460.0309m/z	0	1	1	1	1	0	4
21.19_600.7508m/z	1	1	0	1	1	0	4
21.56_251.0784m/z	0	1	1	1	1	0	4
21.56_266.0835m/z	0	1	1	1	1	0	4
21.56_266.5853m/z	0	1	1	1	1	0	4
21.61_387.5540m/z	0	1	1	1	1	0	4
21.61_388.0557m/z	0	1	1	1	1	0	4
21.71_477.5674m/z	0	1	1	1	1	0	4
21.98_102.0560m/z	0	1	1	1	1	0	4
21.98_392.1048m/z	0	1	1	1	1	0	4
22.71_292.3893m/z	0	1	1	1	1	0	4
23.43_146.0458m/z	0	1	1	1	1	0	4
23.59_102.0560m/z	0	1	1	1	1	0	4
23.59_164.0355m/z	0	1	1	1	1	0	4
23.79_266.0888m/z	0	1	1	1	1	0	4
23.84_598.6538m/z	0	1	1	1	1	0	4
24.10_330.6061m/z	0	1	1	1	1	0	4
24.10_331.1078m/z	0	1	1	1	1	0	4
24.72_290.9682m/z	0	1	1	1	0	1	4
25.39_374.0583m/z	0	1	1	1	1	0	4
2.55_249.0126m/z	0	1	1	1	1	0	4
25.66_358.0470m/z	1	0	1	1	1	0	4
25.76_363.0696m/z	1	1	0	1	1	0	4
26.38_495.2075m/z	0	1	1	1	1	0	4
26.44_401.0185m/z	0	1	1	1	0	1	4
27.83_499.5818m/z	0	1	1	0	1	1	4
28.19_629.0543m/z	0	1	1	1	1	0	4
28.92_721.1139m/z	1	1	0	1	1	0	4
28.97_469.0542m/z	1	1	0	1	0	1	4
29.12_447.7364m/z	0	1	1	1	1	0	4
29.38_519.5823m/z	0	1	1	1	0	1	4
29.64_399.0403m/z	0	1	1	1	1	0	4
29.69_682.0919m/z	1	1	1	1	0	0	4
30.47_517.0271m/z	0	0	1	1	1	1	4
30.47_629.0537m/z	1	1	0	1	1	0	4
3.07_198.9892m/z	0	1	1	1	1	0	4
30.98_437.7321m/z	0	1	1	0	1	1	4
31.50_254.0259m/z	0	1	1	1	1	0	4
31.50_373.5557m/z	0	1	1	1	1	0	4
31.55_234.6966m/z	0	1	1	1	1	0	4
31.55_271.0281m/z	0	1	1	1	1	0	4
31.55_365.5586m/z	0	1	1	1	1	0	4
31.55_366.0602m/z	0	1	1	1	1	0	4
31.55_389.5427m/z	0	1	1	1	1	0	4
31.55_765.1011m/z	0	1	1	1	1	0	4
31.55_765.6026m/z	0	1	1	1	1	0	4
31.65_194.9276m/z	1	1	0	0	1	1	4
31.97_375.3867m/z	0	1	1	1	1	0	4
32.22_682.0936m/z	1	1	0	1	1	0	4
3.23_227.0024m/z	0	1	1	1	1	0	4
32.48_213.1499m/z	0	1	1	1	1	0	4
32.90_358.0337m/z	0	1	1	1	1	0	4
33.15_649.0813m/z	0	1	1	1	1	0	4
3.38_343.1158m/z	0	1	1	1	1	0	4
34.20_519.5826m/z	0	1	1	1	1	0	4
34.40_250.9873m/z	0	1	1	1	1	0	4
3.95_302.1016m/z	0	1	1	1	1	0	4
3.95_487.3085m/z	1	0	1	1	1	0	4
6.07_74.9906m/z	0	1	1	1	1	0	4
6.12_165.0406m/z	0	1	1	1	1	0	4
6.12_93.0012m/z	0	1	1	1	1	0	4
6.38_91.0221m/z	0	1	1	1	1	0	4
7.43_245.0433m/z	0	1	1	1	1	0	4
7.64_146.0458m/z	0	1	1	1	1	0	4
7.80_159.0665m/z	0	1	1	1	1	0	4
8.34_225.0174m/z	0	1	1	1	1	0	4
8.34_415.1493m/z	0	1	1	1	0	1	4
8.39_673.2313m/z	1	1	0	1	1	0	4
8.50_175.9864m/z	0	1	1	0	1	1	4
8.55_174.9537m/z	0	1	1	1	1	0	4
8.55_232.9250m/z	0	1	1	1	1	0	4
8.61_117.0557m/z	0	1	1	1	0	1	4
8.66_725.3848m/z	1	1	0	1	1	0	4
8.71_188.0927m/z	0	1	1	1	0	1	4
8.87_187.0978m/z	0	1	1	1	1	0	4
8.87_362.1902m/z	1	0	1	1	1	0	4
8.87_87.0087m/z	0	1	1	1	1	0	4
9.62_131.0713m/z	0	1	1	1	1	0	4
0.10_227.0023m/z	1	1	1	0	0	0	3
10.10_171.1028m/z	0	1	1	1	0	0	3
10.56_364.1209m/z	0	1	1	1	0	0	3
10.82_487.3085m/z	0	0	1	1	1	0	3
10.82_725.3859m/z	0	0	1	1	1	0	3
11.35_306.0508m/z	0	1	1	1	0	0	3
11.46_726.4764m/z	0	1	0	0	1	1	3
11.61_173.1184m/z	0	1	1	1	0	0	3
11.87_267.7695m/z	0	0	1	1	1	0	3
11.92_242.0799m/z	0	1	0	1	1	0	3
12.02_173.0457m/z	0	1	1	0	1	0	3
12.08_129.9929m/z	0	1	1	1	0	0	3
12.13_424.6702m/z	0	1	1	1	0	0	3
12.13_80.9746m/z	0	1	1	0	1	0	3
12.93_118.9421m/z	1	1	0	1	0	0	3
12.93_61.0416m/z	1	0	0	1	1	0	3
13.39_533.3027m/z	0	1	1	0	1	0	3
13.44_97.9480m/z	0	1	1	1	0	0	3
13.50_257.0069m/z	0	0	1	1	1	0	3
13.55_168.9907m/z	0	0	1	1	1	0	3
13.70_356.9917m/z	0	1	1	0	1	0	3
14.18_132.0301m/z	0	1	1	1	0	0	3
14.23_326.9804m/z	0	1	1	0	1	0	3
14.34_271.0226m/z	0	1	1	0	1	0	3
14.34_289.0339m/z	1	0	1	0	1	0	3
14.34_387.0030m/z	0	1	1	0	1	0	3
14.72_136.5485m/z	0	1	1	1	0	0	3
14.72_168.5295m/z	1	1	0	1	0	0	3
14.77_329.4543m/z	0	0	1	1	1	0	3
14.83_468.2161m/z	0	1	1	1	0	0	3
15.15_709.1135m/z	0	1	0	0	1	1	3
15.40_78.9575m/z	0	1	1	1	0	0	3
15.56_288.0848m/z	0	1	1	1	0	0	3
15.67_129.0923m/z	0	1	1	0	1	0	3
16.04_304.0620m/z	0	1	0	1	1	0	3
16.04_304.0794m/z	0	0	1	1	1	0	3
16.62_520.8422m/z	1	0	0	1	1	0	3
16.78_105.0193m/z	0	0	1	1	0	1	3
17.15_132.0301m/z	0	1	1	1	0	0	3
17.15_95.9619m/z	0	0	1	1	1	0	3
17.37_502.0752m/z	0	0	1	1	1	0	3
17.42_189.0406m/z	0	1	0	1	1	0	3
17.42_304.0616m/z	0	0	1	1	1	0	3
17.69_311.1879m/z	0	1	0	1	1	0	3
17.85_321.0506m/z	0	1	1	1	0	0	3
18.01_302.5344m/z	0	0	1	1	1	0	3
18.01_318.5292m/z	0	0	1	1	1	0	3
18.01_319.5373m/z	0	0	1	1	1	0	3
18.06_331.5569m/z	0	1	1	1	0	0	3
18.06_656.0742m/z	0	1	1	1	0	0	3
18.70_166.9749m/z	0	0	1	1	1	0	3
18.76_134.0473m/z	0	0	1	1	0	1	3
18.76_228.7424m/z	0	1	1	1	0	0	3
18.76_364.6204m/z	0	1	1	1	0	0	3
18.86_436.0176m/z	0	1	1	1	0	0	3
19.17_569.0800m/z	0	0	1	1	1	0	3
19.80_331.0445m/z	0	1	0	1	1	0	3
20.01_271.1560m/z	0	1	1	0	1	0	3
20.57_426.0253m/z	0	1	1	1	0	0	3
20.57_439.1805m/z	0	1	1	1	0	0	3
21.09_387.5541m/z	0	1	0	1	1	0	3
21.09_388.0557m/z	0	0	1	1	1	0	3
21.19_400.1670m/z	0	0	1	1	1	0	3
21.56_443.1824m/z	0	1	0	1	1	0	3
21.61_317.0425m/z	0	1	1	0	0	1	3
21.61_338.5457m/z	0	1	1	0	0	1	3
21.61_434.0297m/z	0	1	1	0	1	0	3
21.66_321.0420m/z	0	1	0	1	1	0	3
21.77_367.7772m/z	0	1	1	0	1	0	3
22.03_377.7688m/z	0	1	1	0	1	0	3
22.13_610.0589m/z	0	1	1	1	0	0	3
22.18_413.0387m/z	0	0	1	1	1	0	3
22.24_334.0430m/z	0	1	0	1	1	0	3
22.29_159.5273m/z	0	1	0	1	1	0	3
22.29_172.0614m/z	0	1	0	1	1	0	3
22.76_292.0547m/z	0	1	1	1	0	0	3
23.07_261.0808m/z	0	1	1	1	0	0	3
23.07_261.5826m/z	0	1	1	1	0	0	3
23.07_477.1656m/z	0	1	1	1	0	0	3
23.59_381.5650m/z	0	1	0	1	1	0	3
23.59_517.5731m/z	1	1	0	1	0	0	3
24.00_498.3782m/z	0	1	1	0	1	0	3
24.10_192.5568m/z	0	1	0	1	1	0	3
24.31_250.9844m/z	0	1	0	1	1	0	3
24.31_495.7095m/z	0	1	1	0	1	0	3
24.41_328.9244m/z	0	1	0	1	1	0	3
24.83_285.5138m/z	0	0	1	1	1	0	3
24.93_339.5190m/z	0	1	0	1	1	0	3
24.93_407.0473m/z	0	0	1	1	1	0	3
25.08_178.0736m/z	0	1	1	1	0	0	3
25.08_356.6230m/z	0	1	1	1	0	0	3
25.14_261.0809m/z	0	1	1	1	0	0	3
25.14_261.5828m/z	0	1	1	1	0	0	3
25.14_477.1656m/z	0	1	1	1	0	0	3
25.39_249.5031m/z	0	1	0	1	1	0	3
25.39_265.6958m/z	0	1	0	1	1	0	3
25.61_107.0610m/z	0	1	1	1	0	0	3
25.66_437.0901m/z	0	1	0	1	1	0	3
25.87_628.0675m/z	0	0	0	1	1	1	3
26.75_241.1563m/z	0	1	0	1	1	0	3
26.80_441.0516m/z	1	0	0	1	0	1	3
26.85_244.0144m/z	0	1	1	1	0	0	3
26.85_293.0598m/z	0	1	0	1	1	0	3
27.16_319.5365m/z	0	1	0	1	1	0	3
27.52_458.0151m/z	0	0	1	1	1	0	3
27.52_539.9864m/z	0	1	0	1	1	0	3
29.23_341.5330m/z	0	1	0	1	1	0	3
29.23_652.0810m/z	0	1	0	1	1	0	3
29.54_434.4002m/z	0	0	1	0	1	1	3
29.64_545.0940m/z	0	0	1	1	1	0	3
29.69_388.0415m/z	0	0	0	1	1	1	3
29.74_494.0505m/z	0	1	1	0	1	0	3
29.85_705.1204m/z	1	1	0	1	0	0	3
30.00_516.5753m/z	0	1	0	1	1	0	3
31.09_394.8010m/z	0	1	0	1	1	0	3
31.29_516.5790m/z	0	0	0	1	1	1	3
31.50_338.5460m/z	0	1	0	1	1	0	3
31.50_342.5684m/z	0	0	1	1	1	0	3
31.55_382.2994m/z	0	0	1	1	1	0	3
31.55_390.5507m/z	0	0	1	1	1	0	3
31.55_509.7320m/z	0	0	1	1	1	0	3
31.91_283.2653m/z	1	1	0	1	0	0	3
31.91_658.5837m/z	1	1	0	0	1	0	3
32.02_335.7984m/z	0	1	0	1	1	0	3
32.59_721.1151m/z	0	0	1	1	1	0	3
32.79_413.5347m/z	1	0	0	1	1	0	3
33.41_516.5822m/z	1	1	0	0	1	0	3
33.57_658.5887m/z	1	0	0	1	1	0	3
3.38_253.0927m/z	0	1	0	1	1	0	3
34.04_473.5543m/z	1	0	1	1	0	0	3
34.45_107.9871m/z	1	1	1	0	0	0	3
34.93_220.4020m/z	0	1	0	1	1	0	3
3.85_88.0040m/z	0	0	1	1	1	0	3
7.12_477.1753m/z	0	1	1	1	0	0	3
7.49_251.0777m/z	0	1	1	0	1	0	3
7.80_533.6224m/z	0	0	1	1	0	1	3
7.96_75.0087m/z	1	1	1	0	0	0	3
8.18_131.0715m/z	0	1	1	1	0	0	3
8.39_88.0041m/z	0	1	1	0	1	0	3
8.55_156.9433m/z	0	0	1	0	1	1	3
8.98_211.0013m/z	0	1	1	1	0	0	3
9.14_183.1027m/z	0	1	1	1	0	0	3
9.20_159.1028m/z	0	1	1	1	0	0	3
9.62_313.1671m/z	0	1	1	1	0	0	3
9.73_202.1084m/z	0	1	1	1	0	0	3
9.78_198.3354m/z	0	1	0	1	1	0	3
9.89_148.0278m/z	1	1	1	0	0	0	3
0.10_108.0203m/z	1	0	0	0	0	1	2
10.05_130.0171m/z	1	0	1	0	0	0	2
10.25_290.1262m/z	0	0	0	1	1	0	2
10.30_146.0248m/z	0	0	1	1	0	0	2
10.51_173.0820m/z	0	1	1	0	0	0	2
10.56_256.0232m/z	0	1	0	0	1	0	2
10.82_187.0002m/z	1	0	0	1	0	0	2
10.87_202.9703m/z	1	0	0	0	1	0	2
10.87_258.0385m/z	0	0	0	1	0	1	2
10.87_349.9741m/z	0	1	0	1	0	0	2
11.14_351.0078m/z	0	0	1	1	0	0	2
11.30_213.0175m/z	0	1	0	1	0	0	2
11.35_404.0201m/z	0	1	0	1	0	0	2
11.51_191.0559m/z	0	0	0	1	1	0	2
11.51_88.0403m/z	0	1	0	1	0	0	2
11.56_259.0224m/z	0	0	1	0	1	0	2
11.87_177.0405m/z	0	1	0	0	1	0	2
11.87_268.1039m/z	0	0	1	1	0	0	2
12.23_289.0336m/z	0	0	0	1	1	0	2
12.45_117.1924m/z	0	1	0	0	1	0	2
12.50_225.0188m/z	0	0	1	1	0	0	2
12.50_559.2541m/z	0	1	0	1	0	0	2
12.61_173.1184m/z	0	0	1	1	0	0	2
12.61_258.9781m/z	1	0	0	0	1	0	2
13.03_197.1549m/z	0	1	0	1	0	0	2
13.44_236.0927m/z	0	1	0	0	1	0	2
13.44_433.0241m/z	0	1	0	0	1	0	2
13.50_519.0534m/z	0	0	1	0	1	0	2
13.75_97.9641m/z	0	1	1	0	0	0	2
14.34_287.0180m/z	0	0	1	0	1	0	2
14.34_535.0853m/z	0	0	1	0	1	0	2
14.34_579.0736m/z	0	0	1	0	1	0	2
14.51_476.0672m/z	0	1	0	1	0	0	2
15.09_349.0651m/z	0	1	0	1	0	0	2
15.09_472.2109m/z	0	1	0	0	1	0	2
15.20_62.9926m/z	0	1	0	0	1	0	2
15.25_129.5409m/z	0	1	1	0	0	0	2
15.25_298.0704m/z	0	0	0	0	1	1	2
15.40_396.0583m/z	0	0	1	1	0	0	2
15.51_203.0021m/z	0	1	0	0	1	0	2
15.61_771.1398m/z	0	0	0	1	1	0	2
16.04_254.0786m/z	0	0	0	1	1	0	2
16.04_272.0893m/z	0	0	0	1	1	0	2
16.04_306.0776m/z	0	0	0	1	1	0	2
16.04_322.0720m/z	0	0	0	1	1	0	2
16.04_338.0680m/z	0	0	0	1	1	0	2
16.14_374.9581m/z	0	0	0	1	0	1	2
16.20_137.9906m/z	0	0	0	1	0	1	2
16.41_444.8231m/z	0	0	1	0	1	0	2
16.62_246.9365m/z	1	0	0	1	0	0	2
16.62_248.9393m/z	1	0	0	1	0	0	2
16.62_266.9378m/z	0	0	0	1	1	0	2
16.62_326.8952m/z	0	1	0	0	1	0	2
16.62_406.8719m/z	1	0	0	1	0	0	2
16.62_422.8675m/z	0	0	0	1	1	0	2
16.73_184.9856m/z	0	0	1	0	1	0	2
16.73_547.0108m/z	0	0	0	1	0	1	2
17.04_249.0557m/z	0	0	1	1	0	0	2
17.09_348.5589m/z	0	1	0	1	0	0	2
17.20_247.0479m/z	0	1	0	1	0	0	2
17.20_547.0755m/z	0	0	1	1	0	0	2
17.37_163.0768m/z	0	0	1	1	0	0	2
17.37_207.0665m/z	0	0	1	1	0	0	2
17.37_334.1529m/z	0	1	0	1	0	0	2
17.47_122.9759m/z	0	1	0	0	1	0	2
17.47_125.0245m/z	0	0	0	1	1	0	2
17.47_288.0665m/z	0	0	1	1	0	0	2
17.47_306.0775m/z	0	0	0	1	1	0	2
17.47_338.0676m/z	0	0	0	1	1	0	2
17.58_135.5406m/z	0	1	0	0	1	0	2
17.90_208.0639m/z	0	0	1	0	1	0	2
18.01_282.0388m/z	0	0	1	0	1	0	2
18.06_332.0585m/z	0	0	1	1	0	0	2
18.33_306.0775m/z	0	0	0	1	1	0	2
18.33_338.0675m/z	0	0	0	1	1	0	2
18.70_390.0969m/z	0	1	0	1	0	0	2
18.70_99.0087m/z	0	1	1	0	0	0	2
18.76_187.0003m/z	0	0	0	1	1	0	2
18.76_343.1171m/z	0	0	1	1	0	0	2
18.81_272.0891m/z	0	1	0	0	0	1	2
19.07_679.9197m/z	0	0	0	1	0	1	2
19.27_670.0914m/z	0	1	0	0	1	0	2
19.43_259.0223m/z	0	1	1	0	0	0	2
20.11_278.5286m/z	0	0	0	1	1	0	2
20.52_176.9360m/z	1	0	0	0	1	0	2
20.57_158.9254m/z	1	0	0	1	0	0	2
20.94_339.9935m/z	0	0	1	0	1	0	2
21.14_395.5521m/z	0	1	0	1	0	0	2
21.45_465.1475m/z	0	0	1	0	1	0	2
21.56_243.0807m/z	0	0	0	1	1	0	2
21.56_402.0137m/z	0	0	0	0	1	1	2
21.56_459.1410m/z	0	1	0	1	0	0	2
21.56_469.1604m/z	0	1	0	1	0	0	2
21.61_282.5312m/z	0	1	1	0	0	0	2
21.61_337.5385m/z	0	1	1	0	0	0	2
21.66_223.9870m/z	0	1	0	1	0	0	2
21.66_366.4837m/z	0	0	1	0	1	0	2
21.71_257.0784m/z	0	0	0	1	1	0	2
21.77_197.0568m/z	0	0	0	1	1	0	2
21.77_374.1030m/z	0	1	1	0	0	0	2
21.77_381.7689m/z	0	1	1	0	0	0	2
21.77_402.9979m/z	0	0	0	1	1	0	2
22.13_246.0173m/z	0	0	0	1	1	0	2
22.18_363.0362m/z	0	1	0	1	0	0	2
22.29_216.0511m/z	0	1	0	1	0	0	2
22.29_668.1092m/z	0	1	0	0	1	0	2
22.34_295.7543m/z	0	0	0	1	1	0	2
2.24_680.7382m/z	0	0	0	1	1	0	2
22.49_143.1078m/z	0	1	1	0	0	0	2
22.86_235.0281m/z	0	0	0	1	1	0	2
22.86_690.4806m/z	0	0	1	0	1	0	2
23.28_330.5414m/z	0	0	0	1	1	0	2
23.28_373.5566m/z	0	0	1	1	0	0	2
23.28_374.0583m/z	0	0	0	1	1	0	2
23.48_212.0755m/z	0	1	0	1	0	0	2
23.59_262.0607m/z	0	1	1	0	0	0	2
23.59_312.0742m/z	0	1	1	0	0	0	2
23.59_335.0815m/z	0	1	1	0	0	0	2
23.59_335.4160m/z	0	1	1	0	0	0	2
23.59_349.4170m/z	0	1	1	0	0	0	2
23.59_349.7515m/z	0	1	1	0	0	0	2
23.59_350.0856m/z	0	1	1	0	0	0	2
23.59_411.6001m/z	0	1	1	0	0	0	2
23.59_702.1321m/z	0	0	1	1	0	0	2
23.84_241.1563m/z	0	0	0	1	1	0	2
24.00_437.0034m/z	0	0	1	1	0	0	2
24.00_498.8797m/z	0	0	1	1	0	0	2
24.10_498.5456m/z	0	0	1	0	1	0	2
24.10_598.4532m/z	0	0	1	1	0	0	2
24.26_215.1291m/z	0	0	1	1	0	0	2
24.41_455.1921m/z	0	0	0	1	1	0	2
24.41_455.3595m/z	0	0	1	1	0	0	2
24.67_308.5082m/z	0	0	0	1	0	1	2
24.77_503.9754m/z	0	0	1	0	1	0	2
25.39_134.0473m/z	0	1	0	0	1	0	2
25.39_265.3613m/z	0	0	0	1	1	0	2
25.39_331.0195m/z	0	0	0	1	1	0	2
26.18_455.1012m/z	0	0	0	1	1	0	2
26.54_652.0799m/z	0	1	1	0	0	0	2
26.85_422.0463m/z	0	1	0	0	1	0	2
26.95_485.0675m/z	0	0	0	1	1	0	2
27.52_522.0450m/z	0	0	0	0	1	1	2
27.68_688.1046m/z	0	0	1	0	0	1	2
27.99_336.5336m/z	0	0	1	1	0	0	2
28.04_705.1200m/z	0	0	1	0	1	0	2
28.14_508.0743m/z	0	0	1	1	0	0	2
28.35_380.0353m/z	0	0	1	1	0	0	2
29.23_175.9863m/z	1	0	0	0	1	0	2
29.23_499.5816m/z	0	0	1	1	0	0	2
29.59_523.0804m/z	1	0	0	0	0	1	2
29.64_559.1089m/z	0	0	0	1	1	0	2
2.97_698.8970m/z	0	1	0	0	1	0	2
29.90_239.0025m/z	0	0	0	1	1	0	2
30.00_630.0579m/z	0	0	0	0	1	1	2
30.10_513.7275m/z	0	0	1	1	0	0	2
30.26_350.0295m/z	0	1	0	1	0	0	2
30.47_492.5733m/z	0	0	0	1	1	0	2
30.47_499.0188m/z	0	1	0	0	1	0	2
30.67_241.3998m/z	0	0	0	1	1	0	2
30.98_478.0594m/z	0	1	1	0	0	0	2
31.29_447.7361m/z	0	1	0	1	0	0	2
31.45_627.1332m/z	0	1	0	0	1	0	2
31.55_254.6981m/z	0	0	0	1	1	0	2
31.55_315.5261m/z	0	0	0	1	1	0	2
31.71_446.0744m/z	0	0	0	1	1	0	2
32.07_496.0708m/z	1	1	0	0	0	0	2
32.12_638.5772m/z	0	0	0	1	1	0	2
32.59_241.1563m/z	0	1	0	1	0	0	2
32.69_516.5822m/z	0	1	0	1	0	0	2
32.79_638.5768m/z	0	0	0	0	1	1	2
3.28_415.1489m/z	0	0	1	0	1	0	2
33.26_400.7172m/z	0	1	0	1	0	0	2
33.67_102.9758m/z	1	0	0	0	0	1	2
3.38_404.1077m/z	0	0	0	1	1	0	2
34.04_638.5757m/z	0	0	0	1	1	0	2
3.43_319.0927m/z	0	0	0	1	1	0	2
3.59_425.0398m/z	0	1	0	0	1	0	2
3.74_71.0138m/z	0	0	1	1	0	0	2
4.21_90.0197m/z	0	0	1	0	1	0	2
6.17_149.0093m/z	0	0	1	1	0	0	2
7.22_256.0944m/z	0	0	0	1	1	0	2
7.69_133.0507m/z	0	0	0	1	1	0	2
7.80_119.0350m/z	0	1	0	0	1	0	2
7.80_195.0508m/z	1	1	0	0	0	0	2
7.96_115.0402m/z	0	1	1	0	0	0	2
7.96_721.1645m/z	0	1	0	0	1	0	2
8.01_118.0593m/z	0	1	0	0	1	0	2
8.23_103.0400m/z	0	1	0	1	0	0	2
8.23_143.0714m/z	0	1	1	0	0	0	2
8.55_234.9208m/z	0	0	1	0	1	0	2
8.55_96.9763m/z	1	0	0	0	1	0	2
8.93_94.9905m/z	0	0	0	1	1	0	2
9.99_218.0314m/z	0	1	1	0	0	0	2
0.36_683.3175m/z	0	0	0	1	0	0	1
0.63_433.0432m/z	0	0	0	1	0	0	1
0.68_507.7619m/z	0	0	0	1	0	0	1
0.73_306.0055m/z	0	1	0	0	0	0	1
0.94_460.0465m/z	0	0	0	1	0	0	1
0.99_199.1706m/z	0	0	0	1	0	0	1
10.10_304.1162m/z	0	0	0	0	1	0	1
10.25_144.0582m/z	0	0	0	0	1	0	1
10.25_159.1027m/z	0	0	1	0	0	0	1
10.25_660.2179m/z	0	1	0	0	0	0	1
10.36_759.2273m/z	0	0	0	1	0	0	1
10.46_260.0887m/z	0	0	0	0	1	0	1
10.46_290.1003m/z	0	0	0	0	1	0	1
10.51_115.0400m/z	0	1	0	0	0	0	1
10.56_353.9924m/z	0	1	0	0	0	0	1
10.72_318.0781m/z	0	0	0	1	0	0	1
1.09_522.8288m/z	0	0	0	1	0	0	1
11.09_204.9671m/z	0	0	0	0	1	0	1
11.14_289.0340m/z	0	0	0	1	0	0	1
11.19_254.0788m/z	1	0	0	0	0	0	1
11.19_272.0894m/z	1	0	0	0	0	0	1
11.56_519.0527m/z	0	1	0	0	0	0	1
11.61_258.0383m/z	0	0	0	0	0	1	1
11.66_132.0303m/z	0	0	0	0	1	0	1
11.66_164.0718m/z	0	0	0	1	0	0	1
11.71_383.0374m/z	0	0	0	0	0	1	1
11.87_687.7917m/z	0	0	1	0	0	0	1
11.92_110.9758m/z	0	1	0	0	0	0	1
11.92_159.0297m/z	0	1	0	0	0	0	1
11.92_173.0820m/z	0	1	0	0	0	0	1
11.92_217.0715m/z	0	0	0	1	0	0	1
11.97_154.0273m/z	0	0	1	0	0	0	1
12.13_129.0193m/z	0	0	0	0	1	0	1
12.28_117.0555m/z	0	1	0	0	0	0	1
12.28_273.0382m/z	0	0	0	1	0	0	1
12.28_508.0746m/z	0	0	0	1	0	0	1
12.33_420.0149m/z	0	0	0	0	1	0	1
12.33_645.0966m/z	1	0	0	0	0	0	1
12.39_116.8895m/z	0	0	0	0	0	1	1
12.45_319.0445m/z	0	0	0	1	0	0	1
12.50_559.5898m/z	0	0	1	0	0	0	1
12.55_505.1129m/z	0	1	0	0	0	0	1
1.25_677.8742m/z	0	0	0	0	1	0	1
12.61_272.1117m/z	0	0	0	0	1	0	1
12.61_293.0819m/z	0	0	0	0	1	0	1
12.61_476.0497m/z	0	0	0	0	1	0	1
12.66_171.0410m/z	0	0	1	0	0	0	1
12.93_198.3354m/z	0	1	0	0	0	0	1
12.93_259.0046m/z	0	0	0	0	1	0	1
13.08_459.1430m/z	0	0	0	1	0	0	1
13.34_221.5876m/z	0	0	0	0	1	0	1
13.34_469.0553m/z	0	0	0	1	0	0	1
1.35_695.1111m/z	0	0	0	0	1	0	1
13.75_96.7304m/z	0	1	0	0	0	0	1
13.75_96.8306m/z	0	1	0	0	0	0	1
13.75_96.8640m/z	0	1	0	0	0	0	1
13.75_98.9559m/z	0	0	1	0	0	0	1
13.86_389.1341m/z	0	0	0	0	1	0	1
14.08_145.0141m/z	0	0	0	0	1	0	1
14.08_258.0389m/z	0	0	1	0	0	0	1
14.08_294.0982m/z	0	0	0	0	1	0	1
14.18_362.9904m/z	0	0	0	0	1	0	1
14.23_229.0119m/z	0	0	0	0	1	0	1
14.51_225.1138m/z	0	1	0	0	0	0	1
14.51_88.9881m/z	0	1	0	0	0	0	1
14.56_378.0996m/z	0	0	0	1	0	0	1
14.61_203.0020m/z	0	1	0	0	0	0	1
14.66_115.0036m/z	0	0	0	0	1	0	1
14.66_306.0954m/z	0	0	1	0	0	0	1
14.77_329.7885m/z	0	0	0	1	0	0	1
14.77_80.9167m/z	0	1	0	0	0	0	1
14.83_376.0682m/z	0	0	0	1	0	0	1
14.94_380.0643m/z	0	0	0	1	0	0	1
14.94_425.0399m/z	0	0	0	1	0	0	1
14.94_445.9847m/z	0	0	0	0	1	0	1
14.99_346.0574m/z	0	0	0	1	0	0	1
14.99_700.0672m/z	0	1	0	0	0	0	1
15.20_171.0664m/z	0	1	0	0	0	0	1
15.20_61.9884m/z	0	0	0	0	1	0	1
15.25_218.1032m/z	0	0	0	0	1	0	1
15.25_548.4006m/z	0	0	1	0	0	0	1
15.56_229.0121m/z	0	0	0	1	0	0	1
15.61_531.0916m/z	0	0	1	0	0	0	1
15.67_99.9259m/z	0	1	0	0	0	0	1
15.82_176.5268m/z	0	1	0	0	0	0	1
15.88_331.0400m/z	0	0	0	0	1	0	1
15.88_521.8453m/z	0	0	1	0	0	0	1
16.04_288.0665m/z	0	0	0	0	1	0	1
1.61_527.7057m/z	1	0	0	0	0	0	1
16.20_175.0610m/z	0	1	0	0	0	0	1
16.20_197.0223m/z	0	0	0	1	0	0	1
16.20_276.9890m/z	0	0	0	1	0	0	1
16.41_160.9295m/z	0	0	0	1	0	0	1
16.41_330.8807m/z	0	0	1	0	0	0	1
16.41_96.9669m/z	0	0	0	0	1	0	1
16.51_174.9469m/z	0	0	1	0	0	0	1
16.62_326.9039m/z	0	0	0	1	0	0	1
16.62_504.8488m/z	1	0	0	0	0	0	1
16.62_508.8531m/z	1	0	0	0	0	0	1
1.66_687.1138m/z	1	0	0	0	0	0	1
16.78_196.8947m/z	0	1	0	0	0	0	1
16.83_163.0766m/z	0	1	0	0	0	0	1
16.99_360.0343m/z	0	0	0	0	1	0	1
17.09_390.0356m/z	0	0	0	0	1	0	1
17.20_273.0339m/z	0	0	0	1	0	0	1
17.26_121.0296m/z	0	1	0	0	0	0	1
17.31_320.7752m/z	0	0	0	1	0	0	1
17.31_653.1397m/z	0	0	0	0	1	0	1
17.37_508.8533m/z	0	0	0	0	1	0	1
17.47_205.0352m/z	0	0	0	0	1	0	1
17.47_272.0891m/z	0	0	0	1	0	0	1
17.47_402.0137m/z	0	0	1	0	0	0	1
17.52_468.1312m/z	0	0	0	1	0	0	1
17.58_159.8939m/z	0	0	0	0	1	0	1
17.63_302.1233m/z	0	0	0	0	1	0	1
17.85_195.0068m/z	0	0	0	1	0	0	1
17.85_419.0209m/z	0	0	0	1	0	0	1
17.85_517.2169m/z	0	0	0	0	1	0	1
17.85_643.1065m/z	0	0	0	1	0	0	1
17.95_297.0261m/z	0	1	0	0	0	0	1
18.01_131.0351m/z	0	1	0	0	0	0	1
18.01_300.0499m/z	0	1	0	0	0	0	1
18.01_301.5265m/z	0	0	1	0	0	0	1
18.01_494.0497m/z	0	0	1	0	0	0	1
18.01_563.0684m/z	0	0	1	0	0	0	1
18.06_640.0799m/z	0	1	0	0	0	0	1
18.23_326.8954m/z	0	0	0	1	0	0	1
18.23_651.0971m/z	0	1	0	0	0	0	1
18.23_693.1188m/z	0	0	0	0	1	0	1
1.82_678.2591m/z	0	0	1	0	0	0	1
18.28_122.0082m/z	0	0	0	0	1	0	1
18.33_135.5406m/z	0	0	0	0	1	0	1
18.38_354.0621m/z	0	0	0	0	0	1	1
18.38_630.7973m/z	0	0	0	0	1	0	1
18.55_308.0817m/z	0	0	0	1	0	0	1
18.60_193.0585m/z	0	0	0	0	1	0	1
18.60_352.0474m/z	0	0	1	0	0	0	1
18.70_148.9643m/z	0	0	0	0	1	0	1
18.70_423.6679m/z	0	0	0	0	1	0	1
18.76_228.4080m/z	0	0	0	1	0	0	1
18.76_339.5544m/z	0	0	0	1	0	0	1
18.86_163.0767m/z	0	0	0	1	0	0	1
18.86_229.0118m/z	0	0	1	0	0	0	1
18.97_352.0472m/z	0	0	0	1	0	0	1
19.02_639.1553m/z	0	0	0	1	0	0	1
19.02_639.4061m/z	0	0	0	1	0	0	1
19.07_572.0586m/z	0	0	0	0	1	0	1
19.12_679.6682m/z	0	0	0	1	0	0	1
19.17_322.4349m/z	0	0	0	1	0	0	1
19.17_686.0848m/z	0	0	0	1	0	0	1
19.17_720.6832m/z	0	0	0	1	0	0	1
19.22_323.0138m/z	0	0	0	0	1	0	1
19.33_282.0207m/z	0	0	1	0	0	0	1
19.33_321.0507m/z	0	0	0	1	0	0	1
19.38_565.0478m/z	0	0	1	0	0	0	1
19.43_234.4093m/z	0	0	0	0	1	0	1
19.43_352.1191m/z	0	0	0	0	1	0	1
19.59_630.4609m/z	0	0	1	0	0	0	1
19.64_653.1395m/z	0	0	0	0	1	0	1
19.75_360.0326m/z	0	0	0	1	0	0	1
19.75_404.0455m/z	0	0	0	0	1	0	1
19.85_199.0005m/z	0	0	0	0	1	0	1
19.85_410.0303m/z	0	0	0	0	0	1	1
19.90_342.5688m/z	0	0	0	1	0	0	1
19.90_343.0704m/z	0	0	0	1	0	0	1
19.90_693.0349m/z	0	0	0	0	1	0	1
20.01_168.0244m/z	0	0	0	0	1	0	1
20.01_491.0591m/z	0	0	0	0	0	1	1
20.06_690.3157m/z	0	1	0	0	0	0	1
20.11_620.4937m/z	0	0	1	0	0	0	1
20.16_117.0195m/z	0	1	0	0	0	0	1
20.37_306.5074m/z	0	0	1	0	0	0	1
20.52_603.9660m/z	0	0	0	1	0	0	1
20.57_426.9196m/z	0	0	1	0	0	0	1
20.68_386.0188m/z	0	0	0	0	1	0	1
20.68_465.9851m/z	0	0	0	0	1	0	1
21.25_382.6537m/z	0	0	0	0	1	0	1
21.35_305.0457m/z	0	0	1	0	0	0	1
21.56_243.5824m/z	0	0	0	1	0	0	1
21.56_244.0887m/z	0	0	0	1	0	0	1
21.56_274.0939m/z	0	0	1	0	0	0	1
21.56_415.1501m/z	0	0	0	0	0	1	1
21.56_481.9798m/z	0	0	0	0	1	0	1
21.56_506.0481m/z	0	0	1	0	0	0	1
21.56_533.1751m/z	0	0	0	1	0	0	1
21.61_678.0963m/z	0	0	0	0	0	1	1
21.66_326.0502m/z	0	0	0	1	0	0	1
21.71_286.5779m/z	0	1	0	0	0	0	1
21.71_286.8283m/z	0	1	0	0	0	0	1
21.71_369.0013m/z	0	0	1	0	0	0	1
21.71_675.1086m/z	0	0	0	0	1	0	1
21.77_297.3290m/z	0	1	0	0	0	0	1
21.77_359.7674m/z	0	0	1	0	0	0	1
21.77_381.4405m/z	0	1	0	0	0	0	1
21.77_396.1042m/z	0	0	1	0	0	0	1
21.77_407.4397m/z	0	0	1	0	0	0	1
21.77_407.7742m/z	0	0	1	0	0	0	1
21.77_595.6639m/z	0	0	0	0	0	1	1
21.77_596.1656m/z	0	0	0	0	0	1	1
22.03_165.0555m/z	0	1	0	0	0	0	1
22.18_283.0686m/z	0	1	0	0	0	0	1
22.24_445.0197m/z	0	1	0	0	0	0	1
22.29_372.0423m/z	0	0	0	1	0	0	1
22.34_371.5409m/z	0	0	0	0	1	0	1
22.34_649.0797m/z	0	0	0	1	0	0	1
22.65_351.0362m/z	1	0	0	0	0	0	1
22.65_377.0393m/z	0	0	0	1	0	0	1
22.71_417.0844m/z	0	0	1	0	0	0	1
22.81_302.0340m/z	0	0	1	0	0	0	1
23.02_289.0926m/z	0	1	0	0	0	0	1
23.22_404.0458m/z	0	0	0	0	1	0	1
23.59_261.8099m/z	0	1	0	0	0	0	1
23.59_329.4126m/z	0	0	1	0	0	0	1
23.69_411.7207m/z	0	0	0	1	0	0	1
23.69_477.5675m/z	1	0	0	0	0	0	1
23.79_231.0315m/z	0	0	1	0	0	0	1
2.39_507.0112m/z	0	1	0	0	0	0	1
23.95_629.0731m/z	1	0	0	0	0	0	1
24.00_333.9744m/z	0	0	1	0	0	0	1
24.00_359.9908m/z	0	0	1	0	0	0	1
24.00_402.9975m/z	0	0	1	0	0	0	1
24.05_418.9923m/z	0	0	1	0	0	0	1
24.10_205.4040m/z	0	0	0	1	0	0	1
24.10_214.0639m/z	0	0	0	1	0	0	1
24.15_598.2530m/z	0	0	1	0	0	0	1
24.41_410.0305m/z	0	0	0	0	1	0	1
24.46_377.0519m/z	0	0	0	1	0	0	1
24.52_497.3383m/z	0	1	0	0	0	0	1
24.57_310.0092m/z	0	0	0	1	0	0	1
24.57_371.5405m/z	0	0	0	0	0	1	1
24.57_372.0422m/z	0	0	0	0	0	1	1
24.57_744.0852m/z	0	0	0	0	0	1	1
24.72_342.5178m/z	0	0	1	0	0	0	1
24.72_343.0195m/z	0	1	0	0	0	0	1
24.72_563.0677m/z	0	0	0	0	1	0	1
24.77_267.0735m/z	0	0	0	0	1	0	1
24.77_426.0253m/z	0	0	0	0	1	0	1
24.77_479.1626m/z	0	0	0	0	1	0	1
24.77_505.9893m/z	0	0	0	0	1	0	1
25.03_373.3934m/z	0	0	0	1	0	0	1
25.03_373.7277m/z	0	0	0	1	0	0	1
25.03_422.0467m/z	0	0	0	0	1	0	1
25.03_489.5734m/z	0	0	0	0	0	1	1
25.08_237.7462m/z	0	0	0	1	0	0	1
25.24_297.8308m/z	0	1	0	0	0	0	1
25.24_382.4405m/z	0	0	0	0	0	1	1
25.24_469.0547m/z	0	0	0	0	1	0	1
25.29_498.9235m/z	0	1	0	0	0	0	1
25.34_295.0948m/z	0	0	0	0	1	0	1
25.34_423.0332m/z	0	0	0	1	0	0	1
25.39_365.5585m/z	0	0	0	1	0	0	1
25.39_366.0604m/z	0	0	0	1	0	0	1
25.39_382.0465m/z	0	0	0	1	0	0	1
25.39_390.0465m/z	0	0	0	1	0	0	1
25.39_522.0435m/z	0	0	0	0	1	0	1
25.45_330.0389m/z	0	0	0	1	0	0	1
25.45_331.5210m/z	0	0	0	0	1	0	1
25.45_380.5363m/z	0	0	0	1	0	0	1
25.45_498.7105m/z	0	0	1	0	0	0	1
25.55_215.1292m/z	0	0	0	1	0	0	1
25.61_377.0463m/z	0	0	0	1	0	0	1
25.92_456.0359m/z	0	1	0	0	0	0	1
25.97_465.1475m/z	1	0	0	0	0	0	1
26.07_338.0500m/z	0	1	0	0	0	0	1
26.13_522.0451m/z	0	0	0	0	1	0	1
26.28_244.0130m/z	0	0	0	1	0	0	1
26.44_276.3593m/z	0	0	0	1	0	0	1
26.44_414.5426m/z	0	0	0	1	0	0	1
26.44_480.9846m/z	0	0	0	0	1	0	1
26.44_495.7091m/z	0	0	0	0	1	0	1
26.64_465.1478m/z	0	0	0	0	1	0	1
26.90_284.5897m/z	1	0	0	0	0	0	1
27.21_634.0710m/z	0	0	0	0	1	0	1
27.37_482.9636m/z	0	0	0	0	1	0	1
27.42_402.9976m/z	0	0	0	0	0	1	1
27.42_427.0646m/z	0	0	0	1	0	0	1
27.52_220.5047m/z	0	0	1	0	0	0	1
27.52_391.5739m/z	0	0	0	1	0	0	1
27.52_392.0756m/z	0	0	0	1	0	0	1
27.52_499.0189m/z	0	1	0	0	0	0	1
2.76_197.6635m/z	0	0	1	0	0	0	1
27.62_332.5458m/z	0	0	0	1	0	0	1
27.73_330.1296m/z	0	0	1	0	0	0	1
28.14_424.7250m/z	0	0	0	0	1	0	1
28.14_643.0696m/z	0	1	0	0	0	0	1
28.14_682.0904m/z	0	0	0	0	1	0	1
28.19_330.6065m/z	0	0	0	0	1	0	1
28.24_220.4019m/z	0	0	0	1	0	0	1
28.24_669.1468m/z	0	0	0	0	1	0	1
28.40_618.5726m/z	0	0	0	1	0	0	1
28.50_483.0775m/z	0	0	0	1	0	0	1
28.76_627.1338m/z	0	0	1	0	0	0	1
28.92_318.5394m/z	0	0	0	1	0	0	1
29.02_241.1814m/z	0	0	0	1	0	0	1
29.28_358.3648m/z	0	0	0	1	0	0	1
29.28_524.5814m/z	0	0	0	0	1	0	1
29.33_349.4464m/z	0	0	0	1	0	0	1
29.33_522.0462m/z	1	0	0	0	0	0	1
29.38_410.5569m/z	0	0	0	1	0	0	1
29.59_412.7110m/z	0	0	0	1	0	0	1
29.59_676.0924m/z	0	0	0	0	0	1	1
29.64_265.3554m/z	0	0	1	0	0	0	1
29.64_265.6898m/z	0	0	1	0	0	0	1
29.64_331.5122m/z	0	0	1	0	0	0	1
29.64_365.5584m/z	0	0	1	0	0	0	1
29.74_556.0487m/z	0	1	0	0	0	0	1
29.79_619.0668m/z	0	0	0	0	1	0	1
30.10_406.5363m/z	0	0	1	0	0	0	1
30.21_721.1162m/z	0	0	0	0	1	0	1
30.36_638.5784m/z	0	0	0	1	0	0	1
30.57_314.3301m/z	0	0	0	0	1	0	1
30.67_294.3437m/z	0	0	0	1	0	0	1
30.67_392.4616m/z	0	0	0	1	0	0	1
3.07_306.0055m/z	0	0	0	0	1	0	1
30.78_519.5833m/z	0	1	0	0	0	0	1
30.78_688.1027m/z	0	0	0	1	0	0	1
30.83_199.1705m/z	0	0	0	0	0	1	1
30.88_271.2287m/z	0	1	0	0	0	0	1
31.03_422.0450m/z	0	0	0	0	1	0	1
31.29_311.1878m/z	0	1	0	0	0	0	1
31.29_338.5317m/z	0	0	0	1	0	0	1
31.50_331.0106m/z	0	0	0	1	0	0	1
31.55_339.0164m/z	0	0	0	1	0	0	1
31.55_382.7997m/z	0	0	0	1	0	0	1
31.55_747.0582m/z	0	0	0	1	0	0	1
3.17_262.9697m/z	0	0	0	1	0	0	1
31.97_513.1147m/z	0	0	0	0	1	0	1
32.22_241.1815m/z	0	0	0	1	0	0	1
32.38_728.0503m/z	0	0	1	0	0	0	1
32.53_478.5515m/z	0	0	0	0	1	0	1
32.59_435.1425m/z	0	0	0	1	0	0	1
32.95_350.0295m/z	0	1	0	0	0	0	1
33.05_194.9273m/z	0	0	0	0	0	1	1
33.21_638.5768m/z	0	0	0	0	1	0	1
34.14_249.0077m/z	0	0	1	0	0	0	1
34.14_680.1125m/z	0	0	0	0	1	0	1
34.25_123.0090m/z	0	0	0	0	1	0	1
34.25_173.0820m/z	0	1	0	0	0	0	1
34.30_465.1473m/z	0	0	0	0	1	0	1
3.43_532.6396m/z	0	0	0	0	1	0	1
34.40_176.9940m/z	0	0	1	0	0	0	1
34.40_199.0072m/z	0	0	1	0	0	0	1
34.40_200.9864m/z	0	0	1	0	0	0	1
34.61_151.0260m/z	0	0	0	1	0	0	1
34.77_363.0341m/z	0	0	0	1	0	0	1
3.48_91.0399m/z	0	1	0	0	0	0	1
34.93_367.5313m/z	0	0	0	1	0	0	1
3.95_72.0091m/z	0	0	0	0	1	0	1
3.95_737.7396m/z	0	0	0	1	0	0	1
4.10_541.1370m/z	0	0	0	0	0	1	1
4.47_697.9799m/z	0	0	0	0	1	0	1
4.57_709.2978m/z	0	0	0	0	1	0	1
4.88_758.7159m/z	0	0	0	0	1	0	1
5.34_445.0942m/z	1	0	0	0	0	0	1
6.27_753.6824m/z	0	0	0	1	0	0	1
6.48_724.0644m/z	0	0	0	0	1	0	1
6.90_330.1318m/z	0	1	0	0	0	0	1
7.12_575.4687m/z	1	0	0	0	0	0	1
7.33_670.1658m/z	0	1	0	0	0	0	1
7.43_140.0120m/z	0	0	0	1	0	0	1
7.54_257.0780m/z	0	0	0	0	1	0	1
7.54_89.0354m/z	0	0	0	0	1	0	1
7.64_116.0353m/z	0	0	0	0	1	0	1
7.90_95.1169m/z	0	0	0	1	0	0	1
7.96_173.0820m/z	0	0	1	0	0	0	1
7.96_218.1034m/z	0	0	0	1	0	0	1
8.01_171.0666m/z	0	0	0	1	0	0	1
8.07_129.0558m/z	0	1	0	0	0	0	1
8.12_124.0073m/z	0	1	0	0	0	0	1
8.18_425.0412m/z	0	0	0	1	0	0	1
8.18_576.3437m/z	0	0	1	0	0	0	1
8.23_160.0614m/z	0	0	1	0	0	0	1
8.34_693.3632m/z	0	1	0	0	0	0	1
8.39_102.0198m/z	0	0	1	0	0	0	1
8.44_190.0542m/z	0	0	0	0	1	0	1
8.50_271.1669m/z	0	0	1	0	0	0	1
8.55_198.0242m/z	0	1	0	0	0	0	1
8.55_644.1411m/z	0	1	0	0	0	0	1
8.66_198.0443m/z	0	1	0	0	0	0	1
8.82_708.1172m/z	0	0	0	0	1	0	1
8.87_157.0870m/z	0	0	1	0	0	0	1
8.98_702.1482m/z	0	0	0	0	1	0	1
9.04_131.0715m/z	0	0	1	0	0	0	1
9.09_760.1997m/z	1	0	0	0	0	0	1
9.30_396.2046m/z	0	0	0	0	1	0	1
9.35_244.0981m/z	0	0	0	0	1	0	1
9.41_333.1733m/z	0	0	0	0	1	0	1
9.46_143.0715m/z	0	1	0	0	0	0	1
9.51_638.2234m/z	0	0	0	1	0	0	1
9.89_201.1133m/z	0	0	1	0	0	0	1
9.99_149.0241m/z	1	0	0	0	0	0	1
9.99_234.0263m/z	0	0	1	0	0	0	1
	387	695	662	793	731	340	3608
	pAKD1	pBS228	pNUK73	pAMBL2	pAMBL1	Rms149

## Sheet: identified
compound	pAKD1	pBS228	pNUK73	pAMBL2	pAMBL1	Rms149	pAKD1	pBS228	pNUK73	pAMBL2	pAMBL1	Rms149	sum
Cytidine monophosphate	1	1	1	1	1	1	-	-	-	-	-	-	6
dGMP	1	1	1	1	1	1	-	-	-	-	-	-	6
dIMP	1	1	1	1	1	1	-	-	-	-	-	-	6
Beta-Citryl-L-glutamic acid	1	1	1	1	1	0	-	-	-	-	-	0	5
Sedoheptulose 1,7-bisphosphate	1	0	1	1	1	1	-	0	-	-	-	-	5
Uridine 5'-monophosphate	1	1	0	1	1	1	-	-	0	-	-	-	5
2-Isopropylmalic acid	0	1	1	1	1	0	0	+	+	+	+	0	4
Citric acid	1	1	1	1	0	0	-	-	-	-	0	0	4
N-Methyl-D-aspartic acid	0	1	1	1	1	0	0	-	-	-	-	0	4
Phenylpyruvic acid	1	1	1	1	0	0	-	-	-	-	0	0	4
Uridine diphosphate-N-acetylglucosamine	0	1	1	0	1	1	0	-	+	0	+	+	4
dCMP	0	1	1	1	0	0	0	+	+	+	0	0	3
Phosphoenolpyruvic acid	0	0	1	1	1	0	0	0	-	-	+	0	3
Thymidine 5'-phosphate	0	1	1	1	0	0	0	+	+	+	0	0	3
1-Deoxy-D-xylulose 5-phosphate	0	1	0	1	0	0	0	+	0	+	0	0	2
2 & 3-Phosphoglycerate	0	0	1	0	1	0	0	0	-	0	+	0	2
2-Hydroxybutyric acid	0	1	0	1	0	0	0	+	0	+	0	0	2
Beta-Alanine	0	1	0	1	0	0	0	-	0	-	0	0	2
Fructose 6-phosphate	0	0	1	0	1	0	0	0	+	0	+	0	2
Glutathione	0	0	0	1	1	0	0	0	0	+	+	0	2
Pyridoxal 5'-phosphate	0	0	0	1	1	0	0	0	0	+	+	0	2
Xanthosine-5-phosphate	0	1	0	1	0	0	0	+	0	+	0	0	2
2-Oxoglutaric acid	0	0	0	0	1	0	0	0	0	0	+	0	1
Adenosine monophosphate	0	0	0	1	0	0	0	0	0	+	0	0	1
Adenosine triphosphate	0	0	0	0	1	0	0	0	0	0	+	0	1
Aspartic acid	0	0	0	0	1	0	0	0	0	0	+	0	1
DTDP-D-glucose	0	0	1	0	0	0	0	0	+	0	0	0	1
Glycerol	0	1	0	0	0	0	0	+	0	0	0	0	1
Mesaconic acid	0	0	0	0	1	0	0	0	0	0	+	0	1
Methylisocitric acid	0	0	0	0	1	0	0	0	0	0	+	0	1
N-Acetylglucosamine 6-phosphate	0	1	0	0	0	0	0	+	0	0	0	0	1
NADPH	0	0	0	0	0	1	0	0	0	0	0	+	1
Oxalic acid	0	1	0	0	0	0	0	+	0	0	0	0	1
Sedoheptulose 7-phosphate	0	0	0	1	0	0	0	0	0	+	0	0	1
Uridine triphosphate	0	0	0	0	1	0	0	0	0	0	+	0	1
Xylulose 5-phosphate	0	0	0	0	1	0	0	0	0	0	+	0	1
	8	19	16	21	21	7
